# Supplementary material for: PAX4 loss of function increases diabetes risk by altering human pancreatic endocrine cell development
Source: Nat Commun. 2023 Sep 30;14:6119. doi: 10.1038/s41467-023-41860-z (PMC10542369; doi:10.1038/s41467-023-41860-z)
Supplement: Supplementary file 4 — Supplementary Data 1 [file 41467_2023_41860_MOESM4_ESM.xlsx]

## Sheet: DE
genes	baseMean	log2FoldChange	lfcSE	stat	pvalue	padj
ABCA6	0	NA	NA	NA	NA	NA
ADCYAP1	0	NA	NA	NA	NA	NA
ALDH3B2	0	NA	NA	NA	NA	NA
ANKRD22	0	NA	NA	NA	NA	NA
APOC3	0	NA	NA	NA	NA	NA
APOH	0	NA	NA	NA	NA	NA
BATF	0	NA	NA	NA	NA	NA
CA5A	0	NA	NA	NA	NA	NA
CEACAM6	0	NA	NA	NA	NA	NA
ENPP7	0	NA	NA	NA	NA	NA
HOXA5	0	NA	NA	NA	NA	NA
HOXB5	0	NA	NA	NA	NA	NA
HOXC5	0	NA	NA	NA	NA	NA
HS3ST6	0	NA	NA	NA	NA	NA
IL36RN	0	NA	NA	NA	NA	NA
IYD	0	NA	NA	NA	NA	NA
LAMB4	0	NA	NA	NA	NA	NA
LDLRAD1	0	NA	NA	NA	NA	NA
MIA2	0	NA	NA	NA	NA	NA
NNMT	0	NA	NA	NA	NA	NA
PCK1	0	NA	NA	NA	NA	NA
RNF186	0	NA	NA	NA	NA	NA
ROS1	0	NA	NA	NA	NA	NA
SLC2A5	0	NA	NA	NA	NA	NA
SLC30A8	0	NA	NA	NA	NA	NA
ST18	0	NA	NA	NA	NA	NA
SULT1B1	0	NA	NA	NA	NA	NA
TEKT1	0	NA	NA	NA	NA	NA
TMEM72	0	NA	NA	NA	NA	NA
UBD	0	NA	NA	NA	NA	NA
UGT2B11	0	NA	NA	NA	NA	NA
URAD	0	NA	NA	NA	NA	NA
SCG2	0.868626	5.46165	2.39707	0.395875	0.529227	NA
INS	0.633188	3.15018	2.25372	-1.18095	1	NA
C6	1.8449	2.47147	1.14251	4.35905	0.0368128	NA
HOXB9	0.814967	2.42484	1.89057	1.85338	0.173391	NA
BLNK	0.825975	2.31205	1.43685	2.36188	0.124332	NA
F5	0.302755	2.22379	3.04364	-0.577597	1	NA
CDX2	0.993078	2.08618	1.50943	-0.390959	1	NA
NPFFR2	35.4942	1.96225	1.30612	1.67091	0.196137	0.998312
KRT4	0.738782	1.90059	2.06692	0.830517	0.362123	NA
AC021860.1	2.25473	1.89456	0.832175	5.31881	0.0210964	NA
FAIM2	0.572968	1.79942	1.6191	1.35537	0.244342	NA
C4BPB	0.359834	1.7565	2.90702	0.699575	0.402927	NA
ATP6V0A4	1.69677	1.75487	1.02286	2.66149	0.102804	NA
OLIG3	0.583515	1.68917	2.63723	1.38054	0.240009	NA
CREB3L3	0.296665	1.66047	2.58218	0.872255	0.350332	NA
CFB	1.65963	1.65978	0.888055	3.66258	0.0556474	NA
FEV	0.323382	1.62369	3.00288	0.517249	0.472018	NA
PVRL4	0.881895	1.56886	1.44666	1.14548	0.284498	NA
NTRK3	2.40295	1.55868	1.06838	2.18335	0.13951	NA
VWA5B1	0.922868	1.47211	1.32232	1.40081	0.236587	NA
GFRA3	3.34108	1.4661	0.730616	3.95117	0.0468387	NA
SMLR1	0.460485	1.45202	1.99116	0.65689	0.41766	NA
CCDC85A	1.50462	1.41105	1.02197	1.72529	0.189013	NA
GBP3	1.38021	1.40693	1.01482	2.11114	0.146231	NA
ZNF474	0.870188	1.34663	1.44013	1.0551	0.304336	NA
IFIH1	3.32347	1.31781	0.776069	2.72416	0.0988402	NA
HOXA2	1.42322	1.31389	1.54951	0.325018	0.568608	NA
IRF8	1.00086	1.30906	1.2901	1.21258	0.270822	NA
PCDHA7	35.3764	1.29995	0.37938	12.0085	0.000529571	0.174547
CXCL2	0.576427	1.27858	1.8996	-1.53784	1	NA
SLC7A9	1.37241	1.27123	1.16351	1.04367	0.306969	NA
CD93	0.237213	1.25115	3.14785	0.333944	0.563346	NA
TM4SF1	0.457594	1.25034	2.68035	0.273696	0.600863	NA
FCGBP	3.01881	1.21648	0.82595	2.04409	0.152798	NA
FMO1	0.971012	1.21632	1.15599	1.00717	0.315582	NA
TAL1	1.13344	1.21477	1.01371	1.3693	0.241933	NA
POF1B	4.29155	1.21316	0.653399	3.18526	0.074305	NA
FBP2	11.4337	1.1944	0.504673	5.43026	0.0197907	NA
P2RX3	0.551099	1.1848	2.2323	0.284809	0.593567	NA
VCAM1	0.531186	1.18068	1.97359	0.572998	0.44907	NA
STRC	0.644719	1.17784	1.85601	0.580305	0.446193	NA
WNT8B	0.69867	1.15095	1.48162	0.799336	0.371292	NA
CDKL2	7.07793	1.14996	0.528323	4.69637	0.0302263	NA
TMC3	2.04798	1.14995	0.859129	1.55574	0.21229	NA
CYP1A1	0.851754	1.13883	1.33998	0.70037	0.402659	NA
CHCHD2	2302.08	1.10667	1.18678	0.65942	0.416765	0.998312
UBA7	4.73652	1.09698	0.622457	2.89474	0.0888692	NA
SLC38A11	0.283391	1.09074	3.12005	0.21945	0.63946	NA
SST	2.06344	1.07494	1.08814	0.782087	0.376504	NA
SPTLC3	3.61802	1.07383	0.599413	3.25831	0.0710624	NA
TSPYL5	373.042	1.06893	1.26831	0.586271	0.443865	0.998312
SCN9A	4.2019	1.06235	0.641777	2.88248	0.0895482	NA
C2CD4A	1.66585	1.05277	0.875888	1.47012	0.225327	NA
PLA2G12B	1.32549	1.04936	1.19411	0.745573	0.387881	NA
PDE7B	3.40436	1.04682	0.688019	2.14307	0.143215	NA
VWA3A	4.28112	1.04212	0.590895	3.24752	0.0715318	NA
INHBA	0.247344	1.0374	2.70764	0.262291	0.60855	NA
HKDC1	2.14481	1.02564	1.20705	0.424918	0.514493	NA
RFX4	2.38406	1.00475	0.901781	1.2454	0.264434	NA
NHLH1	4.84023	1.0003	0.573114	3.09338	0.0786113	NA
KLF9	6.15948	0.999976	0.560386	3.11756	0.0774526	NA
RAB27B	5.17459	0.992899	0.500883	4.1456	0.0417428	NA
NEU4	1.6266	0.990832	0.989358	0.88181	0.347706	NA
AMER3	7.53351	0.989895	0.485086	4.0464	0.0442657	NA
CCDC178	1.48288	0.989441	0.956483	0.905417	0.341333	NA
ST6GALNAC1	1.26566	0.981027	1.14519	0.740985	0.389346	NA
CP	6.32567	0.974977	0.455328	4.51325	0.0336332	NA
SLC26A9	1.10655	0.974004	1.03702	0.93966	0.332365	NA
FAM166B	4.54838	0.971863	0.563227	3.0124	0.0826297	NA
C6orf118	1.68435	0.950605	1.01908	0.794349	0.372788	NA
OSR2	1.42044	0.948522	1.03691	0.834585	0.36095	NA
DARC	1.0305	0.940623	1.21045	0.616482	0.432357	NA
TNNT3	0.2477	0.924368	3.15101	0.147137	0.701287	NA
TNFSF10	0.569332	0.91722	1.49038	0.451255	0.501739	NA
PRTFDC1	442.712	0.911716	0.370421	5.10908	0.023801	0.804595
DDC	1.43711	0.90963	0.977703	0.935887	0.333338	NA
KRT23	0.215406	0.907328	3.15029	0.14343	0.704894	NA
LGALS4	4.3367	0.901686	0.516229	3.10764	0.0779258	NA
TMEM173	7.34302	0.901464	0.548361	2.85082	0.0913276	NA
SVOP	0.47051	0.890354	2.3337	0.174002	0.67658	NA
MEOX1	0.174119	0.888519	3.15457	1.26926	0.259905	NA
TBC1D26	4.37582	0.882612	0.532521	2.87101	0.0901882	NA
SCEL	2.92136	0.856051	0.725547	1.38059	0.240001	NA
HOPX	1.02638	0.84919	1.33544	0.452152	0.501315	NA
KCNIP1	3.9502	0.846982	0.559944	2.19715	0.138266	NA
AQP7	0.310165	0.845052	2.20615	0.309939	0.577718	NA
CTHRC1	41.8691	0.843107	0.273894	8.74772	0.0030999	0.399646
NMNAT3	4.07672	0.839114	0.557898	2.27169	0.131756	NA
GPR142	3.82477	0.829571	0.873315	0.696987	0.403798	NA
AQP1	1.97387	0.812986	0.934089	0.618072	0.431765	NA
SGPP2	7.41819	0.812107	0.5526	2.07436	0.149792	NA
CD36	11.6703	0.810786	0.454621	3.31191	0.0687796	NA
CXorf30	0.771786	0.805321	1.45779	0.249794	0.61722	NA
CDHR5	4.25346	0.802461	0.557543	1.99345	0.157981	NA
F13B	0.113363	0.797093	3.15521	0.137782	0.710496	NA
CHRM2	0.535626	0.790214	1.99921	0.187985	0.664599	NA
RAPGEF4	11.2288	0.788017	0.317522	6.40815	0.0113597	NA
SLC17A4	0.16082	0.783782	3.15292	0.118992	0.73013	NA
DRP2	6.76262	0.781874	0.584023	1.53854	0.214835	NA
SMIM6	3.33847	0.78	0.726685	0.987793	0.320282	NA
AGT	1.04668	0.775838	1.14704	0.424361	0.514769	NA
PHKG1	12.1166	0.769995	0.320061	5.69434	0.0170197	NA
NCR3LG1	12.0667	0.76979	0.304471	6.42034	0.011282	NA
LRRN3	8.58302	0.76909	0.575835	1.54498	0.213878	NA
P2RY6	0.559067	0.768871	2.27513	0.160547	0.688653	NA
PCP4	0.748073	0.762729	1.69428	0.199817	0.654868	NA
RFX6	2.35334	0.761892	0.725414	1.13194	0.287361	NA
NCMAP	2.39232	0.760099	0.669993	1.31612	0.251289	NA
CXCL6	2.06113	0.758124	1.15229	0.465015	0.495289	NA
IFITM10	5.08548	0.755542	0.468099	2.67862	0.101704	NA
PLG	9.54665	0.754755	0.428985	3.06514	0.0799881	NA
LCN15	2.73051	0.752806	0.66537	1.29827	0.254529	NA
FOXC2	3.07355	0.751828	0.69531	1.21724	0.269903	NA
FGL1	0.178436	0.745949	3.15479	0.116144	0.733255	NA
COL28A1	3.74319	0.745001	0.602424	1.56019	0.211637	NA
SLC5A5	5.80607	0.743971	0.504184	2.18391	0.13946	NA
KCND3	4.94275	0.740369	0.498983	2.26196	0.132586	NA
OSR1	1.35607	0.740129	1.10153	0.381071	0.537031	NA
KCNK16	0.118904	0.739485	3.1494	0.10045	0.75129	NA
AHSG	0.128433	0.739091	3.15634	0.160465	0.688729	NA
TECRL	0.159352	0.732693	3.1521	0.0946893	0.758298	NA
ADCY4	5.75902	0.725323	0.465068	2.47923	0.115359	NA
SLC26A3	0.426858	0.719374	2.07463	0.149609	0.698909	NA
ESRRB	7.80318	0.711139	0.47647	2.12036	0.145352	NA
HSD17B2	0.109799	0.709708	3.15634	0.109966	0.740183	NA
SI	0.109799	0.709708	3.15634	0.109966	0.740183	NA
CXCL1	0.304129	0.698836	2.20665	0.126277	0.722324	NA
GATA5	7.09499	0.693725	0.426235	2.69396	0.100729	NA
MMRN2	8.53638	0.693706	0.462067	2.34521	0.125669	NA
ZNF469	37.3312	0.69314	0.964719	0.500709	0.479189	0.998312
DOCK10	7.83331	0.691833	0.392491	3.16313	0.0753185	NA
COL19A1	2.63152	0.691498	0.793679	0.747172	0.387373	NA
NTF3	7.78388	0.691043	0.402976	2.87375	0.0900351	NA
PIGZ	9.82289	0.689611	0.35377	3.73406	0.0533135	NA
GPRIN3	14.1476	0.689033	0.376506	3.06632	0.07993	NA
SLC9C2	1.10077	0.688854	1.09247	0.335046	0.562703	NA
SLC52A3	447.173	0.687835	0.496054	1.92698	0.165089	0.998312
ZNF528	136.469	0.686601	0.71905	0.924237	0.336365	0.998312
COLEC10	2.04174	0.683441	0.97166	0.471837	0.492143	NA
LRRC4C	12.2223	0.680155	0.400133	2.64491	0.103882	NA
PCDHA5	38.8118	0.680039	0.368968	3.43782	0.0637199	0.979997
PCDHA6	10.8528	0.676035	0.320478	4.62718	0.0314692	NA
SOSTDC1	2.09898	0.675808	1.09024	0.267843	0.604783	NA
TMEM171	2.51443	0.672421	0.710522	0.864553	0.352468	NA
HLF	1.0712	0.672257	1.56362	0.306982	0.579538	NA
CGREF1	7.3244	0.658841	0.413236	2.5654	0.109225	NA
MYOM3	1.00437	0.658072	1.29011	0.287552	0.591794	NA
ACY3	0.291243	0.657898	2.59787	0.0891745	0.765229	NA
ACSL5	7.73545	0.657835	0.424934	2.2097	0.137145	NA
UPK2	4.08188	0.64952	0.729492	0.656116	0.417934	NA
RBBP8NL	1.79394	0.643508	1.03196	0.374266	0.540688	NA
MBOAT4	3.68629	0.641763	0.775523	0.618195	0.431719	NA
CX3CL1	8.33578	0.639669	0.506553	1.50546	0.219833	NA
SP100	1.68174	0.639406	0.974345	0.400572	0.526794	NA
KCNJ16	1.18592	0.637423	1.09246	0.298121	0.585063	NA
PRRT4	6.3757	0.636159	0.455702	1.89022	0.169177	NA
IGSF21	8.75781	0.634551	0.404063	2.29537	0.129761	NA
KLRG1	25.105	0.633669	0.230704	7.32501	0.00680015	0.53576
SYNPO2	2.63046	0.633332	0.982021	0.285159	0.59334	NA
CHGA	2062.78	0.633145	0.365175	2.53875	0.111083	0.998312
FAM19A3	1.42892	0.631272	1.18758	0.218679	0.640048	NA
THPO	8.26744	0.627675	0.488324	1.68004	0.194919	NA
ERP27	0.801505	0.626424	1.31221	0.322579	0.570062	NA
TRPM2	158.258	0.620577	0.355275	3.10186	0.0782031	0.998312
SCGN	0.272929	0.618522	3.14626	0.0495265	0.823889	NA
HOXC4	0.133033	0.617712	3.15634	0.0824758	0.77397	NA
AQP10	0.395275	0.615684	2.06205	0.111045	0.738957	NA
NTN3	16.146	0.615138	0.289033	4.55893	0.0327474	NA
DNAH7	9.80183	0.613363	0.487215	1.42647	0.232341	NA
KCNA5	5.76569	0.61235	0.58539	1.05381	0.304632	NA
DPYS	2.09151	0.610688	0.783258	0.608344	0.435412	NA
RDH5	9.58031	0.608317	0.452724	1.73393	0.187909	NA
SAMD9	8.63481	0.607502	0.545896	1.0956	0.295234	NA
AURKC	33.204	0.598783	0.230469	6.46763	0.0109857	0.652788
A1CF	1.17585	0.595736	1.02557	0.32708	0.567384	NA
MID2	629.207	0.594293	0.203401	7.8967	0.0049525	0.475759
FGG	3.27881	0.591819	0.858045	0.420078	0.516898	NA
GGT5	0.326176	0.579821	2.53035	0.0869719	0.768063	NA
ACTRT3	35.28	0.576958	0.427392	1.66951	0.196324	0.998312
CTC-786C10.1	19.2745	0.576661	0.277741	4.33264	0.0373882	NA
MGAT4C	8.44138	0.576144	0.728445	0.638915	0.424104	NA
CXorf22	1.34059	0.574481	0.956681	0.347531	0.555514	NA
ACAN	9.02335	0.57387	0.407825	2.03825	0.153386	NA
MAGEL2	11.51	0.57356	0.312974	3.33173	0.0679552	NA
KCNK2	0.947794	0.573173	1.33616	0.264071	0.607337	NA
KIAA0226L	31.3253	0.566726	0.327182	2.72877	0.098555	0.998312
DCDC2B	8.67481	0.566632	0.378291	2.29789	0.12955	NA
IFI27	16.5718	0.562408	0.272456	4.12662	0.0422137	NA
RAMP1	2.62637	0.55685	0.791758	0.497717	0.480505	NA
AOC1	1.58169	0.555971	1.08729	0.236656	0.626631	NA
PRR5-ARHGAP8	7.29143	0.55515	0.422318	1.71491	0.190349	NA
AGTR1	1.10974	0.54948	1.25355	0.0988176	0.753253	NA
ZEB2	56.6383	0.545212	0.459543	1.20431	0.272462	0.998312
RGS20	18.7153	0.539783	0.356271	2.37016	0.123674	NA
TLR4	3.23592	0.5361	0.607651	0.810867	0.367864	NA
WNT6	1.74307	0.53606	1.05106	0.230369	0.63125	NA
ATP6V1B1	0.741338	0.533052	1.47686	0.160838	0.688386	NA
ANKRD35	13.9769	0.531325	0.368189	1.98139	0.159244	NA
PHACTR3	1.4999	0.527377	0.947623	0.293743	0.587832	NA
IGFALS	2.83864	0.524535	0.802963	0.379975	0.537616	NA
FOXE1	0.897721	0.523164	1.47342	0.145314	0.703054	NA
FRMPD2	26.222	0.522139	0.320124	2.47176	0.115908	0.998312
MR1	1.86484	0.514728	0.875734	0.363207	0.546731	NA
PKD1L1	4.08253	0.511086	0.536604	0.931517	0.334469	NA
SOGA3	7.33634	0.505895	0.39156	1.69355	0.193134	NA
ATP8B4	12.1799	0.505174	0.340946	2.231	0.135267	NA
SCIN	0.635775	0.504086	1.89944	0.0962949	0.756322	NA
PDE3A	8.62651	0.503892	0.445293	1.20621	0.272084	NA
HMGB3	7095.26	0.502353	0.155879	10.5201	0.00118084	0.247113
AC002472.13	0.508397	0.501849	1.74143	0.140272	0.70801	NA
MYCBPAP	18.5128	0.501355	0.279896	3.22481	0.0725302	NA
PROX2	7.15594	0.501146	0.376045	1.76218	0.184352	NA
ALDH1L1	10.0025	0.501023	0.341405	2.18637	0.139237	NA
TSPAN6	2734.72	0.50024	0.179405	7.92688	0.00487057	0.475759
SOHLH2	28.023	0.499133	0.215044	5.27756	0.021602	0.760173
CHAD	13.5881	0.495535	0.307262	2.53629	0.111256	NA
AC129492.6	11.3018	0.494103	0.382111	1.65995	0.19761	NA
BANK1	9.39142	0.493286	0.385511	1.58853	0.207536	NA
FAT2	34.4504	0.492716	0.199298	5.96423	0.014599	0.709989
TNFSF13	46.9924	0.491594	0.194102	6.57894	0.0103192	0.652048
ABCB4	7.61966	0.491318	0.486325	0.988669	0.320068	NA
IRF5	7.74735	0.488351	0.376344	1.67228	0.195954	NA
ZNF674	138.506	0.486017	0.190835	6.52199	0.0106549	0.652048
CRYGS	16.3846	0.48592	0.310378	2.25446	0.13323	NA
IQCA1	222.395	0.485079	0.945626	0.259625	0.610378	0.998312
NR2F1	2.6438	0.485011	1.04662	0.173691	0.676852	NA
COPZ2	2.89208	0.4848	0.694655	0.492241	0.48293	NA
NPY	2.92867	0.484604	0.674313	0.51273	0.473959	NA
PTPRB	16.5082	0.484342	0.338215	2.05027	0.152179	NA
CALCRL	2.97057	0.483128	0.775383	0.392944	0.530756	NA
DCLK2	6.49782	0.482783	0.410122	1.37776	0.240483	NA
NAV3	1.26276	0.482295	1.60793	0.0901221	0.764022	NA
ZDHHC11B	4.94015	0.481225	0.51654	0.843201	0.358483	NA
PRSS50	8.1804	0.479914	0.42039	1.33875	0.247254	NA
AIF1	30.3491	0.477495	0.242048	3.74966	0.0528183	0.930495
ROBO2	153.419	0.475742	0.150616	9.67103	0.00187197	0.32052
CFC1	11.5781	0.474595	0.406401	1.35454	0.244486	NA
NTS	90.591	0.47334	0.261122	3.07498	0.0795054	0.998312
DGKB	2.85813	0.472868	0.660082	0.477034	0.489769	NA
MCHR1	9.4983	0.472368	0.384094	1.48871	0.222416	NA
SLC28A2	1.26891	0.471305	1.09328	0.1844	0.667619	NA
MTTP	4.30765	0.468247	0.844409	0.258846	0.610914	NA
LEMD1	23.5433	0.46755	0.245118	3.48389	0.0619689	0.974938
TSPAN32	3.98525	0.465234	0.57927	0.634074	0.425865	NA
EFCAB10	10.5383	0.463792	0.379862	1.38674	0.238956	NA
PRR18	10.0889	0.463245	0.370362	1.56795	0.210505	NA
TMEM176A	2.32129	0.462226	0.718845	0.410914	0.521506	NA
TPSG1	25.7302	0.460941	0.318386	2.09482	0.147799	0.998312
PAX3	7.05466	0.460127	0.389629	1.39001	0.238404	NA
SLC39A5	5.03756	0.457868	0.532248	0.711346	0.398997	NA
ANXA13	4.45823	0.457661	0.615048	0.533464	0.465154	NA
PDK4	10.2384	0.456708	0.409818	1.22176	0.269015	NA
FGB	9.25253	0.456662	0.678843	0.465107	0.495247	NA
PLA2G4F	0.333902	0.454131	2.14968	0.0911485	0.762722	NA
PCDHA1	11.7726	0.453462	0.387036	1.34125	0.246813	NA
VWA7	5.78152	0.45212	0.5141	0.718614	0.396599	NA
AC139100.2	24.023	0.45014	0.230168	3.73111	0.0534079	0.933859
ASGR2	0.572203	0.449523	2.22245	0.032713	0.856472	NA
NT5E	10.793	0.448033	0.417671	1.18617	0.276104	NA
SULT2A1	0.950189	0.447639	1.22604	0.166994	0.682798	NA
RSPH1	11.4251	0.446792	0.374158	1.36592	0.242515	NA
SPHKAP	8.75542	0.446548	0.480789	0.821139	0.364847	NA
MSANTD1	8.78338	0.446336	0.400808	1.22374	0.268627	NA
SPATS2L	2336.62	0.446242	0.180975	5.76449	0.0163533	0.723495
RBP4	5.70679	0.446042	0.569298	0.566861	0.451509	NA
HAPLN2	1.20997	0.445797	1.04136	0.187496	0.665009	NA
CCDC27	10.3316	0.445173	0.344863	1.59448	0.206687	NA
PFN4	6.17098	0.444443	0.422315	1.09177	0.29608	NA
ABLIM3	6.88928	0.44381	0.407846	1.17147	0.279099	NA
TRIM55	2.95896	0.441903	0.775118	0.329921	0.565705	NA
NKX6-2	0.303303	0.441117	2.22139	0.0805225	0.776591	NA
PYGM	36.5971	0.440562	0.263291	2.7582	0.0967568	0.998312
FAM126B	1365.1	0.439505	0.0833834	27.9071	1.2728e-07	0.000839028
MYO7B	3.56424	0.437121	0.742857	0.332197	0.564368	NA
GBP2	5.99482	0.436999	0.486094	0.801964	0.370507	NA
IRX1	60.6389	0.436781	0.291114	2.04593	0.152614	0.998312
MAOB	7.07997	0.436014	0.423955	1.04411	0.306867	NA
SYT5	3.01866	0.434558	0.606025	0.489238	0.484267	NA
HGD	11.0687	0.434548	0.39532	1.24182	0.265121	NA
IFNE	3.00303	0.432811	0.738103	0.325196	0.568502	NA
MAP1LC3C	17.6395	0.431699	0.346429	1.61077	0.204384	NA
PDK1	7950.34	0.431047	0.156404	7.4326	0.00640526	0.53341
TSHZ2	12.4506	0.430972	0.3292	1.61848	0.203304	NA
C20orf166	0.195902	0.4307	3.15634	0.0435054	0.834776	NA
PRSS1	118.087	0.430084	0.195162	4.55442	0.0328339	0.847624
KCNH7	8.96173	0.429863	0.405352	1.02794	0.310643	NA
LRRC17	8.80318	0.428287	0.510793	0.673193	0.41194	NA
ALOX15	5.80319	0.427644	0.431706	0.987503	0.320353	NA
LBX2	14.3413	0.427426	0.300583	1.99721	0.157589	NA
SLC9A2	5.27101	0.426984	0.655277	0.34952	0.554385	NA
SCN3A	4.87589	0.425385	0.550892	0.632842	0.426315	NA
STEAP1	13.3718	0.424827	0.318028	1.76439	0.184077	NA
RAB19	24.9729	0.42456	0.225344	3.63321	0.0566375	0.962254
GALNT5	2.18113	0.42329	0.84934	0.261771	0.608906	NA
TM4SF4	0.33415	0.422495	2.14657	0.0531994	0.817587	NA
MICALCL	0.579289	0.421545	1.58264	0.11423	0.735379	NA
RDH16	11.4582	0.419794	0.312595	1.80834	0.178707	NA
NRROS	40.2058	0.414522	0.247865	2.74294	0.0976851	0.998312
AGR3	0.109172	0.412142	3.15495	0.0298599	0.862809	NA
HHLA2	0.109172	0.412142	3.15495	0.0298599	0.862809	NA
LIPC	0.109172	0.412142	3.15495	0.0298599	0.862809	NA
SLC13A2	0.109172	0.412142	3.15495	0.0298599	0.862809	NA
HIST3H2A	56.3391	0.411594	0.186554	4.99302	0.0254497	0.816252
SIX2	34.8507	0.411119	0.237749	2.93322	0.0867745	0.998312
PPP1R1A	22.024	0.411021	0.382315	1.13359	0.287011	0.998312
PGM5	5.45017	0.408591	0.579393	0.460545	0.49737	NA
CDH12	27.955	0.407443	0.252299	2.65339	0.103329	0.998312
METTL7B	15.5393	0.407007	0.296882	1.928	0.164978	NA
FFAR2	0.0566813	0.406337	3.15634	0.0501591	0.822787	NA
HMGCS2	0.0566813	0.406337	3.15634	0.0501591	0.822787	NA
SYT8	0.0566813	0.406337	3.15634	0.0501591	0.822787	NA
ATP1A2	34.9129	0.404874	0.450529	0.734312	0.391489	0.998312
COL6A6	27.6057	0.404569	0.270019	2.21884	0.136336	0.998312
DUSP9	21.9594	0.403852	0.262618	2.35228	0.1251	0.998312
GBP1	4.61939	0.403729	0.621995	0.429141	0.512411	NA
ZMYND10	13.933	0.403705	0.317638	1.60671	0.204955	NA
ACSM1	2.68976	0.403186	0.935007	0.158182	0.690836	NA
DDX26B	1007.54	0.402525	0.293001	1.75264	0.185546	0.998312
MUC15	0.713016	0.402522	1.38052	0.108154	0.742256	NA
SPAG8	12.5696	0.40103	0.327192	1.54883	0.213309	NA
CTSS	1.98458	0.398719	0.747647	0.280224	0.596554	NA
TMPRSS4	0.530137	0.398569	1.73731	0.0015361	0.968736	NA
RGAG1	3.80849	0.397176	0.751819	0.231051	0.630746	NA
MAP10	111.187	0.395397	0.176199	4.90007	0.0268556	0.822424
SDSL	27.2165	0.395174	0.241702	2.71074	0.0996745	0.998312
HNF1A	20.1337	0.39381	0.237863	2.7567	0.0968479	NA
WNT3A	59.9031	0.392108	0.681312	0.217931	0.640621	0.998312
KCNK10	3.8567	0.392073	0.623085	0.343513	0.557809	NA
LPAR3	27.23	0.391202	0.262688	2.24984	0.133628	0.998312
HENMT1	124.086	0.390171	0.179576	4.54463	0.0330222	0.847624
DCST1	14.1513	0.388917	0.325609	1.43006	0.231755	NA
ZNF483	56.515	0.388241	0.261523	1.98361	0.15901	0.998312
HPS3	749.969	0.386907	0.175152	4.60416	0.0318945	0.847624
ANKS4B	0.745504	0.385889	1.5509	0.0800897	0.777176	NA
SULT2B1	6.75438	0.384476	0.592824	0.378289	0.53852	NA
MPZ	13.0929	0.383179	0.321566	1.35434	0.244521	NA
RNF26	1349.29	0.383016	0.159739	5.44482	0.0196265	0.74357
ENTPD8	17.2531	0.382706	0.308919	1.48952	0.222291	NA
CCM2L	31.1026	0.382559	0.246698	2.42047	0.119759	0.998312
TFEB	27.5586	0.382477	0.342512	1.11904	0.290125	0.998312
CHRFAM7A	8.51044	0.382262	0.392469	0.92357	0.336539	NA
ECM1	78.1448	0.381547	0.230738	2.53497	0.111349	0.998312
SRL	1.83858	0.381519	0.820971	0.204553	0.65107	NA
SORCS3	19.6317	0.379594	0.246642	2.34942	0.125329	NA
C2CD4D	51.3431	0.378658	0.234765	2.48565	0.114889	0.998312
FBP1	8.37279	0.376948	0.433709	0.73387	0.391632	NA
FABP1	0.356247	0.376863	2.12397	-0.0065077	1	NA
UPK3A	0.871674	0.376676	1.40952	0.0705284	0.790569	NA
CTC-241N9.1	20.6748	0.37636	0.265354	1.89677	0.16844	0.998312
NTN5	11.6137	0.376338	0.4137	0.821354	0.364785	NA
TMEM35	29.8759	0.3755	0.250352	2.26531	0.1323	0.998312
FAM221A	272.735	0.374027	0.133874	7.81381	0.00518484	0.491776
GOLGA6L4	24.9014	0.373702	0.252794	2.20271	0.137768	0.998312
TTBK1	11.3321	0.372754	0.346423	1.10808	0.292499	NA
LINC00908	10.4555	0.371347	0.437701	0.662677	0.415616	NA
ACOT4	40.8485	0.370668	0.217207	2.77736	0.0956058	0.998312
GLRB	11.7681	0.370101	0.324559	1.29828	0.254527	NA
DMGDH	7.28053	0.369223	0.40868	0.836189	0.360489	NA
CD302	11.5808	0.369095	0.347186	1.12346	0.289175	NA
MNS1	26.7583	0.366956	0.350344	0.984046	0.321202	0.998312
COMT	18.7861	0.366242	0.319991	1.30808	0.252743	NA
CD163	10.219	0.366102	0.396254	0.849571	0.356674	NA
NTNG2	284.251	0.365541	0.230464	2.24859	0.133736	0.998312
SLC38A4	11.5246	0.365524	0.486347	0.529908	0.466646	NA
SLC45A1	4.40147	0.365378	0.596065	0.336722	0.561727	NA
C1QL1	62.1483	0.364373	0.176487	4.16074	0.0413713	0.893361
TAGLN3	26.8178	0.363939	0.220219	2.68638	0.101209	0.998312
SLFNL1	14.1689	0.363021	0.384936	0.880379	0.348098	NA
TMEM47	779.572	0.361925	0.134859	7.2655	0.00702915	0.545132
SCUBE1	52.3855	0.361061	0.302927	1.33758	0.247462	0.998312
PCDHGB4	376.655	0.360144	0.0784503	20.9687	4.66856e-06	0.0123101
C19orf77	95.3478	0.359975	0.244621	1.94534	0.16309	0.998312
TDRD6	4.57177	0.359724	0.610407	0.331344	0.564869	NA
HIST1H2AC	80.1416	0.359054	0.147456	5.87609	0.0153479	0.709989
AGBL4	51.5072	0.359019	0.275036	1.72182	0.189459	0.998312
RAD9B	18.8884	0.358941	0.306365	1.35922	0.243672	NA
SMPD3	42.8999	0.358772	0.222022	2.43363	0.118757	0.998312
DCC	18.5767	0.358755	0.296907	1.43263	0.231335	NA
CNTN2	2.72646	0.3574	1.01378	0.10427	0.746764	NA
ZNF597	89.8169	0.357048	0.200903	3.20426	0.0734466	0.994512
CRYL1	20.6624	0.357028	0.243648	2.13879	0.143615	0.998312
AGXT	0.644102	0.354549	1.4149	0.0771553	0.78119	NA
FGF19	17.5447	0.353876	0.311206	1.20694	0.271939	NA
GJB1	4.1952	0.351239	0.565984	0.379078	0.538097	NA
C7	10.6955	0.350872	0.356372	0.955705	0.328271	NA
PLA2G1B	0.351956	0.350134	2.97523	0.00845911	0.926719	NA
RTN4RL2	15.6951	0.349697	0.389976	0.778897	0.377479	NA
SGK1	22.2655	0.348637	0.229305	2.35201	0.125121	0.998312
CASR	0.408756	0.348318	2.40358	0.043073	0.835588	NA
EPHA7	280.547	0.348213	0.113673	9.20066	0.00241928	0.370881
SPN	6.16481	0.34789	0.488018	0.527732	0.467562	NA
SLC4A4	15.1395	0.347004	0.27374	1.61518	0.203765	NA
CALB2	1.4917	0.3469	0.944329	0.115072	0.734442	NA
MAP2	38.5575	0.345791	0.283842	1.4496	0.228591	0.998312
ITPKA	5.52022	0.344983	0.461125	0.537252	0.463574	NA
KRT80	5.13258	0.344789	0.453514	0.582858	0.445194	NA
CCR10	21.6587	0.344736	0.242094	2.02485	0.154744	0.998312
EDAR	3.23667	0.344241	0.750292	0.191732	0.661479	NA
IRX5	45.3075	0.344189	0.223048	2.22443	0.135843	0.998312
CORO1A	19.9415	0.343906	0.281718	1.46944	0.225434	NA
GDF7	0.186685	0.343643	3.15238	0.0461345	0.829931	NA
FAM65C	8.9982	0.34358	0.400288	0.735849	0.390994	NA
UNC5A	64.2201	0.343402	0.268957	1.45718	0.22738	0.998312
XIRP1	0.43545	0.34288	2.08477	0.0329835	0.855886	NA
DDR2	23.12	0.342812	0.296693	1.35341	0.244682	0.998312
SP110	28.6877	0.34253	0.30893	1.23249	0.266923	0.998312
ALX4	1.29645	0.341844	1.04417	0.0965351	0.756028	NA
RCCD1	421.455	0.339697	0.139465	5.66331	0.0173234	0.725585
CHRD	173.999	0.339638	0.189718	2.94	0.086411	0.998312
GLTPD2	45.9351	0.338306	0.196772	2.83068	0.0924792	0.998312
NR5A2	80.3495	0.33758	0.163331	4.08501	0.0432653	0.894059
HES1	910.088	0.337215	0.131079	6.29506	0.0121075	0.679254
TSTD1	339.812	0.337194	0.221827	2.21225	0.136919	0.998312
LRMP	2.43536	0.336423	0.692607	0.227007	0.633752	NA
ARAF	1550.6	0.336285	0.202387	2.79326	0.0946618	0.998312
WAS	8.56843	0.335313	0.38292	0.792277	0.373413	NA
HIST1H2BC	19.5956	0.334933	0.268238	1.53901	0.214765	NA
MISP	5.6074	0.333658	0.598057	0.294905	0.587094	NA
NEGR1	152.978	0.333211	0.133496	6.14545	0.013175	0.705572
CD101	24.364	0.332686	0.266875	1.60455	0.20526	0.998312
SPRED3	48.2497	0.332551	0.168052	3.99564	0.0456182	0.898999
MAMLD1	211.297	0.33153	0.287143	1.19437	0.274449	0.998312
LTB4R2	12.2089	0.33077	0.352345	0.827151	0.363098	NA
TSPAN7	70.799	0.330653	0.151919	4.72143	0.0297889	0.835612
IL1RAPL1	121.457	0.329975	0.218731	2.13714	0.14377	0.998312
ABCA13	0.238761	0.329821	3.14526	0.0207499	0.885462	NA
BNIPL	15.9171	0.328529	0.268891	1.46973	0.225389	NA
NRGN	14.7972	0.32843	0.325208	0.965911	0.325702	NA
F13A1	131.412	0.328144	0.153659	4.49143	0.0340652	0.852829
CCSER1	27.5568	0.326879	0.241531	1.88386	0.169896	0.998312
ALDH3B1	15.0044	0.325486	0.374227	0.689712	0.406262	NA
RAB9B	22.1993	0.325257	0.257869	1.59987	0.205922	0.998312
GBX1	47.2694	0.324404	0.281911	1.24714	0.2641	0.998312
WDR76	412.892	0.323088	0.220272	2.05696	0.151512	0.998312
PPAPDC3	75.9471	0.322031	0.145385	4.85481	0.0275692	0.826073
NPY5R	30.5334	0.32173	0.21107	2.35088	0.125213	0.998312
TWIST1	71.8234	0.321719	0.170358	3.50457	0.0611998	0.972993
GDF10	12.8973	0.321382	0.406904	0.596995	0.439727	NA
DLX6	2.49331	0.32097	0.768045	0.159659	0.689471	NA
NTNG1	46.8259	0.319623	0.203363	2.54273	0.110803	0.998312
KIAA1211L	31.3747	0.319474	0.180703	3.13257	0.0767428	0.998312
CFP	67.5934	0.319005	0.161931	3.89792	0.0483459	0.919759
SPON2	14.6887	0.31812	0.317002	0.99688	0.318067	NA
UPB1	7.21566	0.317334	0.512015	0.366352	0.545	NA
PLEKHG1	36.3591	0.317198	0.200859	2.48029	0.115281	0.998312
CNGA1	6.71346	0.316231	0.483326	0.423441	0.515225	NA
DYRK3	339.296	0.315435	0.121633	6.56575	0.010396	0.652048
ERN2	14.8955	0.314883	0.342448	0.825904	0.36346	NA
ZNF224	63.8552	0.314289	0.204034	2.32433	0.127365	0.998312
MASP1	12.5027	0.314228	0.352888	0.801931	0.370517	NA
ZNF502	149.874	0.314165	1.02202	0.0978269	0.754453	0.998312
GRIA2	0.0689085	0.313767	3.15634	0.0341304	0.85343	NA
UGT2B7	0.0689085	0.313767	3.15634	0.0341304	0.85343	NA
ZNF488	66.1558	0.313404	0.232022	1.80838	0.178703	0.998312
MDFIC	326.324	0.313254	0.109317	7.89961	0.00494455	0.475759
ARHGEF33	12.593	0.313057	0.337519	0.839175	0.359633	NA
HIST1H2BK	555.704	0.311197	0.0770711	16.19	5.72955e-05	0.053956
INHBB	0.541431	0.310747	2.20923	0.055574	0.813633	NA
LPAR1	233.963	0.310663	0.0903537	11.7532	0.000607386	0.195312
LGALS2	3.92609	0.310388	0.526256	0.345441	0.556705	NA
YY2	14.415	0.309624	0.314173	0.977098	0.322916	NA
HSD17B7	221.364	0.3095	0.168107	3.50092	0.0613347	0.972993
ADAMTS5	157.787	0.308406	0.186874	2.71549	0.0993783	0.998312
VSIG1	9.32314	0.307613	0.42967	0.478231	0.489225	NA
AFP	4.9452	0.307552	0.78647	0.132758	0.715589	NA
GPR153	106.218	0.306475	0.133236	5.2998	0.0213279	0.759965
LTB	2.63235	0.305772	0.820701	0.123956	0.724783	NA
ZBTB20	15.2243	0.305749	0.275919	1.22133	0.269099	NA
ABCC6	43.8362	0.304576	0.155458	3.84738	0.0498238	0.923512
TGM2	8.20555	0.303336	0.462871	0.416099	0.51889	NA
PRDM6	8.79595	0.303186	0.489365	0.3721	0.541862	NA
ANKMY1	195.811	0.303169	0.0929886	10.6388	0.00110738	0.244182
KCNJ2	66.5769	0.302885	0.205223	2.12323	0.14508	0.998312
NFKBIL1	486.803	0.302361	0.108726	7.52118	0.00609778	0.522327
CTD-2162K18.4	35.0545	0.301903	0.237174	1.59847	0.206121	0.998312
CD74	117.584	0.301447	0.127961	5.53869	0.0186005	0.725585
FAM218A	25.797	0.301125	0.233811	1.63113	0.201547	0.998312
SYN1	242.827	0.299231	0.149114	3.95587	0.0467081	0.908855
SCLY	64.5039	0.299195	0.167865	3.2414	0.0717992	0.993532
PTGS2	34.6885	0.296907	0.25166	1.38295	0.239599	0.998312
PTGFR	11.3557	0.296431	0.37911	0.596099	0.44007	NA
SAPCD2	538.293	0.296378	0.0746861	15.5997	7.82679e-05	0.0563804
DYX1C1	18.3364	0.296113	0.325985	0.86184	0.353224	NA
DLGAP1	271.371	0.295779	0.119582	5.8922	0.0152081	0.709989
RBM12B-AS1	27.7324	0.295566	0.284087	1.11039	0.291997	0.998312
FAM179A	31.8386	0.295355	0.209176	2.03546	0.153668	0.998312
HOXB7	0.729024	0.295104	1.82929	0.0292085	0.864298	NA
HCAR2	0.0665166	0.294889	3.15634	0.0290602	0.86464	NA
TFAP2B	0.0665166	0.294889	3.15634	0.0290602	0.86464	NA
MYBPC2	102.121	0.294625	0.130665	5.04679	0.0246716	0.80939
TMPRSS6	5.47157	0.294596	0.489155	0.363012	0.546838	NA
HOGA1	8.07758	0.294281	0.472759	0.370276	0.542854	NA
CTD-3088G3.8	10.4848	0.293561	0.425322	0.440845	0.506715	NA
HOXA4	2.76554	0.293064	0.799241	0.122626	0.726204	NA
SULT1A1	81.9186	0.292969	0.125206	5.52309	0.018767	0.725585
HEPACAM2	9.34159	0.292875	0.352072	0.699183	0.403058	NA
FAT4	207.188	0.292447	0.141935	4.01672	0.0450512	0.897591
ZIC3	3732.07	0.292208	0.161574	3.09941	0.0783205	0.998312
PRKG2	30.4233	0.291462	0.27345	1.11889	0.290157	0.998312
MGAM	10.3973	0.291387	0.396074	0.505544	0.477074	NA
RP11-89K11.1	27.1122	0.290922	0.237623	1.45745	0.227336	0.998312
LRRC10B	17.5521	0.290811	0.288336	1.02584	0.311137	NA
REEP1	9.74337	0.290638	0.441345	0.427347	0.513294	NA
TRABD2A	53.4546	0.290162	0.156451	3.43411	0.0638631	0.979997
HAPLN1	16.8449	0.289954	0.311628	0.823528	0.364151	NA
DCST2	23.6674	0.289723	0.250671	1.37217	0.241439	0.998312
NUDT13	76.6513	0.289662	0.154602	3.42944	0.0640439	0.979997
SVEP1	46.7724	0.289641	0.181945	2.52133	0.112316	0.998312
NOX4	39.4805	0.288743	0.230833	1.57719	0.209166	0.998312
CTD-2600O9.1	7.58661	0.288159	0.524855	0.270573	0.602948	NA
NCAM2	12.3142	0.286067	0.344097	0.685753	0.407613	NA
DACH1	47.0162	0.286039	0.256288	1.18447	0.276447	0.998312
NLGN4X	4486.7	0.285501	0.102698	7.42259	0.00644101	0.53341
MBNL1	19.7224	0.28519	0.304542	0.845899	0.357715	NA
FOXN4	281.723	0.285047	0.318869	0.687411	0.407046	0.998312
TXNDC5	88.9146	0.284436	0.183742	2.30756	0.128746	0.998312
ANKHD1-EIF4EBP3	11.72	0.284021	0.315821	0.820641	0.364993	NA
RNF175	23.7009	0.283768	0.235436	1.40794	0.235398	0.998312
SLC13A4	53.5703	0.28328	0.228886	1.45926	0.227048	0.998312
C16orf93	37.077	0.283023	0.208441	1.83024	0.1761	0.998312
OTOG	43.0497	0.282909	0.201913	1.89557	0.168575	0.998312
STX19	1.34418	0.282668	1.14536	0.0668667	0.795955	NA
TTLL1	117.794	0.28187	0.1047	7.20073	0.0072874	0.549012
FOXD2	6.83017	0.28113	0.512603	0.309075	0.578249	NA
MTRNR2L2	38.5487	0.280136	0.189164	2.22315	0.135956	0.998312
GLRA2	1.33265	0.279917	1.11966	0.0660347	0.7972	NA
COL3A1	10.9638	0.279793	0.575827	0.213447	0.644079	NA
OPN1SW	36.1112	0.279753	0.1915	2.15746	0.141879	0.998312
POMC	280.2	0.279296	0.0879146	9.90479	0.00164849	0.289783
CCDC87	25.7736	0.278552	0.209496	1.73438	0.187852	0.998312
GRM8	187.246	0.277987	0.214485	1.58472	0.208083	0.998312
TNFRSF11B	464.209	0.277693	0.106684	6.56949	0.0103742	0.652048
TMEM51	175.92	0.277688	0.107156	6.5369	0.0105659	0.652048
ALDH1A1	263.69	0.2775	0.159477	3.06176	0.0801548	0.998312
FABP5	296.923	0.277186	0.114027	5.85	0.0155771	0.715568
DNAH12	9.08696	0.277099	0.346034	0.653305	0.418933	NA
DPF1	77.6319	0.276878	0.141091	3.79389	0.0514398	0.923512
RHBG	58.0297	0.276451	0.178164	2.36823	0.123827	0.998312
CDKN3	234.437	0.276203	0.0953966	8.37554	0.00380305	0.435995
BCL6B	70.1282	0.276162	0.536927	0.233928	0.628627	0.998312
TIMP1	1053	0.27599	0.107596	6.58691	0.0102731	0.652048
HTRA1	88.8609	0.275796	0.18109	2.26944	0.131947	0.998312
ALPI	0.0531173	0.275438	3.15634	0.023664	0.877743	NA
TDO2	0.0531173	0.275438	3.15634	0.023664	0.877743	NA
TNFAIP8L1	1257.67	0.274935	0.111349	5.78863	0.0161301	0.719474
PPP4R4	32.1161	0.274901	0.230313	1.46976	0.225384	0.998312
ARHGAP6	23.838	0.274447	0.246958	1.24003	0.265464	0.998312
IL11	280.597	0.273983	0.154357	3.07927	0.0792962	0.998312
CD48	272.217	0.273074	0.108338	6.39002	0.0114764	0.659517
KCTD14	53.5303	0.271591	0.168433	2.5646	0.10928	0.998312
NOX1	17.6334	0.271449	0.287035	0.889381	0.345645	NA
RP11-723O4.6	9.23119	0.270922	0.409731	0.439166	0.507525	NA
ELN	54.8153	0.270599	0.18279	2.12587	0.14483	0.998312
MUC20	3.4562	0.270561	0.6589	0.159265	0.689835	NA
LRRTM1	9.66782	0.270471	0.49383	0.313378	0.575615	NA
LRRIQ1	70.7131	0.270358	0.148904	3.26841	0.0706261	0.993532
MYLPF	9.39684	0.26988	0.374486	0.531046	0.466167	NA
ATL1	72.6278	0.269819	0.136216	3.92963	0.0474423	0.915782
FAM229A	50.6819	0.269401	0.178781	2.23081	0.135283	0.998312
TIE1	11.376	0.269313	0.316141	0.725033	0.394498	NA
KLHL29	66.3369	0.26922	0.160406	2.87249	0.0901056	0.998312
ABCG2	95.2963	0.268226	0.1742	2.26106	0.132663	0.998312
RP11-166B2.1	19.6798	0.267838	0.289858	0.816601	0.366176	NA
PRPS1	2659.53	0.266755	0.109592	6.00691	0.01425	0.709989
HS3ST2	141.843	0.266451	0.191224	1.84122	0.174808	0.998312
TMPRSS2	147.284	0.266161	0.109733	5.81597	0.0158813	0.7192
MTRNR2L12	69.9409	0.265908	0.169792	2.40952	0.1206	0.998312
CARD6	11.4947	0.265735	0.377173	0.490721	0.483606	NA
BGN	218.79	0.265721	0.299829	0.686291	0.407429	0.998312
SIGLEC10	30.4531	0.265696	0.247869	1.13779	0.28612	0.998312
LMO2	14.6139	0.265609	0.32563	0.661097	0.416173	NA
AC092811.1	16.1254	0.265477	0.311275	0.702867	0.401822	NA
CYS1	23.5807	0.264902	0.264426	0.984272	0.321146	0.998312
UAP1L1	2109.38	0.264551	0.210428	1.57219	0.209889	0.998312
AC016757.3	7.57582	0.263847	0.369154	0.507555	0.476199	NA
FER1L6	14.9915	0.263825	0.353268	0.565844	0.451915	NA
UPK3B	10.9536	0.263628	0.409473	0.42218	0.515851	NA
PRDM16	22.7559	0.263594	0.228864	1.28089	0.257734	0.998312
KLK6	20.4412	0.263306	0.322489	0.669342	0.413281	0.998312
CAPN14	23.9434	0.262755	0.28331	0.833952	0.361132	0.998312
FSBP	76.4933	0.262451	0.130415	4.01561	0.0450808	0.897591
LY6G5C	32.8988	0.261789	0.229373	1.2923	0.255624	0.998312
FAM50B	64.2765	0.261538	0.135209	3.74582	0.0529399	0.930495
GAL3ST3	131.22	0.261346	0.143282	3.36719	0.0665072	0.979997
NDST3	17.1981	0.261309	0.262313	1.01748	0.313118	NA
CLEC11A	86.9725	0.261234	0.122007	4.55191	0.0328821	0.847624
RHD	25.7418	0.261006	0.264479	0.979774	0.322255	0.998312
MMP25	381.621	0.260271	0.0891222	8.24309	0.00409075	0.454331
ZYG11A	50.6649	0.260232	0.23004	1.28888	0.256254	0.998312
CD99L2	888.502	0.259818	0.0663047	15.4566	8.44212e-05	0.0563804
CDHR2	54.0681	0.259812	0.149526	3.02877	0.0818001	0.998312
SLC4A5	11.6501	0.259781	0.412405	0.413908	0.519993	NA
IFIT2	158.392	0.25942	0.12221	4.38401	0.0362776	0.871934
ONECUT1	26.5051	0.258602	0.304036	0.73629	0.390852	0.998312
ADAM33	129.207	0.258043	0.141259	3.36258	0.0666936	0.979997
NME1	369.048	0.257853	0.0837437	9.47367	0.00208442	0.339271
SAMD11	1037.73	0.257115	0.204228	1.50024	0.220635	0.998312
DCAF12L2	59.3822	0.256745	0.146555	3.05202	0.080637	0.998312
ZNF781	57.0762	0.256698	0.150246	2.92588	0.0871697	0.998312
PFKFB1	16.3956	0.256677	0.270105	0.923248	0.336624	NA
RILP	72.1586	0.256665	0.142517	3.24252	0.0717502	0.993532
NKX6-1	4.68991	0.256573	0.579187	0.191702	0.661504	NA
SATL1	95.5599	0.256492	0.114524	4.97284	0.0257484	0.816252
IGFN1	1.10067	0.256413	1.27294	0.0492159	0.824433	NA
SPTBN4	36.051	0.256263	0.190678	1.82525	0.176689	0.998312
FAM131C	12.9653	0.255822	0.325162	0.597624	0.439486	NA
SCARF1	47.5127	0.255415	0.17272	2.15181	0.142402	0.998312
MMP23B	183.507	0.255019	0.136836	3.41032	0.0647898	0.979997
MDGA1	28.9556	0.254987	0.22583	1.24508	0.264493	0.998312
ANXA9	57.4031	0.25495	0.133983	3.63411	0.0566068	0.962254
TMEM82	8.26929	0.25469	0.412863	0.371764	0.542045	NA
MFI2	186.767	0.25465	0.131348	3.57641	0.0586056	0.969327
MAP6	63.3509	0.254103	0.17597	2.13065	0.144379	0.998312
GNG4	769.645	0.252978	0.138379	3.1707	0.0749703	0.994754
RNFT2	155.754	0.252753	0.115467	4.7829	0.0287437	0.833974
MED14	2058.81	0.251559	0.247595	1.0181	0.31297	0.998312
ADAM8	35.2292	0.251235	0.19513	1.65671	0.198048	0.998312
CSF3R	122.583	0.251049	0.160616	2.39801	0.121489	0.998312
SYNDIG1	73.6713	0.250834	0.262981	0.819126	0.365436	0.998312
BEX4	2610.21	0.250565	0.174372	1.94523	0.163102	0.998312
GSTA2	26.3773	0.249932	0.229693	1.19329	0.274666	0.998312
NFKBIZ	66.7147	0.249636	0.152159	2.6547	0.103244	0.998312
ARHGAP8	52.7252	0.249346	0.15518	2.60326	0.106644	0.998312
CLCN4	512.312	0.249029	0.0714415	12.0346	0.000522222	0.174547
MAOA	284.267	0.248395	0.119001	4.19819	0.0404673	0.893361
LRRC43	31.9904	0.248172	0.216077	1.30949	0.252486	0.998312
HEYL	25.0239	0.248076	0.239626	1.07241	0.300401	0.998312
CAMK4	86.6861	0.247792	0.123179	4.05217	0.0441147	0.897591
RNASE1	14.7517	0.247663	0.376574	0.413515	0.520191	NA
CCDC146	19.2946	0.247496	0.247069	0.98566	0.320805	NA
FOXF1	0.432116	0.247467	2.07748	0.0156181	0.900545	NA
LTK	6.93828	0.246611	0.427792	0.336631	0.561781	NA
AKR7L	6.84325	0.246514	0.44012	0.299876	0.58396	NA
ANKRD45	28.8205	0.24644	0.197682	1.56706	0.210635	0.998312
KIAA1683	67.6362	0.246374	0.215412	1.33118	0.248596	0.998312
ABHD14B	94.9483	0.246196	0.121626	4.14844	0.0416728	0.893361
LRRC19	10.3699	0.246154	0.389328	0.387337	0.533702	NA
S100A6	29.3944	0.24612	0.227658	1.1163	0.290717	0.998312
DOK6	42.2996	0.246095	0.205699	1.44584	0.229196	0.998312
STARD8	33.8817	0.2458	0.328938	0.509115	0.475522	0.998312
FAH	156.503	0.245436	0.0908339	7.2698	0.00701237	0.545132
AFF3	140.548	0.245434	0.141639	2.87216	0.0901237	0.998312
ASIC3	22.9123	0.244881	0.262297	0.895803	0.34391	0.998312
VAV3	1397.08	0.24467	0.164452	2.06919	0.150301	0.998312
NTM	41.5459	0.244423	0.183765	1.76319	0.184228	0.998312
ENTPD2	235.152	0.244189	0.138235	3.01795	0.0823476	0.998312
ZNF585B	273.301	0.243485	0.171351	1.88778	0.169453	0.998312
ZSCAN5A	152.844	0.24332	0.134297	3.18546	0.0742961	0.994754
CNTNAP3	129.169	0.243203	0.130531	3.41744	0.0645111	0.979997
ATAD3C	31.9877	0.243139	0.256876	0.863945	0.352637	0.998312
PPARGC1B	33.5417	0.243135	0.291555	0.684679	0.40798	0.998312
ADAMTS3	228.521	0.243034	0.153418	2.38333	0.122636	0.998312
ALOX12	31.1475	0.24291	0.235441	1.01379	0.313997	0.998312
PROZ	31.1174	0.24287	0.224214	1.14442	0.28472	0.998312
SMIM1	27.0751	0.242472	0.198921	1.4906	0.222123	0.998312
CORO2B	20.094	0.242021	0.245372	0.951256	0.3294	NA
FBXO4	20.4319	0.242009	0.327097	0.547079	0.459514	0.998312
PIK3IP1	148.782	0.241358	0.303109	0.60657	0.436082	0.998312
TBX10	61.9863	0.24104	0.193367	1.54574	0.213766	0.998312
C3orf70	84.531	0.240703	0.220399	1.17588	0.278197	0.998312
THSD7B	206.453	0.240642	0.153022	2.48566	0.114888	0.998312
CYTL1	31.7472	0.240376	0.593475	0.117702	0.73154	0.998312
NKAIN4	22.5041	0.240145	0.297939	0.620706	0.430785	0.998312
RBM34	24.1078	0.24002	0.227585	1.10616	0.292917	0.998312
BCL2L14	137.558	0.239962	0.114431	4.35982	0.0367962	0.875453
CDH6	8.13411	0.239875	0.43586	0.308446	0.578635	NA
PALM3	116.727	0.239843	0.15142	2.44876	0.117618	0.998312
CTD-2260A17.2	7.71129	0.239181	0.514757	0.22014	0.638933	NA
CPA2	5.70733	0.238926	0.480317	0.254866	0.61367	NA
ST7	142.31	0.238501	0.115383	4.35461	0.0369089	0.875453
SCN2B	0.751223	0.238189	1.40469	0.038304	0.844834	NA
HIST1H2BH	83.2199	0.238138	0.142919	2.7549	0.0969567	0.998312
OTUD5	2322.09	0.23811	0.148574	2.57307	0.108696	0.998312
SYT15	11.6808	0.237986	0.33281	0.502557	0.478379	NA
CPNE7	36.7712	0.237951	0.175245	1.85768	0.172893	0.998312
SLC6A19	0.715533	0.237898	1.65105	0.0151144	0.902154	NA
RAB42	55.0564	0.237591	0.16981	1.91073	0.166883	0.998312
OGFOD2	38.1081	0.23755	0.192667	1.51806	0.217913	0.998312
PCDHB15	231.171	0.237435	0.0928956	6.41748	0.0113002	0.653431
NOTCH4	64.2963	0.236819	0.175742	1.75356	0.185429	0.998312
FAM156B	77.1638	0.236747	0.140405	2.83978	0.0919568	0.998312
PIK3R5	974.469	0.23619	0.173073	1.75458	0.185302	0.998312
PTGES	31.3141	0.235993	0.222606	1.06819	0.301354	0.998312
GPR119	0.0545858	0.23493	3.15634	0.0142043	0.905131	NA
CEP55	1012.76	0.234544	0.0814021	8.15014	0.00430577	0.464828
ADRA2B	56.9343	0.234177	0.194631	1.42038	0.233341	0.998312
CAMKV	41.8913	0.234067	0.283175	0.661841	0.415911	0.998312
PCDH18	141.723	0.233994	0.215393	1.19218	0.27489	0.998312
GPR133	29.4596	0.233747	0.226785	1.03677	0.308574	0.998312
TCEA3	23.3142	0.233734	0.217281	1.16412	0.280612	0.998312
GRIK1	6.66292	0.233247	0.400223	0.328727	0.56641	NA
IL33	120.004	0.23308	0.154974	2.20839	0.137262	0.998312
C6orf57	323.822	0.232872	0.150389	2.42914	0.119099	0.998312
PTAFR	74.8449	0.232831	0.25599	0.74481	0.388124	0.998312
ADAMTS17	130.722	0.232783	0.197559	1.33072	0.248678	0.998312
WDR65	49.2094	0.232749	0.190787	1.46775	0.225701	0.998312
LRRC4	25.0441	0.232612	0.306894	0.553899	0.456729	0.998312
SLC51B	24.7096	0.23215	0.239485	0.959212	0.327385	0.998312
NRG3	209.4	0.232138	0.115523	3.86677	0.0492511	0.923512
MX2	92.7255	0.231563	0.180174	1.60867	0.204679	0.998312
LAMA4	51.7088	0.231466	0.179583	1.656	0.198144	0.998312
CKM	77.0144	0.231087	0.20631	1.22991	0.267425	0.998312
HIST1H2AG	22.7797	0.23084	0.239005	0.925043	0.336154	0.998312
C14orf28	100.34	0.230596	0.11361	4.10649	0.0427189	0.893361
SOD3	180.539	0.23059	0.108847	4.51808	0.0335384	0.852829
LONRF3	30.2887	0.230507	0.2348	0.951281	0.329394	0.998312
CHGB	33.4483	0.230415	0.199034	1.32824	0.249118	0.998312
LAMA3	58.7413	0.230283	0.166399	1.88932	0.169278	0.998312
SRXN1	69.1691	0.230258	0.145746	2.51561	0.112724	0.998312
TMEM158	68.673	0.22969	0.19867	1.27499	0.258832	0.998312
ASPRV1	10.4085	0.229523	0.326608	0.5036	0.477923	NA
CPEB3	88.4362	0.229338	0.130777	3.01125	0.0826884	0.998312
GPR55	62.8636	0.228849	0.174407	1.70787	0.191262	0.998312
ICAM5	71.519	0.228628	0.206492	1.19062	0.275204	0.998312
IQCD	37.6969	0.228297	0.180373	1.57944	0.208841	0.998312
GUCA1A	88.8909	0.228262	0.176592	1.60621	0.205025	0.998312
B3GALT5	162.945	0.22806	0.128924	3.12361	0.0771659	0.998312
GPR151	73.4797	0.227544	0.189649	1.46447	0.226221	0.998312
TMEM151A	5.4641	0.227171	0.535938	0.166728	0.683036	NA
ZFYVE28	56.9163	0.227161	0.187928	1.40517	0.235859	0.998312
IFIT3	42.7606	0.226965	0.221872	1.04343	0.307024	0.998312
AHNAK2	86.767	0.226907	0.177665	1.59822	0.206156	0.998312
MAP3K5	147.218	0.226696	0.111119	4.17508	0.0410225	0.893361
OVGP1	7.10768	0.226475	0.429793	0.284991	0.593448	NA
SPATA24	114.49	0.226292	0.111873	4.03633	0.0445306	0.897591
EPB41L3	3292.61	0.22599	0.067308	11.0327	0.000895163	0.227885
SLC13A5	66.822	0.225773	0.163305	1.92523	0.165282	0.998312
KLF2	51.1795	0.225123	0.176743	1.57268	0.209818	0.998312
SLIT3	440.873	0.224987	0.20339	1.12375	0.289113	0.998312
LRRC69	23.834	0.224968	0.269458	0.699219	0.403046	0.998312
STXBP5L	115.647	0.224946	0.176915	1.61781	0.203398	0.998312
HLA-DPA1	30.4259	0.224515	0.191048	1.37742	0.240541	0.998312
FHAD1	28.6634	0.224138	0.200536	1.23254	0.266914	0.998312
DUSP2	42.4457	0.223805	0.225656	0.993381	0.318917	0.998312
FBXO43	46.9564	0.223748	0.17659	1.56067	0.211568	0.998312
MYLK4	48.1465	0.22366	0.164161	1.8537	0.173354	0.998312
PRRT1	61.4068	0.223468	0.151728	2.11434	0.145925	0.998312
EPHA10	5.07367	0.223295	0.552637	0.159352	0.689754	NA
PCSK5	152.03	0.22255	0.137828	2.53702	0.111204	0.998312
HSCB	188.309	0.222517	0.100105	4.90827	0.0267284	0.822424
SLC41A2	34.8971	0.22182	0.200391	1.24418	0.264667	0.998312
ATP6V1E2	92.0892	0.221716	0.134137	2.73241	0.0983309	0.998312
LONRF2	9.42499	0.221427	0.477469	0.220013	0.63903	NA
NAALADL2	10.6283	0.22108	0.396918	0.291414	0.589316	NA
C3orf83	9.63152	0.220669	0.361924	0.375243	0.54016	NA
PDE1A	4.8734	0.220317	0.557676	0.157932	0.691067	NA
ZNF222	99.7164	0.220124	0.118177	3.46875	0.0625386	0.979997
CELA3B	4.00016	0.219995	0.60524	0.132505	0.715848	NA
PTPLAD2	75.7551	0.219879	0.143637	2.38463	0.122534	0.998312
PDE1C	15.5235	0.219843	0.33559	0.398056	0.528095	NA
CSDC2	69.3325	0.219814	0.182585	1.42667	0.232309	0.998312
ZNF850	547.527	0.219542	0.107446	4.15038	0.0416253	0.893361
NPAS2	23.1239	0.219386	0.295155	0.56344	0.452877	0.998312
GNG10	57.7281	0.219237	0.169135	1.65166	0.198733	0.998312
HEPHL1	11.9943	0.218623	0.324026	0.464306	0.495619	NA
THBD	421.633	0.218537	0.138568	2.39288	0.121889	0.998312
GK	138.234	0.218434	0.121307	3.23766	0.0719633	0.993532
C5orf49	8.74197	0.218365	0.410711	0.270668	0.602884	NA
ARID5A	93.8094	0.218287	0.167966	1.62448	0.202468	0.998312
NAIP	31.0511	0.21818	0.217737	0.98032	0.32212	0.998312
ZNF225	166.635	0.218121	0.0908913	5.69039	0.017058	0.725585
GNG11	86.93	0.217548	0.177853	1.53168	0.21586	0.998312
CEACAM19	28.7923	0.217545	0.220837	0.972172	0.324139	0.998312
C8orf48	97.8948	0.217259	0.127956	2.84839	0.0914653	0.998312
SCN7A	0.302214	0.21711	3.02598	0.00085214	0.976712	NA
NOS1	203.248	0.217074	0.180876	1.37535	0.240895	0.998312
C15orf59	8.0203	0.216991	0.38405	0.323008	0.569805	NA
C1R	10.405	0.216982	0.332944	0.412718	0.520593	NA
GDNF	442.907	0.216792	0.110721	3.89243	0.0485042	0.920115
CDC25C	523.504	0.216494	0.0873118	6.05965	0.0138305	0.705572
GTF2IRD2B	125.36	0.216379	0.136454	2.49686	0.114073	0.998312
PPP1R1C	27.5764	0.21576	0.218213	0.984666	0.32105	0.998312
CHST13	7.67682	0.215494	0.447066	0.240087	0.624143	NA
GPR3	97.0021	0.21507	0.155555	1.91501	0.166408	0.998312
TCERG1L	56.1368	0.215062	0.608727	0.12724	0.721311	0.998312
KCNB1	85.8054	0.21503	0.174676	1.49448	0.221523	0.998312
C1orf228	18.2472	0.214762	0.26409	0.679068	0.409908	NA
PMEL	257.623	0.21473	0.162487	1.70534	0.191591	0.998312
TSPAN10	42.4107	0.214168	0.185564	1.32519	0.249663	0.998312
RABL3	729.589	0.214078	0.0490388	19.1562	1.20443e-05	0.0198489
PSPN	61.8004	0.213883	0.13679	2.4692	0.116097	0.998312
SLC1A4	46.1016	0.213816	0.167581	1.6542	0.198388	0.998312
CPXM2	132.88	0.213333	0.106747	4.00551	0.0453519	0.897591
CHSY3	54.9769	0.212901	0.170461	1.58475	0.208078	0.998312
TRIM73	8.0281	0.212558	0.400332	0.266866	0.605442	NA
C8orf44	81.2979	0.212449	0.125866	2.82447	0.0928373	0.998312
FRRS1L	29.5257	0.212279	0.208882	1.01853	0.312868	0.998312
FBXL7	697.239	0.21212	0.0820419	6.52936	0.0106108	0.652048
ENDOD1	90.348	0.212093	0.122405	2.97856	0.0843742	0.998312
CHRDL2	3.90792	0.21087	0.562591	0.135907	0.712384	NA
ZNF570	126.052	0.210823	0.117443	3.23434	0.0721093	0.993532
ABCC8	1.39569	0.210608	0.963768	0.0743205	0.785147	NA
FCHO1	112.868	0.210369	0.129776	2.63993	0.104208	0.998312
ACBD4	134.542	0.209691	0.125921	2.79251	0.0947059	0.998312
C10orf10	8.62814	0.209667	0.42582	0.237885	0.625738	NA
LRP11	204.669	0.209577	0.165091	1.50474	0.219943	0.998312
GCK	151.752	0.20839	0.167544	1.47873	0.223973	0.998312
HHIPL1	112.456	0.207466	0.120117	2.94783	0.0859932	0.998312
PYGO1	52.0887	0.207084	0.188355	1.17031	0.279339	0.998312
DDTL	74.6902	0.206951	0.144643	2.02951	0.154271	0.998312
ZFP69	163.583	0.206814	0.111864	3.40388	0.0650431	0.979997
SBK3	18.3093	0.205406	0.267427	0.600963	0.438211	NA
MYO7A	43.7286	0.205299	0.205829	0.929449	0.335006	0.998312
ENG	99.4807	0.204683	0.173946	1.28241	0.257451	0.998312
ROM1	26.2051	0.204643	0.200321	1.03169	0.309762	0.998312
C1orf170	32.4422	0.204628	0.247353	0.685632	0.407654	0.998312
RNF224	47.761	0.204269	0.186806	1.15719	0.282049	0.998312
SNCG	24.4316	0.204106	0.277699	0.533	0.465348	0.998312
C15orf61	40.2696	0.204084	0.203166	1.01038	0.314813	0.998312
MDGA2	207.279	0.203967	0.14812	1.82353	0.176894	0.998312
RAB36	37.8771	0.20381	0.191693	1.15568	0.282363	0.998312
ZNF454	106.623	0.203174	0.115111	3.08717	0.0789119	0.998312
FBXO32	15.2627	0.203067	0.332658	0.357502	0.549897	NA
MGAT5B	198.734	0.203064	0.1101	3.33046	0.068008	0.987464
PCDHGB1	30.572	0.202997	0.204872	0.974794	0.323487	0.998312
CCDC69	105.03	0.202991	0.115275	3.0933	0.0786152	0.998312
BLOC1S1	106.075	0.202632	0.12237	2.71498	0.0994104	0.998312
BACE2	375.416	0.202296	0.101926	3.79996	0.0512539	0.923512
ZBTB7C	316.365	0.202088	0.235565	0.67797	0.410287	0.998312
MYO18B	31.6935	0.201883	0.208394	0.924029	0.336419	0.998312
C10orf32	122.737	0.201813	0.10527	3.68602	0.0548705	0.946876
LRRC16B	162.512	0.201661	0.101019	4.01899	0.0449905	0.897591
CCNA2	2181.58	0.201608	0.0571542	12.3536	0.000440129	0.161185
SAP30	365.813	0.20158	0.130814	2.36428	0.124141	0.998312
KB-1507C5.2	26.6676	0.201444	0.271984	0.533952	0.46495	0.998312
HAUS8	283.36	0.201183	0.0729928	7.63759	0.00571644	0.52191
ZMAT4	56.8952	0.200342	0.156521	1.63651	0.200804	0.998312
C1orf222	5.52821	0.200239	0.509948	0.150131	0.69841	NA
CLTCL1	432.805	0.200048	0.0763966	6.70803	0.00959795	0.646141
PLEKHH2	230.119	0.19963	0.181773	1.12217	0.289453	0.998312
GABRA1	27.8709	0.199193	0.272103	0.549454	0.458541	0.998312
PCDHGB7	718.705	0.198946	0.0713934	7.69562	0.00553549	0.511557
TRHDE	13.653	0.198519	0.330041	0.353422	0.552182	NA
PLEKHH3	351.509	0.198364	0.0908653	4.73928	0.0294815	0.834085
HIST1H1C	451.781	0.197999	0.0984609	3.95867	0.0466305	0.908855
MAMSTR	23.0824	0.197456	0.240127	0.689299	0.406403	0.998312
SHB	462.103	0.197429	0.109631	3.17502	0.0747724	0.994754
CCDC65	78.5002	0.196846	0.135862	2.11232	0.146118	0.998312
NOV	6.73917	0.196804	0.482556	0.158795	0.690269	NA
DAW1	1.96112	0.196616	1.01664	0.0380592	0.845324	NA
TXNIP	52.3815	0.196548	0.178038	1.19591	0.274141	0.998312
C21orf67	85.9029	0.196497	0.136695	2.03376	0.15384	0.998312
RYR2	403.167	0.196039	0.128612	2.25716	0.132998	0.998312
IGSF11	89.8799	0.195995	0.141345	1.89289	0.168876	0.998312
VAMP1	111.47	0.195703	0.120214	2.61726	0.105707	0.998312
CCDC11	25.1992	0.195316	0.222719	0.765879	0.381495	0.998312
SEPP1	1139.85	0.195156	0.0752396	6.61258	0.0101261	0.652048
MEMO1	151.997	0.194843	0.103849	3.5465	0.0596712	0.972656
HMMR	1681.33	0.194742	0.0611375	9.98238	0.00158046	0.289783
TCEAL7	144.357	0.194733	0.133007	2.12369	0.145036	0.998312
PSMB8	28.5729	0.194663	0.249728	0.594201	0.440799	0.998312
RRAGD	274.986	0.194532	0.131493	2.1289	0.144545	0.998312
SHISA6	70.0781	0.194527	0.161581	1.38847	0.238664	0.998312
LRRC37B	344.014	0.194488	0.0813967	5.68435	0.0171168	0.725585
MYH7	0.280608	0.194374	3.09051	0.00468042	0.945456	NA
PLEKHA4	251.619	0.194245	0.112588	2.91589	0.0877108	0.998312
CACNA1G	289.791	0.194156	0.252322	0.548702	0.458848	0.998312
DOK7	20.6654	0.194155	0.289535	0.430704	0.511644	0.998312
KCNJ12	194.011	0.194139	0.124178	2.49425	0.114263	0.998312
OPN3	115.824	0.194018	0.151316	1.58103	0.208612	0.998312
DHRS11	237.314	0.193562	0.0937389	4.34957	0.0370183	0.875453
ENPEP	158.998	0.193208	0.185489	1.09809	0.294686	0.998312
CHRNA2	0.0573335	0.192862	3.15634	0.0106432	0.917831	NA
GALNT9	12.0545	0.192848	0.333571	0.325913	0.568076	NA
DEPDC1B	777.352	0.192764	0.0873356	4.75925	0.0291412	0.833974
C6orf52	14.0482	0.192671	0.348819	0.30654	0.579811	NA
CD44	53.984	0.192234	0.156017	1.49574	0.221328	0.998312
CAPN6	133.02	0.192077	0.118489	2.66701	0.102448	0.998312
ZNF704	298.71	0.192042	0.10241	3.45276	0.0631461	0.979997
PCSK1	15.3007	0.191995	0.331123	0.320014	0.571599	NA
CYP2C8	13.5218	0.191993	0.315675	0.371738	0.542059	NA
GPR20	10.4822	0.191846	0.327058	0.345764	0.556521	NA
OIP5	297.617	0.191829	0.0977146	3.80284	0.0511658	0.923512
ZAP70	1205.3	0.191825	0.229576	0.659574	0.41671	0.998312
TRIM14	138.715	0.191623	0.119618	2.50621	0.113398	0.998312
CMC2	446.734	0.191549	0.0677701	8.07267	0.00449378	0.469589
SEC14L6	48.319	0.191525	0.180538	1.12982	0.287815	0.998312
AGMAT	156.639	0.191455	0.0863574	4.91967	0.0265526	0.822424
CHRNA3	54.028	0.190998	0.184263	1.0451	0.306637	0.998312
ZNF763	35.0838	0.190664	0.218204	0.769516	0.380367	0.998312
CADM2	569.295	0.190602	0.0906462	4.4288	0.0353373	0.864354
TOP2A	9230.28	0.190497	0.0845736	4.89	0.0270127	0.822424
AKR7A3	12.686	0.190452	0.324186	0.341988	0.558684	NA
NOS3	47.1491	0.190418	0.201693	0.864919	0.352366	0.998312
AURKB	907.196	0.190247	0.0777134	5.93002	0.014885	0.709989
ZNF789	259.977	0.190231	0.0928178	4.19376	0.040573	0.893361
FAM19A2	191.789	0.190207	0.133886	2.01228	0.156031	0.998312
TOX	68.7549	0.190171	0.177193	1.13577	0.286548	0.998312
COL6A3	17.2277	0.18967	0.341316	0.280482	0.596386	NA
CENPE	1866.22	0.189465	0.0952044	3.79925	0.0512757	0.923512
SERPINE3	64.8407	0.18946	0.156613	1.43392	0.231126	0.998312
SPTB	53.1837	0.189095	0.176447	1.17144	0.279105	0.998312
MANEAL	117.852	0.188787	0.14678	1.65619	0.198118	0.998312
LRGUK	23.5406	0.188645	0.27017	0.489862	0.483989	0.998312
SCARF2	533.998	0.188557	0.0743838	6.49774	0.0108012	0.652788
MASP2	76.1215	0.188546	0.199274	0.858226	0.354236	0.998312
BMP8A	18.7082	0.188257	0.257491	0.527259	0.467761	NA
WDR63	6.90629	0.188189	0.421919	0.203832	0.651645	NA
INPP1	100.488	0.188057	0.111526	2.85224	0.0912465	0.998312
GTF2IRD2	54.0931	0.187845	0.178546	1.06974	0.301003	0.998312
GLI3	293.354	0.187657	0.123154	2.28224	0.130863	0.998312
TMEM220	97.8231	0.187586	0.144819	1.70129	0.19212	0.998312
UBE2C	2016	0.18757	0.0617377	9.07001	0.00259835	0.381206
IKZF2	109.897	0.187513	0.127743	2.13141	0.144308	0.998312
ULBP1	3.73928	0.187324	0.79098	0.0547065	0.815067	NA
FAM216A	260.336	0.187242	0.070608	7.00349	0.00813512	0.586084
CD58	61.7685	0.187091	0.137748	1.81847	0.177496	0.998312
SRPK3	57.5832	0.187068	0.206614	0.783466	0.376083	0.998312
KLF15	235.713	0.18701	0.0888833	4.4384	0.0351391	0.861104
MCAM	1141.95	0.186869	0.0885348	4.29828	0.0381509	0.877803
CDH23	131.67	0.186697	0.184348	0.942647	0.331598	0.998312
GPD1	3.54434	0.186477	0.589443	0.101448	0.750098	NA
TTC23L	10.6975	0.185912	0.367554	0.260957	0.609463	NA
SLC7A8	782.71	0.185547	0.120975	2.27788	0.131231	0.998312
SLC6A15	246.448	0.185482	0.099818	3.42953	0.0640404	0.979997
NEIL2	600.895	0.185396	0.0823179	5.04211	0.0247384	0.80939
GRID1	20.4613	0.185339	0.260504	0.485865	0.485778	0.998312
FOXP1	297.299	0.185319	0.0826316	4.98614	0.0255511	0.816252
RDH10	317.686	0.185039	0.0956641	3.73584	0.053257	0.932457
SGSM1	37.7096	0.184989	0.191747	0.949426	0.329865	0.998312
PRKG1	687.274	0.184892	0.099685	3.34476	0.0674194	0.979997
SP6	151.784	0.184877	0.344547	0.248113	0.618407	0.998312
HLA-DMB	12.2864	0.184271	0.293845	0.387872	0.53342	NA
LFNG	379.624	0.184194	0.147292	1.46849	0.225585	0.998312
TBX3	566.504	0.18407	0.133477	1.89836	0.168262	0.998312
HLA-DMA	135.809	0.183486	0.115792	2.52322	0.112181	0.998312
ESPL1	1437.58	0.183202	0.0728217	6.18642	0.0128735	0.704248
FILIP1L	25.3393	0.183142	0.227731	0.642096	0.422953	0.998312
GNB3	64.3146	0.183131	0.177543	1.05659	0.303995	0.998312
C9orf163	16.711	0.182865	0.331836	0.299794	0.584012	NA
OXER1	35.3876	0.182259	0.245774	0.516981	0.472132	0.998312
FAM132A	59.6331	0.181695	0.149878	1.46005	0.226922	0.998312
LRRC37A3	88.2273	0.181679	0.111698	2.6138	0.105938	0.998312
GAS2L3	305.623	0.181656	0.0732789	6.11739	0.0133858	0.705572
C22orf42	17.2622	0.181444	0.322709	0.31953	0.57189	NA
CYTH3	517.72	0.181438	0.0778315	5.35578	0.0206536	0.756382
C9orf85	341.899	0.181374	0.0730421	6.16385	0.0130387	0.705572
KITLG	916.167	0.181252	0.135985	1.73465	0.187818	0.998312
FBLN7	25.634	0.181154	0.270553	0.425246	0.514331	0.998312
KIF18B	779.101	0.181132	0.0636387	8.03242	0.00459473	0.469589
TMEM180	178.344	0.180921	0.145766	1.49968	0.220721	0.998312
SPAG1	99.1852	0.180846	0.13411	1.83813	0.17517	0.998312
RP11-867G23.8	42.1306	0.180808	0.156667	1.32701	0.249338	0.998312
FLT4	136.455	0.18063	0.103047	3.03674	0.0813993	0.998312
IGSF1	421.481	0.180489	0.105455	2.84418	0.0917052	0.998312
APOBEC2	4.90318	0.18047	0.48648	0.128368	0.72013	NA
SCHIP1	3.79146	0.18033	0.710614	0.0669276	0.795864	NA
NPR3	3.13895	0.18023	0.704982	0.0565683	0.812005	NA
ZNF233	72.9436	0.18022	0.133303	1.83986	0.174967	0.998312
PCDHGC4	290.363	0.1802	0.0982584	3.2525	0.0713147	0.993532
SCRN3	367.978	0.180136	0.0680727	7.06803	0.00784716	0.571585
XDH	9.31206	0.180046	0.349215	0.273006	0.601323	NA
EFCAB12	6.74653	0.18003	0.447982	0.158356	0.690674	NA
CCDC39	70.7756	0.179711	0.150228	1.41273	0.234604	0.998312
C10orf82	374.672	0.179414	0.0618292	8.49628	0.00355873	0.42653
NUF2	983.4	0.179384	0.0849081	4.4109	0.0357099	0.868634
RAB26	90.0967	0.179121	0.152844	1.36435	0.242786	0.998312
ROBO1	5407.55	0.178945	0.0971384	3.2318	0.0722212	0.993532
FAM155A	232.066	0.178798	0.0979427	3.32689	0.0681558	0.98754
SLC23A3	12.1076	0.17878	0.355937	0.253948	0.614309	NA
MORN3	32.5344	0.178646	0.204248	0.753463	0.385382	0.998312
C17orf104	100.738	0.178577	0.123684	2.10491	0.146827	0.998312
AKAP1	611.205	0.178552	0.0916411	3.7883	0.051612	0.924528
GPER1	35.68	0.178469	0.214082	0.699016	0.403115	0.998312
CLEC2D	67.1979	0.178438	0.134908	1.76	0.184625	0.998312
LAT2	40.3224	0.178198	0.223576	0.606985	0.435925	0.998312
DES	7.92417	0.177825	0.426092	0.162148	0.687187	NA
LAMC3	2215.48	0.177736	0.0999044	3.14013	0.0763879	0.998312
PNMAL2	99.1721	0.177711	0.122897	2.05223	0.151983	0.998312
FAM72A	153.539	0.177705	0.111762	2.46866	0.116137	0.998312
CXCL5	16.0092	0.177607	0.410565	0.185465	0.666718	NA
SLC43A2	276.244	0.177499	0.107504	2.67775	0.101759	0.998312
PCDH19	71.7224	0.177494	0.162945	1.16393	0.280653	0.998312
LARP6	372.476	0.177234	0.0765745	5.38539	0.0203061	0.754128
CTSO	184.138	0.177112	0.0957592	3.43817	0.063706	0.979997
UNC13A	1347.96	0.17702	0.0788312	4.86899	0.0273435	0.822424
PLP2	69.807	0.176734	0.148918	1.41045	0.234982	0.998312
AKR1B15	0.382092	0.176559	3.13489	0.00217711	0.962785	NA
TMEM178B	70.2729	0.1765	0.223302	0.626173	0.428763	0.998312
FTCD	18.8669	0.17647	0.271881	0.420745	0.516566	NA
FAM72B	167.77	0.176059	0.112141	2.41251	0.12037	0.998312
LRRC39	11.9961	0.175701	0.333722	0.272649	0.60156	NA
ZNF235	163.704	0.175662	0.0921859	3.62615	0.0568782	0.963859
SFRP2	1191.68	0.175377	0.1959	0.738735	0.390066	0.998312
PACSIN1	480.636	0.175086	0.101372	2.95767	0.0854712	0.998312
FAAH2	100.561	0.175052	0.227736	0.594108	0.440835	0.998312
RFXAP	285.551	0.175026	0.0813765	4.63187	0.0313832	0.847624
ZNF596	148.751	0.174827	0.102684	2.91409	0.0878091	0.998312
ARHGAP11A	2907.78	0.174544	0.0743993	5.35016	0.0207204	0.756724
FERMT1	146.39	0.174431	0.135169	1.63828	0.200561	0.998312
DGAT2	266.267	0.174266	0.081168	4.60562	0.0318673	0.847624
CPLX1	17.1464	0.174167	0.334572	0.266524	0.605673	NA
NEK5	19.1595	0.173931	0.254817	0.469081	0.49341	NA
MET	38.8938	0.17393	0.226517	0.588041	0.443178	0.998312
C12orf60	34.0226	0.17381	0.200725	0.742866	0.388744	0.998312
DEPDC1	1547.04	0.173104	0.0689837	6.14896	0.0131489	0.705572
CHCHD1	539.05	0.172672	0.0684569	6.42956	0.0112237	0.653431
SLC25A10	97.6753	0.172428	0.122027	2.01113	0.156149	0.998312
SVOPL	45.3279	0.172424	0.184413	0.87952	0.348333	0.998312
STAC	19.4531	0.172423	0.277393	0.379859	0.537679	NA
MYO16	5.77481	0.17216	0.43742	0.150471	0.698085	NA
LIF	23.596	0.172005	0.247907	0.462892	0.496275	0.998312
VGLL3	72.7972	0.171934	0.207635	0.67423	0.411581	0.998312
COLQ	36.859	0.171781	0.189662	0.825871	0.363469	0.998312
HEXIM2	57.1303	0.171695	0.152296	1.25596	0.262416	0.998312
AP006621.5	58.8054	0.170845	0.184492	0.852932	0.355724	0.998312
RPP38	244.503	0.17054	0.0822405	4.31624	0.0377502	0.876748
MAGIX	18.1245	0.170403	0.288482	0.348972	0.554695	NA
SPOCK2	39.8147	0.170048	0.190755	0.759729	0.383413	0.998312
CGB7	37.6362	0.170033	0.204164	0.693813	0.40487	0.998312
DBF4	1018.81	0.16984	0.0631496	7.21662	0.00722314	0.547298
NEUROD1	0.473363	0.169811	2.26168	0.0439482	0.83395	NA
TOR4A	501.396	0.169808	0.120391	1.92123	0.165721	0.998312
FAM120C	141.769	0.169594	0.109782	2.35441	0.124929	0.998312
HS3ST4	53.2971	0.16939	0.162876	1.07177	0.300547	0.998312
CCDC154	37.3923	0.169302	0.229354	0.54419	0.460701	0.998312
TPX2	5166.83	0.169187	0.0619339	7.34597	0.00672133	0.53576
FEM1A	73.5598	0.169181	0.122715	1.89014	0.169186	0.998312
ZCCHC18	238.001	0.169125	0.120741	1.97202	0.160233	0.998312
TSEN2	196.942	0.168974	0.12318	1.85165	0.173592	0.998312
VENTX	418.096	0.168788	0.0796218	4.48372	0.0342192	0.852829
GTSE1	1485.5	0.168642	0.0587588	8.1372	0.00433661	0.464828
N4BP2L1	91.0319	0.16853	0.1416	1.40597	0.235726	0.998312
CCDC109B	176.559	0.168396	0.121796	1.8853	0.169733	0.998312
MT1H	54.2919	0.168277	0.345709	0.223105	0.636684	0.998312
CXXC5	1920	0.168203	0.149001	1.20802	0.271724	0.998312
RGS17	106.949	0.168192	0.112235	2.22733	0.135588	0.998312
ITPRIPL1	164.819	0.168159	0.135561	1.53079	0.215994	0.998312
CDH11	77.2426	0.168132	0.187227	0.785018	0.375611	0.998312
PIF1	852.718	0.168119	0.104636	2.53897	0.111067	0.998312
SLC6A9	219.734	0.167818	0.144102	1.34961	0.245346	0.998312
YBX2	490.987	0.167754	0.0786652	4.53602	0.0331886	0.849628
ARHGAP11B	544.342	0.167565	0.0994002	2.79808	0.0943775	0.998312
SCN3B	77.7487	0.167354	0.145291	1.34552	0.246063	0.998312
THSD7A	241.471	0.166858	0.120391	1.92794	0.164984	0.998312
SPDYE3	163.223	0.166731	0.0902158	3.45263	0.0631513	0.979997
DLL1	62.6572	0.166576	0.160376	1.05562	0.304217	0.998312
ADM5	64.4013	0.166511	0.158759	1.11064	0.291943	0.998312
FOXB1	25.6694	0.166442	0.53244	0.0702747	0.790937	0.998312
RPL36A	93.7081	0.166409	0.14082	1.40218	0.236359	0.998312
PARD6A	29.3632	0.166119	0.254813	0.430756	0.511618	0.998312
QRICH2	76.2315	0.166052	0.140912	1.37423	0.241087	0.998312
ZNF77	86.0317	0.166042	0.140229	1.39944	0.236817	0.998312
CCNB1	3263.56	0.165955	0.0571205	8.37643	0.00380119	0.435995
CD7	8.68696	0.165599	0.391792	0.175591	0.67519	NA
PCDHB12	44.7491	0.165541	0.183487	0.800998	0.370795	0.998312
PCDHB4	16.1345	0.165248	0.291933	0.3147	0.57481	NA
S1PR1	103.939	0.165167	0.197961	0.700536	0.402604	0.998312
SORBS2	36.8665	0.1647	0.209793	0.632198	0.42655	0.998312
STARD13	70.2916	0.164611	0.217518	0.544539	0.460558	0.998312
PPP1R3G	38.93	0.164538	0.208344	0.612681	0.43378	0.998312
IRX3	567.233	0.164525	0.138331	1.34384	0.246357	0.998312
HSF2BP	39.6513	0.164337	0.22672	0.525115	0.468668	0.998312
LNP1	118.291	0.164282	0.111972	2.14826	0.142732	0.998312
MURC	373.783	0.16423	0.084874	3.7069	0.0541878	0.941254
PINK1	665.784	0.164091	0.049199	11.0414	0.000891016	0.227885
PSD4	87.4275	0.164056	0.154752	1.10642	0.292861	0.998312
ABHD16B	88.6959	0.163982	0.186969	0.781902	0.37656	0.998312
ZNF41	233.812	0.163981	0.107953	2.29514	0.129779	0.998312
PELI2	212.529	0.163827	0.142356	1.26709	0.260313	0.998312
ACYP1	136.986	0.163619	0.0900161	3.31636	0.0685937	0.989902
PPFIA2	52.9108	0.163601	0.183299	0.795134	0.372552	0.998312
FAM122B	2442.25	0.16338	0.0554431	8.60606	0.00335047	0.409006
DYDC2	20.008	0.163374	0.277224	0.336444	0.561889	NA
ITGA8	6.96266	0.163212	0.433268	0.135954	0.712337	NA
MST1R	85.6792	0.163136	0.149606	1.1878	0.275773	0.998312
AAED1	167.168	0.162929	0.0886868	3.37848	0.0660527	0.979997
APOM	23.9841	0.162755	0.248836	0.430508	0.51174	0.998312
SOX2	476.107	0.162657	0.27853	0.3363	0.561973	0.998312
STAMBPL1	38.0079	0.162579	0.185857	0.73657	0.390762	0.998312
KPNA2	5310.57	0.162541	0.0543585	8.91967	0.00282115	0.381206
C4orf32	27.8719	0.162531	0.238085	0.468875	0.493505	0.998312
DPYD	24.5208	0.162376	0.305547	0.271627	0.602242	0.998312
SLC25A21	67.0912	0.162298	0.135377	1.4422	0.229784	0.998312
ZNF774	49.011	0.162194	0.211138	0.586484	0.443782	0.998312
CD97	20.1511	0.162086	0.243355	0.444562	0.504929	NA
ALDH1A2	3.31282	0.161856	0.649684	0.062105	0.803199	NA
HMGCLL1	9.36215	0.161838	0.414936	0.147486	0.70095	NA
LIPH	95.8261	0.161822	0.188455	0.703016	0.401772	0.998312
DTX1	130.81	0.161605	0.127286	1.57598	0.20934	0.998312
ECT2	2579.62	0.161529	0.049993	10.3254	0.00131214	0.26211
NIPAL2	118.027	0.161412	0.107455	2.25346	0.133316	0.998312
FSTL5	39.7254	0.161261	0.212619	0.58602	0.443962	0.998312
CDCA8	878.415	0.161115	0.0699338	5.26099	0.0218086	0.762919
HJURP	1215.25	0.161039	0.0646565	6.13618	0.0132443	0.705572
NR4A2	21.3941	0.160898	0.24823	0.428437	0.512757	0.998312
PCDHA11	258.249	0.160835	0.120962	1.75772	0.18491	0.998312
CNTNAP3B	177.453	0.16042	0.0958798	2.77741	0.0956025	0.998312
CKAP2	3067.79	0.160399	0.0535366	8.90487	0.00284412	0.381206
CRABP1	832.944	0.160337	0.109454	2.06573	0.150643	0.998312
PLCB1	653.123	0.160311	0.0949951	2.80695	0.0938568	0.998312
SLC8A2	478.815	0.160025	0.105038	2.2633	0.132471	0.998312
GNAZ	582.116	0.159603	0.0993531	2.57823	0.108343	0.998312
GLI1	191.27	0.159573	0.13375	1.41257	0.23463	0.998312
NOTUM	1272.77	0.159277	0.0999293	2.51407	0.112835	0.998312
CCDC78	186.471	0.159042	0.116701	1.87089	0.171373	0.998312
H2AFX	2250.93	0.159013	0.0744078	4.59319	0.0320992	0.847624
EML5	228.317	0.158984	0.0742619	4.56297	0.0326703	0.847624
PRC1	2005.01	0.158958	0.0598046	6.9409	0.00842466	0.600382
NLGN3	44.4461	0.158945	0.199223	0.637132	0.424751	0.998312
OAS3	8.13628	0.158751	0.565248	0.0625401	0.802525	NA
BNC2	96.4647	0.158708	0.17337	0.805248	0.369529	0.998312
BIRC5	901.279	0.158698	0.0613067	6.63686	0.00998899	0.652048
POU6F2	77.4484	0.158572	0.14806	1.15511	0.282483	0.998312
C10orf2	775.941	0.158552	0.0872587	3.29084	0.0696676	0.993532
PACRGL	274.013	0.158423	0.0752023	4.42089	0.0355016	0.865162
TFAP4	471.28	0.158399	0.0809069	3.77343	0.0520729	0.925199
SPATA33	205.959	0.158268	0.0981544	2.61135	0.106101	0.998312
AC079602.1	0.188523	0.158095	3.15634	0.000645516	0.97973	NA
FGF12	453.574	0.157756	0.0875476	3.21921	0.0727788	0.993532
TMEM143	222.529	0.157734	0.1006	2.40332	0.121078	0.998312
CENPF	5017.42	0.157595	0.098551	2.43953	0.118311	0.998312
PLVAP	5.36047	0.157438	0.551347	0.0804638	0.77667	NA
SLC24A5	20.8617	0.157363	0.245508	0.405216	0.524408	0.998312
CDCA2	1007.99	0.157296	0.0646237	5.88144	0.0153013	0.709989
PAK3	97.2033	0.157289	0.130616	1.44829	0.228803	0.998312
ASPHD1	160.804	0.156819	0.100039	2.46614	0.116324	0.998312
DCN	0.170329	0.156657	3.15553	-0.00395001	1	NA
RFTN1	64.9338	0.15627	0.162001	0.924607	0.336268	0.998312
MLH3	596.54	0.156211	0.179762	0.709112	0.399739	0.998312
GPR19	102.849	0.156197	0.124699	1.54241	0.21426	0.998312
ACVR1C	35.615	0.15611	0.175849	0.783782	0.375987	0.998312
DLGAP5	2697.42	0.156095	0.0659207	5.53109	0.0186815	0.725585
SPC25	460.129	0.156072	0.0715415	4.68489	0.030429	0.846362
HMGB2	8433.01	0.155989	0.0507772	9.30036	0.00229109	0.356322
CREB5	32.582	0.155907	0.266142	0.337873	0.561059	0.998312
NANOG	1389.68	0.155797	0.0710403	4.78267	0.0287476	0.833974
CEBPZ	1892.75	0.155699	0.0694877	5.04812	0.0246526	0.80939
AC026740.1	56.2103	0.155572	0.165582	0.877855	0.34879	0.998312
ZNF681	459.287	0.155568	0.255848	0.347107	0.555756	0.998312
PDGFRA	868.375	0.155437	0.239998	0.366158	0.545106	0.998312
P2RX2	33.2911	0.155401	0.224238	0.485168	0.486091	0.998312
TIMM9	396.558	0.155364	0.0675859	5.27595	0.021622	0.760173
AP000350.4	9.71237	0.155314	0.386414	0.167949	0.681941	NA
TSHR	48.8113	0.154994	0.175837	0.77213	0.379559	0.998312
COL26A1	799.937	0.154987	0.0819793	3.5792	0.0585073	0.969045
TACC3	2788.18	0.154956	0.0831296	3.41164	0.064738	0.979997
SATB2	102.918	0.154921	0.135441	1.27316	0.259176	0.998312
PID1	8.8763	0.154853	0.343271	0.198062	0.65629	NA
TMEM55A	224.879	0.154718	0.0964206	2.54432	0.110691	0.998312
ADAM23	296.866	0.154634	0.0887484	2.99908	0.0833117	0.998312
ARHGEF25	869.277	0.154118	0.0749735	4.21483	0.040072	0.893361
CHUK	687.034	0.154118	0.0624558	6.14676	0.0131653	0.705572
TRIP13	685.119	0.154096	0.0660622	5.49317	0.0190909	0.734997
PCDHB3	42.0196	0.153937	0.302889	0.254847	0.613683	0.998312
CFD	46.4371	0.153416	0.218198	0.497982	0.480388	0.998312
AL049840.1	18.3438	0.153291	0.259549	0.349609	0.554334	NA
CYP4V2	50.3888	0.153273	0.180752	0.711719	0.398874	0.998312
ZSCAN1	56.9694	0.153097	0.149916	1.02814	0.310595	0.998312
HSPA2	151.458	0.153007	0.160208	0.902961	0.341989	0.998312
NCAPG	2245.18	0.152835	0.0558046	7.36358	0.00665582	0.53576
MKI67	4257.41	0.152573	0.138394	1.15106	0.283328	0.998312
ZNF221	90.4486	0.15254	0.124473	1.50265	0.220264	0.998312
SCUBE2	7.76367	0.152426	0.444785	0.109182	0.741078	NA
ZNF582	174.054	0.152417	0.102176	2.22509	0.135785	0.998312
GRIK4	127.25	0.152378	0.124404	1.45894	0.2271	0.998312
SARM1	54.0617	0.152378	0.183889	0.694462	0.404651	0.998312
ADAM15	283.758	0.152205	0.0973435	2.41837	0.119919	0.998312
ZNF226	552.861	0.152141	0.0820522	3.451	0.0632135	0.979997
MACROD1	236.437	0.151996	0.0910952	2.74627	0.0974819	0.998312
STK17B	166.33	0.151993	0.0958167	2.48379	0.115025	0.998312
KRT17	1.53086	0.151694	0.948463	0.0254512	0.873248	NA
CHKB	47.8839	0.151652	0.215103	0.503533	0.477952	0.998312
SP2	479.774	0.15128	0.0517972	8.5308	0.00349186	0.422355
PLCH1	271.685	0.151266	0.101919	2.19211	0.138719	0.998312
SLC34A3	74.4128	0.151262	0.154174	0.940948	0.332034	0.998312
AC117395.1	36.6358	0.151118	0.197348	0.587344	0.443448	0.998312
GSTT2B	163.603	0.151086	0.118307	1.59744	0.206266	0.998312
GADL1	0.789124	0.151005	1.65213	0.0126192	0.910558	NA
RASL10A	99.2841	0.150989	0.117411	1.6331	0.201275	0.998312
SMAD9	206.354	0.150874	0.160181	0.858832	0.354066	0.998312
KCNIP2	25.9915	0.150837	0.225258	0.442643	0.50585	0.998312
PVRL3	590.863	0.150507	0.0885232	2.85283	0.0912133	0.998312
SNAP25	16.5745	0.150276	0.328401	0.207818	0.648483	NA
CDCA3	464.831	0.150104	0.0622309	5.81193	0.0159178	0.7192
CD4	15.5872	0.150078	0.362284	0.164438	0.685103	NA
SDC1	490.691	0.149792	0.09003	2.69667	0.100558	0.998312
C9orf173	42.953	0.149783	0.196011	0.564675	0.452383	0.998312
YJEFN3	163.889	0.149775	0.13348	1.27866	0.258149	0.998312
INCENP	1665.08	0.149575	0.0806202	3.3461	0.0673646	0.979997
POPDC3	58.5152	0.149309	0.1336	1.23796	0.265864	0.998312
LUZP2	29.7692	0.1493	0.265525	0.313274	0.575678	0.998312
SERPINF1	351.627	0.149221	0.0945243	2.47017	0.116026	0.998312
PAK6	24.0635	0.148975	0.228037	0.425339	0.514285	0.998312
WDR88	31.6308	0.148766	0.200169	0.553384	0.456938	0.998312
ZNF227	401.689	0.148728	0.0632667	5.49033	0.019122	0.734997
NRXN2	26.0003	0.148565	0.310453	0.222799	0.636916	0.998312
KIF12	37.4376	0.148415	0.211491	0.488053	0.484797	0.998312
KLHL11	88.8355	0.147872	0.113922	1.6755	0.195523	0.998312
APLP1	310.652	0.14787	0.0946138	2.42981	0.119048	0.998312
NFAM1	84.7245	0.147773	0.266706	0.277244	0.598514	0.998312
TUBA4A	640.991	0.147732	0.0997889	2.12199	0.145198	0.998312
FUT3	12.4753	0.147667	0.35305	0.168102	0.681804	NA
PCDH9	111.625	0.14766	0.129767	1.25706	0.262209	0.998312
SERPINI2	183.61	0.147505	0.105846	1.96559	0.160917	0.998312
AIM2	35.2632	0.14747	0.194844	0.573577	0.448841	0.998312
CEP85	709.708	0.147314	0.0666157	4.88372	0.0271112	0.822424
KIF2C	1481.99	0.147234	0.0681194	4.56116	0.032705	0.847624
HYPK	23.7758	0.147025	0.239971	0.369513	0.54327	0.998312
EVX1	147.651	0.146983	0.289964	0.228395	0.632716	0.998312
DNASE1	476.246	0.14684	0.0567656	6.64543	0.00994105	0.652048
CYYR1	664.334	0.146514	0.068089	4.57758	0.0323929	0.847624
STAC3	41.9234	0.146489	0.183235	0.646284	0.421444	0.998312
RACGAP1	1734.72	0.146408	0.0487286	8.95587	0.00276579	0.381206
KLLN	16.1181	0.146389	0.280457	0.276798	0.598807	NA
PRCD	99.2003	0.146165	0.155212	0.861545	0.353307	0.998312
PLK1	2350.89	0.146051	0.0660971	4.78808	0.0286573	0.833974
PCDHA3	49.5786	0.145963	0.165351	0.796826	0.372044	0.998312
EPN3	8.09312	0.145924	0.398234	0.129767	0.718674	NA
ST3GAL4	275.384	0.145877	0.0666026	4.79682	0.0285124	0.833974
RELN	4358.05	0.145867	0.174702	0.661088	0.416176	0.998312
PSAT1	2617.13	0.145831	0.0830474	3.04338	0.081067	0.998312
C16orf95	34.0881	0.145809	0.186372	0.606925	0.435948	0.998312
FAM171B	148.578	0.145787	0.119889	1.4616	0.226676	0.998312
TMEM132B	1056.04	0.145771	0.0921594	2.4729	0.115824	0.998312
FAM206A	374.412	0.145705	0.0547554	7.07198	0.00782985	0.571585
SLC27A6	122.177	0.14568	0.112773	1.66	0.197604	0.998312
SLC35G2	55.9317	0.145653	0.161194	0.805769	0.369374	0.998312
LURAP1L	6.00713	0.145653	0.461294	0.0920969	0.761528	NA
APOBEC3B	225.82	0.145437	0.179941	0.622238	0.430217	0.998312
FAM151A	7.58209	0.145241	0.431152	0.112426	0.737399	NA
RUNDC3A	55.5074	0.144948	0.163324	0.764606	0.381891	0.998312
KCNJ14	13.1607	0.144942	0.352812	0.166412	0.68332	NA
LTBR	171.381	0.144939	0.117442	1.54093	0.21448	0.998312
CACNA2D4	14.7638	0.144834	0.303472	0.234163	0.628454	NA
NOL4	52.7198	0.144817	0.224865	0.407893	0.523041	0.998312
ZSCAN16	125.93	0.144778	0.134398	1.19104	0.275119	0.998312
DTWD2	2677.34	0.1446	0.0405285	12.6967	0.000366294	0.14634
CARD11	579.352	0.144591	0.0660794	4.75239	0.0292577	0.833974
MPV17L	40.465	0.144499	0.228373	0.376405	0.539534	0.998312
RELL1	90.1876	0.144493	0.113023	1.62461	0.20245	0.998312
ACCS	553.158	0.14445	0.110561	1.70876	0.191147	0.998312
FCHSD2	287.656	0.144357	0.0844304	2.87937	0.0897214	0.998312
SCN1B	64.4604	0.144339	0.192421	0.558371	0.454917	0.998312
KIAA1737	627.654	0.144193	0.0496891	8.4536	0.00364321	0.432721
USP44	781.475	0.143927	0.103646	1.88709	0.16953	0.998312
DIXDC1	192.802	0.14337	0.107524	1.78014	0.182132	0.998312
NCAPD2	4166.21	0.143126	0.0725811	3.77201	0.052117	0.925199
LMOD1	15.9205	0.14311	0.37088	0.14551	0.702864	NA
BSCL2	42.8516	0.14302	0.189154	0.583428	0.444972	0.998312
GNAO1	259.36	0.142908	0.101817	1.92845	0.164928	0.998312
UBE2S	5432.12	0.142899	0.0454031	9.91591	0.00163856	0.289783
AC110619.2	8.58734	0.142894	0.399281	0.126568	0.722017	NA
SSPN	10.0495	0.142858	0.394545	0.125762	0.722867	NA
GNB4	1048.38	0.142832	0.0561859	6.43425	0.011194	0.653431
TBC1D3	27.7442	0.142806	0.228661	0.403993	0.525034	0.998312
KIF14	1287.1	0.142752	0.0880316	2.54842	0.110405	0.998312
ZNF649	2143.96	0.142723	0.0871675	2.68773	0.101124	0.998312
HNMT	341.408	0.14262	0.0866715	2.6714	0.102166	0.998312
DPP7	885.288	0.142619	0.0820635	3.00684	0.0829138	0.998312
PNPLA7	72.4584	0.142558	0.150372	0.889413	0.345636	0.998312
KREMEN1	235.201	0.142551	0.0970825	2.169	0.140818	0.998312
B3GNT7	1364.21	0.142454	0.0964796	2.11761	0.145614	0.998312
TOMM5	42.4033	0.142144	0.184468	0.590089	0.442385	0.998312
BEND3	1131.39	0.142137	0.0786692	3.245	0.0716417	0.993532
ZNF256	229.143	0.142079	0.0824211	2.97249	0.0846912	0.998312
JAKMIP1	1346.07	0.142028	0.0665459	4.48516	0.0341904	0.852829
SOWAHB	18.4982	0.141953	0.34596	0.175014	0.675694	NA
SCN4A	71.6534	0.14191	0.164762	0.746699	0.387523	0.998312
LHX4	67.938	0.141863	0.131934	1.14449	0.284706	0.998312
IKZF1	9.22803	0.141845	0.425906	0.117544	0.731714	NA
B3GNTL1	117.168	0.141765	0.101141	1.96142	0.161361	0.998312
C15orf40	185.08	0.141763	0.0828738	2.9247	0.0872334	0.998312
UBE2F	225.761	0.14162	0.0790062	3.22519	0.0725135	0.993532
FAM83D	920.25	0.141617	0.0714271	3.8863	0.0486814	0.92215
CLIC5	2.4162	0.14156	0.764354	0.0319517	0.858134	NA
ASPM	2594.52	0.141538	0.0839493	2.74105	0.0978005	0.998312
METTL7A	131.149	0.141477	0.137008	1.07718	0.299329	0.998312
EIF3C	455.035	0.141418	0.0608736	5.35726	0.0206362	0.756382
CDC20	2511.73	0.141336	0.067473	4.33397	0.037359	0.875453
TPH1	10.9062	0.140971	0.342643	0.167637	0.682221	NA
EPHA6	134.256	0.1409	0.155065	0.772336	0.379495	0.998312
CYB5RL	102.888	0.140813	0.108422	1.68921	0.193705	0.998312
CNKSR3	556.735	0.140682	0.128938	1.12333	0.289203	0.998312
NCAPH	1005.3	0.140637	0.0690873	4.08701	0.0432139	0.894059
IGFBP3	159.503	0.140504	0.134079	1.10514	0.293141	0.998312
PRR22	52.1829	0.140491	0.166865	0.704971	0.401118	0.998312
IFIT1	47.6883	0.140467	0.200584	0.464648	0.49546	0.998312
RNF157	322.807	0.140328	0.0864873	2.58839	0.10765	0.998312
COL8A2	23.3807	0.140313	0.238101	0.338428	0.560738	0.998312
SLC16A9	332.327	0.140304	0.13969	0.976239	0.323129	0.998312
FBXO17	544.623	0.140197	0.0784381	3.13541	0.0766092	0.998312
C16orf74	63.4309	0.139926	0.141779	0.967012	0.325426	0.998312
RGS4	2.21341	0.139767	0.812559	0.0316713	0.858751	NA
ID1	3351.91	0.139749	0.150597	0.848745	0.356908	0.998312
KIF23	1710.48	0.139741	0.0508291	7.52016	0.00610121	0.522327
CACNG6	13.5185	0.139653	0.352794	0.151398	0.697203	NA
KNSTRN	998.197	0.139424	0.0696268	3.97277	0.0462416	0.904523
HABP4	256.655	0.139084	0.103321	1.82693	0.176491	0.998312
NEURL1B	473.447	0.138999	0.111143	1.58884	0.207492	0.998312
GRIN2A	35.2458	0.138915	0.225088	0.378405	0.538458	0.998312
SLC25A28	257.084	0.138833	0.104807	1.76306	0.184244	0.998312
KL	20.9193	0.138814	0.273166	0.237937	0.6257	0.998312
PDE3B	512.392	0.138678	0.087053	2.47165	0.115916	0.998312
PHF19	567.721	0.138474	0.0791536	3.03372	0.0815507	0.998312
AMY2B	8.98953	0.138318	0.453013	0.0928511	0.760583	NA
PRPH2	101.045	0.138285	0.126453	1.2065	0.272026	0.998312
HDAC9	30.2567	0.138194	0.256988	0.282844	0.594843	0.998312
PCDH11X	430.289	0.138146	0.110468	1.52177	0.217352	0.998312
PBK	205.047	0.138013	0.121179	1.26077	0.261505	0.998312
CIT	1350.38	0.137994	0.0837792	2.63754	0.104365	0.998312
C3orf67	196.763	0.137836	0.0861386	2.55906	0.109664	0.998312
ZNF576	186.024	0.137822	0.0816653	2.82879	0.0925883	0.998312
SAMD14	155.385	0.137817	0.121748	1.2399	0.265491	0.998312
RHOF	95.5221	0.137749	0.114265	1.44277	0.229692	0.998312
EYA4	6.37013	0.137513	0.431485	0.10482	0.746121	NA
ZNF10	257.772	0.13749	0.0915719	2.25605	0.133093	0.998312
HCAR1	1.57239	0.137404	0.910969	0.0215429	0.88331	NA
HAUS4	346.786	0.137346	0.0759279	3.24878	0.0714767	0.993532
SELV	97.9873	0.137329	0.142888	0.92342	0.336579	0.998312
CD34	10.7458	0.137063	0.39003	0.122308	0.726544	NA
RP11-706O15.1	815.901	0.136949	0.0961724	2.03895	0.153315	0.998312
NPY1R	172.267	0.136885	0.112991	1.47554	0.224474	0.998312
STRIP2	816.786	0.136845	0.10065	1.80048	0.179655	0.998312
SH2D5	40.9498	0.136792	0.252214	0.290917	0.589634	0.998312
POP1	330.89	0.136766	0.090562	2.27205	0.131726	0.998312
EMP3	70.8054	0.136561	0.151187	0.804583	0.369727	0.998312
SORBS1	429.878	0.136446	0.093211	2.07484	0.149746	0.998312
KLF3	1201.71	0.136198	0.0452788	9.06558	0.00260466	0.381206
CDYL2	574.695	0.136069	0.0690162	3.85409	0.0496249	0.923512
C14orf39	56.3467	0.136068	0.151944	0.795015	0.372588	0.998312
HTR1D	25.3833	0.135974	0.240236	0.325053	0.568587	0.998312
SLX4	492.861	0.135945	0.0722776	3.50589	0.061151	0.972993
XKR9	20.0516	0.135887	0.2602	0.263334	0.607839	NA
CTNND2	183.981	0.13587	0.113322	1.42861	0.231992	0.998312
ZNF839	493.559	0.135858	0.0610863	4.9334	0.0263424	0.821036
IDH3A	366.669	0.135848	0.0811588	2.81547	0.0933597	0.998312
GALNT14	64.0322	0.135731	0.204714	0.418773	0.51755	0.998312
C9orf40	664.14	0.135628	0.0665925	4.14166	0.0418402	0.893361
UBTF	3827.61	0.135496	0.0568013	5.62547	0.0177013	0.725585
CXorf24	41.8937	0.135483	0.18712	0.533908	0.464969	0.998312
ZRANB2	2457.9	0.135399	0.083554	2.60894	0.106263	0.998312
OTUD1	277.871	0.135322	0.105254	1.63177	0.201459	0.998312
ACVRL1	3.9416	0.135285	0.548069	0.0596734	0.807013	NA
COL4A4	61.6731	0.134862	0.192353	0.491643	0.483195	0.998312
GFPT2	1454.55	0.134774	0.0493049	7.39468	0.00654171	0.535689
IL1RL1	133.622	0.134716	0.19663	0.433166	0.51044	0.998312
ACE	40.2133	0.134711	0.200895	0.454474	0.500218	0.998312
ST20	96.3506	0.134709	0.129079	1.08261	0.298114	0.998312
NCAM1	1022.1	0.13463	0.191949	0.465649	0.494996	0.998312
PRNP	732.213	0.134556	0.0501609	7.18605	0.00734727	0.550377
CREBRF	470.837	0.13452	0.128007	1.07185	0.300527	0.998312
NHLRC4	34.8243	0.134517	0.20462	0.423731	0.515081	0.998312
TGFBR3L	32.5983	0.134374	0.229406	0.351647	0.553182	0.998312
ZNF274	997.014	0.134319	0.0816689	2.69087	0.100925	0.998312
COX6B2	12.3815	0.134275	0.349121	0.149822	0.698705	NA
FILIP1	62.2378	0.134153	0.185039	0.519897	0.470886	0.998312
CASC5	1134.57	0.134145	0.0822198	2.5865	0.107778	0.998312
LRP2BP	137.623	0.134023	0.117834	1.27919	0.258049	0.998312
MTUS1	1127.86	0.134003	0.0870893	2.38508	0.122499	0.998312
CORO6	11.4394	0.13395	0.449019	0.0865055	0.768668	NA
DERL3	51.1922	0.133943	0.164048	0.670312	0.412943	0.998312
TNFSF12	62.8715	0.133811	0.161426	0.668172	0.41369	0.998312
INPP5J	91.1484	0.133696	0.119143	1.26979	0.259806	0.998312
BLOC1S4	512.49	0.133662	0.0704986	3.58249	0.0583917	0.969045
MC1R	28.3942	0.133643	0.190054	0.500536	0.479265	0.998312
ZNF404	158.389	0.133529	0.111614	1.42925	0.231886	0.998312
NDC80	982.151	0.133516	0.0562964	5.57827	0.0181847	0.725585
ABCB9	51.5744	0.133394	0.147771	0.81092	0.367848	0.998312
KAL1	2741.7	0.133383	0.0781377	2.8743	0.090004	0.998312
CHRM3	62.842	0.133371	0.18231	0.546312	0.459829	0.998312
MORC4	288.436	0.133341	0.138399	0.919156	0.337697	0.998312
NOXRED1	19.1295	0.13324	0.248056	0.284091	0.594033	NA
SEPT4	26.1161	0.13296	0.236427	0.310599	0.577313	0.998312
GSTO2	195.964	0.132958	0.111717	1.40864	0.235282	0.998312
STK32A	141.169	0.132475	0.133158	0.966938	0.325445	0.998312
SEMA6B	2441.65	0.132437	0.0759622	3.01088	0.0827073	0.998312
PTGIS	800.794	0.132394	0.0685661	3.69519	0.0545694	0.945877
EFEMP1	68.0384	0.132375	0.197748	0.426401	0.51376	0.998312
ACSF2	467.671	0.132336	0.06605	4.02884	0.0447288	0.897591
CENPA	278.817	0.132299	0.085153	2.39334	0.121853	0.998312
RPL23A	7292.05	0.132116	0.057021	5.35811	0.0206261	0.756382
SMIM17	11.4395	0.132089	0.299878	0.195025	0.658767	NA
ODF2	1141.35	0.132054	0.0690619	3.56288	0.0590852	0.972508
ZNF223	29.8199	0.132032	0.27939	0.21595	0.642143	0.998312
IL27RA	260.956	0.131972	0.0919744	2.07106	0.150117	0.998312
AURKA	1968.24	0.13189	0.0442488	8.79879	0.0030143	0.39347
CCDC17	45.6067	0.131846	0.170388	0.590131	0.442369	0.998312
TMCO4	95.0289	0.13182	0.135775	0.935161	0.333525	0.998312
DTD2	188.814	0.131625	0.095412	1.93089	0.164661	0.998312
TIGD7	48.015	0.131554	0.163571	0.641106	0.42331	0.998312
EBLN2	88.031	0.131357	0.125028	1.11561	0.290865	0.998312
TRPM6	8.18149	0.131278	0.441483	0.0885368	0.766046	NA
ESCO2	297.332	0.131221	0.0901769	2.09306	0.14797	0.998312
KIF11	2985.53	0.131176	0.0557083	5.45177	0.0195485	0.74357
SGOL2	1259.29	0.131141	0.0707345	3.40032	0.0651836	0.979997
CDCA7L	1170.48	0.131053	0.0731082	3.10754	0.0779307	0.998312
MPDU1	1127.47	0.130998	0.0897665	2.14359	0.143166	0.998312
GFOD1	134.62	0.130981	0.124722	1.07979	0.298744	0.998312
RAB32	355.778	0.130975	0.082825	2.51831	0.112531	0.998312
LETM2	48.2239	0.130814	0.166975	0.621873	0.430352	0.998312
RAMP2	43.3436	0.130721	0.170813	0.576546	0.44767	0.998312
NEK10	7.97306	0.130716	0.373643	0.124766	0.723922	NA
IQSEC2	182.475	0.130704	0.108042	1.44959	0.228593	0.998312
CALHM2	21.9637	0.130635	0.243829	0.288632	0.591099	0.998312
CSMD2	268.682	0.130618	0.243988	0.258492	0.611158	0.998312
ELOVL6	2278.74	0.130553	0.0691313	3.52652	0.0603944	0.972934
CENPI	594.896	0.130396	0.0547003	5.69945	0.0169702	0.725585
TCP11L2	333.925	0.130343	0.14895	0.737095	0.390593	0.998312
USHBP1	230.962	0.13024	0.114921	1.27806	0.25826	0.998312
NUSAP1	2342.99	0.129902	0.0530414	5.93456	0.0148468	0.709989
METTL3	1176.49	0.129716	0.0597048	4.74021	0.0294656	0.834085
GABRE	590.224	0.129687	0.192414	0.435865	0.509125	0.998312
ABCA12	2.71358	0.129685	0.647213	0.0406115	0.84029	NA
GPR143	203.336	0.129659	0.122523	1.09625	0.29509	0.998312
DNAJB4	381.565	0.129573	0.0694223	3.44487	0.0634483	0.979997
GNRH1	20.3058	0.129554	0.293727	0.18905	0.663708	NA
ADHFE1	75.4646	0.129465	0.165351	0.60572	0.436404	0.998312
HABP2	1.58617	0.129456	1.0884	0.0183548	0.892232	NA
CCDC173	20.7707	0.129436	0.232055	0.311591	0.576706	0.998312
ANKS6	1083.34	0.129429	0.0659831	3.84763	0.0498165	0.923512
KIF15	992.394	0.129418	0.0736154	3.00713	0.0828991	0.998312
CYP7B1	55.5226	0.129413	0.1463	0.780226	0.377072	0.998312
STAP2	180.379	0.129356	0.109166	1.3717	0.24152	0.998312
PSRC1	844.905	0.129351	0.0753512	2.8767	0.0898699	0.998312
GAD2	12.9536	0.129295	0.351546	0.133625	0.714703	NA
COLGALT2	153.52	0.129174	0.130955	0.953727	0.328772	0.998312
HIST1H4E	30.0503	0.12901	0.231813	0.314721	0.574798	0.998312
MBOAT1	188.116	0.128988	0.0782483	2.72099	0.0990366	0.998312
CYP4X1	36.2415	0.128987	0.25055	0.268559	0.6043	0.998312
CHD5	28.9955	0.128937	0.255453	0.251375	0.616109	0.998312
HHIP	27.1645	0.128809	0.256599	0.248973	0.617799	0.998312
TRPM5	4.99694	0.128805	0.701874	0.0279725	0.867174	NA
APLF	341.493	0.128792	0.0633349	4.13437	0.0420207	0.893361
GRIPAP1	3219.74	0.128702	0.117064	1.21705	0.269941	0.998312
CSGALNACT1	182.199	0.128508	0.142648	0.771411	0.379781	0.998312
SLC6A6	1314.43	0.128399	0.0608679	4.40348	0.0358658	0.869506
MOB3C	87.749	0.128367	0.118618	1.15552	0.282397	0.998312
ZNF229	409.813	0.128204	0.143766	0.770585	0.380036	0.998312
AP001816.1	29.3275	0.128078	0.193724	0.444331	0.505039	0.998312
LMO7	706.757	0.127897	0.072257	3.08668	0.0789357	0.998312
CTU1	122.071	0.127788	0.132722	0.934675	0.333651	0.998312
POU5F1	9876.74	0.127742	0.0958484	1.73103	0.188279	0.998312
RPS10	154.065	0.127712	0.116861	1.21833	0.269688	0.998312
EMC6	57.3355	0.12766	0.190748	0.447772	0.503395	0.998312
MINOS1	226.941	0.127624	0.0992342	1.67178	0.19602	0.998312
CDKL1	37.5123	0.12756	0.173804	0.535281	0.464395	0.998312
CENPL	319.476	0.127556	0.0865182	2.14381	0.143146	0.998312
HPCAL1	109.196	0.127493	0.143986	0.781595	0.376654	0.998312
SHD	25.0172	0.127285	0.238995	0.277888	0.598089	0.998312
CXCL12	188.636	0.127258	0.213337	0.339464	0.560139	0.998312
SYTL1	109.309	0.127238	0.124142	1.04226	0.307296	0.998312
KDM4D	79.9658	0.127195	0.13402	0.892473	0.344808	0.998312
SLITRK5	129.111	0.127032	0.185835	0.441064	0.506609	0.998312
MIS18BP1	2090.6	0.126917	0.0576217	4.76493	0.0290453	0.833974
CTC-534A2.2	60.6409	0.126778	0.155329	0.676787	0.410695	0.998312
CNKSR2	55.6465	0.126491	0.185716	0.464543	0.495508	0.998312
RANBP17	309.84	0.126469	0.0623473	4.09435	0.0430267	0.893929
NME1-NME2	118.213	0.126401	0.146318	0.749554	0.386617	0.998312
RP11-17M16.1	11.4393	0.126234	0.35851	0.123734	0.725019	NA
RNF32	74.234	0.126218	0.163382	0.580646	0.446059	0.998312
SFTPD	37.1219	0.126165	0.204404	0.371891	0.541975	0.998312
C11orf83	167.513	0.126108	0.0844576	2.22783	0.135544	0.998312
GPR64	867.849	0.126052	0.0939089	1.76106	0.184492	0.998312
ZNF786	321.65	0.126042	0.0857341	2.18321	0.139524	0.998312
SNAI3	27.3054	0.125878	0.229461	0.300461	0.583594	0.998312
ERCC5	200.668	0.125779	0.0842721	2.21567	0.136616	0.998312
TRPC4	885.645	0.125613	0.114586	1.23136	0.267142	0.998312
DHRS2	60.1756	0.125562	0.17022	0.549533	0.458509	0.998312
ZBTB49	122.132	0.125508	0.107685	1.34514	0.246129	0.998312
GHRL	5.85296	0.12546	0.43628	0.0844358	0.771374	NA
CSMD1	332.011	0.125087	0.114766	1.14681	0.284219	0.998312
ZBTB2	799.946	0.125051	0.0612444	4.14617	0.0417288	0.893361
PLK4	1057.1	0.125035	0.0597195	4.32905	0.0374672	0.875453
SNAP23	839.069	0.124815	0.0463365	7.23402	0.00715347	0.547298
SETMAR	324.107	0.124726	0.095729	1.71127	0.190821	0.998312
EPS8	324.891	0.12441	0.106725	1.34617	0.245949	0.998312
EPHX4	15.9305	0.124382	0.291277	0.185626	0.666582	NA
LRIF1	446.958	0.124354	0.0950515	1.73271	0.188065	0.998312
PDXP	170.579	0.124341	0.1237	0.990877	0.319528	0.998312
OGFRL1	533.829	0.124311	0.0711533	3.03353	0.0815605	0.998312
ZNF530	204.666	0.124235	0.0920938	1.8268	0.176506	0.998312
PRAF2	107.228	0.124098	0.120677	1.07207	0.300478	0.998312
PLCH2	20.6689	0.124084	0.234575	0.276933	0.598718	0.998312
GTF2H2C	441.222	0.123883	0.0820526	2.25236	0.13341	0.998312
PARP9	122.498	0.123874	0.123869	0.985382	0.320874	0.998312
LRR1	291.243	0.123864	0.0831267	2.22268	0.135996	0.998312
TTK	1442	0.123746	0.0533075	5.31728	0.0211149	0.759965
C21orf49	3.47709	0.123624	0.881416	0.0200985	0.887262	NA
SLC43A1	125.275	0.123594	0.131402	0.858725	0.354096	0.998312
PROM1	493.123	0.123499	0.0890924	1.93313	0.164417	0.998312
PCBD2	214.142	0.123483	0.103718	1.38773	0.238788	0.998312
C17orf49	16.9434	0.123454	0.326118	0.144626	0.703724	NA
LIN54	946.507	0.12331	0.0551791	4.95817	0.0259677	0.816477
RAD18	632.739	0.12326	0.0576329	4.54789	0.0329593	0.847624
SLC25A1	2504.73	0.123257	0.0411322	8.98062	0.00272858	0.381206
SLC12A5	31.0498	0.123244	0.19295	0.402369	0.525869	0.998312
HSPA1B	463.976	0.123231	0.14996	0.666844	0.414154	0.998312
PLA2G3	54.6187	0.123071	0.164912	0.550698	0.458033	0.998312
EPB41	2413.32	0.123014	0.0424581	8.33101	0.00389739	0.439173
MBNL3	1337.44	0.122815	0.0702401	3.06436	0.0800267	0.998312
CLDN4	118.437	0.122675	0.199043	0.359837	0.548597	0.998312
TSNAXIP1	71.3604	0.12265	0.178835	0.457748	0.498678	0.998312
MAB21L2	10.9361	0.122542	0.408443	0.0831366	0.773091	NA
CENPN	688.793	0.122455	0.0665419	3.38722	0.0657035	0.979997
PDPN	274.561	0.122216	0.102145	1.41365	0.234452	0.998312
ACN9	218.268	0.122171	0.108614	1.26634	0.260454	0.998312
CWC25	573.961	0.122114	0.0546735	4.97236	0.0257555	0.816252
MSL3	525.188	0.122104	0.0561265	4.74889	0.0293172	0.833974
SCG3	644.473	0.12205	0.106631	1.30735	0.252875	0.998312
NRARP	109.283	0.121913	0.222499	0.28955	0.590509	0.998312
FAM162B	11.8632	0.121905	0.332115	0.129564	0.718885	NA
CKAP2L	827.715	0.121864	0.082711	2.11799	0.145577	0.998312
TBC1D4	276.966	0.121803	0.128892	0.853984	0.355428	0.998312
KIRREL2	38.2334	0.121751	0.233689	0.268553	0.604304	0.998312
JPH4	72.8782	0.121698	0.176562	0.471681	0.492215	0.998312
FGD3	15.7557	0.121593	0.374068	0.095399	0.757422	NA
NMU	73.6029	0.121362	0.165565	0.550036	0.458303	0.998312
NIN	667.842	0.12133	0.101056	1.4039	0.236072	0.998312
C11orf45	139.795	0.121199	0.162459	0.541348	0.461875	0.998312
PARP3	114.875	0.121118	0.119412	1.02482	0.311379	0.998312
CARD10	647.749	0.121058	0.0609674	3.90029	0.0482776	0.919759
ADAMTS10	410.308	0.121004	0.103451	1.34166	0.246742	0.998312
IGFBP7	23.443	0.120986	0.243322	0.244664	0.620858	0.998312
ATP8A2	246.46	0.120967	0.0842175	2.04598	0.152608	0.998312
LACE1	284.002	0.120857	0.0706695	2.92238	0.0873592	0.998312
C12orf65	655.834	0.120706	0.0728209	2.72911	0.0985343	0.998312
GANC	277.729	0.120653	0.0840087	2.04363	0.152844	0.998312
SMIM10	30.8445	0.120578	0.207095	0.328628	0.566468	0.998312
PRMT3	541.911	0.120319	0.0616182	3.79853	0.0512977	0.923512
TMA7	819.825	0.120213	0.0635116	3.61587	0.0572309	0.96541
HIVEP1	675.342	0.120109	0.0588592	4.12596	0.0422301	0.893361
HMHA1	824.395	0.120033	0.0937325	1.605	0.205196	0.998312
KTI12	174.108	0.120016	0.0914711	1.73189	0.18817	0.998312
HIRA	422.744	0.119925	0.054547	4.82707	0.0280162	0.829265
NXT1	298.253	0.119805	0.0918408	1.71869	0.189862	0.998312
KIFC1	2102.19	0.119693	0.0533827	4.98571	0.0255574	0.816252
MPP7	136.849	0.119639	0.108225	1.19815	0.273691	0.998312
ARHGEF39	471.258	0.119621	0.0754311	2.48841	0.114687	0.998312
ZNF684	58.0811	0.119608	0.156703	0.568043	0.451038	0.998312
TBC1D30	25.0316	0.119421	0.22831	0.278036	0.597991	0.998312
C22orf24	19.4317	0.119357	0.26734	0.198049	0.6563	NA
FANCB	273.012	0.119353	0.0984794	1.43763	0.230523	0.998312
F3	329.062	0.119344	0.0762254	2.4016	0.121211	0.998312
AIG1	258.744	0.119212	0.0901394	1.75122	0.185724	0.998312
CASP8	138.429	0.119181	0.136966	0.757036	0.384258	0.998312
UCHL3	73.9956	0.119123	0.133639	0.79323	0.373125	0.998312
ARHGEF19	338.59	0.11902	0.0920329	1.65675	0.198043	0.998312
TRDN	3195.58	0.119015	0.0938237	1.6146	0.203846	0.998312
KDM6A	5905.05	0.118983	0.155286	0.58588	0.444017	0.998312
THSD4	316.456	0.118816	0.0868821	1.8345	0.175597	0.998312
INPP5D	56.0054	0.118808	0.239923	0.244426	0.621027	0.998312
PCOLCE2	315.4	0.118707	0.099199	1.44006	0.230129	0.998312
AADAT	1088.33	0.118705	0.0783219	2.30248	0.129168	0.998312
RBL1	414.929	0.118635	0.0866366	1.83588	0.175435	0.998312
ACSS1	43.0332	0.118578	0.264461	0.180227	0.671178	0.998312
BVES	205.751	0.118507	0.0789593	2.26927	0.131962	0.998312
FSTL4	119.734	0.118424	0.162666	0.508392	0.475836	0.998312
PLAU	570.841	0.118365	0.120068	0.937832	0.332836	0.998312
TNFRSF14	105.827	0.118365	0.19405	0.352292	0.552819	0.998312
FAM118B	737.426	0.118351	0.071901	2.73226	0.09834	0.998312
ABCC9	206.146	0.118262	0.304623	0.137803	0.710475	0.998312
TLE4	1046.37	0.11817	0.0588091	3.9906	0.0457549	0.900043
BOLA3	223.353	0.117787	0.106261	1.20749	0.27183	0.998312
NOP2	1018.64	0.117729	0.0944238	1.57071	0.210104	0.998312
C17orf103	4160.59	0.117593	0.0841053	1.98014	0.159376	0.998312
PPIL6	23.4611	0.117577	0.242719	0.234972	0.627862	0.998312
H2AFJ	360.292	0.117443	0.0777538	2.29981	0.129389	0.998312
CIB2	783.344	0.117366	0.0607766	3.7487	0.0528485	0.930495
ANO5	367.929	0.117219	0.0761123	2.3791	0.122968	0.998312
MREG	284.946	0.117122	0.0866517	1.81687	0.177687	0.998312
DUSP19	32.6145	0.117089	0.21212	0.308779	0.578431	0.998312
LYPD3	10.6205	0.117009	0.396388	0.0805627	0.776536	NA
STAT3	1595.53	0.116997	0.0659254	3.0844	0.0790466	0.998312
CPS1	881.014	0.116965	0.0940087	1.52943	0.216198	0.998312
DNMT3B	10709.9	0.116877	0.070856	2.66068	0.102857	0.998312
C20orf196	70.3213	0.116872	0.139642	0.688105	0.40681	0.998312
SPATA25	19.9945	0.116847	0.266378	0.187053	0.665381	NA
ADAMTS9	277.631	0.116735	0.146644	0.588386	0.443044	0.998312
RHOU	937.712	0.116648	0.0715434	2.61014	0.106182	0.998312
ADH6	26.7719	0.116635	0.226809	0.271914	0.602051	0.998312
ABCC3	1.77482	0.116606	0.979578	0.0125195	0.91091	NA
HTR1E	57.0626	0.116585	0.168904	0.462428	0.496491	0.998312
FGFR1OP	437.157	0.116561	0.0700376	2.7349	0.0981775	0.998312
TMED5	930.33	0.116545	0.0620298	3.53895	0.0599434	0.972656
GABRQ	88.1908	0.116318	0.143092	0.663476	0.415335	0.998312
PJA1	988.718	0.116242	0.0984552	1.35204	0.244921	0.998312
PPIP5K1	57.1366	0.116198	0.159532	0.528211	0.46736	0.998312
SLC25A16	240.327	0.116137	0.085872	1.83604	0.175416	0.998312
COX20	44.7838	0.116134	0.16637	0.484658	0.48632	0.998312
CDA	1609.42	0.115965	0.0553322	4.33264	0.0373881	0.875453
CBFA2T3	20.9529	0.115844	0.251944	0.214566	0.643212	0.998312
YBX1	21771.9	0.115838	0.0323317	12.7771	0.000350881	0.144563
KIF20A	1323.11	0.115826	0.0770894	2.21625	0.136564	0.998312
SLC48A1	235.167	0.115724	0.101816	1.25834	0.261966	0.998312
NPM2	213.107	0.115691	0.093714	1.52099	0.217469	0.998312
CD72	29.3347	0.115668	0.206423	0.308761	0.578441	0.998312
POT1	810.425	0.115663	0.0762559	2.31236	0.128349	0.998312
SRPK1	2220.5	0.115499	0.0492787	5.45978	0.0194591	0.74357
P2RY1	424.722	0.115442	0.0881066	1.68811	0.19385	0.998312
C21orf88	89.3533	0.115328	0.147779	0.605836	0.43636	0.998312
SGOL1	656.745	0.115288	0.0539251	4.54339	0.033046	0.847624
SARNP	45.5441	0.115248	0.200374	0.328444	0.566577	0.998312
CNGA3	17.0284	0.115189	0.256679	0.19965	0.655003	NA
ATP1B1	1102.34	0.115048	0.0624247	3.39405	0.0654319	0.979997
BMP2K	356.897	0.11492	0.063829	3.24854	0.0714871	0.993532
SLC2A6	341.01	0.11491	0.0977059	1.39451	0.237645	0.998312
GPC5	21.1618	0.114895	0.377127	0.0768625	0.781595	0.998312
CENPJ	1160.63	0.114811	0.041937	7.44772	0.00635167	0.533378
C3orf33	72.8421	0.114631	0.137161	0.688739	0.406594	0.998312
SUV39H1	243.337	0.114605	0.100139	1.30508	0.253288	0.998312
ZNF134	1326.57	0.114525	0.0445482	6.58183	0.0103025	0.652048
PHYH	539.816	0.114451	0.0510853	5.03045	0.0249054	0.80939
PKMYT1	1296.11	0.114451	0.0483356	5.62512	0.0177048	0.725585
CKAP5	6358.6	0.114411	0.0481678	5.56063	0.0183689	0.725585
RASGRP3	58.1315	0.114394	0.163094	0.494414	0.481965	0.998312
MT-CO3	53515.4	0.114341	0.0814114	1.98043	0.159346	0.998312
DHFR	1543.7	0.114328	0.0566182	4.03572	0.0445466	0.897591
NRF1	615.141	0.114243	0.0691566	2.69051	0.100948	0.998312
MAP3K6	214.645	0.114149	0.092934	1.53402	0.21551	0.998312
AMD1	2520.38	0.114113	0.0993685	1.31855	0.250853	0.998312
KIAA0586	540.107	0.114104	0.0588674	3.74516	0.0529606	0.930495
KIF16B	839.125	0.114065	0.0752964	2.23975	0.134503	0.998312
MXD3	155.9	0.11404	0.113217	1.01431	0.313872	0.998312
DIRAS1	615.895	0.114034	0.058105	3.85505	0.0495964	0.923512
SAFB2	1577.74	0.113893	0.0577008	3.84619	0.0498591	0.923512
ZNF200	460.18	0.113839	0.104772	1.19121	0.275086	0.998312
ANKRD9	336.338	0.113734	0.0692564	2.69949	0.10038	0.998312
PLA2G7	26.1107	0.113631	0.313714	0.125892	0.72273	0.998312
TP53BP2	4206.86	0.113583	0.0504441	5.03617	0.0248233	0.80939
DNAJB1	1786.72	0.113524	0.104869	1.16816	0.279779	0.998312
ANO2	97.6977	0.113082	0.145523	0.593008	0.441258	0.998312
ENDOV	279.925	0.113019	0.0751362	2.26193	0.132588	0.998312
AC073343.1	93.4369	0.112879	0.14059	0.637539	0.424603	0.998312
KCNJ4	20.497	0.112681	0.263511	0.177053	0.673918	0.998312
RABGEF1	141.979	0.112599	0.0888438	1.61093	0.204361	0.998312
C12orf66	103.867	0.112352	0.129087	0.748944	0.386811	0.998312
C1orf116	11.6009	0.112313	0.417754	0.0676326	0.794815	NA
SLIT2	730.106	0.112156	0.20225	0.290791	0.589714	0.998312
ORC2	2062.64	0.112122	0.0323905	12.0089	0.000529459	0.174547
BUB3	2464.81	0.11187	0.0365432	9.29883	0.00229301	0.356322
CDC42EP4	1519.88	0.111864	0.0592787	3.49115	0.0616977	0.972993
PRKCH	893.301	0.111855	0.0643464	3.06499	0.0799958	0.998312
SAAL1	535.386	0.11184	0.0655649	2.87833	0.0897791	0.998312
CFL2	530.795	0.111814	0.0534506	4.37327	0.0365069	0.871934
NFYB	1163.11	0.11177	0.060082	3.43738	0.0637368	0.979997
IL23A	63.6478	0.111752	0.170466	0.419337	0.517268	0.998312
FAM117A	385.305	0.111449	0.084458	1.74324	0.186729	0.998312
CCNF	1423.02	0.111295	0.0620454	3.17405	0.0748169	0.994754
IL17D	135.403	0.111231	0.114717	0.92842	0.335274	0.998312
EFNB2	632.65	0.111166	0.11873	0.860448	0.353613	0.998312
SAR1B	353.802	0.111119	0.0775351	2.02892	0.15433	0.998312
CRIP3	18.4291	0.110809	0.311936	0.120192	0.728827	NA
NAA60	43.5383	0.110777	0.188285	0.339409	0.56017	0.998312
SENP1	792.751	0.110762	0.0528693	4.37964	0.0363707	0.871934
MARCH1	71.173	0.110737	0.1893	0.332905	0.563954	0.998312
CENPC	593.776	0.110607	0.0594353	3.44627	0.0633946	0.979997
BUB1	3957.35	0.110587	0.0488698	5.03619	0.024823	0.80939
CCDC163P	27.0614	0.110475	0.224295	0.242027	0.622746	0.998312
PER3	113.362	0.110462	0.1317	0.719985	0.396149	0.998312
TSPAN9	1092.13	0.110406	0.0572047	3.68021	0.0550618	0.948934
RPA3	569.829	0.110362	0.0659383	2.80884	0.0937462	0.998312
BUB1B	2012.99	0.110249	0.0554229	3.91067	0.0479804	0.916898
GLE1	743.997	0.110154	0.0562482	3.83795	0.0501048	0.923512
EIF5A	10417.9	0.110142	0.0474179	5.42051	0.0199016	0.74357
DRAXIN	251.646	0.11005	0.138394	0.617223	0.432081	0.998312
ACOT13	630.072	0.110024	0.0651683	2.82408	0.09286	0.998312
MAT2A	3296.25	0.109931	0.098529	1.24341	0.264816	0.998312
FBXO45	1027.82	0.109776	0.042914	6.56499	0.0104004	0.652048
STYK1	148.635	0.109686	0.14421	0.582767	0.44523	0.998312
MMP16	212.422	0.109675	0.127186	0.747674	0.387214	0.998312
OSBPL3	288.025	0.109615	0.0884939	1.52067	0.217517	0.998312
LYRM1	185.218	0.109587	0.087566	1.57486	0.209503	0.998312
RNASET2	247.315	0.109565	0.0846864	1.67994	0.194932	0.998312
FAM200B	327.068	0.109549	0.0881817	1.53801	0.214915	0.998312
RASGRF2	160.218	0.10951	0.202237	0.296133	0.586317	0.998312
BAG2	348.31	0.109503	0.101855	1.13931	0.285798	0.998312
LRRFIP2	952.374	0.10949	0.043434	6.38552	0.0115055	0.659517
FKBP4	4270.48	0.109489	0.0476863	5.23709	0.0221103	0.766079
RCSD1	13.1737	0.109379	0.345751	0.102078	0.74935	NA
MARCH8	834.16	0.109361	0.0605328	3.21127	0.0731326	0.993532
UXS1	658.2	0.109267	0.0729302	2.27213	0.131719	0.998312
FAM78A	97.4507	0.109265	0.125526	0.765139	0.381725	0.998312
MARC2	232.582	0.109256	0.0814021	1.81021	0.178484	0.998312
PTPRN2	7.69281	0.10922	0.48484	0.045878	0.830398	NA
IQCJ-SCHIP1	40.0561	0.109209	0.165526	0.438809	0.507698	0.998312
FTL	13164.1	0.109007	0.0441011	6.05004	0.013906	0.705572
CRLF1	860.643	0.108962	0.209098	0.245035	0.620593	0.998312
GRID2IP	44.8013	0.108961	0.184419	0.343949	0.557559	0.998312
RNF185	812.869	0.108835	0.0503279	4.64914	0.031069	0.847624
C11orf65	15.0742	0.108814	0.303128	0.128013	0.720501	NA
LINC00632	13.0428	0.108678	0.327283	0.108034	0.742394	NA
PROCA1	491.788	0.108667	0.0884167	1.50249	0.220289	0.998312
SDC2	1417.22	0.108573	0.0628348	2.98977	0.0837919	0.998312
KCNS3	147.987	0.108519	0.142469	0.569663	0.450393	0.998312
NEFM	723.952	0.108519	0.0869108	1.5357	0.215259	0.998312
C9orf37	263.178	0.108501	0.0918686	1.37923	0.240232	0.998312
ADSSL1	197.475	0.108447	0.0841678	1.6395	0.200395	0.998312
GRHL3	7.42241	0.108439	0.447023	0.0591329	0.807872	NA
SMOC2	59.7005	0.108314	0.22387	0.238224	0.625492	0.998312
TMEM199	355.96	0.108286	0.0789515	1.89917	0.168171	0.998312
ASF1B	751.524	0.108218	0.105608	1.0435	0.307008	0.998312
CCDC34	707.892	0.108176	0.0474614	5.17581	0.0229035	0.778248
ALKBH6	118.37	0.108084	0.162297	0.444638	0.504892	0.998312
DEPDC5	489.065	0.108063	0.0728301	2.21055	0.13707	0.998312
TFPI2	223.415	0.108044	0.108626	0.990582	0.3196	0.998312
DYSF	237.383	0.107934	0.0809834	1.76544	0.183947	0.998312
PCED1B	90.5209	0.107905	0.123049	0.753634	0.385328	0.998312
PAK1IP1	493.736	0.107894	0.0914321	1.39829	0.23701	0.998312
PAFAH1B3	633.763	0.107868	0.06338	2.93253	0.0868115	0.998312
EEF1E1	183.373	0.107807	0.119014	0.834361	0.361015	0.998312
PWP1	1919.56	0.107699	0.0482017	4.97979	0.0256451	0.816252
EPB42	10.2808	0.107606	0.401625	0.0678393	0.794509	NA
SOX5	535.515	0.107579	0.0943494	1.31213	0.252009	0.998312
CYP11A1	149.557	0.107579	0.158253	0.454294	0.500303	0.998312
AC005003.1	251.525	0.107571	0.120901	0.775859	0.378411	0.998312
PINLYP	36.2254	0.107429	0.189565	0.326327	0.56783	0.998312
IQCG	239.468	0.107428	0.0727078	2.16671	0.141027	0.998312
ABCA4	12.2303	0.107317	0.303939	0.124496	0.724209	NA
MTMR7	77.7316	0.107256	0.135175	0.625399	0.429048	0.998312
PRR11	1427.53	0.107253	0.0650317	2.67957	0.101643	0.998312
C15orf38	311.656	0.107179	0.0843641	1.61639	0.203596	0.998312
FGF2	301.606	0.107169	0.150436	0.501331	0.478916	0.998312
PROSC	786.606	0.107126	0.068231	2.44903	0.117597	0.998312
VEGFC	7.3243	0.107067	0.432831	0.0605192	0.805677	NA
ANK1	59.5231	0.106965	0.162173	0.437324	0.508417	0.998312
ZNF808	642.665	0.106935	0.0625347	2.91113	0.0879702	0.998312
SPC24	501.774	0.106922	0.0727421	2.11322	0.146031	0.998312
B4GALNT1	39.2288	0.106915	0.175897	0.36765	0.544288	0.998312
ADAM12	38.3247	0.106911	0.186088	0.326594	0.567672	0.998312
DNAJA1	4726.69	0.106664	0.10888	0.970578	0.324536	0.998312
PXMP2	51.7573	0.106582	0.14543	0.534139	0.464872	0.998312
CKLF	44.2225	0.106402	0.205569	0.267498	0.605015	0.998312
FSIP2	190.179	0.106355	0.111994	0.890523	0.345336	0.998312
TPPP3	13.2455	0.106182	0.372515	0.0800408	0.777242	NA
DSCC1	513.103	0.106166	0.0675874	2.49006	0.114568	0.998312
SEMA4D	493.59	0.106135	0.100643	1.11886	0.290164	0.998312
TAPT1	322.173	0.10612	0.0871459	1.50414	0.220036	0.998312
ACER2	34.2696	0.106051	0.212067	0.249416	0.617487	0.998312
KIAA1524	1127.77	0.106014	0.0649424	2.6341	0.104591	0.998312
ASS1	710.156	0.105986	0.181457	0.32608	0.567977	0.998312
CELSR2	590.224	0.105978	0.0839551	1.57523	0.209449	0.998312
SYT7	76.2842	0.105895	0.205196	0.243475	0.621708	0.998312
NOLC1	4060.31	0.105505	0.0604189	3.04977	0.0807488	0.998312
SMCO4	203.357	0.105501	0.0863183	1.49691	0.221147	0.998312
SLC15A4	496.075	0.105499	0.0609658	2.99307	0.0836216	0.998312
EML1	538.934	0.105392	0.0868336	1.46361	0.226356	0.998312
ZNF75D	205.914	0.105281	0.0811245	1.67582	0.195481	0.998312
CAMK2N1	123.952	0.10525	0.177361	0.336014	0.562139	0.998312
FBF1	154.003	0.105193	0.127693	0.6947	0.40457	0.998312
FRMD4A	931.215	0.105139	0.0915501	1.27529	0.258776	0.998312
CAMK1G	3.04549	0.105131	0.698494	0.019564	0.888762	NA
SFMBT1	377.443	0.105039	0.0818449	1.62595	0.202265	0.998312
MUC19	14.6551	0.104989	0.37768	0.0740753	0.785493	NA
CCDC169	96.2567	0.104908	0.142208	0.543931	0.460808	0.998312
AMER1	652.344	0.104889	0.0938496	1.24054	0.265368	0.998312
GOLGA7	1117.56	0.104767	0.0446219	5.54534	0.01853	0.725585
ZNF385C	105.849	0.104752	0.111833	0.868183	0.351459	0.998312
CCDC66	379.454	0.104686	0.0827512	1.60906	0.204624	0.998312
HBEGF	70.2494	0.104567	0.173211	0.362749	0.546983	0.998312
SP140L	28.4176	0.1045	0.242027	0.180618	0.670842	0.998312
TK2	205.542	0.104443	0.0809361	1.66082	0.197493	0.998312
CRLF3	1076.91	0.104338	0.045065	5.37103	0.0204738	0.756382
CCDC153	69.4482	0.104051	0.134199	0.597227	0.439638	0.998312
LINGO2	30.6683	0.104019	0.22775	0.203619	0.651815	0.998312
SYT10	109.432	0.103916	0.163537	0.406289	0.523859	0.998312
RSPO1	1.66681	0.103902	1.0688	0.00860444	0.926094	NA
SPOCK3	380.024	0.103795	0.116148	0.79931	0.3713	0.998312
PACSIN3	1030.91	0.103716	0.0612975	2.85786	0.0909283	0.998312
GPR114	104.275	0.103685	0.156154	0.437	0.508574	0.998312
ATXN7L1	928.593	0.103547	0.0648304	2.50321	0.113614	0.998312
MMP17	374.802	0.103284	0.132056	0.577295	0.447374	0.998312
SHCBP1	366.737	0.103262	0.0667311	2.37051	0.123647	0.998312
HSPE1	1528.85	0.103239	0.0625996	2.73203	0.0983541	0.998312
TAF5	342.649	0.103209	0.0804533	1.61158	0.204269	0.998312
SPEG	343.243	0.103096	0.0766821	1.83389	0.175668	0.998312
VSNL1	24.1949	0.103095	0.438775	0.047532	0.827415	0.998312
RANBP1	4474.39	0.103017	0.0410878	6.30012	0.012073	0.679254
RAB39A	47.7521	0.102984	0.184705	0.31156	0.576725	0.998312
COG3	848.449	0.102904	0.0480157	4.61864	0.0316263	0.847624
ACTR5	354.558	0.102839	0.0783587	1.72877	0.188568	0.998312
BRICD5	118.924	0.102792	0.132014	0.615468	0.432736	0.998312
WHSC1	6304.93	0.102775	0.0385384	7.04767	0.00793685	0.574942
IKBKE	136.123	0.102727	0.146495	0.484109	0.486567	0.998312
ATR	779.864	0.102708	0.0629968	2.63817	0.104324	0.998312
PTCD2	205.173	0.102691	0.0809273	1.62416	0.202513	0.998312
ANLN	3453.53	0.102662	0.0438419	5.41986	0.019909	0.74357
TUBGCP5	663.365	0.102364	0.0565503	3.26706	0.0706841	0.993532
PRKD1	1203.96	0.102346	0.10089	1.01864	0.312843	0.998312
ZNF112	165.881	0.102314	0.113132	0.805768	0.369374	0.998312
CCDC23	494.379	0.102227	0.0645106	2.513	0.112911	0.998312
CDS1	321.023	0.102225	0.0711471	2.05773	0.151436	0.998312
CENPQ	549.756	0.102204	0.0520659	3.83315	0.0502485	0.923512
HMGCR	3953.38	0.102166	0.0746208	1.88076	0.170248	0.998312
FAM227A	156.692	0.102166	0.100545	1.03479	0.309036	0.998312
RMI1	904.757	0.102135	0.0612103	2.76069	0.0966068	0.998312
PIAS3	709.158	0.102127	0.0609646	2.80018	0.094254	0.998312
LAMA2	153.94	0.102071	0.0994549	1.0382	0.308241	0.998312
HAUS3	812.803	0.102064	0.0475112	4.61369	0.0317178	0.847624
BBIP1	322.574	0.101923	0.0736963	1.89158	0.169024	0.998312
KIF20B	2150.57	0.1019	0.0662293	2.32342	0.12744	0.998312
SHISA4	43.6176	0.101863	0.176852	0.327557	0.567101	0.998312
ANTXR2	241.532	0.101819	0.10389	0.936833	0.333094	0.998312
ANP32E	6012.65	0.101778	0.0522543	3.72544	0.0535894	0.934896
PIGW	364.666	0.101764	0.114913	0.784965	0.375627	0.998312
SERPINA12	0.199202	0.101679	3.152	0.00382575	0.95068	NA
STEAP3	618.173	0.101598	0.108459	0.837891	0.360001	0.998312
TRIM65	856.3	0.101579	0.0613122	2.75592	0.0968951	0.998312
CCNE1	629.774	0.101529	0.0882851	1.34179	0.246719	0.998312
FASTKD3	199.508	0.101482	0.0924747	1.21439	0.270464	0.998312
CD47	149.679	0.101469	0.131428	0.578131	0.447046	0.998312
ZNF624	189.131	0.101461	0.0904978	1.24328	0.26484	0.998312
RUNX2	11.7209	0.101215	0.409447	0.0609607	0.804984	NA
EP400NL	305.768	0.100988	0.0826867	1.49535	0.221388	0.998312
SNAI2	33.0609	0.10083	0.24651	0.165877	0.683802	0.998312
KIF4A	1408.39	0.100819	0.0733735	1.84053	0.174889	0.998312
NFKBIE	97.0797	0.100812	0.136791	0.548244	0.459036	0.998312
ADC	31.8113	0.100791	0.258672	0.150884	0.697692	0.998312
ZC2HC1A	398.009	0.100724	0.0646486	2.42695	0.119265	0.998312
NECAB2	43.5274	0.100699	0.162682	0.387886	0.533413	0.998312
GAS2	10.1111	0.100674	0.349251	0.0838212	0.772184	NA
SKA3	583.77	0.100618	0.0691759	2.08761	0.148498	0.998312
TIGD6	81.7995	0.10058	0.123774	0.664626	0.414932	0.998312
TROAP	834.381	0.100532	0.0837751	1.42537	0.232521	0.998312
SH2B3	334.264	0.10052	0.134067	0.549233	0.458631	0.998312
NRL	26.1444	0.100478	0.262798	0.136505	0.71178	0.998312
C17orf67	31.6339	0.100423	0.222528	0.204343	0.651238	0.998312
NHP2	1324	0.100366	0.0482436	4.31287	0.0378251	0.876748
TBX6	162.682	0.100313	0.219391	0.192735	0.66065	0.998312
EGFL8	156.598	0.100255	0.166967	0.359581	0.548739	0.998312
POLE4	177.187	0.100156	0.0957876	1.09476	0.295418	0.998312
PET117	60.3531	0.100142	0.160999	0.381958	0.536557	0.998312
AP1AR	812.009	0.100099	0.0585753	2.9038	0.0883711	0.998312
DLG1	2439.76	0.100098	0.0389195	6.58726	0.0102711	0.652048
RAB23	462.523	0.100068	0.0596775	2.82916	0.092567	0.998312
CACNB4	100.136	0.0999666	0.231193	0.171497	0.678785	0.998312
TAS2R14	20.9696	0.0998645	0.224574	0.199605	0.65504	0.998312
GPR75-ASB3	57.991	0.0998083	0.143347	0.491547	0.483238	0.998312
FAM159A	119.21	0.0998039	0.127563	0.607297	0.435808	0.998312
KIAA1841	1030.17	0.0997896	0.0508383	3.85061	0.0497278	0.923512
F7	53.7498	0.0997862	0.170198	0.345652	0.556585	0.998312
UNCX	55.0136	0.0997088	0.235937	0.169895	0.680205	0.998312
RASSF3	2331.82	0.0995775	0.0380053	6.80492	0.0090907	0.62305
ZNF547	57.112	0.0995542	0.155082	0.409139	0.522407	0.998312
CPEB1	54.3632	0.0994949	0.239101	0.178298	0.67284	0.998312
POLR3G	293.555	0.0994432	0.136968	0.5186	0.47144	0.998312
G2E3	1938.8	0.0994418	0.0414346	5.71819	0.0167901	0.725585
RBM48	395.343	0.0994284	0.0877281	1.27538	0.258759	0.998312
VIM	8217.66	0.0993854	0.0764065	1.68726	0.193963	0.998312
FBXL4	457.71	0.0993501	0.0635174	2.42615	0.119326	0.998312
CYBRD1	204.253	0.0993457	0.106054	0.870965	0.350688	0.998312
LAMTOR3	1203.5	0.0993386	0.0553383	3.23242	0.072194	0.993532
BRINP2	1.48311	0.0992549	1.16442	-0.012182	1	NA
ZNF792	984.466	0.0991522	0.0522516	3.59817	0.0578432	0.969002
RPGR	309.509	0.099135	0.0691483	2.04723	0.152483	0.998312
C4orf33	86.1937	0.0991051	0.138786	0.506159	0.476807	0.998312
BRI3	1183.09	0.099065	0.086849	1.30119	0.253996	0.998312
OLFM1	740.248	0.0990109	0.197445	0.233333	0.629064	0.998312
THAP10	141.102	0.098952	0.0966062	1.04672	0.306264	0.998312
AMPD3	167.576	0.0988104	0.119797	0.683354	0.408434	0.998312
PUS7	1214.94	0.0988028	0.0491675	4.01952	0.0449766	0.897591
KLF13	1072.14	0.098747	0.101362	0.919245	0.337673	0.998312
NUP35	558.426	0.098693	0.0601171	2.68618	0.101223	0.998312
ETV4	2135.49	0.0986866	0.0437178	5.08204	0.0241749	0.80939
B2M	1246.85	0.0986468	0.0500255	3.84864	0.0497864	0.923512
MGAT5	1062.64	0.098639	0.0839657	1.34352	0.246414	0.998312
TCAP	25.2291	0.0985457	0.232462	0.174481	0.676159	0.998312
GLDC	762.396	0.0983296	0.11253	0.75803	0.383946	0.998312
CCDC160	229.818	0.0983113	0.0915483	1.14336	0.284943	0.998312
VWCE	303.35	0.0983037	0.109285	0.789614	0.374217	0.998312
RFC2	1716.14	0.0982558	0.04496	4.79047	0.0286176	0.833974
FAM49A	32.5032	0.0982377	0.275889	0.116226	0.733164	0.998312
OTUB2	154.091	0.0982285	0.10651	0.845267	0.357895	0.998312
SLC16A14	32.2783	0.0982196	0.199033	0.24184	0.622881	0.998312
RBFA	271.732	0.0981594	0.0791105	1.55052	0.213059	0.998312
POU6F1	173.727	0.0981592	0.0932917	1.10841	0.292427	0.998312
LDLRAD3	907.799	0.0981134	0.0604272	2.64393	0.103946	0.998312
RRS1	464.008	0.0981121	0.206703	0.22624	0.634326	0.998312
SDK2	912.947	0.0981027	0.122966	0.59767	0.439468	0.998312
LRG1	36.6382	0.0977684	0.193587	0.257848	0.611603	0.998312
AGBL3	40.8883	0.0977611	0.187607	0.272911	0.601386	0.998312
DKK1	1461.02	0.0977479	0.0846849	1.30123	0.253989	0.998312
SESN3	436.572	0.097719	0.133313	0.521685	0.470124	0.998312
THEMIS2	126.869	0.0977052	0.109084	0.802191	0.370439	0.998312
PHYHIPL	17.719	0.0976788	0.270759	0.131497	0.716885	NA
HMCN2	59.7169	0.0976434	0.16014	0.373183	0.541275	0.998312
GPCPD1	851.57	0.0975767	0.11848	0.670935	0.412726	0.998312
ZMYND11	1436.83	0.0975298	0.0521723	3.44572	0.0634158	0.979997
GALNT7	2187.72	0.0975144	0.0451212	4.62249	0.0315554	0.847624
RAB7L1	300.721	0.0974685	0.11759	0.698314	0.403351	0.998312
TEX9	76.3533	0.097324	0.135472	0.51981	0.470923	0.998312
ARRDC4	64.5982	0.0972929	0.156697	0.393718	0.530352	0.998312
MFSD4	15.7649	0.0972401	0.273406	0.124471	0.724235	NA
RASSF1	443.331	0.0971181	0.0809993	1.43189	0.231457	0.998312
LRRC32	7.53381	0.0971173	0.503339	0.035543	0.850462	NA
RNLS	180.565	0.0969121	0.101766	0.888064	0.346002	0.998312
ACOT11	159.614	0.0969005	0.107509	0.792529	0.373337	0.998312
GALE	1076.04	0.0968143	0.0531709	3.30682	0.068993	0.990854
RHOB	2167.74	0.0967622	0.0761563	1.60426	0.205301	0.998312
KCTD2	2534.66	0.0967563	0.0442582	4.7489	0.0293171	0.833974
ME3	104.707	0.0967288	0.154093	0.40096	0.526594	0.998312
CDH4	242.513	0.0966724	0.155114	0.369062	0.543516	0.998312
VEPH1	59.9841	0.0966365	0.179652	0.290628	0.589819	0.998312
SNRPA1	1429.76	0.096623	0.0505109	3.6711	0.0553636	0.950409
TSHZ1	59.7674	0.0965993	0.181599	0.276933	0.598719	0.998312
ABRACL	637.144	0.0965849	0.0766868	1.58812	0.207595	0.998312
GULP1	965.865	0.0965555	0.0671178	2.05884	0.151326	0.998312
LTV1	1023.02	0.096501	0.0907575	1.12387	0.289086	0.998312
SLCO4C1	81.0063	0.0964968	0.123988	0.605748	0.436393	0.998312
GLB1L2	140.316	0.0964799	0.101889	0.89068	0.345293	0.998312
MIS18A	1364.88	0.0964658	0.0414774	5.42198	0.0198849	0.74357
ZNF414	504.652	0.0963595	0.0775182	1.53405	0.215505	0.998312
SOX6	56.6183	0.0963358	0.181242	0.277674	0.59823	0.998312
ZNF136	362.454	0.0963157	0.0654527	2.16119	0.141535	0.998312
OXLD1	294.188	0.0962745	0.11742	0.671996	0.412356	0.998312
ZNF180	370.278	0.0962672	0.0595456	2.60627	0.106442	0.998312
ALOX5	10.794	0.0962266	0.390454	0.0548116	0.814893	NA
USP25	1556.16	0.0961796	0.0598558	2.55193	0.11016	0.998312
LPHN3	556.861	0.0961685	0.0852299	1.24489	0.264531	0.998312
STAT6	2588.95	0.0961671	0.0683621	1.96994	0.160454	0.998312
GYPC	427.618	0.0961024	0.114114	0.680523	0.409407	0.998312
NPTXR	143.248	0.0960576	0.121172	0.618992	0.431422	0.998312
RNF139	752.188	0.0960116	0.0444844	4.65931	0.0308856	0.847624
WDFY2	619.311	0.0959913	0.0622502	2.33481	0.12651	0.998312
POLB	1028.05	0.0959874	0.107146	0.774915	0.378701	0.998312
SLC15A3	26.6837	0.0958604	0.326461	0.0783621	0.779529	0.998312
SYCE1L	32.8873	0.0958254	0.189096	0.252361	0.615418	0.998312
SLC25A40	666.827	0.0958035	0.0839294	1.28751	0.256507	0.998312
RNF168	1089.13	0.0957578	0.0653699	2.16938	0.140783	0.998312
SEC61A2	531.556	0.0957328	0.0534375	3.20867	0.0732489	0.993532
DSE	850.87	0.0957214	0.0694262	1.88581	0.169675	0.998312
CTD-2228K2.5	172.308	0.0957214	0.0937226	1.03779	0.308335	0.998312
HSPD1	18278.3	0.0956458	0.0320645	8.87474	0.00289143	0.381206
FUCA2	1083.75	0.095619	0.0603872	2.49895	0.113922	0.998312
RWDD1	802.1	0.0956091	0.0527815	3.31966	0.0684561	0.989611
OPRL1	105.566	0.0955861	0.151759	0.409652	0.522146	0.998312
TERF2	979.253	0.0955559	0.048862	3.81532	0.050786	0.923512
MINA	399.054	0.0955343	0.0735727	1.6952	0.192916	0.998312
TANGO6	296.448	0.0953441	0.0962793	0.975575	0.323294	0.998312
FOXM1	2354.47	0.0952319	0.0620242	2.32034	0.127692	0.998312
RAB12	556.638	0.0951502	0.0544986	3.05965	0.0802591	0.998312
ARHGEF40	2664.24	0.0951406	0.0344517	7.58882	0.00587313	0.52191
C2orf49	815.132	0.0950282	0.0539703	3.09021	0.0787648	0.998312
ZNF22	706.466	0.0949839	0.0551083	2.96597	0.0850333	0.998312
TBX18	8.88771	0.0949668	0.37939	0.0605955	0.805557	NA
C21orf59	466.791	0.0949557	0.0786447	1.47683	0.224272	0.998312
HMGN2	11826.2	0.0949442	0.0389458	5.91129	0.0150441	0.709989
JOSD1	1260.72	0.094849	0.0466889	4.13215	0.0420759	0.893361
SPIRE2	321.421	0.0948407	0.0715078	1.76682	0.183776	0.998312
KCNMB4	528.345	0.094824	0.0602681	2.46266	0.116581	0.998312
ZNF879	180.862	0.0948228	0.107036	0.777629	0.377867	0.998312
SAMD4A	288.432	0.0947546	0.130925	0.510505	0.47492	0.998312
GUCY1B3	62.08	0.0947227	0.15557	0.382485	0.536276	0.998312
L3MBTL3	526.002	0.0946783	0.0545478	3.01073	0.0827152	0.998312
NDUFB3	567.396	0.094609	0.0870444	1.20264	0.272795	0.998312
RASGEF1A	136.262	0.0945306	0.148013	0.398664	0.52778	0.998312
ZFP91	1154.11	0.0944584	0.059148	2.55389	0.110023	0.998312
RSPO4	306.762	0.0943849	0.0981507	0.932802	0.334136	0.998312
BEST4	31.6181	0.0943396	0.208022	0.205925	0.64998	0.998312
FRMD6	547.721	0.0943217	0.0659305	2.04463	0.152744	0.998312
COX6A1	1005.19	0.0943048	0.0703024	1.79274	0.180593	0.998312
PET100	60.7982	0.0942965	0.170322	0.302286	0.582453	0.998312
SLC16A12	246.386	0.0942038	0.129263	0.509601	0.475311	0.998312
CENPM	291.672	0.0941673	0.0727493	1.68071	0.19483	0.998312
SRBD1	932.158	0.0940659	0.0458643	4.1913	0.040632	0.893361
TMEM241	162.707	0.0940524	0.0927716	1.02359	0.311669	0.998312
FAT3	1147.03	0.0940435	0.118183	0.611905	0.434072	0.998312
DKFZP761J1410	216.869	0.0940285	0.113796	0.701519	0.402274	0.998312
PHKG2	787.322	0.0939854	0.0503428	3.49592	0.0615203	0.972993
CKS1B	1633.53	0.0939169	0.0537792	3.02574	0.081953	0.998312
FAM73A	366.633	0.0938875	0.074515	1.57823	0.209015	0.998312
C9orf91	186.759	0.0938623	0.0951139	0.964692	0.326008	0.998312
POLA1	2309.54	0.0938505	0.0480732	3.75264	0.0527242	0.930495
SLC25A45	120.704	0.0938305	0.161683	0.337044	0.56154	0.998312
SNTB2	356.337	0.0938066	0.0819951	1.29522	0.255089	0.998312
SIPA1	470.956	0.0937815	0.0762538	1.54304	0.214166	0.998312
DNAJC22	52.626	0.0936282	0.142588	0.433078	0.510482	0.998312
[truncated: 12,633 more rows]

## Sheet: PE
genes	baseMean	log2FoldChange	lfcSE	stat	pvalue	padj
AC007431.1	0	NA	NA	NA	NA	NA
ALPI	0	NA	NA	NA	NA	NA
FOXI1	0	NA	NA	NA	NA	NA
OR52A1	0	NA	NA	NA	NA	NA
CTSF	6.25486	3.18036	1.60452	1.6724	0.195938	0.664665
AGR2	0.647904	1.96543	1.59705	1.77605	0.182635	0.653947
ARX	6.26466	1.93125	0.782885	6.09529	0.0135543	0.296714
NKX6-1	1.46667	1.85256	1.17338	2.62834	0.104971	0.550367
LMX1A	92.2599	1.78241	1.40847	1.16283	0.280879	0.744809
FOXD3	2.44798	1.48995	0.984724	2.16032	0.141615	0.612655
CD300E	1.55872	1.39136	1.07951	1.79328	0.180527	0.652358
GPR146	26.4878	1.37321	0.35435	15.0176	0.000106511	0.0370962
NPFFR2	53.3249	1.27989	1.04169	1.42915	0.231903	0.702684
TMEM61	2.23482	1.27599	0.907981	1.89661	0.168458	0.640899
LCN15	19.2209	1.25806	0.370132	11.5734	0.000669031	0.0893568
MT1H	4.35322	1.15356	0.882411	1.69705	0.192674	0.663118
NRN1	128.507	1.14344	0.529808	4.42603	0.0353948	0.391941
TNNT3	4.57273	1.12946	0.586301	3.8186	0.0506865	0.437429
APOA4	1.11494	1.12238	1.40367	0.749041	0.38678	0.804105
UAP1L1	168.936	1.10117	0.185876	35.2549	2.89252e-09	1.41039e-05
CYP26C1	14.021	1.09304	0.560475	3.8451	0.0498917	0.434156
SLC39A2	0.509528	1.09103	1.8401	0.396211	0.529053	0.868919
RNF183	28.7803	1.05605	0.306569	11.8758	0.000568684	0.0848848
BHLHE41	120.604	1.05398	0.507597	4.22203	0.0399025	0.408696
CHCHD2	1861.18	1.03598	1.11211	0.798451	0.371557	0.798692
FGF8	17.853	1.03335	0.397277	6.88157	0.0087089	0.268125
PIK3R6	7.91773	1.02664	0.474211	4.6229	0.0315479	0.377998
CNTNAP5	4.44195	1.01886	0.681274	2.31341	0.128263	0.591912
GDNF	5.51458	1.01051	0.51222	3.85101	0.049716	0.433187
SLC6A20	1.0371	1.00121	1.35389	0.658861	0.416962	0.820098
PLG	17.2909	0.985852	0.376966	6.70509	0.00961382	0.269858
IFI44L	0.444944	0.982182	2.50452	0.23686	0.626484	0.905912
ASCL2	9.22696	0.975927	0.473169	4.34158	0.0371924	0.397989
CR1L	5.4464	0.975498	0.835617	1.46045	0.226859	0.69843
KCNG3	5.99768	0.970259	0.635282	2.332	0.126739	0.588696
ADCY8	59.7697	0.966257	0.503303	3.72974	0.0534517	0.446161
ADCYAP1	1.44355	0.963989	1.09278	0.692467	0.405327	0.814775
ZIC5	189.079	0.960405	0.614992	2.2571	0.133003	0.597168
HOXB9	15.3394	0.956432	0.423604	5.13456	0.023454	0.345594
LRRC31	1.91164	0.953148	0.926037	0.955837	0.328238	0.779076
HTR7	10.5617	0.940097	0.418224	5.00605	0.0252589	0.355226
ISLR2	23.4078	0.939256	0.458424	4.1966	0.0405052	0.409194
MOBP	3.40054	0.931022	0.593193	2.39071	0.122059	0.582108
SLC13A2	0.833026	0.908874	1.64173	0.214788	0.64304	0.911304
RALYL	10.3371	0.903687	0.372516	5.85415	0.0155404	0.311033
PCDHGB7	260.857	0.880905	0.253174	12.0621	0.000514582	0.0848848
TBX1	31.1445	0.877683	0.336998	6.68524	0.00972143	0.269858
SLC30A2	11.7453	0.856637	0.411246	4.28257	0.038505	0.405699
SLC5A5	3.60213	0.854325	0.686686	1.49968	0.22072	0.693895
TSPYL5	791.643	0.832585	1.31123	0.384024	0.535457	0.871071
CCL26	1.67995	0.793288	1.30485	0.39021	0.532189	0.869951
CASR	0.436335	0.77998	1.91537	0.291497	0.589263	0.893509
TRPC7	2.88591	0.773779	0.739843	1.08885	0.296727	0.75817
CREB3L3	10.3078	0.768308	0.379341	4.01199	0.0451777	0.424355
C1orf51	570.429	0.763552	0.265913	8.18673	0.00421979	0.20914
CDX1	22.5897	0.735428	0.429394	2.89974	0.0885939	0.523194
GC	7.60172	0.729576	0.495626	2.18513	0.13935	0.607392
PCDHA7	39.06	0.718749	0.284748	6.41203	0.011335	0.280012
HMCN2	15.711	0.716891	0.315509	5.20836	0.0224785	0.34395
ATP2B2	2.87598	0.715392	0.731941	0.886456	0.34644	0.786968
IGSF21	15.115	0.714408	0.322801	4.76927	0.0289721	0.371282
AJAP1	15.7067	0.713077	0.3816	3.53126	0.0602221	0.463891
SCT	2.82967	0.711956	0.741229	0.861879	0.353213	0.790285
INHBB	1.73022	0.711389	0.966862	0.559986	0.454266	0.837879
FOXN4	12.12	0.70861	0.335228	4.40846	0.0357611	0.392727
CACNA1E	9.12111	0.707996	0.446444	2.45955	0.116812	0.573231
DEC1	3.11992	0.705541	0.751364	0.834883	0.360864	0.793071
FOXQ1	12.6694	0.702543	0.383903	3.37356	0.0662505	0.474222
MUC13	0.186147	0.699363	3.08744	0.0889667	0.765495	0.950708
C1QL2	54.4339	0.693081	0.253542	7.43167	0.0064086	0.242235
MYCT1	111.378	0.692037	0.350052	3.79526	0.0513979	0.441225
BHMT	12.5948	0.688815	0.340344	4.05333	0.0440844	0.419562
IQCA1	433.293	0.683114	1.0085	0.443817	0.505286	0.861944
CXCL2	12.324	0.679302	0.430063	2.45629	0.117055	0.573627
NPBWR1	12.9847	0.677566	0.506895	1.78396	0.181664	0.653294
GPA33	38.1088	0.677477	0.304562	4.74896	0.029316	0.371505
FZD10	41.0752	0.676561	0.456127	2.20074	0.137945	0.606123
ZNF528	241.475	0.657594	0.60279	1.18703	0.275929	0.742921
FOXF1	41.6306	0.649965	0.393319	2.59375	0.107286	0.553345
BCL6B	132.688	0.647432	0.442026	2.00794	0.156478	0.630208
GPR116	106.862	0.63689	0.479546	1.58626	0.207861	0.675849
STC1	1120.25	0.63431	0.356063	3.20434	0.0734432	0.489703
HIST3H2A	91.8688	0.629107	0.268429	5.39775	0.0201627	0.333642
PPP1R16B	89.2983	0.628067	0.291551	4.39244	0.0360987	0.394953
B3GNT3	2.9526	0.627823	0.67787	0.862542	0.353028	0.790285
APLNR	92.1569	0.626933	0.215904	8.46587	0.00361873	0.202041
PTGFR	4.74199	0.626624	0.705515	0.731564	0.392377	0.807199
SULT2A1	3.48007	0.619574	0.759074	0.615899	0.432575	0.827738
PTCHD1	11.23	0.615636	0.388183	2.50587	0.113423	0.566045
CACNA2D3	22.777	0.615202	0.261839	5.58716	0.0180926	0.322322
CD34	131.736	0.611858	0.63012	0.840526	0.359246	0.793006
C1orf61	16.9655	0.610181	0.409713	2.27404	0.131557	0.596208
SLC30A8	1.82966	0.610137	0.926906	0.428256	0.512846	0.865872
TEKT1	3.57846	0.606459	0.677894	0.791697	0.373587	0.799187
CDH18	15.9099	0.594117	0.365852	2.59343	0.107308	0.553345
PLA2G4F	6.70735	0.587564	0.557316	1.0355	0.30887	0.767219
PLD6	24.904	0.585567	0.27803	4.45591	0.0347806	0.389266
PAX7	60.7634	0.579915	0.577331	0.921456	0.337093	0.783328
ANGPT4	1.97734	0.579863	0.996607	0.304729	0.580933	0.891156
HOPX	8.11527	0.578917	0.490733	1.40082	0.236586	0.70686
ATOH8	36.3779	0.574727	0.23093	6.13391	0.0132614	0.296498
CLEC14A	9.56303	0.573384	0.467936	1.48815	0.222504	0.695172
MT1F	52.2544	0.571777	0.319841	3.16792	0.0750979	0.49303
NCR1	13.7093	0.565514	0.479635	1.35129	0.245053	0.71511
ERG	99.9166	0.564954	0.280829	3.94531	0.0470021	0.428676
ESM1	653.266	0.561994	0.405291	1.79363	0.180485	0.652358
C19orf77	17.775	0.558202	0.332889	2.69574	0.100616	0.541109
MIF	41.2648	0.553091	0.214189	6.68801	0.00970633	0.269858
PFKFB4	2236.18	0.55167	0.264885	4.37949	0.0363739	0.396083
NTS	8.17755	0.551385	0.425678	1.69646	0.192752	0.663118
HSH2D	46.493	0.548698	0.195219	7.91314	0.0049077	0.220956
MT1E	72.0461	0.545276	0.2833	3.60474	0.057615	0.456304
SOX3	103.838	0.545157	0.613592	0.734101	0.391557	0.807077
FXYD7	3.9994	0.542324	0.605809	0.813791	0.367002	0.79582
BNIP3	4472.89	0.542102	0.238416	5.20484	0.0225241	0.344107
B3GAT2	51.3807	0.54	0.179324	9.01005	0.00268498	0.176919
CD93	574.837	0.536951	0.396936	1.71816	0.189931	0.662122
PRODH2	5.00573	0.535414	0.52456	1.05017	0.305469	0.763334
NPY	43.353	0.534573	0.245434	4.70805	0.0300217	0.372799
NDRG1	1063.18	0.534207	0.20255	6.97565	0.00826262	0.264567
ZNF674	159.006	0.533599	0.184526	8.39045	0.00377198	0.204357
AURKC	30.5357	0.532785	0.276621	3.64596	0.0562054	0.453058
NLRP7	22.1889	0.531596	0.416774	1.63424	0.201118	0.66835
A2ML1	9.15715	0.527861	0.384732	1.90047	0.168026	0.640751
SOX7	33.4212	0.52721	0.271744	3.78992	0.0515621	0.441748
PHKG1	27.5317	0.527088	0.346779	2.24434	0.134104	0.597709
C6orf57	329.645	0.526396	0.13944	14.0696	0.000176171	0.0463764
TBX22	9.52238	0.521637	0.395821	1.70159	0.19208	0.662959
IRX6	9.35799	0.519539	0.398862	1.70424	0.191735	0.662959
PCDHA5	68.0272	0.518734	0.320656	2.63224	0.104714	0.550003
MMRN2	334.313	0.518328	0.314213	2.6031	0.106655	0.552264
TH	3.49079	0.516615	0.698787	0.510895	0.474752	0.847742
FOXF2	2.50495	0.516381	0.863879	0.352898	0.552477	0.878534
SCGB3A2	7.48876	0.516036	0.559175	0.836014	0.360539	0.793071
AGBL4	80.9222	0.513103	0.237126	4.71348	0.029927	0.372799
CALN1	13.3555	0.51271	0.356645	2.03094	0.154125	0.62798
MT1G	26.8509	0.512588	0.31333	2.53889	0.111073	0.561805
SNCB	3.02761	0.509988	0.874809	0.343143	0.558021	0.881409
SST	3.99437	0.508319	0.700934	0.518762	0.47137	0.845933
DDIT4	1611.79	0.505812	0.204969	6.15623	0.013095	0.294699
GCGR	43.5861	0.504727	0.18111	7.78363	0.00527219	0.228847
SLC2A1	10161.6	0.501681	0.226983	4.93602	0.0263026	0.359345
BHLHE40	663.698	0.499885	0.31827	2.44839	0.117645	0.57463
TIE1	270.263	0.497891	0.367482	1.72733	0.188753	0.660543
ALOX15	30.6797	0.496249	0.344437	2.06183	0.151029	0.623027
TFR2	25.1475	0.494134	0.238418	4.30549	0.0379896	0.402533
CALCR	18.6341	0.493725	0.585648	0.715966	0.39747	0.810408
BARX1	10.2842	0.492022	0.522603	0.899167	0.343005	0.786258
ZIC2	566.753	0.490278	0.468221	1.05912	0.303417	0.762603
ARHGEF15	206.817	0.48598	0.184407	6.85447	0.00884196	0.268151
TMEM235	16.06	0.485699	0.527717	0.850865	0.356308	0.791685
ADAMTS20	179.851	0.484207	0.412725	1.39241	0.237998	0.707829
C12orf68	31.6068	0.483332	0.244288	3.87748	0.0489379	0.432217
AL031320.1	16.5447	0.482546	0.310267	2.35084	0.125215	0.58758
ZSCAN10	135.166	0.478859	0.166656	8.23903	0.0040999	0.20914
HK2	5195.69	0.476919	0.217196	4.8751	0.0272469	0.365099
XK	38.2734	0.476802	0.228329	4.34305	0.0371602	0.397935
SPARCL1	18.8745	0.476084	0.325429	2.13133	0.144315	0.616819
FADS6	10.5366	0.475949	0.38877	1.49159	0.22197	0.69506
MTFP1	63.2253	0.474228	0.261543	3.24218	0.0717649	0.484214
OTX1	42.1115	0.474149	0.324514	2.00489	0.156793	0.630274
MDGA2	6.3438	0.472673	0.536885	0.769348	0.380419	0.802094
FBP2	39.4608	0.471283	0.209049	5.06146	0.0244637	0.349467
SLC6A13	5.92245	0.469739	0.563123	0.692988	0.40515	0.814644
KRTAP5-1	34.0294	0.469077	0.214464	4.79142	0.0286018	0.370732
LGALS12	1.76516	0.468545	1.17088	0.158833	0.690233	0.927763
PPP2R2C	27.511	0.46847	0.251753	3.41823	0.0644803	0.469282
DRD4	35.0986	0.468449	0.320374	2.06646	0.15057	0.623027
EGLN3	318.635	0.466714	0.154048	9.25947	0.0023428	0.167601
CCDC177	29.5922	0.466442	0.249255	3.45902	0.0629076	0.469049
SCN7A	43.9841	0.466197	0.20981	4.97939	0.025651	0.35601
ARHGAP20	3.67236	0.464502	0.613356	0.572955	0.449087	0.835357
UPK2	7.54346	0.464234	0.418397	1.21917	0.269524	0.7377
ACOT11	43.1725	0.463337	0.176804	6.83688	0.00892949	0.268151
SLC30A1	1128.85	0.462183	0.262709	3.09573	0.0784977	0.502523
SAMD3	9.86354	0.461632	0.337514	1.87542	0.170855	0.642145
FGF5	6.57484	0.455931	0.734531	0.391716	0.531399	0.869497
SEMA3G	101.661	0.454136	0.247885	3.34825	0.0672764	0.47519
ZNF502	146.342	0.452939	0.982607	0.213874	0.643748	0.911304
TMEM145	23.5144	0.450567	0.286614	2.41729	0.120002	0.579146
RAB3IL1	120.355	0.450131	0.144669	9.73145	0.00181141	0.147207
PLLP	22.2078	0.449734	0.293202	2.34204	0.125924	0.588424
RP11-17M16.1	23.6416	0.449274	0.280756	2.56931	0.108955	0.556411
TRPM3	74.1053	0.448267	0.268331	2.55149	0.11019	0.560064
NXF2B	26.5052	0.448022	0.401328	1.23115	0.267183	0.735296
PRTFDC1	822.829	0.44685	0.227269	3.64478	0.0562452	0.453058
TNFRSF13B	0.0639982	0.444804	3.08986	0.0543236	0.815704	0.962239
PPP1R3G	22.1938	0.444532	0.269164	2.71438	0.0994475	0.539446
LYZ	4.20783	0.44441	0.542304	0.664878	0.414843	0.819245
TMC8	38.8057	0.44383	0.257098	2.97815	0.0843958	0.515036
HMGCLL1	73.1571	0.443005	0.184085	5.70715	0.0168959	0.316458
KCNK2	15.6941	0.442614	0.468973	0.846782	0.357464	0.792506
SLIT1	18.8261	0.441775	0.525455	0.723383	0.395036	0.808558
KLKB1	14.1145	0.440378	0.406691	1.17586	0.2782	0.744013
ABCA4	25.959	0.439648	0.266004	2.70135	0.100263	0.540304
TNFRSF1B	15.9552	0.438442	0.433452	0.976998	0.322941	0.776616
EDAR	28.87	0.437695	0.260905	2.80494	0.0939742	0.532073
KCNJ10	10.9183	0.437515	0.343811	1.61365	0.203979	0.670245
RENBP	63.353	0.437155	0.181153	5.81331	0.0159054	0.3123
SLC16A3	3211.44	0.435612	0.255586	2.93298	0.0867872	0.519915
ANGPTL4	96.1738	0.434518	0.152503	8.15892	0.00428498	0.210338
PDE1B	17.7307	0.434182	0.307994	2.01818	0.155426	0.629274
SPON2	283.991	0.433869	0.159682	7.33844	0.00674953	0.247449
SERP2	87.9751	0.43346	0.177635	5.89192	0.0152105	0.307745
ZNF578	20.3049	0.433364	0.264763	2.68321	0.101411	0.542393
NKX3-2	12.4577	0.431834	0.368991	1.3356	0.247811	0.716823
PCDHGB1	18.9661	0.430526	0.350961	1.45623	0.227531	0.69864
CDH5	473.62	0.425618	0.223096	3.52879	0.0603116	0.464092
FGF19	13.2273	0.424755	0.388744	1.1696	0.279482	0.744013
HENMT1	116.554	0.423948	0.200431	4.45028	0.0348954	0.389657
KDR	431.979	0.423843	0.264506	2.5394	0.111037	0.561805
NLRP12	5.00505	0.423279	0.693183	0.355495	0.551019	0.877646
AMICA1	2.27453	0.42239	0.833307	0.232615	0.629591	0.906694
DDIT3	145.675	0.422389	0.130156	10.417	0.00124863	0.127515
PKD1L2	18.3541	0.422102	0.31681	1.78144	0.181973	0.653489
SLC6A19	4.67534	0.421035	0.514203	0.672846	0.412061	0.818273
PFKFB3	5779.42	0.420238	0.216193	3.81936	0.0506637	0.437429
ZCWPW2	30.9182	0.417894	0.193071	4.68478	0.0304309	0.375332
PTGER3	43.2899	0.417197	0.315976	1.76896	0.183511	0.65521
CSMD2	22.5984	0.417005	0.267933	2.42823	0.119167	0.577785
UCN	16.4265	0.414888	0.297725	1.9123	0.166708	0.640044
CAMK4	174.833	0.41457	0.153095	7.32319	0.00680706	0.24821
HAS1	27.4284	0.411506	0.225918	3.29525	0.0694807	0.479189
PHACTR1	438.833	0.410162	0.166345	6.01039	0.0142219	0.298122
GLP1R	15.1144	0.408866	0.311889	1.72246	0.189376	0.661777
PPFIA4	554.084	0.407728	0.303228	1.82336	0.176913	0.648729
TSPAN6	7209.19	0.40744	0.174866	5.46968	0.0193492	0.329852
IL34	2.45461	0.406466	0.740474	0.303614	0.581625	0.891156
PLVAP	441.316	0.406124	0.302713	1.71174	0.19076	0.662226
ZIC3	251.948	0.405438	0.202762	3.87373	0.0490474	0.432469
PTH2R	97.8643	0.404054	0.167848	5.7494	0.0164942	0.315038
B4GALNT1	41.7568	0.403934	0.218655	3.35014	0.0671995	0.474944
SPHK1	46.5751	0.403742	0.221847	3.28591	0.0698767	0.479189
ANKRD35	32.9507	0.402443	0.237896	2.80692	0.0938587	0.532073
PPAPDC1A	4.26323	0.40227	0.643905	0.380721	0.537218	0.872098
AP000783.1	35.4587	0.400601	0.248199	2.5207	0.112361	0.564036
SLC45A1	26.516	0.399976	0.211679	3.56979	0.0588397	0.460643
RET	21.0464	0.399291	0.317502	1.49664	0.22119	0.694029
RHEBL1	15.5921	0.398363	0.309459	1.65009	0.198947	0.667021
AC024580.1	55.3074	0.397456	0.180469	4.85747	0.0275266	0.365099
SOHLH2	40.4862	0.397087	0.23716	2.79404	0.0946152	0.533944
COL9A2	1227.8	0.396395	0.152694	6.66792	0.00981636	0.27001
ANXA2R	13.6821	0.39474	0.354574	1.22398	0.268581	0.73656
TMEM47	3199.84	0.394727	0.0969311	16.419	5.07725e-05	0.0241375
SPATS2L	4329.81	0.394177	0.159111	6.11604	0.013396	0.296714
TSPAN8	1.23739	0.39393	1.31462	0.0663428	0.796738	0.957814
EGLN1	2733.29	0.390917	0.179051	4.8117	0.0282671	0.368329
FAM221A	721.344	0.38951	0.127311	9.37551	0.00219904	0.162462
ICAM5	4.35137	0.389319	0.681545	0.297394	0.585521	0.892174
NFKBIL1	577.908	0.389311	0.113778	11.6455	0.000643584	0.0889006
PLOD2	6017.18	0.389067	0.202159	3.73152	0.0533949	0.446161
GDPD2	99.0108	0.387637	0.206464	3.41816	0.064483	0.469282
TPBGL	4.20911	0.384489	0.796676	0.204208	0.651346	0.915263
SP5	123.424	0.384454	0.179729	4.62752	0.0314629	0.377998
NMB	108.629	0.38403	0.110853	11.9965	0.000533011	0.0848848
SLC14A2	28.5833	0.383522	0.273069	1.98878	0.158468	0.631175
TSTD1	362.266	0.382944	0.231054	2.73223	0.098342	0.538842
ZNF597	208.687	0.38292	0.270049	2.01405	0.155848	0.629791
ASB5	0.718926	0.382679	1.5253	0.0258529	0.87226	0.976467
AIFM3	42.168	0.382349	0.204872	3.44537	0.0634294	0.469049
FAM101A	781.207	0.381879	0.211649	3.23254	0.0721885	0.486158
FZD9	42.3815	0.381205	0.210356	3.26356	0.0708353	0.481097
SYT2	37.9504	0.380967	0.181598	4.37771	0.0364118	0.396083
POTEC	14.9381	0.378348	0.31646	1.43876	0.23034	0.701628
IGFL4	59.9723	0.378173	0.212102	3.16814	0.0750879	0.49303
ABCC2	17.1718	0.377524	0.292702	1.62251	0.202742	0.669127
MT2A	93.9353	0.377284	0.222043	2.7753	0.0957287	0.535495
GAL3ST2	15.5182	0.376817	0.300918	1.55746	0.212037	0.68051
DDX26B	1213.02	0.375898	0.242376	2.33488	0.126505	0.588465
IL36RN	3.81217	0.374246	0.851829	0.176699	0.674226	0.924385
TMEM45A	778.684	0.37258	0.122472	9.28664	0.00230831	0.166335
SMIM22	13.0162	0.372314	0.338237	1.21596	0.270155	0.737831
DOCK10	33.0358	0.371071	0.281259	1.6547	0.19832	0.666444
MTRNR2L12	48.0228	0.370878	0.28431	1.62016	0.203069	0.669166
FAM162A	1290.65	0.370875	0.124917	8.85946	0.00291574	0.183842
TMEM255B	50.2079	0.370479	0.220243	2.84878	0.0914435	0.527094
VAX1	4.71013	0.370107	0.537133	0.472309	0.491927	0.856177
GPR20	25.3454	0.370039	0.262889	1.98664	0.158693	0.631661
CLDN5	57.5968	0.369577	0.239513	2.39135	0.122008	0.582108
KEL	292.087	0.369439	0.11673	9.98669	0.00157676	0.138112
MID2	198.28	0.367089	0.213612	2.86661	0.0904354	0.526418
S100P	3.93661	0.367084	0.579237	0.398756	0.527732	0.868791
RSPO1	9.92909	0.366939	0.497557	0.545367	0.460217	0.83962
PCDHGB4	450.675	0.366657	0.134118	7.50671	0.00614695	0.240191
RIMS1	51.6615	0.36551	0.18362	3.93211	0.0473726	0.42988
COL8A2	19.1784	0.36392	0.305983	1.41169	0.234776	0.704616
WNT7A	9.42312	0.362669	0.719593	0.254334	0.61404	0.901735
ARHGEF4	177.581	0.360685	0.135941	7.02991	0.00801592	0.261312
ADCYAP1R1	6.73519	0.360656	0.537196	0.4463	0.504098	0.861141
ANKZF1	3016.34	0.359081	0.164436	4.79528	0.0285378	0.370732
ELTD1	114.502	0.358402	0.270075	1.7448	0.186532	0.656984
CELA3B	73.9788	0.358278	0.217419	2.73412	0.0982256	0.538842
RAB20	289.953	0.356865	0.122187	8.59147	0.00337741	0.196832
DPYS	17.8557	0.356739	0.560909	0.389225	0.532707	0.870275
NEGR1	184.71	0.355111	0.232006	2.31008	0.128537	0.592062
EPB42	13.3741	0.354137	0.282929	1.56936	0.210299	0.679194
FBLL1	24.3202	0.353482	0.242234	2.12399	0.145009	0.616978
ADCY4	39.5656	0.352914	0.259318	1.85832	0.172819	0.64416
MTHFS	62.1676	0.352484	0.152968	5.30206	0.0213002	0.339071
HSPA12B	18.0698	0.352466	0.324856	1.17326	0.278733	0.744013
ICAM1	87.3705	0.351021	0.152427	5.31082	0.0211934	0.339071
SOX18	41.1591	0.351002	0.434399	0.627179	0.428392	0.825628
EOMES	5.43344	0.349968	0.512949	0.458399	0.498373	0.85873
STC2	2183.94	0.3492	0.152172	5.31221	0.0211765	0.339071
FAM81B	9.89583	0.348796	0.416333	0.691101	0.40579	0.814953
ENG	125.084	0.348638	0.177915	3.78837	0.0516097	0.441748
NMU	70.3969	0.348463	0.18785	3.42781	0.0641072	0.469049
STAMBPL1	80.3559	0.348386	0.159265	4.76394	0.0290619	0.371282
ZFP57	40.6112	0.346914	0.239971	2.11617	0.145751	0.617368
PDK1	3158.05	0.346851	0.207643	2.81568	0.0933471	0.53122
APLN	95.8719	0.34628	0.247169	1.96848	0.16061	0.63413
PGM5	34.087	0.34616	0.23469	2.16958	0.140765	0.610467
METAP1D	177.454	0.345224	0.110561	9.80289	0.00174237	0.143188
P2RX6	18.6955	0.345214	0.368782	0.869389	0.351124	0.789362
PTPRB	126.034	0.343629	0.267766	1.6383	0.200559	0.668196
AP001468.1	28.1431	0.343401	0.212007	2.57748	0.108394	0.555449
P4HA1	4497.13	0.342661	0.161912	4.5048	0.0337998	0.386688
LMO2	95.483	0.341921	0.183383	3.51818	0.060699	0.465359
SLC25A12	225.166	0.3409	0.190687	3.17147	0.074935	0.49303
CD300A	296.033	0.339883	0.289495	1.39529	0.237513	0.707713
RAC2	31.8479	0.339233	0.237329	2.01348	0.155907	0.629791
KCNK10	72.778	0.339206	0.246825	1.83541	0.17549	0.647431
TMPRSS11E	10.8658	0.337515	0.446951	0.560253	0.454158	0.837879
KDM3A	4314.3	0.337367	0.135081	6.28097	0.0122041	0.287642
IL1A	6.45578	0.335444	0.492458	0.46883	0.493526	0.857152
FMOD	41.4054	0.334857	0.296122	1.25234	0.263106	0.732531
MSLN	20.0965	0.333585	0.28748	1.34474	0.2462	0.715417
NANOG	26.9844	0.332561	0.258301	1.6699	0.196272	0.665216
KCNK12	42.1395	0.332475	0.256524	1.66907	0.196383	0.665282
COL28A1	98.9635	0.33216	0.159975	4.22375	0.039862	0.408696
CTD-2162K18.4	26.7462	0.332115	0.262158	1.58136	0.208564	0.67617
KIAA0391	39.0181	0.330465	0.168102	3.85572	0.0495767	0.433187
CHKB	76.1661	0.330368	0.16269	4.11007	0.0426286	0.416825
PTGS2	39.3463	0.329919	0.21061	2.46542	0.116377	0.572932
SLC38A5	43.7495	0.329582	0.222957	2.14123	0.143387	0.616607
NOL3	252.521	0.328949	0.149459	4.86248	0.0274468	0.365099
KDM6A	7145.76	0.328419	0.134721	5.92317	0.014943	0.304511
SLC38A4	105.588	0.327926	0.172626	3.62625	0.056875	0.454787
FRMD3	115.456	0.327836	0.18303	3.10543	0.0780316	0.501052
RORA	984.747	0.327	0.177956	3.38077	0.0659614	0.473806
NDNF	116.682	0.32569	0.1578	4.30759	0.0379427	0.402484
P2RY2	30.2881	0.324434	0.203478	2.54764	0.110459	0.560722
SSTR5	38.1523	0.323977	0.260807	1.53631	0.215168	0.685614
IGSF11	245.732	0.323655	0.0972622	11.0322	0.000895434	0.10471
C1orf54	166.88	0.323441	0.191035	2.81874	0.0931698	0.530926
DEGS2	29.5725	0.323104	0.260976	1.50958	0.219203	0.69104
FOXB1	43.492	0.323052	0.472609	0.48161	0.487694	0.853299
KIAA1045	25.6558	0.322911	0.246805	1.7216	0.189487	0.661892
NTM	113.566	0.32288	0.160809	4.00581	0.0453436	0.424355
JAKMIP1	27.2859	0.322307	0.23764	1.8289	0.176257	0.648137
FBXO6	72.7921	0.322066	0.146392	4.84472	0.0277309	0.365119
EGFL6	9.28481	0.322061	0.395951	0.654831	0.418391	0.820502
CXCR4	570.453	0.319524	0.14762	4.73286	0.0295917	0.37156
ZNF524	82.9251	0.319196	0.140088	5.17777	0.0228776	0.344823
APOC1	260.818	0.31876	0.121006	6.92484	0.00850067	0.2657
POU6F2	91.4045	0.317825	0.176879	3.21592	0.0729251	0.487991
CATSPERG	233.733	0.317785	0.13491	5.59399	0.0180222	0.322322
NAT2	19.0749	0.317693	0.299251	1.13092	0.28758	0.749459
PCDH12	169.926	0.316661	0.307318	1.01934	0.312675	0.770774
SMIM17	22.6011	0.315441	0.257545	1.483	0.223306	0.69604
HMGB3	5801.15	0.315174	0.153054	4.27255	0.0387327	0.406735
ATG9B	124.427	0.315165	0.131341	5.7867	0.0161478	0.312862
FAM46C	547.841	0.314619	0.121149	6.71463	0.0095625	0.269858
OTX2	492.223	0.314614	0.222623	1.97634	0.159777	0.633377
ARAF	1784.03	0.313798	0.164456	3.64547	0.0562218	0.453058
INHA	206.127	0.312851	0.293226	1.15112	0.283315	0.745758
DNER	58.8037	0.312382	0.16964	3.36645	0.0665369	0.474598
SSTR2	14.773	0.312113	0.374058	0.689302	0.406402	0.814953
ALX4	15.347	0.312019	0.380954	0.660618	0.416342	0.819978
VEGFA	14359.2	0.311931	0.0877675	12.6185	0.00038194	0.0741141
MT1X	51.8561	0.31186	0.269338	1.29697	0.254767	0.723636
ATP6V1G2	26.0407	0.310789	0.204175	2.31167	0.128406	0.591912
TM4SF18	90.2992	0.310523	0.161119	3.74276	0.0530369	0.446161
RNF224	91.3986	0.309924	0.153947	4.04879	0.044203	0.419871
CDHR3	140.064	0.309912	0.135896	5.22623	0.0222487	0.342539
COL5A3	18.5366	0.309727	0.377956	0.639335	0.423952	0.822496
GREM1	30.5046	0.308913	0.400707	0.580571	0.446089	0.83466
FLI1	58.2076	0.308804	0.277003	1.23707	0.266036	0.735296
SH3RF3	56.2906	0.308752	0.214055	2.03727	0.153485	0.626894
FLT4	388.436	0.307821	0.228596	1.79178	0.180709	0.652432
AC104809.3	16.1141	0.307418	0.337184	0.806653	0.369112	0.797316
SLC4A10	3.30451	0.307056	0.656247	0.216303	0.641872	0.911236
CRYBA2	1.79115	0.306622	0.857868	0.127482	0.721057	0.937196
LCTL	28.5147	0.306189	0.219275	1.92962	0.1648	0.63674
PGF	259.193	0.306178	0.100817	9.24359	0.00236322	0.167604
WDR72	322.467	0.306163	0.0892603	11.7285	0.000615503	0.0884653
ACY1	41.5675	0.305467	0.178835	2.92287	0.0873322	0.519981
BAI3	36.5979	0.305145	0.235169	1.66787	0.196544	0.665365
KLHDC8A	21.2001	0.304291	0.260067	1.37791	0.240457	0.710643
UBA7	28.0846	0.303716	0.228335	1.7636	0.184176	0.655983
MCOLN3	436.033	0.303522	0.0994969	9.25479	0.0023488	0.167601
SLC9C2	4.50536	0.303343	0.523052	0.336266	0.561992	0.88339
CNNM1	70.0521	0.303309	0.204224	2.24874	0.133723	0.597431
ASAH2	33.7389	0.30252	0.198543	2.30464	0.128988	0.592786
GREM2	290.098	0.302086	0.164373	3.40683	0.064927	0.470948
COL13A1	61.868	0.301871	0.235443	1.66104	0.197464	0.665589
GABRA5	10.4191	0.301176	0.378694	0.622062	0.430282	0.826281
DIO3	148.241	0.300878	0.146661	4.22461	0.0398418	0.408696
KLHL6	38.2179	0.300238	0.30996	0.925674	0.33599	0.78296
HRK	44.3641	0.299929	0.181225	2.7354	0.0981469	0.538842
SENP8	143.979	0.299901	0.105966	8.0563	0.00453458	0.214666
KCNE4	8.78506	0.299578	0.443144	0.466588	0.494561	0.857676
ESAM	165.026	0.29919	0.326968	0.812639	0.367341	0.796069
RPP21	40.8217	0.299097	0.254193	1.37115	0.241614	0.711299
SLC36A2	0.792346	0.29854	1.50376	0.0330921	0.855652	0.971851
GUCY2D	15.7509	0.298445	0.292293	1.03105	0.309913	0.768243
KIAA1875	133.529	0.298357	0.144756	4.20516	0.0403013	0.409194
FGF17	56.7963	0.298095	0.197125	2.29638	0.129676	0.593769
FMO1	9.07901	0.298002	0.453561	0.429069	0.512446	0.86574
AK4	3559.18	0.297822	0.156494	3.64552	0.0562203	0.453058
NRG3	69.614	0.296862	0.234308	1.62688	0.202135	0.669119
PIK3C2G	50.2679	0.296811	0.217956	1.85188	0.173565	0.645276
A2M	176.981	0.296382	0.377146	0.603619	0.4372	0.83038
AOC1	114.255	0.296169	0.448469	0.407022	0.523485	0.866681
LFNG	147.376	0.295376	0.166889	3.17803	0.0746348	0.492448
TMEM91	131.265	0.295365	0.119889	6.03706	0.0140086	0.297844
LRRC3DN	590.937	0.295259	0.137118	4.62641	0.0314833	0.377998
FAM151A	6.1066	0.294543	0.519128	0.318545	0.572484	0.887039
KRT4	395.756	0.294402	0.166943	3.09684	0.0784443	0.502523
TBX5	27.3596	0.293414	0.373038	0.611587	0.434191	0.828725
ANKS4B	18.7503	0.29323	0.331632	0.78674	0.375088	0.79959
FAM156B	151.455	0.29317	0.114222	6.53963	0.0105497	0.274393
BEND5	566.067	0.292413	0.103275	8.02199	0.00462129	0.215975
RPL39	1503.72	0.291792	0.122273	5.63045	0.0176511	0.319555
ENPP2	971.871	0.290956	0.110186	6.9092	0.00857535	0.266539
CCDC169	96.9551	0.29057	0.13559	4.59719	0.0320244	0.378569
PNCK	196.571	0.290486	0.150826	3.70266	0.0543259	0.448342
ANKRD24	61.0198	0.289449	0.158701	3.30204	0.0691941	0.479189
DUSP9	1414.86	0.289139	0.102746	7.91474	0.00490337	0.220956
NAAA	100.638	0.288902	0.149892	3.6975	0.0544939	0.448786
TMEM185A	909.846	0.287726	0.109019	6.94495	0.00840564	0.26555
POU5F1	166.582	0.287463	0.419345	0.457327	0.498876	0.859041
LYG1	38.68	0.286988	0.217386	1.74716	0.186234	0.656984
CACNA1F	64.2538	0.286952	0.185487	2.38143	0.122785	0.583956
IFITM10	53.5558	0.286367	0.176583	2.63348	0.104632	0.550003
SLC17A9	137.952	0.286097	0.165628	2.9594	0.0853795	0.517284
FAM65B	211.57	0.286005	0.135871	4.46386	0.0346191	0.389237
PRRX2	38.646	0.284917	0.237822	1.43286	0.231299	0.701959
LRRC3	681.098	0.284006	0.138442	4.22066	0.0399346	0.408696
GBX1	20.4813	0.283531	0.275799	1.06182	0.302801	0.762603
ENO2	3170.37	0.283235	0.14052	4.08266	0.0433254	0.417511
NOTCH4	370.477	0.282896	0.285466	0.962239	0.326624	0.777909
CDKN1C	3611.23	0.282352	0.110269	6.55172	0.0104783	0.273219
ACOX2	367.403	0.282061	0.10578	7.11116	0.00766054	0.258207
ACSS1	39.4594	0.281915	0.247976	1.29165	0.255744	0.725004
ALKBH6	161.887	0.280943	0.142745	3.83813	0.0500994	0.435218
NT5E	23.9617	0.280686	0.273833	1.05849	0.303559	0.762603
KLF4	274.972	0.279988	0.197974	2.0032	0.156968	0.630611
FAM184A	3565.12	0.279312	0.0962829	8.42669	0.00369753	0.204061
RCOR2	3139.35	0.279307	0.086465	10.3903	0.00126681	0.127799
GHRL	37.9906	0.279304	0.221565	1.59478	0.206645	0.67419
SPRY1	419.682	0.279088	0.166029	2.8644	0.0905595	0.526721
PRRT4	19.6828	0.279083	0.424085	0.43405	0.510009	0.864766
SLC13A3	98.2895	0.278572	0.176559	2.47577	0.115613	0.570769
SHBG	63.5649	0.278187	0.140444	3.91718	0.0477951	0.431306
SLC22A31	81.4194	0.278058	0.261686	1.08728	0.297074	0.758658
SPEF1	39.2551	0.277714	0.199122	1.93636	0.164065	0.635892
EPHA3	29.8661	0.276631	0.502572	0.311638	0.576677	0.888105
DKK4	0.471941	0.276588	1.71345	0.021415	0.883654	0.978688
FLCN	1253.74	0.276502	0.0817042	11.4893	0.000699997	0.0894181
TRPV6	204.634	0.276431	0.102292	7.31054	0.00685514	0.24821
AMHR2	221.638	0.276365	0.134526	4.25414	0.0391547	0.407365
C15orf61	104.697	0.276333	0.124464	4.93702	0.0262873	0.359345
NPL	600.855	0.275799	0.135608	4.07595	0.0434978	0.417511
DENND2C	925.452	0.275038	0.110375	6.1825	0.012902	0.293973
FOXH1	114.655	0.275001	0.119881	5.27497	0.0216341	0.34065
ICOSLG	84.0553	0.274845	0.144862	3.62028	0.0570791	0.455567
FAM150A	31.9975	0.274187	0.218371	1.58322	0.208298	0.67617
HSD17B14	523.339	0.274176	0.0802889	11.6089	0.000656362	0.0889006
UPB1	72.3421	0.273846	0.147405	3.45101	0.063213	0.469049
TMEM132C	86.4901	0.273692	0.221098	1.54401	0.214022	0.684094
N4BP3	795.863	0.273579	0.103804	6.94557	0.00840273	0.26555
PTPN13	23383.8	0.273258	0.155235	3.07645	0.0794339	0.50498
BEX4	3120.79	0.273118	0.163334	2.69077	0.100931	0.541828
CAPN13	533.84	0.271882	0.108336	6.32162	0.0119275	0.284836
PAQR5	272.816	0.271498	0.115719	5.52567	0.0187394	0.324848
FLVCR2	113.413	0.271443	0.138091	3.79426	0.0514285	0.44123
HEXIM2	60.3532	0.271391	0.152287	3.18287	0.074414	0.49236
TRAF5	876.054	0.271391	0.0781111	12.1349	0.000494859	0.0848848
CTNNA2	137.445	0.271369	0.160454	2.8967	0.0887613	0.523607
WSCD2	3.98461	0.271256	0.724168	0.132933	0.71541	0.935276
ALDOC	259.089	0.270886	0.134438	4.07664	0.04348	0.417511
C1orf168	370.743	0.270233	0.129666	4.30401	0.0380225	0.402533
PRR5L	105.955	0.269825	0.199817	1.8311	0.175998	0.647673
GOLT1A	81.0673	0.268228	0.123587	4.7202	0.0298103	0.372379
S100A1	49.5663	0.267999	0.189196	1.99266	0.158063	0.631175
CHAD	41.8269	0.266967	0.19736	1.78993	0.180935	0.652864
LYSMD2	9.72255	0.266533	0.345301	0.604179	0.436988	0.83038
EFNA3	135.866	0.265876	0.144185	3.39681	0.0653227	0.472537
PCDHB15	267.156	0.265488	0.117257	5.10632	0.0238389	0.347577
LDB2	78.0869	0.265336	0.240231	1.23341	0.266744	0.735296
GP1BA	45.3792	0.264619	0.155688	2.89432	0.0888923	0.523607
AC139100.2	41.7769	0.264281	0.223412	1.38245	0.239684	0.709593
GNG10	6.82272	0.263867	0.522491	0.254715	0.613775	0.901693
SHE	53.7158	0.263527	0.188616	1.9632	0.161171	0.634185
DDN	32.1281	0.263512	0.19877	1.74482	0.18653	0.656984
CERS1	187.606	0.262767	0.0955508	7.53993	0.00603464	0.239877
RBFOX1	21.7316	0.261751	0.318256	0.67223	0.412275	0.818273
ACVRL1	57.8113	0.261417	0.293074	0.786885	0.375044	0.79959
HCAR1	23.9248	0.261382	0.265163	0.969261	0.324864	0.776909
ZNF135	359.985	0.261376	0.135891	3.6853	0.0548941	0.449743
ADM	4628.36	0.260971	0.142213	3.37509	0.0661892	0.47415
ZNF483	113.932	0.260946	0.217149	1.41975	0.233444	0.704053
PHOSPHO1	4.7355	0.260692	0.606222	0.184966	0.66714	0.920627
ATXN7L2	468.451	0.260081	0.0974328	7.12288	0.00761063	0.258207
ZFP36L2	5584.26	0.260076	0.105159	6.13311	0.0132673	0.296498
RGS7BP	14.3869	0.260042	0.454969	0.325797	0.568145	0.885857
PGM1	2005.55	0.259689	0.103049	6.35788	0.0116861	0.282118
HS3ST6	9.28564	0.259667	0.471261	0.297586	0.5854	0.892174
TBR1	5.98463	0.259532	0.529636	0.241001	0.623484	0.905417
GTF2H4	33.0805	0.259291	0.198929	1.711	0.190856	0.662226
HGD	5.88546	0.259258	0.524063	0.235879	0.627199	0.906337
EFNA1	867.263	0.258466	0.117166	4.88676	0.0270634	0.363863
LECT1	69.084	0.25803	0.197974	1.70527	0.1916	0.662896
CXorf40A	204.88	0.257647	0.094222	7.45833	0.00631436	0.240538
CPS1	874.607	0.257524	0.17569	2.12645	0.144776	0.616978
COL15A1	63.3251	0.257446	0.310936	0.670927	0.412729	0.818467
F13A1	23.7585	0.257283	0.236641	1.17344	0.278696	0.744013
CHRM3	67.0814	0.257146	0.193977	1.73762	0.187441	0.657841
CCDC178	11.5843	0.256788	0.396308	0.42119	0.516344	0.865872
FUT11	945.506	0.256452	0.115444	4.98046	0.0256351	0.35601
GEM	38.7936	0.25637	0.203702	1.59818	0.206162	0.673456
KLF1	16.4431	0.256307	0.275663	0.857481	0.354444	0.790535
SUSD5	112.247	0.256	0.165196	2.39256	0.121914	0.582108
MAP4K1	84.53	0.255779	0.206806	1.52612	0.216696	0.688047
MSX1	343.928	0.255718	0.285887	0.799991	0.371096	0.798692
SLC39A4	41.8593	0.254954	0.199859	1.64127	0.200151	0.667841
ARRDC2	341.006	0.254785	0.112475	5.15557	0.0231719	0.345594
ASTN1	140.16	0.254643	0.184751	1.86355	0.172215	0.643465
PDLIM2	261.773	0.254037	0.0948469	7.19036	0.00732963	0.254202
CACNA1I	125.628	0.254001	0.128175	3.91494	0.0478587	0.431497
OSR1	462.208	0.253488	0.237386	1.12175	0.289541	0.750832
TMEM132D	43.6514	0.25283	0.184139	1.87921	0.170424	0.642145
CELA3A	69.9367	0.25257	0.187892	1.80456	0.179163	0.650568
SERPINI2	0.551766	0.252399	1.84318	-0.00786297	1	1
LEMD1	47.0877	0.251852	0.19539	1.66618	0.196771	0.665589
KCNE3	43.9724	0.251809	0.233916	1.1736	0.278662	0.744013
NOS3	79.1641	0.251781	0.177858	2.00277	0.157012	0.630611
CPNE4	28.6215	0.251717	0.255629	0.964974	0.325937	0.777423
WNT10B	27.5427	0.251421	0.337165	0.566642	0.451596	0.836726
HMHA1	758.115	0.251377	0.138897	3.29062	0.0696766	0.479189
PDE4C	100.814	0.250495	0.202364	1.561	0.211518	0.680452
TNFAIP3	380.323	0.250416	0.1247	4.04944	0.0441859	0.419871
SLITRK4	1415.9	0.250236	0.117377	4.49053	0.0340831	0.38671
RASL11A	23.6563	0.249494	0.242492	1.0575	0.303785	0.762603
APOA2	316.534	0.249127	0.120269	4.28055	0.0385509	0.405699
FAM126A	3830.32	0.249088	0.0831993	8.88093	0.00288165	0.18248
ANPEP	50.0902	0.249022	0.206806	1.44606	0.229161	0.700241
GCNT3	170.056	0.248595	0.117611	4.49957	0.0339033	0.38671
SMOC1	1623.52	0.248558	0.0926423	7.18216	0.00736318	0.254202
PLEKHA2	454.057	0.248355	0.112897	4.87217	0.0272932	0.365099
ZNF395	2048.15	0.248204	0.0773492	10.3339	0.00130612	0.128643
MAP10	310.627	0.247636	0.171195	2.06679	0.150538	0.623027
CPXM2	30.8182	0.247157	0.251924	0.97461	0.323533	0.776616
MFSD4	23.6556	0.246537	0.240489	1.05186	0.305078	0.763137
CRYGN	42.6622	0.246385	0.17503	1.97286	0.160145	0.633819
P2RY1	208.748	0.246189	0.113655	4.69316	0.030283	0.374138
SULT4A1	292.858	0.245985	0.139498	3.13114	0.0768102	0.498262
CTHRC1	108.446	0.245797	0.187303	1.70792	0.191255	0.662504
PRPH2	57.9399	0.245228	0.176945	1.91829	0.166045	0.639186
NPY5R	82.4222	0.245213	0.167264	2.13965	0.143534	0.616623
LDHA	16470	0.244466	0.200461	1.49859	0.220888	0.694029
PPP1R32	81.6458	0.243978	0.168663	2.0898	0.148285	0.61961
GTF2IRD2	235.088	0.243532	0.126694	3.67839	0.0551219	0.450079
PRODH	527.494	0.243426	0.108358	5.02435	0.0249934	0.352849
CCDC121	221.16	0.242998	0.104771	5.36725	0.0205183	0.336374
CERKL	14.831	0.242642	0.355232	0.455729	0.499627	0.859196
COLEC10	20.53	0.24221	0.265222	0.834917	0.360855	0.793071
RPP25	117.455	0.242171	0.122227	3.95363	0.0467705	0.428632
TTYH2	74.5254	0.241442	0.165555	2.15421	0.142179	0.613691
CXCL3	38.0823	0.24143	0.200795	1.46232	0.226561	0.698154
PCDHA1	15.0699	0.240721	0.349864	0.474354	0.490991	0.85604
CXorf40B	731.532	0.240665	0.0700321	11.7808	0.000598451	0.0876842
NPM3	568.119	0.240536	0.10118	5.63181	0.0176374	0.319555
TMEM198	238.423	0.240078	0.0946539	6.4279	0.0112341	0.279955
ESPNL	22.265	0.239946	0.269515	0.794797	0.372654	0.798692
FSBP	38.1003	0.239911	0.207413	1.3231	0.250036	0.718743
RNF26	1201.8	0.23948	0.161046	2.19414	0.138537	0.606839
PGK1	11387	0.239426	0.0985083	5.92419	0.0149344	0.304511
SLC2A3	27854.5	0.238718	0.121309	3.90206	0.0482268	0.431497
VRTN	493.328	0.23851	0.111432	4.56232	0.0326828	0.382107
ANKRD37	138.739	0.238322	0.184601	1.68579	0.194157	0.663814
BNIP3L	4690.23	0.238064	0.103321	5.32954	0.0209669	0.338899
CPED1	66.5391	0.237707	0.225539	1.11187	0.291675	0.752226
LRRC4C	88.9085	0.237369	0.211035	1.25657	0.262301	0.731074
FXYD3	11.9755	0.237161	0.383626	0.385858	0.534485	0.87075
ZNF585B	372.413	0.236751	0.225257	1.08037	0.298615	0.76046
FOXD2	14.8444	0.236544	0.33721	0.4763	0.490103	0.855414
RP11-1220K2.2	53.0269	0.236171	0.26247	0.802165	0.370447	0.798475
B3GALT1	509.323	0.235767	0.0919339	6.50198	0.0107754	0.276977
TMEM99	186.277	0.235712	0.116378	4.08559	0.0432504	0.417511
NOTUM	10.5253	0.235461	0.384508	0.375188	0.54019	0.873907
SAT2	1179.84	0.235322	0.0646925	13.1661	0.000285061	0.0641518
TBC1D30	60.1663	0.235264	0.155523	2.26865	0.132015	0.596255
DCLK1	1272.72	0.235251	0.0994187	5.58561	0.0181087	0.322322
PDK3	504.037	0.235133	0.0776031	9.17223	0.00245715	0.170627
OPRK1	34.2128	0.23504	0.25063	0.876737	0.349097	0.787907
AP003068.6	30.4701	0.234908	0.230998	1.01472	0.313775	0.771064
MAPK10	795.44	0.234555	0.170328	1.86952	0.17153	0.642322
SOX2	7813.31	0.234398	0.108702	4.62892	0.0314374	0.377998
FOXA3	960.779	0.234178	0.0534239	19.2143	1.16833e-05	0.0133294
ANO9	2450.95	0.23378	0.107114	4.74051	0.0294603	0.371505
PTH1R	22.2208	0.233765	0.314457	0.551621	0.457656	0.83916
PRCD	10.9462	0.2337	0.379004	0.371597	0.542135	0.873907
GAD1	79.8436	0.233695	0.17366	1.80108	0.179582	0.651036
DLGAP3	50.5259	0.233118	0.199292	1.36084	0.243393	0.713886
RIMKLA	647.01	0.232724	0.203351	1.32039	0.250522	0.719261
WNT8B	40.2357	0.232281	0.208745	1.22961	0.267483	0.735443
C4orf33	158.668	0.232231	0.116966	3.96316	0.0465063	0.428627
SLC23A3	38.4518	0.232227	0.179965	1.67682	0.195348	0.664239
CHAC1	137.244	0.231863	0.240622	0.902435	0.34213	0.785324
MB	47.8642	0.231715	0.226528	1.0329	0.309478	0.767817
LAMA4	101.384	0.231671	0.22669	1.04946	0.305631	0.763334
CES4A	85.6637	0.231251	0.180636	1.64743	0.199309	0.667153
CD99L2	1040.32	0.230844	0.0622635	13.76	0.000207714	0.052387
ZNF90	379.581	0.230781	0.0833522	7.63557	0.00572282	0.23515
CGB7	61.5638	0.230626	0.256775	0.814555	0.366777	0.79582
FAM50B	15.7208	0.23031	0.334014	0.465816	0.494918	0.857845
ABCC4	1559.25	0.229799	0.206037	1.2405	0.265375	0.735296
LYL1	31.5438	0.22974	0.230605	0.975415	0.323333	0.776616
FAM216A	201.705	0.229397	0.141336	2.65455	0.103254	0.548561
ASPRV1	25.2043	0.229221	0.22757	1.01581	0.313515	0.770932
APOBEC3D	42.8565	0.22902	0.217189	1.11456	0.291093	0.751757
HAS3	92.3407	0.228939	0.197392	1.32838	0.249094	0.717697
PRSS1	1072.84	0.228742	0.0949428	5.79125	0.0161061	0.312503
CLK1	2272.32	0.22864	0.0915214	6.24773	0.0124352	0.288175
UGT2B7	22.0242	0.228553	0.340639	0.448084	0.503246	0.861141
SVOPL	52.3683	0.228081	0.171647	1.76429	0.184091	0.655983
HS1BP3	636.923	0.228054	0.0819255	7.73145	0.00542672	0.231185
TP63	89.5017	0.227578	0.257514	0.775152	0.378628	0.801646
RAPGEF3	163.403	0.227507	0.153904	2.17076	0.140657	0.61018
C8orf58	450.432	0.226996	0.100682	5.0829	0.0241629	0.348231
SNX32	155.443	0.226942	0.131543	2.9692	0.0848637	0.516164
PROCA1	420.119	0.226941	0.0871167	6.74973	0.0093762	0.269858
NLRC3	46.4093	0.226928	0.195854	1.35099	0.245105	0.71511
KCNN1	877.815	0.226862	0.0915861	6.15013	0.0131402	0.295261
GRIN3B	237.59	0.226797	0.097658	5.4099	0.0200228	0.333009
SLC23A1	32.5315	0.226021	0.225277	0.993633	0.318856	0.77333
PPP1R14A	205.952	0.225755	0.142828	2.5041	0.11355	0.566045
CSMD1	3.22439	0.225348	0.601774	0.137992	0.710285	0.933602
C15orf27	50.1746	0.224948	0.156479	2.05865	0.151344	0.623973
HRASLS5	85.6741	0.224857	0.136465	2.70398	0.100098	0.540304
GSTT2B	46.3311	0.223892	0.226704	0.964861	0.325965	0.777423
SLC34A3	138.614	0.223247	0.1499	2.20833	0.137267	0.605201
FBXO17	759.709	0.223044	0.110032	4.13209	0.0420774	0.414993
KIAA0895L	2247.67	0.222988	0.0670595	11.0266	0.000898114	0.10471
ZNF577	312.31	0.222429	0.0819363	7.31469	0.00683932	0.24821
EXOC3L1	107.625	0.221882	0.148568	2.23489	0.134926	0.599363
SMLR1	28.7902	0.221724	0.225174	0.973681	0.323764	0.776616
RPS18	13785	0.221679	0.0971524	5.20006	0.0225861	0.344156
NFATC4	2103.26	0.221425	0.069407	10.0993	0.00148327	0.136356
TBX20	11.7308	0.221376	0.401093	0.303755	0.581538	0.891156
CMTM8	631.69	0.220618	0.105125	4.40413	0.0358519	0.39343
CHRDL2	55.3285	0.22041	0.220861	0.989032	0.319979	0.77379
SH3D21	453.939	0.220328	0.111309	3.92403	0.0476007	0.430202
RPS21	1741.81	0.220236	0.113446	3.71772	0.0538379	0.446958
ASIC2	16.3264	0.219972	0.280541	0.612081	0.434005	0.828511
F2	612.274	0.219363	0.0942386	5.41925	0.0199159	0.332188
SH2D5	11.0839	0.219095	0.350492	0.389992	0.532304	0.869951
LRRK2	158.771	0.218784	0.136466	2.58908	0.107603	0.553345
KCNMB3	47.1482	0.218652	0.166727	1.71743	0.190024	0.662122
SIX1	92.3266	0.217888	0.287621	0.550016	0.458311	0.83916
RPS27	5679.5	0.217599	0.0948961	5.21835	0.0223497	0.342695
PRKAB2	3434.4	0.217316	0.092964	5.43641	0.0197211	0.331815
RPS29	1203.73	0.21713	0.123918	3.02381	0.0820506	0.510308
EYA2	202.421	0.21709	0.153692	2.0001	0.157289	0.630987
KLF15	303.27	0.216984	0.0990092	4.78198	0.028759	0.370869
LINC00908	44.7936	0.216918	0.251129	0.74987	0.386518	0.804105
ALOX12B	15.8748	0.216602	0.336703	0.415115	0.519385	0.866556
LOX	340.937	0.216464	0.148372	2.13808	0.143682	0.616623
CPLX1	60.6722	0.215594	0.148824	2.1021	0.147097	0.61885
SLC26A10	84.4001	0.215534	0.176545	1.48754	0.222598	0.695317
SLITRK6	112.201	0.215334	0.244413	0.797038	0.37198	0.798692
SCARF1	105.176	0.215197	0.357165	0.361421	0.547718	0.876524
HS3ST3B1	327.556	0.215008	0.121916	3.09142	0.0787059	0.502959
KLHL14	354.187	0.214803	0.16587	1.68764	0.193913	0.663814
ACSL5	13.3498	0.214744	0.313267	0.461759	0.496803	0.858105
LAMP5	83.2197	0.214553	0.321022	0.456523	0.499253	0.859041
GUCA1B	40.442	0.214524	0.205064	1.07225	0.300437	0.762078
SLC16A7	189.935	0.214375	0.0956591	5.03676	0.0248148	0.351024
DMD	2359.49	0.213974	0.0690641	9.50888	0.0020448	0.158261
CISD3	66.7261	0.2139	0.156342	1.87571	0.170823	0.642145
SYN3	17.4887	0.213895	0.315669	0.458286	0.498426	0.85873
KLHL24	2265.47	0.213793	0.0780291	7.50268	0.00616071	0.240191
NTF3	386.578	0.213731	0.111816	3.65085	0.0560405	0.453058
PLEKHG3	4020.84	0.213694	0.0515103	17.1409	3.47071e-05	0.0214253
VAMP1	100.729	0.21369	0.16634	1.62329	0.202634	0.669127
HSD17B7	413.375	0.213461	0.135949	2.45226	0.117356	0.574142
INHBE	28.4614	0.213414	0.270303	0.615717	0.432644	0.827738
CREBRF	493.544	0.212972	0.101588	4.37672	0.0364329	0.396083
FNIP1	947.472	0.212789	0.0958798	4.93741	0.0262814	0.359345
GPR83	6.74885	0.212719	0.556478	0.134251	0.714065	0.934647
TRIM50	12.0688	0.21237	0.4003	0.284957	0.593471	0.895597
PLA2G6	530.57	0.212282	0.072053	8.66411	0.00324538	0.192926
DLL3	132.837	0.212229	0.1521	1.94991	0.162597	0.634833
ECM1	58.2519	0.211785	0.146691	2.08339	0.148909	0.620903
LDLRAD2	32.5448	0.2116	0.197776	1.14845	0.283874	0.745758
COL23A1	109.866	0.211567	0.250408	0.709074	0.399751	0.812162
NR1D2	1357.93	0.21151	0.0749754	7.92231	0.00488289	0.220956
LPAR1	459.65	0.211456	0.0701529	9.05924	0.00261371	0.173717
SPNS2	71.2253	0.211	0.259699	0.656083	0.417946	0.820442
RASGRP3	136.079	0.210332	0.240795	0.75226	0.385762	0.804029
TRIM17	278.614	0.210209	0.122467	2.94494	0.086147	0.519565
NTF4	80.2659	0.20955	0.154992	1.82321	0.176931	0.648729
PIM3	959.823	0.209112	0.0704675	8.79992	0.00301244	0.188316
MYC	98.2673	0.208949	0.16324	1.6284	0.201924	0.668964
GABRE	43.905	0.208898	0.219356	0.912431	0.33947	0.783458
SYDE1	455.188	0.208753	0.0942812	4.93454	0.026325	0.359345
FAM210A	509.767	0.208709	0.0922323	5.11553	0.0237127	0.346629
ZNF461	270.646	0.208503	0.0844859	6.05486	0.013868	0.296714
TAGLN3	188.813	0.207977	0.169491	1.46972	0.22539	0.697306
TRIM46	698.478	0.207266	0.0830782	6.19289	0.0128265	0.293165
SLC2A5	1.07492	0.207223	1.16728	0.0208867	0.885088	0.978688
CYB5RL	166.271	0.206714	0.109239	3.58768	0.0582096	0.458142
PRSS22	1105.66	0.206563	0.117128	3.10748	0.0779332	0.501052
TMEM38B	542.833	0.206421	0.068152	9.13251	0.00251107	0.17164
NHLRC4	25.9051	0.206399	0.254759	0.651949	0.419417	0.820609
TCP11L2	256.433	0.206361	0.0920381	5.04132	0.0247496	0.350472
DLL1	3619.24	0.206299	0.0921746	4.9761	0.0256999	0.35634
DMGDH	6.0822	0.206035	0.473095	0.178311	0.672829	0.923579
ART5	126.88	0.205872	0.118425	3.0303	0.0817227	0.509348
SLC2A14	108.667	0.205783	0.16845	1.47857	0.223999	0.6963
RAB3A	144.574	0.205639	0.141526	2.11937	0.145447	0.61723
PTGES3L	64.9749	0.205309	0.149203	1.89909	0.16818	0.640751
TGFBR3	360.044	0.205293	0.108187	3.56348	0.0590637	0.461253
GGT5	25.1429	0.205173	0.305306	0.442951	0.505702	0.861969
ENO3	1165.05	0.205038	0.0855845	5.73646	0.0166162	0.315038
DPEP1	599.975	0.205019	0.139026	2.17375	0.140384	0.609719
BAALC	350.527	0.204875	0.0860498	5.62746	0.0176813	0.319705
MAGEB17	31.9842	0.204834	0.232393	0.780886	0.37687	0.80092
RNF165	467.951	0.204748	0.100353	4.18259	0.0408411	0.409963
TRPM2	124.206	0.204714	0.170793	1.43881	0.230332	0.701628
NSMCE2	620.293	0.204656	0.0709616	8.31855	0.00392422	0.208169
SPATA13	923.944	0.20444	0.134448	2.32918	0.126969	0.58887
C2orf16	57.7882	0.204341	0.146703	1.94067	0.163596	0.635498
NRG2	161.8	0.204138	0.129013	2.45431	0.117203	0.573967
LPAR4	63.0452	0.2041	0.202045	1.02724	0.310809	0.769031
NAALADL2	94.4462	0.20358	0.14172	2.07847	0.14939	0.62122
SLC15A3	152.312	0.203549	0.351536	0.335895	0.562208	0.883512
TEX15	135.868	0.203403	0.16063	1.57916	0.208881	0.676554
ZNF681	531.581	0.203323	0.236645	0.722678	0.395267	0.808558
PARP12	132.455	0.203211	0.107177	3.60554	0.0575873	0.456304
ULBP1	21.5875	0.203175	0.309797	0.418841	0.517516	0.865872
RP11-1407O15.2	1026.56	0.203161	0.0705995	8.25705	0.00405941	0.20914
PREX2	892.896	0.203086	0.0927846	4.74842	0.0293252	0.371505
TRIM7	8.12479	0.202965	0.405892	0.250977	0.616388	0.902093
SLC25A34	39.8932	0.202843	0.208107	0.95064	0.329557	0.779931
NEU1	1597.44	0.202677	0.0632973	10.2507	0.00136633	0.130227
SLC2A13	567.299	0.201955	0.0627867	10.3739	0.00127807	0.128052
BBS1	89.9521	0.201444	0.178397	1.25787	0.262055	0.730857
PRDM6	30.0015	0.201352	0.293094	0.473064	0.491581	0.856177
PRSS36	15.1977	0.201287	0.292587	0.466196	0.494742	0.857845
NDUFA4L2	65.8474	0.201275	0.345516	0.342135	0.558599	0.881466
TRIM22	36.0398	0.20126	0.259843	0.592418	0.441486	0.832826
DDX39B	6457.01	0.201017	0.0798464	6.30588	0.0120338	0.286228
BCHE	73.9001	0.200892	0.194544	1.07272	0.300332	0.762058
GRIPAP1	4000.74	0.200819	0.104699	3.66348	0.0556173	0.451983
WTIP	1436.13	0.200811	0.0533813	14.1701	0.000167008	0.0452405
ZNF649	719.616	0.200727	0.0636008	9.90428	0.00164895	0.140579
CTC-534A2.2	86.8422	0.200678	0.1305	2.36754	0.123882	0.585507
GUCA1A	67.0677	0.200559	0.160707	1.55887	0.211831	0.680452
GPR89B	61.0143	0.200456	0.153411	1.70193	0.192036	0.662959
EPX	22.1235	0.200302	0.244334	0.671765	0.412437	0.818273
LIN28A	11312.1	0.200134	0.0426596	21.9482	2.8011e-06	0.00455273
C6orf52	19.3319	0.200106	0.296655	0.456559	0.499237	0.859041
IFITM1	185.771	0.199992	0.154089	1.69519	0.192919	0.663223
RSPH9	48.0524	0.199796	0.166588	1.43034	0.231709	0.702668
TTR	1023.63	0.199659	0.097076	4.26113	0.038994	0.407311
SPOCK3	719.191	0.199562	0.105386	3.54416	0.0597553	0.462732
TTC34	22.4343	0.199424	0.304193	0.432036	0.510992	0.864872
SLC44A4	769.226	0.199373	0.106396	3.51224	0.0609171	0.466054
GOLGA8A	2552.57	0.199369	0.101162	3.88273	0.0487852	0.432062
ENTHD2	560.177	0.19931	0.0808252	6.04344	0.0139581	0.297637
ATHL1	2493.6	0.199166	0.108677	3.35999	0.0667984	0.474598
USE1	283.633	0.199151	0.0917662	4.74395	0.0294015	0.371505
AQP1	59.4384	0.198821	0.249653	0.63916	0.424015	0.822496
RAB24	204.867	0.198713	0.0944418	4.43504	0.0352084	0.391349
RPS28	4236.86	0.198534	0.0634209	9.76367	0.00177994	0.145458
ING3	683.864	0.19843	0.0581672	11.6598	0.000638655	0.0889006
PCDH18	1751.93	0.198274	0.0715908	7.65545	0.00566011	0.233228
MT-ND3	3971.9	0.198215	0.102705	3.66362	0.0556127	0.451983
RPL35A	5721.58	0.198119	0.0742626	7.10698	0.00767844	0.258207
TTBK1	78.3117	0.197941	0.133822	2.18222	0.139613	0.607814
DCN	39.8853	0.197881	0.373648	0.280137	0.596611	0.895597
PITX2	972.202	0.19741	0.167458	1.38321	0.239556	0.709593
SP8	250.049	0.197163	0.159107	1.51699	0.218075	0.689953
MMP19	59.9439	0.1971	0.184582	1.14576	0.284438	0.745758
ZBTB16	835.615	0.196982	0.0795428	6.12907	0.0132976	0.296498
POU5F1B	23.6697	0.196876	0.220754	0.793395	0.373075	0.798715
GRID2	86.9605	0.196856	0.155793	1.58827	0.207574	0.6757
SOX21	2922.5	0.19676	0.164156	1.41767	0.233786	0.704248
PSTK	179.236	0.196267	0.119238	2.71998	0.0990993	0.539094
SPINK5	370.452	0.196178	0.0946166	4.3291	0.037466	0.398874
AC027763.2	36.2583	0.195904	0.187699	1.09098	0.296254	0.757655
C16orf54	159.25	0.195377	0.185929	1.10224	0.293774	0.754167
LRRC46	36.9384	0.195343	0.179047	1.18448	0.276445	0.743189
TNFRSF11B	25.0259	0.19523	0.309315	0.375605	0.539965	0.873907
EVA1B	372.52	0.19512	0.0906804	4.62981	0.0314211	0.377998
PCDHB16	162.544	0.195109	0.157203	1.53355	0.215581	0.685935
ENO1	30693	0.194621	0.164672	1.40511	0.23587	0.705729
ABLIM3	18.9977	0.194615	0.390583	0.235571	0.627424	0.906337
PRR7	272.567	0.19438	0.125802	2.39013	0.122104	0.582108
LRRTM4	38.3734	0.194207	0.235205	0.680902	0.409276	0.816654
DYNC1I1	73.2727	0.194047	0.213807	0.831192	0.361928	0.793071
SNTB1	876.135	0.193881	0.0958443	4.0775	0.0434578	0.417511
KDM4C	1460.62	0.19373	0.0674619	8.20521	0.00417702	0.20914
EGLN2	561.853	0.193724	0.0778632	6.16746	0.0130121	0.294689
ITGB1BP2	28.5396	0.193712	0.214165	0.816906	0.366086	0.795235
C7orf60	565.818	0.193682	0.0707777	7.46562	0.00628884	0.240191
RPL34	3758.75	0.193558	0.101263	3.6173	0.0571818	0.455585
FAM83E	22.7487	0.193474	0.2948	0.422331	0.515776	0.865872
CPT1C	1172.82	0.193388	0.0814986	5.5926	0.0180365	0.322322
MAPK4	1160.52	0.193383	0.104201	3.43425	0.0638575	0.469049
NFE2	47.8146	0.193321	0.15325	1.58796	0.207618	0.6757
TET1	2210.18	0.193168	0.138736	1.94265	0.163381	0.635135
RIC3	627.129	0.193114	0.0815634	5.59836	0.0179773	0.322322
CDK20	665.548	0.19271	0.0737861	6.79172	0.00915815	0.269858
SLC7A10	29.9455	0.192577	0.198439	0.943913	0.331273	0.78187
LIPT2	88.039	0.192065	0.131679	2.13214	0.144239	0.616757
APBB3	974.609	0.192034	0.102029	3.53725	0.060005	0.46295
SLITRK5	78.6483	0.191941	0.226548	0.697084	0.403765	0.814441
PDGFRA	2987.74	0.191811	0.0810059	5.57515	0.0182171	0.322322
AGXT	26.505	0.191756	0.241007	0.630283	0.427252	0.824625
GOLGA8H	29.0528	0.19168	0.215409	0.795297	0.372503	0.798692
RBM11	163.315	0.191484	0.115122	2.78509	0.0951456	0.53427
STK31	116.749	0.191463	0.167812	1.30293	0.253678	0.72295
DLG4	1390.05	0.191287	0.0684325	7.80298	0.00521602	0.228847
RCCD1	520.837	0.191175	0.127789	2.23119	0.13525	0.600434
AFAP1L1	167.585	0.190685	0.191234	0.984045	0.321202	0.77521
MRPL38	119.851	0.19028	0.133117	2.04271	0.152937	0.625824
TBC1D3	56.3465	0.190219	0.176575	1.15698	0.282093	0.745307
STRA6	548.633	0.190149	0.118347	2.584	0.107948	0.554253
SDR39U1	414.03	0.190091	0.0717326	7.01929	0.00806362	0.262121
DDC	950.851	0.189846	0.124889	2.31204	0.128376	0.591912
HYAL1	51.0011	0.189837	0.179077	1.11437	0.291134	0.751757
RNF152	819.414	0.189786	0.079619	5.66502	0.0173065	0.318885
PROC	161.129	0.18974	0.11833	2.59347	0.107305	0.553345
RPL9	8801.73	0.18962	0.078635	5.79359	0.0160847	0.312503
P2RY6	12.2792	0.189495	0.412233	0.213023	0.644409	0.911383
GHR	369.545	0.189416	0.0724809	6.80427	0.009094	0.269858
PCED1A	2385.44	0.189261	0.072238	6.84108	0.00890852	0.268151
LBH	3996	0.189251	0.0812513	5.42889	0.0198062	0.331815
OTUD5	3056.84	0.189185	0.15804	1.42452	0.232662	0.703612
MAOB	20.2535	0.189142	0.351717	0.279782	0.596844	0.895597
CPO	2.7899	0.189022	0.677235	0.0763783	0.782267	0.954862
SYN1	123.583	0.18878	0.162778	1.35254	0.244834	0.71511
PLA2G16	897.905	0.188615	0.0659053	8.16823	0.00426304	0.209965
C9orf135	23.4253	0.188144	0.295264	0.407548	0.523217	0.866681
AMPH	130.314	0.188085	0.177622	1.12208	0.289471	0.750832
GBP4	70.9129	0.188075	0.347609	0.294017	0.587657	0.89321
COL7A1	1796.63	0.188063	0.0920834	4.15264	0.0415698	0.41198
THAP3	362.604	0.187957	0.0731314	6.57241	0.0103571	0.272792
MAP3K8	508.278	0.187793	0.116082	2.63456	0.104561	0.550003
RIT1	1522.2	0.187616	0.0646159	8.42987	0.00369107	0.204061
ZNF844	381.172	0.187597	0.0940586	3.95733	0.0466678	0.428632
PAQR6	738.442	0.187354	0.113242	2.73815	0.0979779	0.538842
KLF2	33.6652	0.187352	0.21588	0.748019	0.387104	0.804112
GLT8D2	72.8051	0.187296	0.124457	2.2708	0.131832	0.596255
RPL27	5867.68	0.187259	0.0889095	4.42387	0.0354395	0.39214
NAMPTL	21.0107	0.187139	0.285071	0.425214	0.514347	0.865872
NME5	120.404	0.187058	0.115433	2.62599	0.105127	0.550367
CDA	11.2216	0.186983	0.398838	0.222957	0.636796	0.909496
NAMPT	2094.49	0.186959	0.0728658	6.60322	0.0101795	0.272011
PRR5-ARHGAP8	29.1984	0.186944	0.206016	0.820187	0.365125	0.795073
FOSB	809.869	0.186916	0.282841	0.437424	0.508368	0.863188
STOX1	335.201	0.186911	0.0959471	3.77061	0.0521606	0.443238
KLB	21.4529	0.186839	0.331954	0.316065	0.573982	0.887357
COMMD10	759.156	0.186828	0.0638809	8.53004	0.00349332	0.199611
XPNPEP2	10.6523	0.186553	0.435743	0.182251	0.669446	0.921922
RAB17	1666.82	0.186404	0.0874175	4.52777	0.0333491	0.384102
PIFO	507.412	0.186162	0.0819525	5.18764	0.0227481	0.344471
MGARP	98.1609	0.186102	0.200001	0.876152	0.349258	0.787907
FBXO24	29.5233	0.186081	0.216966	0.737249	0.390543	0.806581
C21orf2	810.983	0.186044	0.102404	3.30962	0.0688755	0.479189
GCLC	1936.3	0.18593	0.0789017	5.55952	0.0183804	0.324721
C20orf202	19.2892	0.185885	0.302528	0.369989	0.54301	0.874087
RGS7	98.9695	0.185782	0.202635	0.836329	0.360449	0.793071
MXI1	1750.4	0.185721	0.0728493	6.52001	0.0106667	0.275057
PPP1R15A	4075.48	0.185669	0.0716403	6.72917	0.00948487	0.269858
RGS2	836.609	0.185588	0.131801	1.9538	0.162178	0.634576
SMAD9	338.39	0.185488	0.0804685	5.29294	0.021412	0.339324
SLC9A2	8.67855	0.185314	0.342812	0.291213	0.589444	0.893598
SLC7A6OS	228.201	0.18512	0.0808867	5.22871	0.022217	0.342539
SNX21	300.093	0.184974	0.0738145	6.2895	0.0121455	0.287642
TMEM74B	517.7	0.184704	0.107889	2.94651	0.086063	0.51936
GSC	4.35202	0.184611	0.594068	0.0900631	0.764097	0.950432
CCDC102B	85.7406	0.184538	0.154472	1.43564	0.230845	0.701628
EPB41L4A-AS2	112.046	0.183731	0.111394	2.71264	0.0995561	0.539446
CLDN18	679.868	0.183707	0.144809	1.61279	0.204099	0.670245
DXO	478.964	0.183657	0.0734257	6.2532	0.0123969	0.288078
KLRG1	36.431	0.18356	0.195006	0.886689	0.346376	0.786968
DHODH	282.268	0.183531	0.0754861	5.90859	0.0150672	0.305692
NFKBIZ	248.777	0.1835	0.11715	2.45084	0.117462	0.574468
TRIM36	347.885	0.183495	0.110431	2.73094	0.0984211	0.538842
THAP8	289.61	0.183229	0.0972355	3.55009	0.0595423	0.462295
TUBE1	463.953	0.182899	0.0705503	6.7011	0.00963536	0.269858
PTK6	52.1939	0.182869	0.21773	0.71569	0.397561	0.810408
MAFG	1443.71	0.182859	0.0597037	9.38185	0.00219145	0.162462
DNM1	974.48	0.182612	0.0628109	8.49921	0.00355302	0.201448
DARS	3303.43	0.182556	0.0816984	5.01958	0.0250622	0.352849
PCDHB12	84.5569	0.182505	0.210666	0.743423	0.388567	0.804957
SDCBP2	59.5523	0.182489	0.159473	1.30535	0.253238	0.722756
BCL7B	1059.43	0.182296	0.050534	13.0067	0.000310386	0.0662203
LIN37	80.2551	0.182279	0.137143	1.76934	0.183464	0.655203
JHDM1D	1050.8	0.18214	0.0794023	5.25801	0.0218459	0.341049
TSPAN12	1118.32	0.182136	0.0719935	6.37004	0.0116063	0.282118
NRL	27.9381	0.181872	0.208506	0.757364	0.384155	0.803347
PAX3	139.359	0.181746	0.466107	0.143401	0.704923	0.930987
RRAGB	757.893	0.181645	0.058971	9.48478	0.00207183	0.158674
ASGR2	48.9942	0.181492	0.200404	0.825983	0.363437	0.794078
SLC8A3	28.0857	0.18142	0.301693	0.36537	0.545539	0.875112
RPL36	2744.4	0.181405	0.0839912	4.65449	0.0309724	0.377998
ZGPAT	387.985	0.180889	0.0685354	6.9363	0.00844637	0.26555
AAED1	329.556	0.180691	0.0696752	6.71347	0.00956876	0.269858
LYPD6B	738.289	0.180423	0.081556	4.86609	0.0273895	0.365099
UNC93A	103.356	0.180417	0.207176	0.748495	0.386953	0.804105
ZNF787	945.214	0.180289	0.0535803	11.3056	0.000772721	0.0949863
C11orf35	691.303	0.179948	0.136178	1.74616	0.18636	0.656984
LRRC4	1698.03	0.179762	0.0674566	7.04461	0.0079504	0.260991
COPRS	506.979	0.179382	0.0637267	7.90926	0.00491825	0.220956
DAB1	1208.66	0.179377	0.288635	0.380426	0.537375	0.872098
CPN1	81.785	0.179274	0.178499	0.995976	0.318286	0.772634
KCNG1	624.338	0.179214	0.0639067	7.91094	0.00491368	0.220956
LRP4	1041.5	0.178994	0.0667806	7.12098	0.0076187	0.258207
BMP4	1055.91	0.178706	0.0975009	3.32861	0.0680843	0.478816
GIGYF1	5235.35	0.178382	0.0632245	7.89608	0.00495421	0.220956
GEMIN7	343.621	0.178223	0.077806	5.25897	0.021834	0.341049
CTD-2054N24.2	18.6854	0.178166	0.277649	0.410862	0.521532	0.866681
RASA4	58.994	0.178116	0.162052	1.2047	0.272384	0.740051
HOXD3	86.8416	0.178096	0.447122	0.154007	0.694735	0.929188
DLX6	21.7007	0.178047	0.3656	0.231818	0.630179	0.906694
PRR22	37.4425	0.177913	0.215768	0.682295	0.408798	0.81581
SH2B2	120.207	0.177724	0.121305	2.13502	0.143969	0.616757
LGALS2	14.69	0.177569	0.350749	0.251048	0.616338	0.902093
GPR111	58.8361	0.177351	0.200724	0.794477	0.37275	0.798692
GLYATL1	245.575	0.17726	0.0720055	6.05504	0.0138667	0.296714
ING2	538.212	0.177246	0.0675815	6.85564	0.00883618	0.268151
HAND1	100.217	0.177143	0.497492	0.124914	0.723764	0.938501
YPEL2	2039.41	0.1771	0.0611663	8.3473	0.0038626	0.207728
DCST2	55.9137	0.1768	0.186601	0.882644	0.347479	0.787273
UFSP2	641.043	0.176443	0.0599445	8.62742	0.00331141	0.194942
FSCN2	83.5686	0.176333	0.128042	1.89499	0.16864	0.640912
TNFSF13	75.4046	0.17594	0.162731	1.17588	0.278197	0.744013
DPPA4	2056.58	0.175923	0.0782943	5.04605	0.0246821	0.349854
VKORC1	155.807	0.175344	0.100837	3.02574	0.081953	0.510131
FAM98C	223.82	0.175256	0.0814657	4.62224	0.0315599	0.377998
PPT2	680.098	0.175153	0.0795684	4.82952	0.0279764	0.366985
EPHA10	44.0105	0.174682	0.184859	0.882975	0.347388	0.787234
CD9	406.687	0.174586	0.0885743	3.90814	0.0480529	0.431497
RNF223	5.87973	0.17457	0.620181	0.0765056	0.78209	0.954862
TRAPPC2L	950.965	0.174503	0.0690775	6.36826	0.011618	0.282118
GJA1	14058.6	0.174382	0.0678704	6.5281	0.0106183	0.274425
HDAC10	142.004	0.174377	0.13699	1.60015	0.205881	0.673141
COL4A3	54.1043	0.173907	0.172556	1.00189	0.316854	0.771521
SLC44A5	1263.1	0.173902	0.0672153	6.6874	0.00970965	0.269858
PTRHD1	231.477	0.173833	0.109379	2.53623	0.11126	0.561985
RPS14	18185.3	0.173741	0.0792141	4.80044	0.0284524	0.369957
WDR54	1050.25	0.173424	0.0843065	4.25049	0.039239	0.407373
TNFRSF14	20.0376	0.173329	0.3424	0.263864	0.607478	0.899047
PNMT	4.45706	0.173276	0.672487	0.0654297	0.798111	0.958079
CECR5	1501.91	0.17325	0.0923636	3.52336	0.0605097	0.464882
NLGN4X	2214.34	0.17317	0.0930305	3.45427	0.0630886	0.469049
FAM117A	694.369	0.173157	0.0909778	3.58588	0.0582726	0.458142
FGF11	64.934	0.17308	0.205086	0.708679	0.399883	0.812203
MARCH11	9.7906	0.17294	0.432201	0.157898	0.691099	0.928404
KHDRBS2	399.471	0.172864	0.0823158	4.40184	0.0359001	0.393663
NME3	380.741	0.172782	0.0795148	4.70457	0.0300826	0.373095
SPAG17	163.02	0.17274	0.133311	1.66256	0.197258	0.665589
TMEM64	1258.95	0.172542	0.0762045	5.0948	0.0239977	0.347857
COL6A6	15.5147	0.172527	0.353511	0.240492	0.623851	0.905417
HSD17B11	579.544	0.172289	0.0840857	4.2216	0.0399124	0.408696
SMAP1	923.288	0.172022	0.0594187	8.37986	0.00379401	0.204792
CAMK1G	85.9422	0.171988	0.177876	0.932541	0.334204	0.782619
PLA2G4B	60.9353	0.171965	0.149416	1.31701	0.251129	0.720157
SLC15A1	38.8812	0.171897	0.167505	1.05189	0.305073	0.763137
ZNF385C	54.204	0.171853	0.170849	1.00332	0.316507	0.771521
RP11-712L6.5	24.7429	0.171744	0.260109	0.436876	0.508634	0.863344
DOK5	65.7799	0.17163	0.198414	0.732438	0.392094	0.807199
TRIM61	129.046	0.171628	0.170942	1.01045	0.314794	0.77134
ERMAP	245.258	0.171605	0.0994272	2.98842	0.0838619	0.513922
MLH3	636.46	0.171474	0.130431	1.71536	0.190291	0.662122
GTF2IRD2B	449.428	0.171447	0.0993908	2.99219	0.0836671	0.513804
WSB1	17240.1	0.171376	0.0770516	4.9258	0.0264586	0.360422
MZF1	1057.12	0.1711	0.07976	4.58312	0.0322883	0.379064
NEIL1	1129.88	0.17109	0.100006	2.91177	0.0879355	0.5212
CLHC1	232.565	0.170866	0.0886548	3.69582	0.0545489	0.448786
FBXO46	1135.16	0.170681	0.0706943	5.82282	0.0158195	0.311033
PGAM1	6775.92	0.170456	0.0847727	4.06669	0.0437368	0.41893
STAP2	664.903	0.170434	0.0605414	7.91478	0.00490327	0.220956
SRFBP1	455.387	0.170409	0.0631192	7.27279	0.00700069	0.251612
FOS	1732.9	0.170405	0.243877	0.492274	0.482915	0.852053
NUDT4	4430.5	0.170237	0.063429	7.20398	0.0072742	0.254202
DPP7	1022.89	0.170226	0.0862054	3.88014	0.0488603	0.432122
AMDHD2	244.144	0.170212	0.0913104	3.46156	0.0628109	0.469049
ADHFE1	248.055	0.169881	0.0981892	2.98966	0.0837978	0.513816
GPR37L1	83.2857	0.169793	0.21746	0.604906	0.436712	0.830287
HFM1	210.541	0.169663	0.101496	2.77758	0.0955928	0.535144
SLC35G2	47.1212	0.16963	0.188836	0.813769	0.367008	0.79582
TFAP2C	137.938	0.169582	0.224514	0.568956	0.450674	0.835997
RELL2	125.052	0.169405	0.130267	1.68872	0.19377	0.663814
IRF7	225.061	0.169322	0.0931004	3.29351	0.0695542	0.479189
TRIP6	2668.91	0.169158	0.0545562	9.57746	0.00196981	0.155662
CARF	359.443	0.169125	0.0941941	3.22564	0.0724936	0.487109
CNTNAP3	48.9638	0.169084	0.248781	0.461974	0.496703	0.858105
MSH5	72.5551	0.169076	0.14999	1.26605	0.260509	0.729597
C15orf41	766.438	0.169074	0.0758208	4.97934	0.0256518	0.35601
SLC25A21	79.2941	0.16907	0.159763	1.12504	0.288835	0.750832
RPS13	4424.3	0.169037	0.068453	6.07476	0.0137127	0.296714
PTPLA	392.261	0.168967	0.0861747	3.85095	0.0497178	0.433187
ERBB4	347.906	0.168756	0.153525	1.21969	0.269421	0.737616
ZNF345	322.777	0.16871	0.0982815	2.92865	0.0870203	0.519981
CAPN12	107.018	0.168684	0.132004	1.62477	0.202428	0.669127
MNX1	706.373	0.168631	0.102374	2.70105	0.100282	0.540304
C3orf35	20.0238	0.168608	0.252823	0.442949	0.505703	0.861969
PRSS50	41.5754	0.168593	0.250207	0.455412	0.499776	0.859196
RRAGD	633.567	0.168305	0.0878137	3.70217	0.0543417	0.448342
H1F0	10529.8	0.168305	0.0547805	9.40084	0.00216886	0.161934
FAM132A	32.2262	0.168044	0.189765	0.783109	0.376192	0.800683
RGS11	31.4226	0.16804	0.231843	0.520639	0.470569	0.845627
CLU	2127.8	0.167927	0.158539	1.11824	0.290298	0.751287
RBM5	5797.97	0.167858	0.0516339	10.5376	0.00116973	0.12222
ENPP7	2.12077	0.167752	1.01637	0.0190483	0.890228	0.979414
DUS3L	417.978	0.167746	0.0773637	4.718	0.0298485	0.372379
CDCA7L	1138.28	0.167694	0.0774704	4.69544	0.0302427	0.373957
HS3ST2	0.639846	0.167693	1.73074	0.00188501	0.965369	0.995929
MAOA	405.61	0.167643	0.116345	2.05743	0.151466	0.6243
TEF	806.96	0.16747	0.0848906	3.8851	0.0487165	0.432062
DENND4B	2301.31	0.167462	0.0606364	7.62331	0.00576187	0.235432
CFD	30.9737	0.167369	0.251623	0.445421	0.504518	0.861354
CASKIN1	502.837	0.167337	0.0943938	3.14823	0.0760092	0.496176
WARS2	429.662	0.16733	0.0666432	6.29739	0.0120916	0.287136
KAZN	638.77	0.167254	0.070914	5.51687	0.0188339	0.324848
EYA4	55.0755	0.167246	0.257247	0.424603	0.514649	0.865872
FNDC1	37.1228	0.167125	0.195328	0.731375	0.392438	0.807199
HMCN1	655.011	0.167122	0.192366	0.747391	0.387303	0.804184
RPS16	6103.48	0.167106	0.0608727	7.52848	0.00607311	0.240191
RWDD3	339.882	0.16705	0.0750077	4.96408	0.0258791	0.358485
MST1	515.081	0.16699	0.0986437	2.86174	0.0907092	0.52692
EGFLAM	164.271	0.166939	0.110389	2.28961	0.130243	0.59412
NCKIPSD	1115.12	0.166885	0.0645748	6.6814	0.00974241	0.269858
ZNF232	1262.85	0.166823	0.0455715	13.3792	0.000254433	0.0590769
SPNS1	29.9619	0.166704	0.235744	0.495997	0.481264	0.851776
RING1	1734.12	0.166607	0.069593	5.7026	0.0169398	0.316875
MPI	1006.9	0.166546	0.0649056	6.60466	0.0101712	0.272011
NOB1	880.222	0.166486	0.0718057	5.37803	0.0203919	0.335399
GRM8	101.821	0.166383	0.188336	0.781236	0.376763	0.80092
MXD1	308.999	0.166371	0.08914	3.47358	0.0623561	0.469049
ITGA2B	100.555	0.165943	0.117167	2.00825	0.156446	0.630208
PHYHIPL	39.5775	0.16576	0.318184	0.273845	0.600764	0.896582
STARD8	71.1927	0.165759	0.152189	1.19878	0.273565	0.741132
LTBP2	97.2626	0.165505	0.123754	1.78786	0.181187	0.653204
ZNF614	751.829	0.165462	0.0560691	8.70963	0.00316533	0.191333
RGPD3	53.9885	0.165361	0.175186	0.88401	0.347106	0.787095
SNAI2	78.7724	0.165285	0.189915	0.752006	0.385842	0.804029
PDHA1	2956.09	0.16508	0.0470362	12.3088	0.000450829	0.0834775
HPS3	964.596	0.16506	0.205931	0.636847	0.424855	0.822496
LRRC69	34.5988	0.164839	0.208869	0.622964	0.429948	0.826281
TMEM241	201.762	0.164745	0.0962379	2.93786	0.0865255	0.519782
GBE1	714.545	0.164687	0.100627	2.67465	0.101958	0.544434
NFIL3	1013.64	0.164683	0.0771187	4.57425	0.032456	0.380422
GRIA3	112.186	0.164594	0.195733	0.683482	0.40839	0.81581
BCL2L2	1087.72	0.164376	0.0631358	6.79663	0.00913299	0.269858
GGA2	4611.34	0.164255	0.0511416	10.329	0.00130953	0.128643
RGMA	1384.46	0.164096	0.0824706	3.93539	0.0472801	0.429517
EGFL8	182.124	0.164084	0.114551	2.04274	0.152934	0.625824
MOK	398.792	0.163945	0.0931098	3.06083	0.0802009	0.505531
SLC25A33	412.819	0.163918	0.0764966	4.55771	0.0327708	0.382107
FAM57A	1085.91	0.163737	0.0858345	3.65872	0.0557766	0.452736
SLC9B1	23.0522	0.163691	0.236923	0.475185	0.490611	0.855893
AAMDC	137.774	0.163286	0.109998	2.20132	0.137893	0.606123
AP4S1	157.375	0.163271	0.0944802	2.99608	0.0834664	0.513451
ESPN	679.891	0.163245	0.0721123	5.10506	0.0238561	0.347577
UBAP1L	124.937	0.163123	0.113138	2.07556	0.149675	0.62122
GATA5	236.503	0.163121	0.115748	1.9841	0.158959	0.632205
ERN2	36.3611	0.162906	0.236054	0.480292	0.48829	0.85388
SYBU	139.913	0.162903	0.125576	1.68728	0.19396	0.663814
C1orf43	3284.19	0.162739	0.0463264	12.3692	0.000436485	0.0823574
ZBTB25	406.571	0.162734	0.0782254	4.3323	0.0373956	0.398705
TCF7L2	1863.91	0.162657	0.0836368	3.77949	0.0518844	0.442545
RPL29	11940.7	0.162656	0.0612708	7.05369	0.00791022	0.260991
PRICKLE4	1207.93	0.16262	0.0982835	2.73659	0.0980741	0.538842
SLC13A4	104.496	0.162475	0.175517	0.862075	0.353159	0.790285
SLC9A3	300.444	0.162349	0.100592	2.59067	0.107495	0.553345
DDX41	2306.22	0.162348	0.0478709	11.4814	0.000702972	0.0894181
KL	5.99243	0.162166	0.518672	0.0980686	0.75416	0.948135
RAPGEF4	143.281	0.162101	0.102514	2.50851	0.113233	0.565892
INMT	53.5726	0.162042	0.168421	0.928334	0.335296	0.78296
TPPP3	180.087	0.162032	0.105809	2.3347	0.126519	0.588465
SCG5	529.668	0.161819	0.0809239	3.99447	0.0456497	0.424934
ATG16L2	1437.98	0.161601	0.103205	2.43897	0.118354	0.576001
TTLL3	947.244	0.161406	0.104556	2.37366	0.123398	0.585488
CCDC125	35.5651	0.161398	0.201539	0.637988	0.42444	0.822496
SERPIND1	7.4103	0.161353	0.667265	0.0551434	0.814344	0.961671
GPR3	28.6492	0.161263	0.211064	0.585058	0.444336	0.834586
GSTA2	581.019	0.161239	0.132771	1.47	0.225346	0.697306
EME2	1105.54	0.161119	0.080055	4.0352	0.0445604	0.421623
TMEM258	787.404	0.161053	0.0985068	2.6713	0.102173	0.545222
NLGN1	342.195	0.160996	0.118654	1.81764	0.177595	0.648978
MAP2K1	1641.75	0.160976	0.0580491	7.72041	0.00546	0.231185
ELL2	2903.72	0.160957	0.0616281	6.83005	0.00896366	0.268151
HSF4	28.3106	0.160949	0.239521	0.45697	0.499043	0.859041
DUOX2	32.4189	0.16084	0.280696	0.329419	0.566002	0.88561
SLC25A36	5171.35	0.160715	0.0676547	5.64336	0.0175216	0.319555
POSTN	136.261	0.160705	0.324902	0.243992	0.621338	0.903858
PDZD7	82.7859	0.16068	0.173851	0.851757	0.356056	0.791677
WDR60	1723.86	0.160676	0.064227	6.25516	0.0123832	0.288078
MAF	2408.47	0.160606	0.0754869	4.52323	0.0334376	0.38423
WNT3A	71.4801	0.160586	0.602252	0.0690671	0.7927	0.957326
ZNF229	665.228	0.160577	0.199807	0.634738	0.425623	0.823219
PCDHA3	98.3231	0.160565	0.125094	1.6369	0.200751	0.66835
POU3F1	98.2275	0.160481	0.460317	0.12338	0.725397	0.938592
ATF3	1540.48	0.160367	0.170109	0.89103	0.345198	0.786579
SPG20	3081.26	0.160281	0.0492656	10.5825	0.00114163	0.120142
NAGS	66.1183	0.160191	0.15808	1.01758	0.313093	0.770774
C8orf31	218.515	0.160025	0.12194	1.72883	0.18856	0.66037
ASGR1	291.574	0.15998	0.090515	3.12776	0.0769695	0.498631
C15orf65	66.0847	0.159954	0.153064	1.08396	0.297813	0.7596
ZNF469	63.2239	0.159902	0.570932	0.07596	0.782849	0.954862
TNK2	1950.14	0.15988	0.0665287	5.75314	0.0164592	0.315038
EFCC1	102.063	0.159801	0.177422	0.814482	0.366798	0.79582
FOSL2	3758.34	0.159785	0.0656957	5.93451	0.0148472	0.304511
ZNF581	538.127	0.159716	0.0738095	4.67994	0.0305169	0.375865
TOR4A	381.945	0.159712	0.104536	2.32702	0.127145	0.589315
KIF26A	607.473	0.159692	0.0844042	3.58208	0.058406	0.458595
RPL31	9482.65	0.159663	0.0861433	3.43539	0.0638134	0.469049
CGREF1	30.2367	0.159582	0.228874	0.487818	0.484902	0.85282
VEGFB	849.439	0.159514	0.0671988	5.65223	0.0174332	0.319445
HCFC2	308.19	0.15951	0.0813832	3.82644	0.05045	0.436308
CTC-360G5.1	27.6502	0.15949	0.239046	0.441246	0.506522	0.86226
ZNF44	595.18	0.159439	0.121034	1.7435	0.186695	0.656984
PPP1R3B	3281.13	0.159424	0.0984957	2.63458	0.10456	0.550003
CRTAC1	42.8454	0.159363	0.224063	0.510535	0.474907	0.847742
GALNT4	40.8985	0.15905	0.191279	0.694333	0.404694	0.814635
HCN1	39.0727	0.158938	0.262528	0.359881	0.548572	0.876637
STAB1	111.184	0.158881	0.260402	0.368085	0.54405	0.874353
GABRA1	11.1731	0.158711	0.474188	0.116274	0.733112	0.940054
TPI1	14828	0.158685	0.0896238	3.1385	0.0764641	0.497561
PTX3	46.5904	0.158633	0.340505	0.221576	0.637842	0.909606
TFCP2L1	59.5875	0.15857	0.228743	0.471249	0.492413	0.856273
ZNF418	240.623	0.158512	0.0776854	4.17067	0.0411297	0.409963
NR2C1	1851.7	0.158329	0.0557107	8.03782	0.00458106	0.215472
ACBD7	221.32	0.158295	0.0862744	3.3636	0.0666522	0.474598
OTUD1	325.882	0.158294	0.0697475	5.1491	0.0232584	0.345594
RFTN2	72.741	0.158249	0.173841	0.822299	0.364509	0.794626
SLC39A5	198.88	0.158211	0.170657	0.859928	0.353759	0.790285
FKBP1B	165.967	0.158096	0.0912758	3.00014	0.0832576	0.513107
RPS12	6860.02	0.158045	0.0706847	4.98587	0.0255551	0.35601
TGDS	383.063	0.157906	0.0829417	3.6302	0.05674	0.454787
RNF112	18.087	0.157802	0.342169	0.208351	0.648063	0.912711
SMPDL3A	532.034	0.157691	0.0951049	2.7516	0.0971571	0.5381
DHRS13	267.968	0.157579	0.098989	2.53831	0.111114	0.561805
GJA3	9.14692	0.157408	0.370163	0.179595	0.671722	0.923215
RPL37A	10303	0.157403	0.0719276	4.761	0.0291117	0.371505
CHL1	99.8522	0.157335	0.17156	0.835219	0.360768	0.793071
RPL36A	125.497	0.15699	0.129939	1.45194	0.228217	0.699368
MSS51	71.2906	0.156726	0.172294	0.832209	0.361634	0.793071
CLDN16	5.83853	0.156625	0.632198	0.0574386	0.810591	0.960889
LRRN3	181.315	0.156531	0.201502	0.586813	0.443654	0.834161
PGM2	1214.37	0.156505	0.0441112	12.6033	0.000385061	0.0741141
ZSCAN31	171.573	0.156473	0.0892795	3.08261	0.0791332	0.504192
CLK3	1861.08	0.15638	0.0665711	5.52408	0.0187565	0.324848
XKR9	10.3323	0.156311	0.376305	0.171279	0.678977	0.925705
IL1RAPL1	200.849	0.156251	0.106954	2.13735	0.14375	0.616623
NR3C1	917.408	0.156127	0.125728	1.51064	0.219042	0.69104
RPL37	6071.31	0.155679	0.066033	5.52626	0.0187331	0.324848
MRRF	457.654	0.155346	0.0647869	5.77184	0.016285	0.314686
CCDC78	128.394	0.155276	0.162544	0.909485	0.340251	0.783828
AARSD1	103.223	0.155038	0.134777	1.31492	0.251506	0.72057
ILVBL	1411.08	0.154971	0.052349	8.76034	0.00307851	0.191123
ZNF782	268.502	0.154895	0.0748876	4.28542	0.0384407	0.405415
ISCA1	976.422	0.154766	0.0544925	8.02492	0.0046138	0.215975
TOMM7	721.348	0.154479	0.111555	1.89541	0.168593	0.640899
RPLP2	4960.64	0.154404	0.0500209	9.51847	0.00203414	0.158261
PLCG1	10408	0.154397	0.0556075	7.71194	0.00548568	0.231185
PTPN5	669.93	0.154378	0.0660612	5.46172	0.0194375	0.329852
TMTC1	295.935	0.154279	0.0906671	2.88935	0.0891668	0.523828
HPN	1195.75	0.154261	0.0938575	2.71108	0.0996535	0.539446
MFNG	63.6734	0.154148	0.170022	0.824045	0.364	0.794253
NEBL	864.789	0.153876	0.111325	1.87866	0.170487	0.642145
TBX6	58.2651	0.153755	0.167817	0.840265	0.359321	0.793006
IFI6	178.61	0.153594	0.122663	1.56739	0.210587	0.679194
NOV	10.2801	0.153502	0.503285	0.0868324	0.768243	0.951233
NPM2	140.554	0.153487	0.120319	1.63222	0.201397	0.668554
NFKBID	141.602	0.153393	0.110273	1.93537	0.164172	0.635892
ATXN7L1	316.851	0.153332	0.0778976	3.87583	0.048986	0.432217
LGI1	164.126	0.153223	0.226195	0.452587	0.501109	0.860213
ZSWIM5	704.08	0.153126	0.0947835	2.61779	0.105671	0.550367
CD82	127.745	0.153073	0.120083	1.60804	0.204768	0.671084
FAM229B	267.381	0.153017	0.097896	2.43351	0.118767	0.576417
SLC25A38	1076.13	0.153011	0.0450173	11.5436	0.000679833	0.0893568
CCS	884.055	0.152907	0.0710855	4.6078	0.0318268	0.378569
C9orf142	469.775	0.152751	0.0747909	4.15488	0.0415147	0.41198
CCDC85C	1955.65	0.152662	0.0699524	4.77657	0.0288495	0.370869
FES	430.943	0.152661	0.077472	3.89494	0.0484317	0.431497
MMP25	82.8924	0.152624	0.157384	0.940359	0.332185	0.782056
SLC25A37	1035.14	0.152605	0.0557576	7.50128	0.00616552	0.240191
STUB1	938.109	0.152521	0.0648048	5.53882	0.0185992	0.324848
EHF	167.227	0.152396	0.173139	0.776321	0.378269	0.801395
MIB2	2600.71	0.152353	0.0635289	5.73159	0.0166624	0.315038
KIAA1324	881.778	0.151971	0.135961	1.24166	0.265152	0.735242
CCDC114	57.0573	0.151853	0.169505	0.804977	0.369609	0.797334
TMEM141	788.592	0.151851	0.102717	2.18867	0.13903	0.607089
RP11-706O15.1	1117.91	0.151832	0.0786819	3.73521	0.0532769	0.446161
ZNF513	1267.8	0.151783	0.0550341	7.59942	0.00583871	0.236586
DDTL	41.8679	0.151757	0.179552	0.716028	0.39745	0.810408
PFDN5	3071.28	0.151628	0.0822809	3.38962	0.0656079	0.473465
HOXB2	1024.12	0.151272	0.0616675	6.01443	0.0141894	0.298122
DTX3	1844.22	0.151262	0.0663796	5.1731	0.0229393	0.344867
PLOD1	3356.87	0.151212	0.0768531	3.88428	0.0487403	0.432062
ANKMY1	300.178	0.151211	0.0714299	4.49098	0.0340741	0.38671
ARID5A	164.394	0.151162	0.112317	1.81065	0.17843	0.64976
CDH26	102.791	0.151111	0.153104	0.971033	0.324423	0.77683
TMEM220	42.9497	0.151098	0.162636	0.865926	0.352086	0.790126
CHIC1	318.356	0.150917	0.0816956	3.40755	0.0648988	0.470948
TRIM9	47.1526	0.150869	0.211832	0.514726	0.4731	0.846753
LONP1	3262.08	0.1508	0.0573553	6.92502	0.00849981	0.2657
RYR1	109.037	0.150798	0.133943	1.25851	0.261934	0.730657
CLCN7	1708.02	0.150736	0.0611985	6.05072	0.0139006	0.296844
FAM129A	1777.78	0.150588	0.0954869	2.48209	0.115149	0.569976
SLC4A3	987.944	0.15053	0.082669	3.30317	0.0691463	0.479189
PRDM1	1164.68	0.150516	0.100538	2.24627	0.133937	0.597431
CBX8	724.009	0.150403	0.0808088	3.46507	0.062678	0.469049
PAX2	6.70743	0.15038	0.629686	0.0581992	0.809365	0.96051
CSF3R	301.006	0.150374	0.150028	1.01002	0.314898	0.77134
ZNF354B	459.164	0.150268	0.0869695	2.96189	0.0852485	0.517284
C14orf159	1090.3	0.150084	0.0751148	4.00308	0.0454173	0.424355
PPP1R13L	977.893	0.150062	0.0621401	5.82972	0.0157576	0.311033
CCDC151	70.9507	0.149983	0.142303	1.10882	0.292338	0.753081
ZNF160	3262.58	0.149901	0.0717475	4.38386	0.0362807	0.395706
GRIN3A	24.0445	0.149813	0.248543	0.359698	0.548674	0.87668
RLTPR	492.945	0.149746	0.0936115	2.5466	0.110532	0.560722
QKI	5833.84	0.149727	0.0467431	10.2444	0.001371	0.130227
HGFAC	120.023	0.14971	0.112447	1.77337	0.182965	0.653947
TEC	82.7121	0.149698	0.138543	1.17174	0.279044	0.744013
PITPNC1	1181.57	0.149495	0.0820247	3.29715	0.0694003	0.479189
DUSP28	101.52	0.149324	0.125846	1.39588	0.237415	0.707713
NECAB3	661.099	0.149304	0.0756026	3.89077	0.0485521	0.431879
RASSF1	446.118	0.149297	0.0745632	4.00224	0.04544	0.424355
ABCB6	42.3522	0.149189	0.240047	0.393277	0.530582	0.86923
RPL38	2471.68	0.149124	0.0983715	2.28864	0.130324	0.59412
RPS25	6383.4	0.14911	0.0581933	6.5553	0.0104572	0.273157
MRPL54	335.127	0.149005	0.0869715	2.92672	0.0871242	0.519981
LSMEM1	23.4765	0.148821	0.287447	0.258042	0.611469	0.901091
PRKRA	2028	0.148793	0.0446997	11.076	0.000874544	0.10471
RPS8	16516.5	0.148788	0.0612059	5.91785	0.0149883	0.304511
GOLGA8B	1279.78	0.148739	0.0897892	2.72409	0.0988442	0.538885
RBM48	464.388	0.148721	0.0707126	4.41512	0.0356218	0.392436
SASH1	1653.75	0.148544	0.0636156	5.44631	0.0196097	0.331619
CLDN2	450.854	0.148357	0.135499	1.18879	0.275574	0.742784
C5	4597.99	0.148139	0.0901623	2.71077	0.099673	0.539446
LPIN2	1605.42	0.147848	0.0464899	10.1159	0.00146997	0.136093
NELL2	543.341	0.147824	0.129684	1.29544	0.255047	0.724293
DOT1L	4808.08	0.147705	0.0482992	9.31701	0.00227036	0.165836
PAN2	1534.64	0.147686	0.0774866	3.62904	0.0567794	0.454787
AGPAT9	9.07175	0.147626	0.391616	0.139114	0.709163	0.933301
CHRD	320.171	0.147456	0.0883842	2.78624	0.0950772	0.534097
BMP5	228.628	0.147355	0.321697	0.208874	0.647652	0.912526
CES3	39.9913	0.147318	0.199999	0.538162	0.463195	0.840706
UMODL1	24.3857	0.147203	0.237791	0.383555	0.535707	0.871233
BEND4	111.126	0.14719	0.142935	1.06289	0.302558	0.762603
AASDH	704.381	0.147129	0.0571403	6.65513	0.00988705	0.271306
GPM6B	1038.27	0.146853	0.110384	1.75083	0.185772	0.656984
ISG20	96.5507	0.146762	0.166281	0.782714	0.376312	0.800683
TOLLIP	1209.55	0.146708	0.0519774	7.97042	0.0047548	0.220244
PPIL3	771.141	0.146669	0.0663183	4.88868	0.0270333	0.363793
SHC3	13.9555	0.146533	0.311174	0.220564	0.638611	0.910044
RPRM	246.545	0.146395	0.134295	1.17904	0.277552	0.743868
ATPAF2	447.794	0.14639	0.0563046	6.76197	0.00931208	0.269858
MOXD1	669.832	0.14638	0.0820034	3.2032	0.0734946	0.489703
SLC10A4	177.1	0.146279	0.143401	1.03705	0.308509	0.766965
FAM102B	545.307	0.146256	0.0590232	6.12656	0.0133166	0.296498
MBTD1	2782.9	0.146246	0.0445079	10.7683	0.00103251	0.11356
TBC1D32	360.843	0.146046	0.0973809	2.25388	0.13328	0.597228
DPP10	1647.97	0.146037	0.0543926	7.19164	0.00732438	0.254202
AVEN	422.386	0.146023	0.0838215	3.01711	0.08239	0.511703
NXPH4	46.6041	0.145973	0.257923	0.322535	0.570088	0.886157
UBE2D4	354.804	0.145863	0.078953	3.42232	0.0643206	0.469282
ZNF438	147.07	0.145848	0.110626	1.74044	0.187084	0.657534
C6orf48	2182.35	0.145845	0.059406	6.01228	0.0142066	0.298122
RNF144B	150.242	0.14583	0.121239	1.44384	0.22952	0.700241
DNAH17	185.228	0.145615	0.100061	2.11359	0.145996	0.617368
PCGF1	273.914	0.145614	0.0787198	3.42144	0.0643549	0.469282
KRBOX4	379.133	0.145569	0.0629564	5.35046	0.0207168	0.337092
FOXC2	37.1026	0.145485	0.242359	0.361018	0.547941	0.876524
TRIM73	31.1056	0.14545	0.231298	0.395103	0.529629	0.869218
CST1	88.33	0.145446	0.393742	0.122318	0.726534	0.938592
ZNF582	177.382	0.144955	0.108795	1.76436	0.184081	0.655983
GPR160	498.061	0.144938	0.0637533	5.16841	0.0230013	0.345445
NR4A1	914.175	0.144883	0.0963333	2.26115	0.132656	0.596338
BRINP1	410.422	0.144553	0.164371	0.770111	0.380183	0.80192
RPLP1	11018.3	0.144421	0.070534	4.20709	0.0402554	0.409194
BNIP1	146.887	0.144417	0.0955748	2.27553	0.13143	0.596208
TNFRSF25	939.056	0.144404	0.0778794	3.42639	0.0641623	0.469049
NEFM	341.631	0.144365	0.303396	0.226014	0.634496	0.908694
GPRC5C	2836.45	0.144286	0.0660998	4.77919	0.0288056	0.370869
MACROD1	409.253	0.144209	0.0923838	2.43467	0.118679	0.576244
LIN7C	1381.56	0.144151	0.0501408	8.2483	0.00407902	0.20914
JMJD7-PLA2G4B	369.14	0.144113	0.110148	1.68736	0.193949	0.663814
GNPDA1	2389.28	0.143989	0.0416157	11.9818	0.000537238	0.0848848
APOPT1	385.271	0.143977	0.0720222	3.99178	0.0457228	0.424934
PQBP1	1338.05	0.143915	0.202848	0.501145	0.478997	0.850675
SPEG	1249.95	0.143802	0.073091	3.87141	0.0491151	0.432485
SARS2	185.84	0.143651	0.0862541	2.76707	0.0962223	0.536009
PPM1E	62.4252	0.143505	0.201678	0.503328	0.478042	0.850167
WFIKKN1	958.949	0.143411	0.0818743	3.04605	0.0809337	0.506636
DNAJC1	973.059	0.143349	0.0512555	7.83346	0.0051288	0.225976
SH3TC2	10.6648	0.143342	0.364987	0.149932	0.6986	0.92952
PPM1H	1466.99	0.143244	0.070354	4.14121	0.0418512	0.414207
ZNF783	542.11	0.143224	0.0596862	5.74585	0.0165277	0.315038
ME3	147.068	0.14314	0.154383	0.851971	0.355995	0.791677
MOSPD2	576.955	0.143121	0.0795756	3.22267	0.072625	0.487135
RPS3A	14264.9	0.143053	0.0761039	3.53769	0.059989	0.46295
ALDOA	10756.9	0.143031	0.124688	1.32341	0.249982	0.718743
CHST3	1964.65	0.142923	0.0782122	3.35199	0.0671239	0.474944
SYNGAP1	2432.94	0.142898	0.041994	11.5267	0.000686028	0.0893568
HOOK2	2256.69	0.142766	0.0691489	4.25872	0.0390492	0.407311
GPR162	396.614	0.142652	0.0687995	4.30163	0.0380758	0.402533
GALT	537.896	0.142649	0.0705196	4.09018	0.043133	0.417511
TNNT1	1841.71	0.142488	0.103129	1.91002	0.166961	0.640044
LPAR2	1344.44	0.142483	0.0671716	4.48954	0.0341028	0.38671
UPP1	320.626	0.142361	0.086203	2.71326	0.0995175	0.539446
ZNRD1	186.559	0.142309	0.0983133	2.08939	0.148325	0.61961
PCDH17	1005.81	0.142287	0.102327	1.93223	0.164515	0.635948
FGD4	1516.99	0.142252	0.0674059	4.45735	0.0347514	0.389237
DDX60	63.9979	0.142211	0.190412	0.556191	0.455799	0.838108
ZNF692	1472.25	0.1421	0.105371	1.79923	0.179806	0.651184
U2AF1L4	75.0703	0.142078	0.131432	1.16196	0.28106	0.744809
METTL24	178.413	0.142073	0.0977658	2.10338	0.146974	0.618695
ABHD17A	2170.15	0.142029	0.0570706	6.18678	0.0128708	0.29372
RSL24D1	2603.1	0.141979	0.059288	5.72383	0.0167362	0.315038
TMEM178B	979.832	0.14185	0.0962962	2.17458	0.140308	0.609572
NFKBIB	525.946	0.141809	0.0671105	4.46535	0.034589	0.389237
RPL35	4627.96	0.141797	0.0966419	2.15212	0.142373	0.614346
BTBD11	61.728	0.141659	0.192061	0.540568	0.462197	0.84045
TMPRSS4	119.175	0.141638	0.177923	0.63783	0.424498	0.822496
GTF2H1	1018.16	0.141575	0.0520741	7.40546	0.00650261	0.243898
ABCA2	1618.44	0.141495	0.0665242	4.52356	0.0334311	0.38423
WDR45B	3309.04	0.141425	0.0478135	8.73082	0.00312876	0.191123
RBM39	10139.5	0.141334	0.0459285	9.44882	0.00211285	0.160139
CCDC154	1287.19	0.141301	0.0818939	2.99602	0.0834692	0.513451
MECR	429.729	0.14118	0.0659685	4.5713	0.0325119	0.380771
DNAJB2	3396.77	0.141117	0.048845	8.30917	0.00394454	0.208306
SNX30	1189.96	0.141105	0.0816097	2.98745	0.0839123	0.514016
ACAP1	136.844	0.141066	0.103972	1.83829	0.175151	0.646736
FAM107B	4563.24	0.141024	0.0609652	5.36172	0.0205835	0.336374
CCDC41	744.212	0.140842	0.0554415	6.44984	0.0110962	0.279522
SCNN1D	270.908	0.140833	0.132844	1.11755	0.290447	0.751287
TMEM135	1072.25	0.140819	0.0641589	4.82792	0.0280025	0.366985
GSTA1	231.513	0.140703	0.121054	1.35253	0.244836	0.71511
CRYBG3	180.937	0.140696	0.0936148	2.24625	0.133938	0.597431
ACADVL	6492.01	0.14067	0.0607811	5.35601	0.020651	0.336736
RPS6	16896.6	0.140568	0.0667741	4.43328	0.0352447	0.391349
GPR39	102.295	0.140452	0.131206	1.15467	0.282574	0.745388
ZNF33B	1313.21	0.140423	0.0442292	10.0777	0.00150078	0.136356
PRR5	613.71	0.140363	0.0607632	5.3394	0.0208486	0.338108
ALPL	829.944	0.140338	0.0773354	3.29083	0.0696678	0.479189
HIST1H2BD	45.6453	0.14031	0.205904	0.463425	0.496028	0.858105
RPL13	15486.9	0.140293	0.0633283	4.90275	0.026814	0.363057
MTCP1	23.2979	0.140284	0.257662	0.294908	0.587092	0.89302
ZFP14	726.5	0.140209	0.0586108	5.73447	0.016635	0.315038
ERRFI1	5492.9	0.140188	0.0650735	4.65308	0.0309978	0.377998
COL27A1	2067.37	0.140056	0.0614399	5.15488	0.0231811	0.345594
SMDT1	502.891	0.139924	0.0830438	2.82299	0.0929229	0.530491
ZNF595	63.8805	0.139896	0.149148	0.878251	0.348681	0.787907
ARHGAP27	297.803	0.139881	0.0717152	3.78852	0.0516053	0.441748
ZNF521	764.393	0.139871	0.0827125	2.85978	0.0908197	0.52692
MRPS36	360.22	0.13987	0.0708835	3.88144	0.0488225	0.432062
SULT1A1	576.614	0.139798	0.0843391	2.75579	0.096903	0.537541
TCTEX1D2	55.78	0.139664	0.147487	0.895949	0.34387	0.786476
HK1	3045.88	0.139655	0.0582344	5.73742	0.0166072	0.315038
ADAMTS2	47.4929	0.139587	0.265205	0.27915	0.597259	0.895704
IRF8	26.3482	0.13949	0.255593	0.299378	0.584273	0.892174
ARL6	233.473	0.13946	0.0925924	2.26723	0.132136	0.596255
ALX1	40.1963	0.139329	0.260734	0.289858	0.590311	0.894082
PPM1F	1380.23	0.139217	0.0483176	8.27602	0.0040172	0.20914
BMPER	71.0329	0.139039	0.191219	0.526539	0.468066	0.843871
WDR76	325.76	0.138953	0.176305	0.623435	0.429774	0.826281
MNT	815.289	0.138865	0.059699	5.38332	0.0203302	0.335399
MICAL1	7728.14	0.138864	0.0599688	5.33959	0.0208464	0.338108
PPP2R5B	579.183	0.138833	0.064832	4.58491	0.0322546	0.378972
SLC25A29	5864.58	0.138806	0.0877596	2.47873	0.115396	0.57059
SUPT4H1	1228.75	0.138695	0.0481616	8.29144	0.00398323	0.208841
CDK10	2807.26	0.138671	0.0832571	2.75946	0.0966807	0.537123
SOX11	14018	0.138621	0.078219	3.12861	0.0769295	0.498631
INHBA	21.6368	0.13853	0.303321	0.211085	0.645918	0.911447
PREX1	890.817	0.138506	0.0524913	6.93351	0.00845956	0.26555
ZNF19	176.748	0.138453	0.101587	1.85919	0.172718	0.64416
GID4	653.767	0.138451	0.0610547	5.15623	0.0231631	0.345594
MDH1B	78.6967	0.138425	0.140472	0.973919	0.323705	0.776616
CAMKMT	293.302	0.138412	0.0854926	2.62367	0.10528	0.550367
RCHY1	983.781	0.138384	0.056232	6.0345	0.0140289	0.297844
CCDC22	672.562	0.138267	0.061056	5.13236	0.0234837	0.345594
TGIF2	3159.43	0.138119	0.0415549	11.0188	0.000901935	0.10471
MRPL33	499.573	0.138106	0.0984051	1.96336	0.161154	0.634185
EIF4B	14355.1	0.137771	0.0480945	8.2174	0.00414906	0.20914
TXNRD2	121.961	0.137704	0.140208	0.969503	0.324804	0.776909
KIAA1199	54.1357	0.137674	0.20733	0.434565	0.509758	0.864766
ZNF592	2788.09	0.137666	0.0683204	4.05449	0.0440541	0.419546
RUFY1	1546.29	0.137602	0.0541475	6.44666	0.0111161	0.279522
TUBGCP6	2748.51	0.137456	0.0599222	5.24457	0.0220154	0.342539
COL11A2	165.787	0.137455	0.125854	1.20108	0.273105	0.741046
CRELD1	1735.28	0.1374	0.0655214	4.38283	0.0363028	0.395706
GNB1L	149.331	0.137326	0.105963	1.67873	0.195093	0.664239
FAM211B	500.316	0.137169	0.0713122	3.67794	0.0551368	0.450079
CLK4	751.498	0.137164	0.101773	1.82533	0.17668	0.648729
FOXN3	1729.67	0.136856	0.0600922	5.18881	0.0227328	0.344471
FAM133A	36.7241	0.13684	0.204088	0.446728	0.503893	0.861141
RAB39B	265.059	0.136762	0.0943845	2.08393	0.148857	0.620903
STX1A	647.299	0.136732	0.0764869	3.19708	0.0737698	0.490279
ADAT3	147.926	0.136644	0.116109	1.38279	0.239627	0.709593
KCNMA1	44.5261	0.136622	0.213153	0.404938	0.52455	0.867012
GLIS2	990.909	0.136593	0.0674897	4.09063	0.0431216	0.417511
STK11IP	875.685	0.136527	0.0597025	5.2245	0.0222708	0.342539
PAX9	48.1246	0.136416	0.223708	0.373757	0.540963	0.873907
RGL4	114.896	0.136399	0.141993	0.92121	0.337158	0.783328
RPS27A	9559.33	0.136369	0.0605859	5.06378	0.0244308	0.34934
DUSP23	305.56	0.136107	0.0812625	2.80947	0.093709	0.532073
ELF3	1179.38	0.136062	0.082021	2.7585	0.0967387	0.537168
FAM195A	322.752	0.136023	0.0795976	2.92221	0.0873681	0.519981
GTPBP6	950.321	0.135842	0.050247	7.31743	0.00682891	0.24821
SIRT4	87.722	0.135678	0.126659	1.14069	0.285506	0.746448
HERPUD1	1096.18	0.135569	0.0704194	3.671	0.055367	0.450951
TBC1D3F	262.045	0.135562	0.108481	1.55856	0.211876	0.680452
RAD52	694.596	0.135454	0.0692318	3.82435	0.0505129	0.436446
ATF1	592.225	0.13538	0.0520925	6.7561	0.0093428	0.269858
KCNV1	99.651	0.135379	0.215727	0.393632	0.530396	0.869218
NR6A1	3881.8	0.135357	0.0426291	10.0537	0.00152042	0.136446
DNAH2	63.7015	0.135208	0.290126	0.2166	0.641643	0.911236
HSD17B6	18.3148	0.135046	0.290503	0.213046	0.64439	0.911383
POT1	660.329	0.135039	0.065393	4.26876	0.0388193	0.406845
CCDC88B	230.798	0.135025	0.134891	1.00479	0.316155	0.771521
ESRRG	189.896	0.13501	0.0972277	1.91432	0.166485	0.640036
POLI	1809	0.13498	0.0522509	6.67862	0.00975762	0.269858
CFI	22.5438	0.134857	0.321528	0.175606	0.675177	0.924541
RPL27A	8429.79	0.134792	0.0653837	4.24836	0.0392883	0.40745
CCDC159	195.415	0.134751	0.13934	0.933631	0.333921	0.782619
BOD1	2377.48	0.134634	0.0385945	12.1678	0.000486225	0.0848848
SLC35E2	213.733	0.134486	0.0794198	2.87125	0.0901751	0.525978
PPP2R3C	431.631	0.134479	0.0615789	4.78228	0.0287541	0.370869
IBA57	440.567	0.134429	0.0857429	2.45329	0.117279	0.574097
CEBPB	290.348	0.134369	0.129438	1.05896	0.303452	0.762603
CPEB3	244.801	0.134207	0.0905771	2.18972	0.138935	0.607089
MTG1	526.908	0.134197	0.0868659	2.37864	0.123004	0.584268
KIAA1984	199.641	0.1341	0.123857	1.17232	0.278925	0.744013
RPL30	4528.46	0.134019	0.072504	3.41053	0.0647816	0.470753
DMAP1	1975.46	0.133865	0.051742	6.67602	0.00977184	0.269858
LHPP	243.218	0.133685	0.0953367	1.96103	0.161403	0.634397
AFF2	1720.91	0.133642	0.0629124	4.49875	0.0339197	0.38671
ZNF154	1364.12	0.133612	0.0475901	7.86535	0.0050391	0.22337
RPL11	8800.14	0.133566	0.0658444	4.11214	0.0425765	0.416595
CNTNAP1	477.468	0.133523	0.0807178	2.7335	0.0982635	0.538842
TJAP1	1652.8	0.133367	0.053098	6.32006	0.0119379	0.284836
NMI	60.0956	0.133347	0.162761	0.671955	0.412371	0.818273
SIAH1	616.547	0.133254	0.0645954	4.25108	0.0392254	0.407373
AZI2	755.932	0.133216	0.0560635	5.65069	0.0174485	0.319445
BRSK1	2007.92	0.133212	0.0511405	6.77536	0.00924247	0.269858
TRMT13	473.752	0.133137	0.0697452	3.64243	0.0563247	0.4532
PLAG1	860.663	0.133133	0.0537921	6.10814	0.0134561	0.296714
IFFO1	507.129	0.132992	0.0743357	3.19045	0.0740695	0.491425
FZD7	4443.64	0.132953	0.0701377	3.60977	0.0574412	0.455935
SATL1	150.95	0.132922	0.119636	1.23098	0.267216	0.735296
PEX3	356.441	0.132852	0.0765793	3.00382	0.0830683	0.513052
ACOXL	41.5205	0.132806	0.198626	0.447808	0.503378	0.861141
TSPAN5	1206.99	0.132791	0.0725485	3.34259	0.0675084	0.475887
RRAGC	1104.48	0.132736	0.0553382	5.75697	0.0164234	0.315038
TMEM86B	37.8681	0.132695	0.203511	0.419434	0.51722	0.865872
GRK5	1280.38	0.132675	0.0750034	3.13572	0.0765948	0.49819
AKR7A3	27.0796	0.132563	0.262305	0.252853	0.615073	0.901935
RECQL5	1203.82	0.132522	0.0553319	5.75365	0.0164544	0.315038
KCNH3	25.8826	0.132517	0.221396	0.360849	0.548035	0.876524
DTWD2	338.876	0.132487	0.0655103	4.08266	0.0433255	0.417511
EXOC3L2	56.1333	0.132405	0.248498	0.2885	0.591183	0.894242
CHST2	140.615	0.132364	0.148267	0.781235	0.376764	0.80092
RPL23	10518.6	0.132313	0.0649748	4.16453	0.0412789	0.410488
USP43	800.731	0.132204	0.0488087	7.34237	0.0067348	0.247449
NDUFV2	48.3895	0.132166	0.187638	0.499651	0.479653	0.850675
RPL8	16931.7	0.132008	0.0554726	5.66608	0.0172961	0.318885
MICALL2	444.086	0.131901	0.101477	1.67783	0.195213	0.664239
SEPT1	40.6985	0.131787	0.183229	0.520901	0.470457	0.845627
CD3G	7.89848	0.131692	0.449449	0.0840178	0.771925	0.952325
SLC11A1	12.997	0.131636	0.353636	0.137436	0.710843	0.933744
NRROS	45.2598	0.131622	0.210826	0.393657	0.530383	0.869218
GTF2H2	405.454	0.131507	0.0773943	2.89484	0.0888636	0.523607
TNFSF10	7.28048	0.13149	0.456811	0.081216	0.775656	0.953308
ZNF654	627.534	0.131472	0.0796052	2.73677	0.0980626	0.538842
KAT6B	2349.07	0.131372	0.0682323	3.70599	0.0542175	0.448076
CDC25B	2100.05	0.131285	0.0575306	5.2149	0.0223941	0.343017
COL22A1	319.096	0.131134	0.133969	0.934215	0.33377	0.782619
KRTCAP2	162.088	0.131131	0.116322	1.26527	0.260656	0.729597
UNC13C	757.853	0.13113	0.124843	1.10389	0.293414	0.753787
NFE2L3	1889.92	0.13095	0.072669	3.23848	0.0719271	0.484862
RASD1	135.587	0.130941	0.3861	0.116037	0.733373	0.940054
AL357673.1	146.971	0.130885	0.0975893	1.80838	0.178703	0.650014
TIMM8B	757.435	0.130819	0.0897885	2.11573	0.145792	0.617368
IKBKG	158.552	0.130752	0.110556	1.39969	0.236775	0.707081
SPHKAP	181.712	0.130721	0.14517	0.809327	0.368319	0.796654
MANBA	2486.41	0.130684	0.0679057	3.70897	0.0541208	0.447529
WNK3	775.723	0.130618	0.0734814	3.16156	0.0753911	0.493653
CLMP	94.9311	0.130577	0.173752	0.559468	0.454475	0.837879
NAT9	1224.62	0.130537	0.0693267	3.53988	0.0599098	0.46295
RCN3	244.664	0.130524	0.0974491	1.78469	0.181574	0.653238
SQSTM1	1469.74	0.130492	0.0744273	3.07823	0.0793467	0.504958
TMTC2	875.803	0.130297	0.0973084	1.78607	0.181406	0.653204
MPDU1	1402.31	0.13021	0.0943556	1.91904	0.165962	0.639036
ATG14	955.759	0.130196	0.0578599	5.052	0.0245975	0.349793
EIF4A1	250.683	0.130164	0.114375	1.28917	0.256201	0.725277
E2F6	768.501	0.130049	0.0542858	5.75589	0.0164335	0.315038
MROH6	148.143	0.130037	0.151766	0.731635	0.392354	0.807199
RHPN1	2304.63	0.129974	0.0842352	2.36059	0.124435	0.586226
HESX1	41.6868	0.129956	0.177501	0.535614	0.464256	0.841465
PAQR7	505.742	0.1299	0.0710693	3.34719	0.0673199	0.475268
PIGH	241.481	0.129829	0.0823748	2.4895	0.114608	0.568686
BAI1	54.9388	0.129827	0.18311	0.50342	0.478001	0.850167
TUBB2A	1071.89	0.129719	0.104074	1.53867	0.214816	0.685312
ZRANB3	412.226	0.129684	0.0544216	5.68656	0.0170954	0.318156
PARP6	1859.46	0.129679	0.0540142	5.74207	0.0165632	0.315038
ZNF777	1088.69	0.129667	0.057689	5.05059	0.0246176	0.349793
FAM160A1	513.146	0.129654	0.0865921	2.24655	0.133913	0.597431
TEX30	228.842	0.129628	0.0945598	1.88234	0.170069	0.641508
MCHR1	33.5094	0.129619	0.218865	0.349146	0.554597	0.879575
GRIK5	524.175	0.129615	0.0871344	2.19006	0.138904	0.607089
NR1H3	285.748	0.129589	0.0748203	3.00274	0.0831237	0.513052
RP11-111M22.2	282.842	0.129477	0.0737327	3.07723	0.0793959	0.504958
LAG3	57.9124	0.129414	0.215833	0.35038	0.553898	0.879264
PNMA2	180.956	0.129365	0.141116	0.844815	0.358023	0.792539
PFKP	2571.17	0.129329	0.162879	0.637755	0.424525	0.822496
TMC6	2061.23	0.12928	0.0564044	5.24051	0.0220668	0.342539
GCHFR	497.826	0.1292	0.0772255	2.80344	0.094062	0.532073
SNRPD2	2517.65	0.129126	0.0863615	2.23742	0.134706	0.599128
CPM	365.092	0.129032	0.105769	1.49794	0.220989	0.694029
NXPH3	60.0306	0.128922	0.225349	0.320983	0.571018	0.886167
DNAJB13	40.974	0.128887	0.185746	0.482224	0.487417	0.853299
BMPR1B	692.171	0.128873	0.100102	1.65759	0.197929	0.665895
ARHGEF6	46.802	0.12885	0.169945	0.574617	0.44843	0.834878
RASGRP1	79.6474	0.128821	0.14079	0.841289	0.359028	0.793006
NUDT17	75.8487	0.128801	0.154549	0.68993	0.406188	0.814953
CSAD	616.368	0.128782	0.0963257	1.78268	0.18182	0.653489
RHD	46.7716	0.128683	0.183252	0.493888	0.482198	0.852053
DFNB59	152.406	0.128589	0.144257	0.795343	0.37249	0.798692
POLR1D	2462.17	0.128545	0.0441102	8.50129	0.00354896	0.201448
PFDN4	695.034	0.128417	0.0695568	3.39567	0.0653679	0.472537
ACY3	22.9087	0.128337	0.246757	0.272142	0.601898	0.897526
TMEM51	526.167	0.128296	0.0653094	3.8672	0.0492387	0.432591
DOCK8	647.755	0.128232	0.0760436	2.82875	0.0925905	0.530271
NDUFAF7	664.894	0.128152	0.0644148	3.93973	0.0471585	0.429001
SFTPD	19.2558	0.128065	0.337313	0.145537	0.702837	0.930753
IFIT2	3.31849	0.128056	0.715732	-0.00234962	1	1
LZTR1	2373.36	0.128007	0.0572518	4.98919	0.0255061	0.35601
PMEL	445.246	0.127963	0.0791965	2.60362	0.10662	0.552264
NKX6-2	5.64473	0.127903	0.553177	0.0509011	0.821503	0.963456
SNAPC3	2250.25	0.127895	0.062474	4.18611	0.0407564	0.409963
TMEM25	771.395	0.127871	0.0723208	3.10315	0.0781408	0.501115
EFCAB4A	817.264	0.127651	0.0886015	2.07049	0.150173	0.622304
PCDHAC1	64.6855	0.127642	0.143727	0.791716	0.373582	0.799187
MRPL42	1709.07	0.127605	0.0494419	6.64378	0.00995027	0.271306
TIMM17B	1396.31	0.127492	0.187755	0.459823	0.497707	0.858341
PLEKHA4	520.48	0.127484	0.0808817	2.49092	0.114505	0.568366
ALOX12	40.861	0.127446	0.166175	0.585306	0.44424	0.834586
DENND1A	880.628	0.127381	0.0590659	4.63198	0.0313813	0.377998
LPIN3	906.937	0.127356	0.097403	1.70759	0.191298	0.662504
GPX4	3347.13	0.127355	0.0574529	4.91098	0.0266866	0.362125
CYTH2	4669.49	0.127336	0.0627381	4.10374	0.0427886	0.417274
MOCS3	478.387	0.127168	0.0539068	5.55713	0.0184055	0.324772
CNTN1	175.035	0.127158	0.126664	1.00343	0.316482	0.771521
RPL24	10244.5	0.127149	0.0657398	3.737	0.0532198	0.446161
DET1	238.997	0.126999	0.0772859	2.70583	0.0999821	0.540081
RASL11B	485.912	0.12696	0.0934782	1.83289	0.175787	0.647467
GOLGA6L9	81.8875	0.126949	0.165774	0.579223	0.446617	0.83466
ELMO3	178.404	0.126804	0.112386	1.26448	0.260805	0.729755
RPS15A	2478.83	0.126762	0.0684717	3.42895	0.0640629	0.469049
MLLT10	1459.91	0.126605	0.0500583	6.40971	0.0113498	0.280012
RPA3-AS1	503.792	0.126604	0.0738345	2.93112	0.0868869	0.519981
NFIX	10.1321	0.126591	0.40915	0.0884593	0.766145	0.950708
TUBGCP3	1056.84	0.126353	0.06478	3.81357	0.0508391	0.437777
C9orf169	125.377	0.126236	0.185055	0.462046	0.49667	0.858105
ANKS3	755.893	0.126153	0.0706303	3.18127	0.0744868	0.49236
ST3GAL6	578.334	0.126094	0.0822542	2.36152	0.124361	0.586226
KANK1	2222.9	0.126093	0.0552318	5.2269	0.0222402	0.342539
BET1	694.679	0.126048	0.0514049	6.0149	0.0141856	0.298122
INSIG1	907.697	0.126032	0.121522	1.06454	0.302183	0.762553
SURF2	311.179	0.126007	0.0842944	2.21999	0.136234	0.60261
CTDSP1	2463.12	0.126002	0.053482	5.54951	0.0184859	0.324848
SFRP1	1554.82	0.125814	0.073153	2.96828	0.0849119	0.516164
LNX1	1520.18	0.125804	0.0685115	3.38321	0.0658636	0.473806
CAMK1	103.859	0.125758	0.115177	1.19346	0.274632	0.741886
BOP1	43.5339	0.125689	0.200149	0.391477	0.531524	0.869507
AHSA2	1975.31	0.125612	0.0980725	1.63384	0.201173	0.66835
EIF2A	1842.41	0.125501	0.0411973	9.30509	0.00228518	0.165836
USMG5	780.752	0.125413	0.0878362	2.02581	0.154646	0.628204
COMMD6	614.939	0.125381	0.0917318	1.84789	0.174029	0.64562
C12orf49	3219.75	0.125245	0.0844347	2.20824	0.137275	0.605201
MTHFSD	740.878	0.125207	0.0497039	6.34272	0.0117864	0.283572
COX7C	2515.33	0.125171	0.0830339	2.25868	0.132867	0.596738
ISX	1086.67	0.125148	0.0829039	2.28363	0.130745	0.595251
FAM124A	148.032	0.125138	0.18278	0.45203	0.501373	0.860213
FOXJ1	2019.28	0.125131	0.075667	2.72216	0.0989643	0.538885
CCDC24	592.955	0.125111	0.0535162	5.46573	0.019393	0.329852
OXER1	85.2941	0.124999	0.115757	1.16527	0.280376	0.744309
PRPS1	2074.06	0.124963	0.106847	1.37466	0.241014	0.711082
GSTM2	584.493	0.124901	0.0996171	1.56858	0.210414	0.679194
KIT	1556.8	0.124865	0.0781313	2.53418	0.111405	0.562328
RPSA	13995.8	0.124846	0.0739267	2.85428	0.0911309	0.52692
OBSL1	9488.34	0.124836	0.0783382	2.54653	0.110536	0.560722
ZBTB22	1160.29	0.124625	0.0567432	4.81642	0.0281898	0.367851
RLF	2237.57	0.124556	0.0860747	2.105	0.146818	0.618695
WDR31	259.012	0.124554	0.0744741	2.80401	0.0940292	0.532073
PIGV	270.102	0.12455	0.0819923	2.30838	0.128678	0.592385
RBM44	79.8736	0.124383	0.165041	0.569303	0.450536	0.835997
DBNDD2	57.3649	0.124343	0.142477	0.765142	0.381724	0.803151
HOMER1	1536.89	0.12432	0.043572	8.1423	0.00432444	0.210889
POLR2H	1118.18	0.124247	0.0687288	3.26678	0.0706963	0.480551
THAP1	341.946	0.124209	0.0756092	2.6847	0.101317	0.542283
CHD5	24.6491	0.124043	0.256881	0.233711	0.628786	0.906374
HR	2.79374	0.123949	0.917753	0.0142697	0.904914	0.98417
AJUBA	9199.74	0.123938	0.0524057	5.57773	0.0181903	0.322322
C16orf46	75.5355	0.123915	0.139816	0.778898	0.377478	0.801324
FAM195B	491.206	0.123912	0.107661	1.32986	0.24883	0.717697
CRADD	160.919	0.123909	0.0961847	1.65912	0.197722	0.665723
CA8	64.6849	0.123896	0.143332	0.747476	0.387276	0.804184
MRPL46	155.245	0.123723	0.118423	1.09156	0.296126	0.75756
AGAP4	134.967	0.123713	0.108476	1.29889	0.254416	0.723425
ZNF300	1239.73	0.123665	0.0585468	4.46236	0.0346496	0.389237
ZDHHC11B	57.8273	0.123619	0.150755	0.67349	0.411837	0.818273
AUH	608.504	0.123491	0.0581306	4.50428	0.0338101	0.386688
MTRNR2L2	21.2874	0.123472	0.297582	0.165645	0.684012	0.926312
RPL5	19311.3	0.12337	0.0517985	5.68081	0.0171514	0.318363
NR4A3	266.744	0.123288	0.119392	1.06208	0.302742	0.762603
KIAA0825	139.29	0.123249	0.12889	0.912127	0.339551	0.783458
WNT9A	106.176	0.12323	0.13895	0.777252	0.377983	0.801324
TESK2	519.485	0.123206	0.0736506	2.806	0.0939124	0.532073
LGR4	5212.5	0.123142	0.0611861	4.05492	0.0440429	0.419546
EPAS1	126.492	0.122962	0.166143	0.542759	0.461291	0.84045
EMP3	100.242	0.122847	0.144629	0.720974	0.395825	0.809128
ARHGEF37	71.0483	0.122772	0.138117	0.793026	0.373187	0.798715
POFUT2	2583.54	0.122766	0.0483642	6.41131	0.0113396	0.280012
CORO1A	27.9155	0.122766	0.206463	0.353174	0.552322	0.878521
SFXN4	318.795	0.122696	0.0676503	3.30096	0.0692395	0.479189
HEY1	220.435	0.122675	0.201155	0.371589	0.54214	0.873907
SYNDIG1	72.3161	0.122581	0.163317	0.554846	0.456344	0.838498
NR1D1	67.5606	0.122519	0.169966	0.518847	0.471334	0.845933
AKAP7	843.034	0.122376	0.08213	2.2221	0.136048	0.602481
HLX	34.2106	0.122287	0.33196	0.132885	0.715459	0.935276
ISM2	23.2116	0.122216	0.240687	0.255162	0.613464	0.90165
ANKS1B	135.471	0.122156	0.129127	0.891098	0.34518	0.786579
RPS11	18009.2	0.122105	0.0680438	3.22705	0.0724311	0.486913
FHL2	333.778	0.122049	0.110741	1.21661	0.270028	0.7377
TSNAX	1262.94	0.122038	0.0575374	4.50169	0.0338614	0.38671
KIFC2	852.014	0.121983	0.0909419	1.79999	0.179714	0.651184
RNF214	1170.21	0.121866	0.045656	7.11103	0.00766112	0.258207
HNRNPLL	2856.38	0.121773	0.0447438	7.39392	0.00654446	0.244215
WDR18	1248.6	0.121761	0.0432169	7.94432	0.00482386	0.220956
WDR73	1553.23	0.121722	0.0517648	5.51039	0.0189038	0.324941
CMPK2	69.0693	0.121722	0.143168	0.719086	0.396444	0.809828
ENTPD2	12.6683	0.121671	0.297353	0.168222	0.681696	0.92622
ZNF274	894.225	0.121572	0.0650495	3.48493	0.06193	0.467447
ZNF17	196.904	0.121557	0.0942716	1.66222	0.197304	0.665589
UHMK1	1671.47	0.121547	0.0503301	5.83945	0.0156707	0.311033
RNASEH2C	714.044	0.121487	0.0787943	2.37085	0.12362	0.585501
TMEM144	443.74	0.121358	0.111504	1.18767	0.2758	0.742909
RPS7	8082	0.12133	0.0680664	3.17309	0.0748609	0.49303
OMA1	361.145	0.121328	0.0880394	1.90829	0.167154	0.640085
RFNG	1408.46	0.121312	0.0457241	7.03048	0.00801339	0.261312
ANO2	88.4699	0.121209	0.123991	0.95551	0.328321	0.779076
RAB40C	1049.41	0.12113	0.0531158	5.19634	0.0226345	0.344471
RNASEK	77.5531	0.121111	0.157899	0.586017	0.443964	0.834314
DIEXF	562.768	0.12109	0.0541971	4.98885	0.0255111	0.35601
UXT	492.623	0.121071	0.0787107	2.3566	0.124754	0.587163
EPHB3	1221.14	0.121042	0.0873403	1.90592	0.167417	0.640422
DLK2	57.2393	0.121033	0.134682	0.807327	0.368912	0.797316
BBS5	226.641	0.120982	0.0929629	1.68091	0.194803	0.664239
SSPN	34.4727	0.120935	0.175972	0.471936	0.492098	0.856177
FADS3	709.491	0.120827	0.0725798	2.77028	0.0960293	0.535992
NRG1	479.812	0.120791	0.112995	1.14737	0.284101	0.745758
RBM46	45.7194	0.120734	0.180612	0.440787	0.506743	0.862536
SHC2	4863.25	0.120623	0.068983	3.05568	0.0804552	0.505541
AGTR1	154.471	0.120578	0.153702	0.622001	0.430305	0.826281
TAZ	742.089	0.120568	0.0606943	3.95032	0.0468624	0.428632
KLHL17	910.793	0.120551	0.0840365	2.0426	0.152948	0.625824
NPY1R	923.541	0.120535	0.0728344	2.73589	0.0981167	0.538842
ERF	3157.31	0.120519	0.0461656	6.79596	0.00913645	0.269858
RNF138	1773.67	0.120434	0.0399076	9.09211	0.00256714	0.173051
PDDC1	1297.47	0.12039	0.0622544	3.72511	0.0536002	0.446161
GXYLT2	196.649	0.120227	0.0931679	1.65124	0.19879	0.666948
GCAT	411.1	0.120182	0.0756366	2.5234	0.112169	0.564036
KIAA1958	2636.31	0.120038	0.0836207	2.0517	0.152037	0.624782
ACVR2A	755.193	0.119902	0.0652202	3.35515	0.0669951	0.474598
KIF12	1377.62	0.119879	0.105945	1.28036	0.257833	0.727452
ZNF641	1393.4	0.119861	0.0431762	7.70408	0.0055096	0.231185
TBCA	2023.04	0.119781	0.0698102	2.94098	0.0863583	0.519782
AKAP8L	4958.27	0.119772	0.07178	2.76461	0.0963704	0.536348
MAN2C1	2378.42	0.11977	0.0656856	3.31254	0.0687532	0.479189
ALG9	322.578	0.119704	0.0887277	1.82318	0.176935	0.648729
RPL19	8757.11	0.119563	0.0608701	3.85573	0.0495763	0.433187
DEPDC4	32.0665	0.11947	0.193423	0.382165	0.536447	0.871712
TRAPPC2	520.35	0.119427	0.0589403	4.11411	0.0425269	0.416388
TIMM9	307.341	0.119382	0.0688778	3.0053	0.0829928	0.513052
SMARCD1	5364.83	0.11934	0.0400347	8.88122	0.00288119	0.18248
TTC9C	595.262	0.119319	0.0689311	2.99347	0.0836007	0.513804
RPS9	13403.7	0.11929	0.0614857	3.77263	0.0520977	0.443238
SSNA1	1182.22	0.119233	0.0618584	3.71458	0.0539391	0.447037
SUGP1	1480.79	0.119182	0.0517046	5.30411	0.0212751	0.339071
ZNF511	502.309	0.119169	0.0693361	2.95448	0.08564	0.517818
PER2	621.111	0.119138	0.0848888	1.95821	0.161705	0.634397
PFKL	6387.4	0.119042	0.0594563	4.01279	0.0451563	0.424355
CHCHD5	393.974	0.119003	0.0768347	2.41038	0.120533	0.580749
PARP16	266.002	0.118965	0.0719607	2.73413	0.0982251	0.538842
PLCG2	125.552	0.118858	0.129717	0.843182	0.358488	0.792708
RNF2	1476.08	0.118813	0.0416826	8.1115	0.00439853	0.21165
PRPF39	2016.61	0.118796	0.0635208	3.49418	0.061585	0.467241
IDUA	682.585	0.118788	0.084127	1.98883	0.158463	0.631175
PET100	100.958	0.118779	0.138586	0.726633	0.393977	0.807835
C9orf72	745.801	0.118734	0.0627556	3.58551	0.0582857	0.458142
SLC5A12	9.6176	0.118642	0.407626	0.0811872	0.775695	0.953308
SLC12A5	44.7777	0.118595	0.178873	0.440449	0.506906	0.862573
FASTKD3	280.761	0.118587	0.0700252	2.87099	0.0901896	0.525978
VASN	427.118	0.11854	0.0981178	1.45653	0.227483	0.69864
SH3GLB2	3553.4	0.118517	0.0665858	3.16013	0.0754573	0.493709
AL627309.1	504.604	0.118496	0.0715818	2.73174	0.0983719	0.538842
MTUS2	267.666	0.118386	0.105532	1.25957	0.261732	0.730373
VARS2	1858.35	0.118284	0.0651975	3.27797	0.0702156	0.479317
NPTX2	32.4206	0.118234	0.277934	0.182548	0.669193	0.92166
MYB	89.221	0.118189	0.165479	0.515732	0.472668	0.846599
TCEA3	134.744	0.11797	0.140635	0.706209	0.400705	0.812438
RPL21	6271.32	0.117963	0.078079	2.28154	0.130922	0.595354
SIGIRR	1202.68	0.117894	0.0659718	3.18819	0.0741722	0.491613
JARID2	4147.17	0.117879	0.0617562	3.63101	0.0567125	0.454787
RAB28	641.912	0.117835	0.0588471	4.00352	0.0454052	0.424355
ORAOV1	655.419	0.117826	0.068822	2.92226	0.0873657	0.519981
TP53I13	1036.39	0.117733	0.0726743	2.61237	0.106033	0.550603
OGDHL	334.408	0.117657	0.0907676	1.68303	0.194522	0.66382
RGAG1	27.5286	0.117649	0.256978	0.208921	0.647615	0.912526
DECR2	454.464	0.117569	0.0782719	2.26176	0.132603	0.596338
RAB37	318.932	0.117538	0.143131	0.671327	0.412589	0.818354
FAT2	31.6249	0.117529	0.196398	0.355543	0.550992	0.877646
KCNF1	96.0417	0.117339	0.153218	0.589806	0.442494	0.833061
NXT2	959.983	0.117211	0.0643605	3.31509	0.0686467	0.479189
RNF125	375.198	0.117202	0.0896234	1.71414	0.190449	0.662122
ADAM28	145.385	0.117197	0.112857	1.07977	0.29875	0.76046
TET2	1480.93	0.11703	0.0619826	3.56094	0.0591544	0.461253
RPL14	10966.8	0.116983	0.0560855	4.35047	0.0369988	0.397698
OSGEP	1278.38	0.116968	0.0825738	2.0126	0.155997	0.629791
WDR13	1668.12	0.116911	0.0535809	4.76395	0.0290617	0.371282
SRSF6	12949.4	0.116869	0.0472958	6.09636	0.0135461	0.296714
PTPRM	3600.01	0.116867	0.0773918	2.26778	0.132089	0.596255
TRPC4	330.232	0.116855	0.142811	0.664402	0.41501	0.819245
HOXA1	2146.75	0.116816	0.0615143	3.59213	0.0580538	0.457796
TMC7	246.357	0.116801	0.122387	0.914941	0.338807	0.783335
RNF122	928.448	0.116786	0.0642836	3.29609	0.0694448	0.479189
ARVCF	2786.33	0.116718	0.0471605	6.10738	0.0134619	0.296714
DUSP5	671.227	0.116586	0.189207	0.381348	0.536883	0.871936
POLG2	504.323	0.116576	0.060324	3.7248	0.0536102	0.446161
C7orf57	8.35939	0.116521	0.425203	0.0726232	0.787555	0.956046
PHC1	1560.88	0.116476	0.0528192	4.84763	0.0276841	0.365099
LAMB3	288.428	0.116464	0.191391	0.3706	0.542678	0.874087
ADPRM	154.549	0.116464	0.104905	1.23312	0.266802	0.735296
TLE6	228.865	0.116455	0.0845381	1.90246	0.167803	0.640726
RYR2	42.6935	0.11635	0.287466	0.162392	0.686964	0.926401
SMIM20	541.28	0.116276	0.0799796	2.11264	0.146087	0.617439
SKIV2L	2330.13	0.116254	0.0524567	4.89502	0.0269342	0.363542
CDK5RAP3	3651.1	0.116221	0.0745005	2.42913	0.119099	0.577785
ANAPC11	1572.33	0.116214	0.0684561	2.86859	0.0903238	0.525978
C12orf52	432.606	0.116204	0.0588732	3.89494	0.0484316	0.431497
PHYKPL	1396.68	0.115967	0.0607458	3.62703	0.0568481	0.454787
LUC7L	4671.22	0.115882	0.05677	4.15347	0.0415492	0.41198
TRIT1	1026.86	0.11586	0.0525512	4.86715	0.0273727	0.365099
TRPV3	216.63	0.115829	0.0907834	1.62388	0.202552	0.669127
ST6GALNAC6	1369.24	0.115698	0.0660394	3.06411	0.0800389	0.505531
MED14	2222.68	0.115677	0.2604	0.197286	0.656921	0.916907
STK32C	168.663	0.115677	0.0993055	1.3454	0.246084	0.715417
APBA1	123.068	0.115617	0.180923	0.403925	0.525069	0.867387
RPL12	8205.82	0.115575	0.0508449	5.17511	0.0229128	0.344823
NOXA1	604.762	0.115575	0.102291	1.28073	0.257763	0.727452
NMNAT2	233.598	0.115544	0.101464	1.29169	0.255737	0.725004
ZNF764	1116.69	0.115526	0.0656028	3.11459	0.077594	0.500682
DDX51	852.857	0.115477	0.0554963	4.33237	0.0373941	0.398705
EEF1B2	3339.72	0.11538	0.0784974	2.1571	0.141912	0.613081
VWF	23.7075	0.115346	0.275103	0.178057	0.673049	0.923579
DUSP3	3248.06	0.115345	0.0653946	3.11564	0.077544	0.500682
AGPAT5	1917.24	0.115325	0.0637456	3.27726	0.0702461	0.479317
CNIH1	1394.72	0.115248	0.049253	5.47958	0.0192399	0.328402
SLC25A21-AS1	19.6816	0.115013	0.2621	0.191623	0.661569	0.919209
CTAGE5	57.9556	0.114998	0.163566	0.488264	0.484703	0.852773
SLC17A5	674.395	0.114989	0.0735472	2.44494	0.117904	0.57543
AKTIP	809.003	0.114846	0.0557374	4.24461	0.039375	0.407627
SLC16A9	778.862	0.114844	0.0784734	2.13848	0.143644	0.616623
MLPH	99.966	0.114833	0.183312	0.395006	0.52968	0.869218
PORCN	154.237	0.114802	0.0933477	1.51048	0.219066	0.69104
PPAP2B	1316.06	0.114763	0.062086	3.43624	0.0637809	0.469049
FAM127C	705.403	0.114733	0.112241	1.04391	0.306913	0.764692
STX7	3462.12	0.11473	0.036228	10.0307	0.0015395	0.136998
ZFAT	344.136	0.114662	0.0785182	2.1311	0.144338	0.616819
RHOT1	1535	0.114575	0.0425023	7.25215	0.00708161	0.251852
UNC5B	493.637	0.11455	0.128282	0.796044	0.372279	0.798692
RNF39	103.374	0.114521	0.129385	0.776807	0.37812	0.80135
HLA-DMB	44.2786	0.11439	0.177132	0.418635	0.517619	0.865872
CPNE1	3549.02	0.114381	0.0495443	5.31149	0.0211852	0.339071
AGAP6	495.896	0.114297	0.0690049	2.75396	0.0970139	0.537749
TCEAL7	701.336	0.114238	0.0861493	1.76506	0.183994	0.655975
HAS2	371.089	0.114195	0.240917	0.225222	0.63509	0.9088
RMND1	939.27	0.114193	0.0533487	4.56699	0.0325938	0.381425
NDUFA1	402.555	0.114146	0.129463	0.763319	0.382292	0.803311
P4HA2	1321.68	0.114104	0.0831284	1.88728	0.169509	0.641407
RPL13A	29042	0.114091	0.0632822	3.25349	0.0712717	0.482891
LRRC8E	23.6953	0.114053	0.259139	0.193377	0.660121	0.918418
RBM12B-AS1	39.6965	0.114009	0.216644	0.272034	0.601971	0.897526
ZNF852	304.479	0.113956	0.0699863	2.6476	0.103706	0.549808
IP6K3	63.6699	0.113913	0.178317	0.408861	0.522548	0.866681
ROGDI	1302.66	0.113811	0.067238	2.85613	0.0910263	0.52692
TSPAN2	1479.17	0.113808	0.0613908	3.45391	0.0631023	0.469049
LPPR1	296.994	0.113742	0.10538	1.16715	0.279988	0.744013
TFE3	2754.64	0.113734	0.0891272	1.62446	0.202471	0.669127
KCNQ1	114.898	0.113683	0.150462	0.573852	0.448732	0.83515
MAFF	314.655	0.11364	0.153005	0.552991	0.457098	0.838739
TMEM169	181.743	0.113631	0.123781	0.826726	0.363221	0.793962
STAT4	92.9992	0.113623	0.136077	0.696753	0.403877	0.814542
UBE3D	299.53	0.113593	0.085364	1.77463	0.182811	0.653947
TMEM196	12.6087	0.113532	0.305873	0.137244	0.711036	0.933744
BRI3	998.059	0.113506	0.0694742	2.66964	0.102279	0.545241
PVRL3	1992	0.113494	0.0742564	2.32313	0.127463	0.589822
MLST8	1055.06	0.113443	0.0609829	3.45441	0.0630834	0.469049
ZAP70	83.0406	0.113417	0.180773	0.398397	0.527918	0.868791
TMEM126B	645.006	0.113332	0.0668594	2.87347	0.0900505	0.525783
RFESD	21.9969	0.113279	0.281322	0.161225	0.688031	0.926401
MEPCE	1289.84	0.113113	0.0564128	4.02427	0.04485	0.423541
GLYATL2	116.998	0.112925	0.152258	0.553261	0.456988	0.838643
RSPO4	172.464	0.112878	0.130067	0.761195	0.382955	0.803311
CREBL2	892.126	0.112875	0.0666033	2.85423	0.0911339	0.52692
TMCO6	570	0.112821	0.0886699	1.61987	0.20311	0.669166
GRASP	265.178	0.112796	0.156774	0.513959	0.47343	0.846928
ADRBK1	2559.34	0.112709	0.0496686	5.1481	0.0232718	0.345594
MYLIP	1373.92	0.11265	0.0941774	1.41928	0.233522	0.704053
GLUD2	172.702	0.112593	0.0976074	1.32853	0.249067	0.717697
SGSH	813.83	0.112478	0.0583418	3.71126	0.0540467	0.447193
TAF1C	2415.78	0.112391	0.0714753	2.45551	0.117113	0.573722
STK32A	219.646	0.112378	0.11322	0.985882	0.320751	0.774632
SLC41A3	1545.92	0.112367	0.0619305	3.28633	0.0698591	0.479189
YAE1D1	432.589	0.112367	0.0803004	1.9427	0.163376	0.635135
C4orf3	3753.23	0.112281	0.0796545	1.99297	0.158031	0.631175
PLD5	36.2161	0.112276	0.265271	0.177829	0.673246	0.923763
CLCF1	445.312	0.112265	0.0849345	1.74478	0.186534	0.656984
TRAPPC2P1	141.415	0.112113	0.107414	1.09005	0.29646	0.757793
CCNI	14688.1	0.112087	0.0547571	4.19542	0.0405333	0.409194
VPS52	1232.24	0.112078	0.0427245	6.879	0.00872144	0.268125
C19orf24	382.36	0.112038	0.0776294	2.08139	0.149105	0.620903
GTF2IRD1	1431.98	0.112028	0.0436722	6.57244	0.010357	0.272792
CCDC150	883.241	0.112021	0.0818088	1.87382	0.171038	0.642145
ERO1L	2429.32	0.111963	0.0740447	2.29857	0.129493	0.593769
WASH4P	103.486	0.111806	0.116671	0.914511	0.33892	0.783335
ARHGEF16	2599.79	0.111802	0.0676122	2.74128	0.0977862	0.538842
DVL1	1636.06	0.111767	0.0530476	4.43819	0.0351435	0.391349
RIOK3	2044.89	0.111762	0.0516183	4.69742	0.0302079	0.373842
NAA16	1779.41	0.111721	0.10354	1.15746	0.281992	0.745307
R3HDM2	958.433	0.111695	0.0559831	3.98222	0.0459828	0.425719
TSPEAR	67.9129	0.111646	0.215554	0.26684	0.605459	0.898629
BRSK2	1197.38	0.11161	0.0613259	3.29549	0.0694705	0.479189
ULK3	835.788	0.111544	0.0537666	4.30145	0.0380799	0.402533
PTS	675.809	0.111543	0.077805	2.0549	0.151718	0.624782
LOH12CR2	17.6383	0.111534	0.271428	0.168746	0.681229	0.926203
TARBP2	1094.53	0.111506	0.0517342	4.63795	0.0312723	0.377998
MORC3	1435.01	0.111482	0.0455039	5.98837	0.0144005	0.298796
MKS1	784.981	0.111467	0.0611146	3.32302	0.0683163	0.479189
MPG	398.75	0.111417	0.0839709	1.76052	0.18456	0.656394
FAM160B2	1175.09	0.11135	0.0589505	3.5609	0.0591555	0.461253
CALCB	32.9298	0.111343	0.190667	0.338841	0.560499	0.882479
SULT1A2	61.1137	0.11131	0.149885	0.553641	0.456834	0.838576
AGTPBP1	1805.46	0.111242	0.0508296	4.78167	0.0287642	0.370869
CEP95	1529.99	0.1112	0.0472982	5.52068	0.0187929	0.324848
RPL15	19034.3	0.111163	0.0466882	5.66586	0.0172983	0.318885
RNF128	2050.4	0.111162	0.0849863	1.72246	0.189376	0.661777
DIAPH2	1187.53	0.1111	0.0593822	3.50545	0.0611674	0.466139
RPRD1A	3281.98	0.111088	0.0428928	6.70774	0.00959953	0.269858
C9orf163	29.2454	0.111069	0.232383	0.226696	0.633984	0.908318
COX7A2L	1810.53	0.110989	0.0473449	5.49878	0.0190297	0.326339
FDXACB1	30.6457	0.110876	0.20499	0.293908	0.587727	0.893223
AQP7	52.3086	0.110874	0.201854	0.298915	0.584564	0.892174
FAM122A	584.832	0.110846	0.064859	2.92123	0.0874213	0.519981
TRAF1	526.275	0.110829	0.098235	1.27221	0.259352	0.728639
CSRNP2	3056.08	0.110781	0.0464505	5.68296	0.0171305	0.318363
LMBR1L	1932.87	0.110775	0.0471508	5.49983	0.0190183	0.326339
LYRM4	642.851	0.110683	0.0580972	3.63151	0.0566955	0.454787
IFT74	762.864	0.110656	0.0491268	5.08391	0.0241489	0.348231
ZBTB17	1457.98	0.110641	0.0459799	5.80062	0.0160205	0.312503
ZKSCAN4	423.715	0.110633	0.0566643	3.8101	0.0509443	0.438315
PCDHB5	734.951	0.110625	0.541554	0.0404981	0.84051	0.967423
ZNF223	69.0123	0.11062	0.159112	0.477321	0.489638	0.855011
MSRA	136.29	0.110595	0.106757	1.07324	0.300216	0.762058
ABCD4	2397.15	0.110586	0.0572629	3.71117	0.0540496	0.447193
HMGCS2	116.855	0.110561	0.156982	0.5002	0.479412	0.850675
MICU3	362.118	0.110555	0.0809495	1.87488	0.170918	0.642145
RBX1	353.706	0.110535	0.0883748	1.5656	0.210847	0.679503
RPS19	12814.1	0.110363	0.0579589	3.62475	0.0569261	0.454787
ZFYVE28	37.346	0.110308	0.197511	0.309417	0.578038	0.889448
C15orf52	18.0583	0.110253	0.275373	0.160555	0.688646	0.926401
PIGF	424.049	0.110106	0.0772462	2.03603	0.15361	0.626894
WNT2B	162.65	0.110069	0.206728	0.275141	0.599904	0.896329
SP6	210.904	0.110062	0.166346	0.43381	0.510125	0.864766
CCNG1	6436.67	0.110019	0.0325333	11.4165	0.000727937	0.0917954
TMEM39B	416.445	0.110009	0.0542567	4.10704	0.0427049	0.417216
GDF3	4.45681	0.109802	0.621685	0.0311338	0.859942	0.973106
LTK	63.2916	0.109784	0.194811	0.318364	0.572593	0.887039
MYEOV2	471.95	0.109695	0.113931	0.917883	0.338031	0.783328
CA11	822.627	0.10959	0.0746434	2.14491	0.143043	0.61651
LCN12	64.243	0.109538	0.213	0.256558	0.612495	0.901275
MAPK3	934.284	0.109512	0.0536809	4.17015	0.041142	0.409963
SMIM19	355.214	0.109486	0.0661105	2.74377	0.0976343	0.538842
EPC1	1431.97	0.109432	0.0539049	4.13433	0.0420216	0.414786
FERMT2	3154.51	0.109366	0.0510012	4.61411	0.0317099	0.378569
NDUFC1	446.726	0.109315	0.0854376	1.63112	0.201548	0.668689
C10orf35	761.273	0.109269	0.0646433	2.85046	0.0913479	0.527094
RAPGEF5	385.519	0.109248	0.101244	1.16272	0.280902	0.744809
COL25A1	93.9095	0.109248	0.16819	0.422424	0.51573	0.865872
CABLES1	231.482	0.109247	0.0924821	1.39215	0.238042	0.707829
MECOM	2337.65	0.109179	0.145789	0.555955	0.455895	0.838108
GLRA4	2.96833	0.109163	0.781721	0.0202009	0.886978	0.978963
MRPS28	330.376	0.109094	0.0916982	1.42137	0.233178	0.703978
TLE3	2838.42	0.109078	0.0696777	2.4529	0.117308	0.574097
CCDC160	296.844	0.109053	0.132992	0.657713	0.417369	0.820098
CYP2W1	14.5885	0.109052	0.315956	0.119197	0.729907	0.93961
NAALADL1	90.3595	0.109024	0.177414	0.371745	0.542055	0.873907
IL6R	267.796	0.108997	0.130546	0.699823	0.402843	0.813993
ARHGAP6	163.533	0.108988	0.122485	0.786097	0.375283	0.799889
RILPL1	709.693	0.108942	0.0584389	3.47536	0.0622891	0.469049
NDUFA4	2623.5	0.108839	0.0845294	1.6496	0.199013	0.667021
IFI27	73.1404	0.10883	0.152013	0.515296	0.472855	0.846599
MLX	631.228	0.108733	0.058423	3.46017	0.0628639	0.469049
RP11-159G9.5	155.51	0.108731	0.113653	0.917721	0.338074	0.783328
POLD4	145.119	0.108696	0.102841	1.11554	0.290881	0.751635
DNAJC12	41.2897	0.108667	0.217824	0.246931	0.619244	0.903027
COLEC12	827.534	0.108629	0.192341	0.312922	0.575892	0.887708
GRB10	2199.72	0.1086	0.0505795	4.60042	0.0319641	0.378569
QPRT	5548.63	0.108559	0.0506802	4.58923	0.0321734	0.378569
HEXDC	1451.23	0.108556	0.0911086	1.41629	0.234015	0.704616
TMEM158	35.0156	0.108474	0.206903	0.273899	0.600728	0.896582
RPL18A	7111.28	0.108372	0.062678	2.99223	0.0836647	0.513804
SIAH2	547.407	0.108338	0.0590986	3.355	0.067001	0.474598
RFX2	684.058	0.108327	0.0617606	3.0677	0.0798623	0.505531
KIAA0355	1836.2	0.108302	0.0387763	7.79629	0.00523538	0.228847
CMC1	215.506	0.108192	0.101126	1.14866	0.28383	0.745758
HAAO	153.594	0.108161	0.089687	1.45772	0.227293	0.69864
GPI	4073.5	0.108095	0.0716052	2.28852	0.130334	0.59412
ADAMTS4	108.814	0.108035	0.114392	0.894555	0.344246	0.786476
CCSER1	81.3704	0.108002	0.131028	0.682636	0.408681	0.81581
ING5	1188.43	0.10797	0.0463312	5.43091	0.0197834	0.331815
SQRDL	48.1989	0.107953	0.173929	0.385488	0.534681	0.87075
PRKRIP1	1750.75	0.107952	0.0475928	5.14139	0.0233619	0.345594
EMILIN3	35.8119	0.107947	0.205553	0.274095	0.600598	0.896582
ABCA7	1839.34	0.10782	0.0581196	3.43371	0.0638785	0.469049
SETD4	956.97	0.107795	0.0517426	4.34006	0.0372257	0.398053
TBCEL	788.349	0.107672	0.0548349	3.85283	0.0496621	0.433187
TAF1A	629.775	0.107668	0.0924403	1.34321	0.246468	0.715741
CADM2	47.4253	0.107601	0.229478	0.218729	0.64001	0.910687
PAIP2	2126.52	0.107399	0.0384722	7.78807	0.00525922	0.228847
TSPAN4	797.378	0.107389	0.0580051	3.4333	0.0638943	0.469049
SNX15	33.8468	0.107373	0.216216	0.244293	0.621122	0.903858
RPL32	6238.03	0.107294	0.0661556	2.63787	0.104343	0.550003
SEMA4C	4071.84	0.107252	0.0341798	9.83247	0.00171458	0.143188
MAP2K7	1594.42	0.107191	0.0468288	5.23413	0.0221479	0.342539
CCBE1	133.356	0.107103	0.387693	0.0759794	0.782822	0.954862
ZNF576	268.687	0.10705	0.0781281	1.87661	0.17072	0.642145
SNAPIN	601.926	0.107039	0.0596557	3.22058	0.072718	0.487274
LSM14B	2922.04	0.10703	0.044365	5.82436	0.0158058	0.311033
ZNF329	776.054	0.107015	0.0698085	2.34097	0.126011	0.588424
HS3ST3A1	100.586	0.106958	0.174991	0.371682	0.542089	0.873907
ZDHHC17	2259.68	0.106954	0.058764	3.30818	0.0689358	0.479189
EPHA6	133.566	0.106923	0.129655	0.678469	0.410115	0.817322
PELI2	811.657	0.106918	0.0701408	2.32224	0.127537	0.589822
SRF	3704.9	0.10689	0.0746704	2.04151	0.153057	0.625886
PLEKHF2	508.808	0.106798	0.0580764	3.37244	0.0662953	0.474222
PIR	83.5237	0.106797	0.138719	0.58441	0.444589	0.834589
DYM	1328.06	0.106774	0.0370692	8.29557	0.00397419	0.208841
ANK2	335.119	0.106758	0.0806063	1.74463	0.186553	0.656984
PILRB	449.063	0.106669	0.0970892	1.19751	0.273821	0.741201
PATL1	1933.73	0.106637	0.050668	4.43438	0.035222	0.391349
SHPK	112.358	0.106616	0.136524	0.603715	0.437164	0.83038
ZNF585A	312.725	0.106522	0.090868	1.37111	0.241622	0.711299
AC079602.1	131.703	0.106508	0.120067	0.78714	0.374966	0.79959
GUK1	1894.86	0.106446	0.0614859	3.00577	0.0829685	0.513052
CNFN	48.8601	0.106431	0.211472	0.245907	0.619972	0.903372
PDE8A	673.874	0.106381	0.0730042	2.12733	0.144693	0.616978
BACH1	2389.73	0.106377	0.0406504	6.85092	0.00885958	0.268151
MMACHC	191.848	0.106376	0.0871131	1.4864	0.222777	0.695431
RPLP0	26037.9	0.106351	0.0518888	4.21882	0.0399779	0.408696
APEX1	7055.89	0.106336	0.0371507	8.18459	0.00422477	0.20914
DNTTIP1	861.769	0.106309	0.0561168	3.58991	0.0581312	0.458142
ANKRD45	77.2683	0.106305	0.146836	0.520796	0.470502	0.845627
ZNF821	768.903	0.106262	0.0575615	3.41176	0.0647332	0.470635
SMYD3	659.822	0.106237	0.0535288	3.93694	0.0472365	0.429444
ACPP	123.405	0.106193	0.112339	0.890062	0.345461	0.786642
NAP1L5	193.927	0.106189	0.102058	1.0739	0.300066	0.762058
WNK4	61.6174	0.106186	0.179999	0.343674	0.557716	0.881409
DGKG	3.69876	0.10618	0.946652	0.0112611	0.915489	0.986136
ODF3B	140.05	0.106158	0.119366	0.794393	0.372775	0.798692
NIPAL2	283.344	0.106129	0.0828821	1.63816	0.200578	0.668196
GTF2B	517.489	0.105997	0.0632679	2.79395	0.0946205	0.533944
LATS1	1702.58	0.105968	0.0682037	2.42327	0.119545	0.578339
LARP4B	4701.97	0.105945	0.0542412	3.81332	0.0508466	0.437777
ZNF880	370.173	0.105856	0.0817239	1.68555	0.194189	0.663814
RPL10A	9732.07	0.105845	0.04929	4.60699	0.0318418	0.378569
RHOT2	3793.93	0.105738	0.0487187	4.70231	0.0301221	0.373095
[truncated: 12,633 more rows]

## Sheet: EP
genes	baseMean	log2FoldChange	lfcSE	stat	pvalue	padj
OR52A1	0	NA	NA	NA	NA	NA
TNFRSF13B	0	NA	NA	NA	NA	NA
PRDM14	2.30155	2.522	1.02144	4.69577	0.0302369	NA
CTSF	6.9575	2.48076	1.82459	1.00601	0.315861	NA
ARX	35.626	2.32658	0.453935	22.5543	2.04291e-06	0.00154251
SCGB3A2	2.28334	2.19725	1.21014	2.28837	0.130347	NA
CR1L	1.6848	1.95465	1.21579	2.60853	0.10629	NA
ATP2B2	15.3113	1.94506	0.459814	16.7456	4.27407e-05	0.0133295
GCG	9.60208	1.80789	0.701168	4.90649	0.0267559	NA
APOA4	2.14684	1.69552	0.883699	3.61013	0.0574286	NA
KCNG3	3.15025	1.65005	0.722243	5.23013	0.0221988	NA
SOX18	4.63544	1.64728	0.67068	5.96091	0.0146265	NA
GPR119	5.68845	1.64593	0.826415	3.78144	0.051824	NA
HS3ST2	0.421766	1.5695	3.00175	0.510133	0.475081	NA
GPR116	18.7783	1.44461	0.841694	2.33464	0.126525	0.633108
SLC4A10	1.62356	1.22519	1.07407	1.527	0.216563	NA
IFLTD1	0.876677	1.2083	1.62761	0.911403	0.339742	NA
HTR2C	2.09041	1.18886	0.763249	2.49845	0.113958	NA
LEFTY1	1.83149	1.17843	0.888647	1.66863	0.196443	NA
PRND	21.8004	1.16809	0.513844	5.03282	0.0248713	0.418294
CHCHD2	2215.38	1.10686	1.12818	0.918983	0.337742	0.800353
ZIC3	123.047	1.08865	0.272991	15.1228	0.000100739	0.0232324
CD34	17.6794	1.07701	0.498761	4.51488	0.0336012	0.457767
VAX1	1.23929	1.06938	1.44227	0.697392	0.403661	NA
GDNF	8.91097	1.06762	0.574826	3.14815	0.0760132	NA
C8B	2.4829	1.05784	0.765267	1.92245	0.165587	NA
FOXB1	29.4339	1.05677	0.409372	6.55169	0.0104785	0.313829
CPO	3.31366	1.03374	0.709955	2.09111	0.148159	NA
BHLHE22	2.10397	1.02705	1.44619	0.714887	0.397826	NA
NCR1	5.29013	1.02649	0.604943	2.84823	0.0914747	NA
NPFFR2	30.0652	1.02245	0.527426	3.3814	0.0659361	0.536906
SST	78.7726	1.01788	0.263486	13.9479	0.000187947	0.0345678
FOXD3	2.81136	1.01109	0.978489	1.13392	0.286941	NA
DOCK2	3.71383	1.00227	0.657666	2.32918	0.126969	NA
TMPRSS11E	0.927293	1.00022	1.18947	0.71997	0.396154	NA
SLC30A8	5.90852	0.951043	0.495999	3.6227	0.0569964	NA
FGF14	18.9322	0.950586	0.334088	7.98534	0.00471577	0.225034
EVX1	2.0703	0.918447	1.11989	0.658504	0.417088	NA
DEC1	2.23107	0.901804	0.993678	0.771303	0.379814	NA
SLC7A14	14.1884	0.897429	0.46721	3.46539	0.0626657	NA
CD93	74.9088	0.896349	0.333103	7.03236	0.00800496	0.283669
GDF10	7.49264	0.887756	0.534543	2.71861	0.0991846	NA
MOBP	1.17091	0.876518	1.14979	0.553609	0.456847	NA
GDF7	121.267	0.873035	0.487595	3.12501	0.0770992	0.557279
SOX3	274.767	0.87272	0.675883	1.38618	0.239051	0.73294
PCDH8	377.07	0.853585	0.463682	3.00928	0.082789	0.567188
SLC39A2	2.30341	0.849663	0.924502	0.753239	0.385453	NA
PCDHGB7	257.596	0.840156	0.297943	7.78947	0.00525515	0.238263
RFX4	257.537	0.838178	0.595674	1.80968	0.178546	0.691535
CD40	9.37991	0.834018	0.652824	1.56798	0.210501	NA
IFI44L	2.36002	0.830218	0.719543	1.30936	0.252511	NA
TIE1	140.878	0.825044	0.412232	3.83793	0.0501053	0.501588
CNTN2	88.3209	0.81632	0.529006	2.18793	0.139096	0.644948
PPP1R1B	5.40759	0.814259	0.522342	2.37248	0.123491	NA
B3GNT3	2.75623	0.804555	0.95447	0.653426	0.41889	NA
FBP2	55.5058	0.777039	0.172657	20.1939	6.99755e-06	0.00358524
SLC6A20	2.30807	0.776927	1.04087	0.387849	0.533432	NA
POU3F2	365.832	0.763794	0.528309	1.83539	0.175493	0.686074
CDH20	52.001	0.763768	0.381741	3.89656	0.0483851	0.499704
TNFRSF11B	13.8446	0.761912	0.395792	3.54011	0.0599016	NA
VENTX	4.4818	0.760502	0.546652	1.89779	0.168326	NA
SERPINI2	3.01348	0.756922	0.733985	1.04585	0.306464	NA
SNTG2	14.1594	0.753374	0.339277	4.92759	0.0264312	NA
NLRP12	3.27999	0.749127	0.75201	0.93851	0.332661	NA
ERG	20.0649	0.73913	0.532657	1.84746	0.174079	0.684579
TSPYL5	826.771	0.736658	1.1435	0.40282	0.525636	0.889844
WNT1	72.745	0.728603	0.314713	5.12077	0.0236411	0.410567
GJA4	31.7118	0.705573	0.257635	7.46073	0.00630593	0.254831
ELAVL3	61.3508	0.702519	0.2759	6.25323	0.0123967	0.335288
PTPRB	26.1683	0.698614	0.403443	2.92785	0.0870632	0.575406
PRTFDC1	912.635	0.692837	0.248896	7.50911	0.00613877	0.25012
C2CD4A	2.08343	0.680008	0.951058	0.50152	0.478833	NA
LPPR5	14.5654	0.677415	0.420712	2.57157	0.108799	NA
ZIC5	149.348	0.672109	0.454811	2.17275	0.140475	0.645482
SAMD5	200.339	0.671331	0.335497	3.7894	0.0515782	0.504538
SFRP2	381.37	0.669901	0.507778	1.60553	0.205121	0.705336
PPP1R16B	32.6796	0.654775	0.259081	6.40899	0.0113544	0.324799
FMO1	14.6099	0.646482	0.409195	2.40738	0.120764	0.626328
PAX6	435.705	0.644922	0.360321	3.06833	0.0798314	0.563188
KCNE4	34.3229	0.641895	0.246688	6.72159	0.00952527	0.302992
CDK15	27.3804	0.637547	0.320249	3.94441	0.0470274	0.496899
TSPAN8	2.45411	0.636798	0.71849	0.777887	0.377788	NA
ZIC2	461.375	0.627782	0.473604	1.71884	0.189843	0.697437
ASB5	0.984901	0.624844	1.25393	0.200344	0.654443	NA
HMGCLL1	136.955	0.62075	0.192818	10.2506	0.00136641	0.13466
DUOX2	93.0952	0.617211	0.388688	2.45481	0.117165	0.622038
KCNJ10	4.00616	0.613271	0.673783	0.759923	0.383353	NA
COL15A1	11.215	0.602312	0.480829	1.51329	0.218638	NA
SOX7	19.3122	0.598716	0.282642	4.50931	0.0337109	0.457767
NKX3-2	76.895	0.596347	0.329521	3.22387	0.0725717	0.551155
OTX1	70.0529	0.595633	0.329656	3.0449	0.0809912	0.565127
ACVRL1	20.6563	0.594505	0.428065	1.92156	0.165685	0.674956
IQCA1	401.474	0.593951	1.04136	0.310823	0.577176	0.903213
TNFSF10	18.1624	0.586505	0.329173	3.16605	0.0751841	0.554361
ZNF528	244.351	0.583677	0.570361	1.03305	0.309443	0.783501
C12orf68	50.9389	0.583488	0.184839	9.95994	0.00159984	0.145261
GC	4.70631	0.581376	0.708915	0.548642	0.458873	NA
PLP1	125.869	0.580788	0.261685	4.84539	0.0277201	0.42888
PPAPDC1A	2.3603	0.578613	0.850466	0.433414	0.510318	NA
FABP7	45.34	0.578557	0.298052	3.75492	0.0526525	0.506565
NEFM	907.004	0.575196	0.35651	2.51803	0.112551	0.617644
AOC1	720.723	0.574223	0.395344	2.06527	0.150688	0.657612
LINC00632	23.3773	0.571278	0.291851	3.73792	0.0531906	0.508037
CDH18	28.428	0.564074	0.273668	4.13244	0.0420686	0.482683
COLEC10	30.859	0.560657	0.271719	4.2109	0.0401649	0.474634
AC007431.1	0.11807	0.556355	3.06134	0.119372	0.729717	NA
ARHGEF6	40.5138	0.55505	0.178617	9.7074	0.00183527	0.153219
IL18R1	5.60351	0.551181	0.505315	1.15752	0.281981	NA
TRPM3	80.3794	0.548903	0.309414	2.90718	0.0881862	0.577765
SSTR2	26.037	0.547461	0.294136	3.436	0.06379	0.533604
DGKG	8.77204	0.545167	0.560578	0.927369	0.335548	NA
AMPH	128.091	0.544874	0.155388	12.3154	0.000449238	0.0650654
MFAP4	110.223	0.543716	0.23467	5.31238	0.0211744	0.398115
WNT10B	52.6508	0.540633	0.25559	4.4555	0.0347891	0.457767
PGM5	47.2415	0.538368	0.241122	4.8953	0.0269299	0.42888
SCN7A	98.3538	0.537229	0.166493	10.3532	0.00129252	0.132447
NOTUM	22.11	0.537076	0.335014	2.49198	0.114427	0.619197
PAMR1	104.381	0.53378	0.228107	5.31425	0.0211517	0.398115
KDR	214.904	0.531422	0.29601	3.18674	0.0742381	0.554357
HSD17B6	31.4247	0.531206	0.292212	3.14368	0.0762215	0.556953
MYCT1	31.635	0.526492	0.317035	2.7329	0.0983009	0.598423
AGBL4	75.0155	0.523576	0.177538	8.67521	0.00322567	0.194756
MMRN1	604.751	0.521546	0.104122	24.8469	6.2068e-07	0.00080948
SLIT1	39.5879	0.520351	0.278568	3.5625	0.0590986	0.520293
HLX	119.329	0.518499	0.372102	1.92112	0.165733	0.674956
SALL3	37.6175	0.516455	0.212243	5.88898	0.0152359	0.36135
RDH12	22.1918	0.516427	0.289674	3.17425	0.0748077	0.554357
MAOB	53.3283	0.515711	0.296403	2.93863	0.0864838	0.575084
GNG11	84.2594	0.514362	0.184283	7.70816	0.00549716	0.238428
GRID2	25.2798	0.512943	0.269844	3.58781	0.0582049	0.517884
SOHLH2	47.7981	0.509942	0.240626	4.45415	0.0348165	0.457767
ZIC1	713.816	0.50512	0.486174	1.04368	0.306968	0.781502
TMEM235	64.8538	0.50269	0.48235	1.04762	0.306056	0.780298
COL19A1	36.9851	0.499266	0.22979	4.67117	0.030673	0.442692
LDB2	60.6249	0.497238	0.199925	6.1495	0.013145	0.341626
IL1A	12.2725	0.495299	0.396594	1.5371	0.21505	NA
CCDC177	11.0371	0.495092	0.421535	1.37206	0.241459	NA
AJAP1	25.6292	0.494911	0.349804	1.98407	0.158963	0.66766
CACNA1E	16.7441	0.492329	0.41344	1.39341	0.23783	0.73162
FSTL4	34.6644	0.490058	0.196714	6.20369	0.0127484	0.339941
NTM	188.499	0.489963	0.183771	6.99741	0.00816277	0.285642
NRN1	23.9496	0.489106	0.33016	2.18717	0.139165	0.64502
SLC5A12	17.0574	0.488281	0.309613	2.47505	0.115666	0.620024
BCMO1	82.8188	0.48787	0.16786	8.37545	0.00380324	0.211478
SIX1	84.6088	0.487202	0.27221	3.15879	0.0755193	0.555021
IQSEC3	43.829	0.48705	0.185227	6.8746	0.00874295	0.292644
SH3RF3	61.3605	0.484327	0.281902	2.87136	0.0901688	0.581793
ACAD11	23.3046	0.48394	0.238324	4.0925	0.0430739	0.486319
IRS4	66.1119	0.483373	0.315323	2.20433	0.137623	0.643371
IL1RL1	0.232757	0.479759	3.05513	0.0355329	0.850483	NA
GRM2	22.4953	0.47861	0.286378	2.74349	0.0976515	0.597586
DCN	454.413	0.474684	0.236618	3.99094	0.0457456	0.493647
GDAP1L1	16.5654	0.474147	0.343688	1.88152	0.170162	0.679417
COL23A1	242.837	0.469306	0.265508	3.09511	0.0785278	0.560397
ASTN1	188.242	0.468726	0.190018	6.05736	0.0138484	0.348543
WSCD2	60.2943	0.466712	0.423794	1.0981	0.294683	0.77096
PCDHA5	77.2079	0.466682	0.203431	5.22969	0.0222045	0.405275
FAM65C	185.031	0.466558	0.269129	2.99643	0.083448	0.567492
POU3F1	38.1947	0.465508	0.388699	1.3924	0.238001	0.73162
CPS1	567.612	0.463898	0.243897	3.58072	0.0584539	0.518282
CHRDL2	65.4634	0.463131	0.189979	5.92548	0.0149235	0.36068
C18orf56	23.1269	0.462718	0.265093	3.01289	0.0826051	0.56674
VSTM2L	180.873	0.461965	0.212738	4.6391	0.0312513	0.445657
PKHD1L1	50.3364	0.46121	0.284349	2.60964	0.106216	0.612466
SHE	26.4615	0.460103	0.289803	2.50052	0.113809	0.618341
CTD-2162K18.4	33.2546	0.458768	0.294371	2.37744	0.123099	0.627436
SP5	74.4376	0.458139	0.215674	4.4713	0.0344687	0.457767
FZD9	62.2361	0.458116	0.162639	7.93314	0.00485375	0.225609
LCTL	38.5592	0.457549	0.225661	4.05627	0.0440076	0.486858
CHRM3	63.7412	0.455795	0.159631	8.10518	0.00441389	0.218351
FAM43B	16.7271	0.453783	0.383113	1.40144	0.236483	0.730966
C3orf80	13.4785	0.453704	0.373761	1.44861	0.228751	NA
PYCARD	44.0593	0.453613	0.193732	5.49123	0.0191121	0.385085
WDR76	297.471	0.451748	0.222721	4.09439	0.0430258	0.486319
HIST3H2A	128.659	0.45116	0.150039	8.97335	0.00273946	0.178637
COL8A2	30.6661	0.449839	0.304727	2.16848	0.140866	0.646054
CD300E	2.74714	0.448987	0.759978	0.362236	0.547267	NA
CNRIP1	48.6553	0.447209	0.304828	2.12798	0.144631	0.650139
ZSCAN10	42.2069	0.445923	0.205626	4.69813	0.0301955	0.441071
ADCYAP1	15.4677	0.445116	0.463246	0.901839	0.342289	0.801408
ABHD12B	16.7868	0.443454	0.29768	2.2077	0.137323	0.643371
BCL6B	28.5844	0.443448	0.42387	1.09517	0.295328	0.77135
CRABP1	684.282	0.443446	0.287006	2.32648	0.127189	0.633423
DDN	30.3441	0.443122	0.242239	3.30036	0.0692647	0.54299
CPXM2	16.59	0.441706	0.334426	1.72633	0.18888	0.696921
ZNF483	120.186	0.438685	0.223883	3.81146	0.0509032	0.501946
GREM1	76.207	0.437792	0.214336	4.12861	0.0421639	0.482683
PHKG1	26.3923	0.437364	0.350987	1.49517	0.221417	0.718327
FOXF2	26.5411	0.436075	0.381191	1.24948	0.263651	0.752093
OTX2	263.407	0.436058	0.290623	2.14679	0.142868	0.648822
CAMKV	116.464	0.435184	0.215597	4.06331	0.0438246	0.486628
RNF175	52.1188	0.434756	0.211393	4.27633	0.0386468	0.468502
SLC13A3	141.276	0.433645	0.137978	9.86381	0.00168562	0.147849
MYO3B	10.6086	0.432706	0.4396	0.948358	0.330138	NA
NMB	124.425	0.428788	0.110658	15.0399	0.000105263	0.0232324
RERG	68.4109	0.428623	0.281216	2.29311	0.129949	0.636882
ZNF674	145.162	0.428428	0.157671	7.369	0.00663577	0.260813
ZNF597	115.444	0.426663	0.198361	4.57951	0.0323565	0.451983
CCDC7	26.512	0.424674	0.240377	3.10394	0.078103	0.559831
APLNR	63.2934	0.424093	0.22982	3.41689	0.0645324	0.535444
NKD1	178.642	0.421048	0.125765	11.0806	0.000872368	0.107888
PMEL	306.463	0.421013	0.0935347	20.2171	6.91313e-06	0.00358524
KCNQ3	15.2881	0.418425	0.428389	0.934787	0.333622	0.799515
GRIK5	518.619	0.418381	0.0852225	24.0146	9.56057e-07	0.000979686
SEMA5B	245.651	0.414452	0.171508	5.82589	0.015792	0.363064
POU5F1	11.4724	0.414156	0.559936	0.540843	0.462084	NA
CLDN5	53.2086	0.413101	0.218279	3.55651	0.0593125	0.520745
HTR1D	27.185	0.412877	0.288321	2.0509	0.152117	0.65996
FMOD	146.325	0.412129	0.175599	5.49138	0.0191105	0.385085
TBR1	2.58718	0.411907	0.99883	0.152808	0.695866	NA
PCDHA7	42.6426	0.411707	0.261543	2.46771	0.116207	0.620024
BMP5	659.571	0.410291	0.211195	3.75751	0.0525709	0.506565
POU6F2	90.0866	0.408958	0.16649	6.0244	0.0141095	0.352351
TSPAN6	6709.72	0.408874	0.170911	5.6934	0.0170288	0.368729
DGKB	22.6057	0.408017	0.26856	2.31351	0.128255	0.636082
FRMPD1	24.0225	0.407801	0.260664	2.44717	0.117737	0.622579
CSMD1	9.19699	0.403761	0.539161	0.52402	0.469132	NA
UBA7	54.0786	0.402538	0.243904	2.66809	0.102379	0.605558
AQP1	135.184	0.401096	0.328066	1.45922	0.227054	0.723542
CNTNAP4	84.8143	0.399045	0.208616	3.63637	0.05653	0.512954
SERP2	74.9769	0.395496	0.154099	6.58933	0.0102592	0.311819
MAP10	331.615	0.395019	0.168889	5.44845	0.0195857	0.389616
VGF	11.5452	0.393182	0.375218	1.06402	0.3023	NA
MAP2	1497.71	0.392127	0.164832	5.55361	0.0184426	0.379052
ALPI	1.74752	0.390087	1.02952	0.139329	0.708949	NA
PCOLCE2	33.9713	0.38937	0.207051	3.53692	0.0600169	0.523132
SLC22A31	54.403	0.388331	0.173353	5.01782	0.0250877	0.419233
GRIK3	88.5746	0.387805	0.456763	0.673693	0.411767	0.837022
UAP1L1	77.6044	0.387667	0.15278	6.42164	0.0112738	0.324116
GDPD2	168.137	0.387257	0.17448	4.81058	0.0282856	0.431686
CD109	73.1581	0.386545	0.143975	7.20814	0.00725738	0.270427
ILDR2	516.161	0.38647	0.186413	4.2456	0.0393522	0.472329
MAB21L2	352.444	0.383226	0.355909	1.12713	0.288388	0.765159
IL2RG	3.63497	0.383062	0.770296	0.23838	0.625379	NA
PLAT	478.495	0.383055	0.262801	2.10957	0.146381	0.653073
SPSB3	34.1671	0.382441	0.219464	3.01496	0.0824996	0.566549
AC129492.6	27.4928	0.381324	0.256676	2.17466	0.1403	0.645233
ZNF578	22.5527	0.381187	0.236355	2.59925	0.106914	0.612466
RSPO1	57.278	0.379802	0.22011	2.91875	0.0875559	0.576446
IFIT1	110.875	0.379148	0.18528	4.15276	0.0415666	0.481287
ERBB4	353.976	0.37778	0.218742	2.93725	0.086558	0.575084
GPD1	29.6256	0.377325	0.326459	1.32865	0.249046	0.740632
ZNF502	151.992	0.37678	0.903305	0.172045	0.678301	0.937804
CTNNA2	237.727	0.376396	0.110141	11.6475	0.000642895	0.0838452
ALDH1A1	526.669	0.374151	0.174459	4.56504	0.0326308	0.453206
IFITM1	311.792	0.3741	0.173843	4.5066	0.0337644	0.457767
PCDHA6	29.5512	0.372526	0.220991	2.83973	0.0919594	0.588163
TAGLN3	193.129	0.372138	0.134736	7.5802	0.00590128	0.243976
HGF	22.0234	0.37112	0.383448	0.92986	0.334899	0.799996
FAM198A	118.09	0.370771	0.183742	4.06675	0.0437354	0.486628
HAND1	163.513	0.37017	0.297159	1.53299	0.215664	0.714201
WNT2B	518.413	0.370121	0.273988	1.75478	0.185277	0.69455
HSD17B7	471.549	0.369395	0.14388	6.55367	0.0104668	0.313829
NPY5R	85.0809	0.369234	0.233996	2.47276	0.115834	0.620024
HLA-DOA	657.508	0.368248	0.114522	10.3004	0.00133001	0.134122
HAS1	16.7485	0.367093	0.278971	1.72576	0.188953	0.696921
MESP1	17.0617	0.36659	0.279503	1.72	0.189693	0.697437
HIST1H2BH	26.475	0.366171	0.232471	2.48774	0.114736	0.619217
FOXF1	199.277	0.365449	0.342369	1.12773	0.28826	0.765159
ADCYAP1R1	34.0323	0.364522	0.304022	1.43934	0.230246	0.726343
UGT2B11	12.3521	0.363991	0.372838	0.926208	0.33585	NA
RNF186	1.5526	0.362954	1.04118	0.0932653	0.760066	NA
SOX1	94.7811	0.362722	0.881047	0.140174	0.708108	0.9468
SLC15A3	40.6109	0.362084	0.273257	1.76135	0.184456	0.69455
MSX1	491.313	0.362014	0.14962	5.78536	0.0161602	0.364307
CCDC177	29.7291	0.361085	0.230774	2.42558	0.119369	0.623999
PID1	20.8185	0.360835	0.271252	1.77162	0.183181	0.693311
C1orf61	2.45105	0.357847	0.760924	0.211115	0.645895	NA
ARHGAP40	1.146	0.356789	1.23326	0.0847231	0.770996	NA
KIRREL2	168.594	0.355754	0.16265	4.76349	0.0290696	0.434873
LGR5	12.5684	0.355197	0.382859	0.844536	0.358103	NA
CDH8	144.129	0.354989	0.179032	3.87486	0.0490143	0.500641
PAK3	310.637	0.35492	0.117995	8.96762	0.00274807	0.178637
TCF15	13.8208	0.354156	0.346589	1.04423	0.30684	NA
SIX2	6.81958	0.354135	0.433425	0.669211	0.413327	NA
SV2B	59.3687	0.353954	0.239703	2.15923	0.141716	0.647883
LGI1	91.5667	0.353811	0.303496	1.36662	0.242393	0.735608
ETV1	362.532	0.353544	0.243581	2.09725	0.147564	0.654745
CALCRL	104.685	0.353202	0.192931	3.33806	0.0676943	0.541843
NRG2	127.14	0.353196	0.124553	8.04576	0.00456102	0.221805
NDNF	236.834	0.351788	0.181884	3.7034	0.0543016	0.51087
HMGB3	5597.64	0.351762	0.162374	4.67241	0.0306508	0.442692
GLB1L3	1.01917	0.350537	1.35716	0.0481017	0.8264	NA
SPARCL1	29.3981	0.350333	0.22512	2.42527	0.119392	0.623999
SLC39A4	69.1002	0.349884	0.153439	5.20486	0.0225238	0.406956
MFSD4	43.4409	0.349685	0.194418	3.2208	0.0727081	0.551183
DOK5	72.1597	0.348601	0.284614	1.45744	0.227338	0.72406
EGFLAM	124.203	0.347536	0.244573	2.00553	0.156726	0.664812
ADAM33	159.55	0.347174	0.230209	2.23517	0.134902	0.639862
EFCAB4B	33.2401	0.347062	0.216904	2.55511	0.109938	0.612466
PINLYP	67.0127	0.346913	0.160033	4.6941	0.0302664	0.441162
ADCY10	24.4629	0.346238	0.268459	1.64448	0.199712	0.703378
STEAP1B	14.0634	0.344688	0.353753	0.942728	0.331577	NA
GBP1	91.6408	0.344612	0.174886	3.85904	0.0494785	0.500641
ARHGAP20	5.7323	0.344459	0.515631	0.443946	0.505224	NA
FAM221A	561.16	0.342607	0.120594	8.04867	0.0045537	0.221805
NAV3	86.7574	0.342597	0.238048	2.02894	0.154328	0.663867
C9orf47	19.4523	0.342529	0.264512	1.67844	0.195132	0.700629
SLC38A5	80.1501	0.340759	0.161996	4.42015	0.0355169	0.460692
ALB	9.38175	0.339871	0.373647	0.822091	0.364569	NA
LHFPL1	49.0457	0.339343	0.172201	3.8559	0.0495714	0.500641
MYH7	19.8536	0.33908	0.275506	1.5122	0.218803	0.715871
PLVAP	34.0564	0.337355	0.237307	2.01048	0.156216	0.664435
PADI2	125.416	0.336529	0.118953	7.99013	0.00470331	0.225034
CHRNA3	65.9631	0.336	0.220516	2.29104	0.130123	0.636882
LIX1	317.646	0.335536	0.235829	1.9764	0.15977	0.66766
TLR3	22.3766	0.335489	0.236431	1.99903	0.1574	0.665165
PDE1B	36.0736	0.335118	0.26187	1.61952	0.203158	0.703929
DMC1	46.2406	0.33474	0.189461	3.11024	0.0778013	0.559467
ISLR	28.3529	0.332321	0.297895	1.21679	0.269992	0.75672
S100P	9.03753	0.331928	0.402326	0.673663	0.411777	NA
ADAMTS8	79.3121	0.331618	0.329186	1.00802	0.315377	0.787072
CORIN	43.4352	0.330581	0.243474	1.77759	0.182446	0.693311
PCDHGB4	623.663	0.330403	0.128755	6.56347	0.0104093	0.313829
ZFHX4	821.348	0.33033	0.169355	3.75149	0.0527603	0.506626
NCKAP5	112.166	0.330268	0.192577	2.92357	0.0872948	0.576206
ST6GALNAC3	561.459	0.330036	0.129481	6.47271	0.0109543	0.32203
STAB1	27.0213	0.329704	0.25208	1.70057	0.192214	0.699854
BEND4	104.628	0.329287	0.189415	3.02223	0.0821307	0.566549
EMILIN3	61.9358	0.329077	0.203098	2.60522	0.106512	0.612466
C6orf57	449.918	0.328882	0.132269	6.15807	0.0130814	0.341626
HOXD3	224.943	0.328689	0.46468	0.470565	0.492727	0.880392
BEX4	3258.59	0.328348	0.162286	4.03331	0.0446104	0.488163
COLEC12	1350.33	0.326651	0.187146	2.97521	0.0845492	0.568389
KLRG1	42.8945	0.326648	0.189581	2.95031	0.0858613	0.574786
HOXD1	26.7042	0.325632	0.442127	0.535604	0.464261	0.864961
NOG	90.1701	0.325017	0.163144	3.92686	0.0475205	0.498791
CDH5	167.105	0.324888	0.183592	3.12846	0.0769364	0.557279
NMU	92.4107	0.323517	0.166195	3.7851	0.0517108	0.504538
PRKCB	68.4101	0.3224	0.248138	1.66115	0.197448	0.702198
CLYBL	220.727	0.32191	0.110869	8.40731	0.00373715	0.208829
CDHR3	200.852	0.320979	0.111408	8.27009	0.00403036	0.213415
PCDHB6	26.075	0.319876	0.312157	1.04584	0.306467	0.780371
PRRG1	566.34	0.319205	0.0800092	15.8752	6.76604e-05	0.0186665
SLC2A5	4.95007	0.318867	0.567141	0.299244	0.584357	NA
NOVA2	210.48	0.318445	0.153333	4.31639	0.0377469	0.468309
GNG4	463.818	0.318372	0.0909918	12.2144	0.000474221	0.0673581
CHRNA4	26.4285	0.318045	0.283917	1.24366	0.264768	0.753178
ACOT4	50.866	0.317402	0.236133	1.78499	0.181537	0.692274
WDR72	256.052	0.317165	0.127284	6.17896	0.0129278	0.34082
NBPF24	33.673	0.316664	0.219011	2.06494	0.150721	0.657612
EOMES	3.12375	0.3165	0.926543	0.094136	0.758983	NA
UPK2	11.106	0.316467	0.434805	0.525646	0.468443	NA
CAPN13	308.685	0.315877	0.145015	4.72465	0.0297332	0.439829
LRRC2	43.4047	0.315307	0.207706	2.29886	0.129469	0.636882
KCNB1	32.0231	0.315271	0.21054	2.23922	0.134549	0.639152
SCUBE2	27.51	0.315158	0.255086	1.52919	0.216233	0.714792
HOGA1	54.8862	0.315056	0.199222	2.48942	0.114614	0.619197
GJA3	14.5811	0.314997	0.329308	0.901307	0.342431	NA
TGFBR3	677.541	0.314022	0.239604	1.69454	0.193003	0.699854
SAMD9	42.4597	0.313765	0.263527	1.38278	0.239628	0.733052
IYD	15.2613	0.311483	0.300457	1.07188	0.300521	0.774968
DPPA4	1490.27	0.311168	0.0651082	22.8068	1.79129e-06	0.00142766
FAM183A	35.369	0.310773	0.23253	1.78186	0.181921	0.692634
KLK6	69.8929	0.310204	0.292751	1.10531	0.293105	0.769746
RNF26	1364.75	0.309838	0.178702	2.99669	0.0834349	0.567492
TCN2	461.443	0.30921	0.0972022	10.0563	0.00151832	0.14144
SNURF	25.577	0.308737	0.230596	1.78792	0.181179	0.691812
TTYH1	498.177	0.307362	0.270231	1.28056	0.257795	0.746724
PMP22	99.1689	0.307162	0.155512	3.88985	0.0485788	0.499704
GPR151	0.249718	0.306496	3.05178	-0.00565992	1	NA
PCDHGC4	129.551	0.304985	0.138957	4.77081	0.0289461	0.43484
SP8	180.009	0.304657	0.105518	8.34122	0.00387556	0.213403
RPS6KA5	142.236	0.304436	0.174641	2.99818	0.0833581	0.567492
NAALADL1	109.77	0.304135	0.16349	3.42363	0.0642696	0.534989
CDKL3	37.7145	0.30378	0.222621	1.84417	0.174463	0.685002
FBLN5	84.4491	0.303685	0.169342	3.16826	0.0750825	0.554357
MID2	276.443	0.303601	0.280258	1.15311	0.282899	0.763401
FAM83E	123.972	0.302996	0.241588	1.54484	0.213899	0.71164
CTNNA3	155.611	0.302759	0.126924	5.6935	0.0170279	0.368729
ALDH1L1	33.8965	0.302585	0.196273	2.37473	0.123313	0.627436
FMN1	59.6351	0.302489	0.205023	2.15517	0.14209	0.648092
IGSF21	20.1396	0.301641	0.403589	0.523174	0.469491	0.869409
HLA-F	12.2007	0.301612	0.392732	0.583721	0.444857	NA
RASGRP1	68.6934	0.301574	0.152099	3.90272	0.0482079	0.499704
MAFB	605.46	0.301031	0.22395	1.77691	0.182529	0.693311
ZEB2	587.438	0.3009	0.216393	1.92274	0.165555	0.674924
TMEM47	3657.01	0.300708	0.0705172	18.1258	2.06779e-05	0.00844816
CLDN11	128.866	0.300181	0.171171	3.04781	0.0808463	0.565127
NPR3	139.755	0.299986	0.315496	0.889164	0.345704	0.802184
VAT1L	207.131	0.299938	0.259627	1.29692	0.254777	0.744597
TBX2	70.1035	0.299167	0.266012	1.26064	0.26153	0.749064
CHL1	68.4044	0.2987	0.215139	1.91807	0.16607	0.675077
RP11-849H4.2	56.6166	0.298387	0.158396	3.53858	0.0599569	0.523132
SLITRK5	143.501	0.298348	0.153506	3.78583	0.0516882	0.504538
GNG10	7.81444	0.298199	0.383364	0.600192	0.438505	NA
PCDHA1	24.7886	0.297872	0.24213	1.50767	0.219494	0.715871
ASIC1	427.594	0.297416	0.0924486	10.2908	0.00133692	0.134122
AC139100.2	64.4619	0.296733	0.151116	3.83935	0.050063	0.501588
SPON2	273.636	0.296377	0.132349	4.97998	0.0256424	0.419715
ITGA10	17.3955	0.296308	0.273254	1.16393	0.280652	0.762216
TMTC1	392.223	0.295701	0.0830559	12.6462	0.000376329	0.0562376
FLVCR2	89.6527	0.295635	0.13816	4.56333	0.0326635	0.453206
DLX6	29.1881	0.295256	0.338648	0.754819	0.384955	0.823708
FGF7	46.0673	0.294805	0.333496	0.766318	0.381359	0.82227
WT1	120.448	0.294779	0.354482	0.683801	0.408281	0.836188
KLHDC8A	46.3951	0.294581	0.299376	0.949292	0.3299	0.797637
KCNK10	64.4445	0.294499	0.233885	1.53347	0.215593	0.71413
ATP6V0A4	49.7064	0.294013	0.175704	2.80026	0.0942489	0.591639
SCARF1	27.5779	0.293534	0.229964	1.62926	0.201806	0.703838
IGFBPL1	281.942	0.293508	0.163415	3.20231	0.0735342	0.553474
PPP1R1C	36.418	0.292464	0.211064	1.91912	0.165953	0.67502
EGR2	12.0712	0.292446	0.474251	0.344076	0.557486	NA
APCDD1	359.766	0.291909	0.15622	3.40296	0.0650797	0.535953
PLA2G12B	106.913	0.291825	0.131896	4.88529	0.0270865	0.42888
GPR85	25.7337	0.291447	0.368018	0.605811	0.436369	0.850007
CD99L2	1498.26	0.291263	0.0721185	16.2858	5.44719e-05	0.0162803
MLH3	728.278	0.29038	0.157745	3.37913	0.0660269	0.537278
CNTNAP3B	158.129	0.289776	0.122375	5.57684	0.0181995	0.377299
WNT9A	154.351	0.289662	0.150806	3.63217	0.056673	0.513601
PREX1	581.661	0.288715	0.0761997	14.3202	0.000154204	0.0311579
MR1	64.2977	0.288273	0.190517	2.27709	0.131298	0.637057
POPDC3	82.55	0.288261	0.178379	2.57967	0.108245	0.612466
PCDH18	1585.61	0.288251	0.138094	4.34513	0.0371148	0.465835
CACNG7	49.1441	0.287792	0.253092	1.28038	0.257828	0.746724
LEMD1	23.0322	0.287616	0.291736	0.970111	0.324653	0.794935
FOXQ1	18.5263	0.287465	0.33493	0.724829	0.394564	0.828918
PLAC1	25.8288	0.287257	0.255887	1.26031	0.261593	0.749064
FRMD3	134.926	0.287246	0.193549	2.14443	0.143088	0.648822
TMC8	23.636	0.287236	0.241855	1.40964	0.235116	0.730082
HS3ST3A1	139.818	0.287006	0.16817	2.91431	0.0877969	0.576974
SPHKAP	304.452	0.286645	0.161503	3.1312	0.0768071	0.557065
PPM1E	72.8779	0.286608	0.196141	2.11572	0.145793	0.652794
GPX2	57.1904	0.286103	0.144957	3.8933	0.048479	0.499704
ESAM	29.8311	0.285967	0.27012	1.11773	0.290407	0.767403
DEPDC4	43.0299	0.285533	0.180998	2.49196	0.114429	0.619197
XK	79.711	0.285491	0.172589	2.72917	0.0985306	0.599203
CRB2	2337.15	0.285239	0.192744	2.18144	0.139684	0.64502
CSMD2	24.7673	0.284613	0.278734	1.03814	0.308256	0.782667
TEK	193.783	0.284492	0.194102	2.14129	0.143382	0.648822
FBXO4	98.9925	0.283642	0.222426	1.61693	0.203521	0.704014
CXCL2	13.1432	0.283441	0.311072	0.827091	0.363115	NA
GUCA1A	47.7372	0.283313	0.198922	2.01044	0.15622	0.664435
KCNMA1	91.1212	0.283138	0.168079	2.8098	0.0936902	0.590676
FAM133A	39.0026	0.282709	0.187863	2.26463	0.132358	0.638253
NFE2	41.8434	0.282597	0.207044	1.85209	0.173541	0.68321
LUZP2	36.2182	0.282561	0.218499	1.66134	0.197422	0.702198
HAPLN2	29.8084	0.282521	0.235894	1.43199	0.231441	0.727214
COL9A1	269.471	0.280908	0.140905	3.96329	0.0465027	0.495467
RASIP1	72.1445	0.280663	0.149694	3.51581	0.0607858	0.525547
FRRS1L	139.338	0.279402	0.112868	6.10334	0.0134927	0.346271
ST8SIA1	164.078	0.279224	0.164551	2.87336	0.0900566	0.581793
HPS3	1143.34	0.278761	0.207216	1.80517	0.179088	0.691728
TGFBR3L	20.8948	0.278559	0.232663	1.43327	0.231232	0.727214
TRPC4	314.594	0.278046	0.104322	7.06829	0.00784601	0.283227
NEBL	1055.19	0.277967	0.113075	5.9579	0.0146515	0.359299
SLITRK6	50.6966	0.277904	0.278503	0.969275	0.324861	0.794935
FCHO1	132.887	0.276615	0.144834	3.64935	0.0560912	0.512954
CLEC11A	131.869	0.276447	0.105457	6.86238	0.00880291	0.293002
PNMAL2	156.862	0.275778	0.101972	7.30996	0.00685735	0.265163
HMCN2	38.9661	0.275544	0.218482	1.58961	0.207382	0.707044
CFI	280.113	0.274587	0.254662	1.13724	0.286236	0.764809
RPS6KL1	132.783	0.273688	0.110951	6.08239	0.0136536	0.34673
CCDC129	3.14021	0.272777	0.738646	0.132602	0.715749	NA
PRPS1	2246.64	0.271749	0.127629	4.52532	0.0333969	0.456732
MAPK11	106.273	0.271079	0.155513	3.03712	0.0813803	0.566549
SYN3	12.1488	0.271012	0.365965	0.545447	0.460184	NA
FOSB	139.77	0.2704	0.370742	0.520137	0.470783	0.870317
APOC3	7.06359	0.270347	0.48235	0.310609	0.577307	NA
DCST1	50.6102	0.269043	0.171906	2.44488	0.117909	0.622783
MPP2	467.876	0.268734	0.0681402	15.5558	8.01062e-05	0.0201487
ALPL	635.603	0.268498	0.111898	5.75455	0.016446	0.366204
MEGF10	44.082	0.26839	0.18783	2.04824	0.152382	0.660362
DBH	32.9334	0.268004	0.204222	1.71026	0.190952	0.699188
GRIA2	13.053	0.267298	0.471313	0.30817	0.578806	NA
LYL1	9.73522	0.26656	0.457031	0.326912	0.567483	NA
PTGS2	11.014	0.266557	0.368223	0.523297	0.469438	NA
COL4A3	26.7061	0.266282	0.270076	0.953235	0.328897	0.796907
GABBR2	34.4666	0.265664	0.331676	0.629467	0.427551	0.845436
AARD	39.3254	0.265611	0.191533	1.91429	0.166487	0.675077
KLLN	68.4386	0.265134	0.16205	2.68151	0.10152	0.605386
BMP4	1122.32	0.263763	0.158417	2.76021	0.0966356	0.596786
PIR	99.9439	0.263652	0.132414	3.96174	0.0465455	0.495467
KCNK2	33.1029	0.263377	0.28501	0.853438	0.355582	0.808427
SYT9	60.851	0.262948	0.169116	2.42349	0.119528	0.623999
CACNA2D4	20.6589	0.262413	0.25798	1.02828	0.310563	0.784184
ASB9	46.9508	0.26191	0.184083	2.01419	0.155834	0.664435
KLK13	53.9051	0.261742	0.17513	2.22703	0.135615	0.64103
LFNG	176.506	0.261732	0.157144	2.78219	0.0953179	0.593089
ITGA8	296.75	0.261628	0.233006	1.24534	0.264444	0.752871
C1orf54	108.368	0.260907	0.170597	2.32574	0.12725	0.633423
RGS7BP	87.2124	0.260257	0.274933	0.893723	0.34447	0.801408
CD74	1220.66	0.260202	0.0760523	11.6914	0.000627886	0.082639
GGT5	51.9153	0.260015	0.230456	1.27251	0.259296	0.74771
OSCAR	20.7552	0.259997	0.242314	1.14854	0.283855	0.763439
LRRC4C	102.226	0.25979	0.149411	3.01539	0.0824774	0.566549
MCHR1	16.7518	0.259317	0.292141	0.787991	0.374708	0.821224
TRABD2A	34.7717	0.258698	0.19875	1.6967	0.19272	0.699854
CGREF1	32.9527	0.258026	0.22241	1.34676	0.245845	0.737911
PROCR	47.9959	0.258007	0.184115	1.9601	0.161502	0.670115
PAH	100.663	0.257616	0.163033	2.49321	0.114338	0.619197
CTHRC1	144.636	0.257307	0.124126	4.28305	0.0384942	0.468309
EMP1	54.8406	0.25719	0.19294	1.7448	0.186532	0.695024
NOTCH4	87.7853	0.256745	0.155816	2.71248	0.0995659	0.601673
DDX26B	1303.09	0.256734	0.219799	1.35005	0.245269	0.737911
GABRA5	11.4795	0.25622	0.414092	0.368481	0.543833	NA
KLB	59.7501	0.255988	0.199656	1.64215	0.200031	0.703817
GPER1	29.1414	0.255504	0.287673	0.785837	0.375362	0.821317
BST2	512.429	0.255378	0.249225	1.04724	0.306143	0.780325
MCMDC2	27.6726	0.255155	0.225123	1.28142	0.257636	0.746676
SLC28A2	30.1583	0.255147	0.289455	0.768433	0.380702	0.82227
SECTM1	18.2503	0.255052	0.402336	0.395696	0.529321	0.891211
NQO1	228.699	0.254857	0.0920255	7.67443	0.00560088	0.238428
FAM131C	47.6715	0.254849	0.198895	1.64061	0.200242	0.703817
ISM2	20.4512	0.2548	0.319429	0.624293	0.429457	0.846786
LRRN2	451.792	0.254617	0.1307	3.77333	0.0520759	0.505311
SFRP1	2154.13	0.254474	0.139501	3.32209	0.0683551	0.541843
SYNM	71.9013	0.252962	0.141958	3.17203	0.0749095	0.554357
SVEP1	326.193	0.252918	0.235213	1.15306	0.28291	0.763401
RP11-122A3.2	37.515	0.251732	0.210035	1.42686	0.232278	0.727606
METTL24	199.574	0.251378	0.107495	5.45295	0.0195353	0.389616
CAPN6	590.23	0.251312	0.202247	1.53847	0.214846	0.713106
UNC5D	142.249	0.251311	0.149392	2.7876	0.0949965	0.592784
PLXNA2	1780.13	0.251049	0.141851	3.12517	0.0770917	0.557279
KCNE1	37.4664	0.250872	0.341273	0.528201	0.467364	0.867272
MOXD1	675.267	0.25039	0.0878543	8.11595	0.00438775	0.218351
EDNRB	364.073	0.250218	0.233542	1.13533	0.286642	0.764809
CD82	207.79	0.250118	0.118471	4.41609	0.0356015	0.461372
SAMD11	41.6938	0.250056	0.320045	0.60105	0.438178	0.85114
GAP43	174.621	0.249945	0.182664	1.828	0.176364	0.688094
TMEM185A	1048.31	0.249375	0.0751115	10.9986	0.000911806	0.110854
CADM2	50.3175	0.249232	0.283422	0.767707	0.380927	0.82227
DLL3	124.67	0.24907	0.163582	2.31487	0.128142	0.636082
FGF2	345.283	0.24867	0.066516	13.989	0.00018388	0.0345258
LRP4	698.063	0.248581	0.0688249	13.0146	0.00030907	0.0498194
CNTNAP3	68.0966	0.248573	0.20641	1.441	0.229977	0.726156
KLHL35	26.7569	0.248546	0.266371	0.867115	0.351755	0.806373
TBX20	20.2268	0.248502	0.38445	0.393311	0.530564	0.8916
GRIN3A	54.8397	0.248291	0.261965	0.87925	0.348407	0.803689
AKR1C3	18.0278	0.248098	0.281411	0.777272	0.377977	0.821769
ATOH8	40.0322	0.247742	0.22429	1.21646	0.270057	0.75672
MAMLD1	182.788	0.247497	0.10678	5.35254	0.0206921	0.394746
CD7	52.0868	0.246716	0.231862	1.12939	0.287905	0.764984
ZNF850	293.16	0.245984	0.0971356	6.38906	0.0114826	0.32491
RPP25	190.029	0.24549	0.129303	3.60419	0.0576342	0.515474
NAGS	53.264	0.244394	0.167097	2.13887	0.143608	0.648822
XYLB	52.8776	0.243575	0.166397	2.14271	0.143249	0.648822
CNFN	34.6435	0.243151	0.221835	1.2014	0.273041	0.757383
SOX8	140.559	0.243121	0.158252	2.35921	0.124545	0.629552
FZD10	114.541	0.242646	0.184957	1.7256	0.188974	0.696921
SDK2	1746.29	0.241988	0.084466	8.18678	0.00421967	0.215367
CMTM1	69.948	0.2418	0.153043	2.49643	0.114105	0.619197
C8orf46	29.3448	0.241413	0.235593	1.03947	0.307945	0.782667
ADAMTS4	56.6987	0.241035	0.173936	1.91657	0.166236	0.675077
AMER2	14.682	0.240317	0.416092	0.32827	0.566679	0.90108
HENMT1	123.282	0.240195	0.187847	1.63209	0.201414	0.703838
HLA-DPA1	91.9535	0.240138	0.18138	1.74308	0.186749	0.695024
CPNE4	41.1225	0.240047	0.166455	2.07846	0.149391	0.657168
PALD1	189.774	0.239853	0.155101	2.38941	0.12216	0.627238
LEF1	252.234	0.239265	0.13421	3.1714	0.0749381	0.554357
PCDHB16	144.268	0.238889	0.124677	3.67036	0.0553882	0.512382
RBFOX1	47.8427	0.238831	0.329531	0.498795	0.48003	0.873197
ADD2	349.948	0.238543	0.0899695	7.05229	0.0079164	0.283227
ASIC2	33.9346	0.238199	0.286897	0.675111	0.411275	0.836983
GNB4	466.506	0.238023	0.0740491	10.3114	0.0013221	0.134122
MAPK8IP2	299.67	0.237654	0.0994906	5.69609	0.0170027	0.368729
SEPT4	15.4262	0.237298	0.371145	0.410992	0.521467	0.888053
TCEAL7	555.212	0.237014	0.0745146	10.11	0.00147463	0.139264
PHYHIPL	96.7367	0.236752	0.203558	1.34888	0.245474	0.737911
COLEC11	19.9005	0.236744	0.331958	0.502747	0.478296	0.87307
ZNF781	54.0904	0.236232	0.172058	1.8662	0.171911	0.681188
BMPER	80.4103	0.236129	0.224462	1.08274	0.298085	0.773071
PRMT8	52.4017	0.23583	0.36015	0.420363	0.516756	0.885244
EPHA7	654.795	0.234976	0.16847	1.90389	0.167643	0.675186
CARD14	31.5875	0.234724	0.222041	1.11808	0.290333	0.767403
CLEC18B	70.8141	0.234204	0.230305	1.02407	0.311556	0.78467
MSN	2853.18	0.234203	0.0643273	13.2213	0.000276779	0.0467138
DIRAS2	34.3331	0.233765	0.31099	0.555027	0.456271	0.861287
CHST13	24.3451	0.233666	0.258175	0.811945	0.367546	0.816723
SCN4B	51.0579	0.232735	0.195567	1.42009	0.233389	0.728502
FOXH1	72.7852	0.232231	0.14756	2.47102	0.115962	0.620024
AC079210.1	23.4652	0.232195	0.263491	0.764077	0.382056	0.822567
PABPC4L	249	0.232145	0.335889	0.474475	0.490935	0.880109
ITLN1	18.429	0.231557	0.302887	0.584346	0.444614	0.853755
LRRC8C	308.1	0.23151	0.116752	3.9139	0.0478885	0.499344
NUDT10	208.5	0.231438	0.101935	5.14928	0.023256	0.410484
P2RX6	68.3537	0.230996	0.202701	1.3	0.254212	0.744597
GABRQ	26.0576	0.229765	0.282877	0.650457	0.419949	0.840696
HLA-G	7.0437	0.229458	0.572738	0.148436	0.700035	NA
ITIH5	369.353	0.229281	0.115759	3.92216	0.0476537	0.499007
YY2	37.0769	0.229044	0.251238	0.82702	0.363136	0.813102
VSTM4	107.735	0.228513	0.139234	2.675	0.101936	0.605558
DRAXIN	536.806	0.228086	0.119305	3.65335	0.0559564	0.512954
SSUH2	52.6498	0.227987	0.200513	1.29086	0.25589	0.744597
CLDN19	349.815	0.227977	0.0965346	5.57178	0.0182521	0.377344
BNC2	288.806	0.227361	0.223739	1.03007	0.310143	0.783604
RPL39	1620.97	0.22683	0.0636018	12.7	0.000365663	0.0558064
OLR1	13.5403	0.226574	0.454483	0.237375	0.626109	NA
C6orf52	32.5859	0.226574	0.204324	1.22548	0.268288	0.756161
RDH10	462.918	0.226156	0.145689	2.35269	0.125067	0.630165
KLF8	600.321	0.225326	0.0737968	9.30575	0.00228436	0.168059
GAL3ST3	133.811	0.225216	0.109584	4.22994	0.0397169	0.474025
CHRNA5	98.157	0.224991	0.13668	2.69756	0.100502	0.60323
ATRNL1	407.554	0.224818	0.070809	10.0839	0.00149574	0.140248
CCDC151	94.3224	0.224702	0.141539	2.50902	0.113197	0.617644
AXIN2	825.718	0.224617	0.113518	3.85442	0.049615	0.500641
MMP2	1191.46	0.224609	0.170637	1.72772	0.188702	0.696635
NRXN2	59.2376	0.224534	0.234247	0.917889	0.33803	0.800353
SCG5	623.661	0.223876	0.0698566	10.2582	0.00136081	0.13466
CABLES1	173.31	0.223454	0.0873462	6.55281	0.0104719	0.313829
HYLS1	185.718	0.223238	0.0866136	6.64396	0.00994924	0.309273
MRC2	1288.03	0.222739	0.192613	1.33579	0.247778	0.739971
C10orf10	632.606	0.222501	0.204915	1.1709	0.279216	0.761384
LURAP1L	137.293	0.222452	0.111908	3.9506	0.0468546	0.496573
SSTR1	158.924	0.221882	0.308402	0.508614	0.475739	0.872533
CDON	1693.02	0.22126	0.073405	9.0247	0.00266355	0.176904
ATP6V1G2	39.5894	0.220979	0.227821	0.932806	0.334135	0.799673
KCNV1	216.586	0.220364	0.259576	0.719384	0.396346	0.829706
SPATS2L	3981.84	0.220311	0.15516	2.01371	0.155884	0.664435
APOLD1	150.444	0.220275	0.125893	3.05853	0.0803145	0.564247
GRIA3	142.304	0.220144	0.163974	1.80085	0.17961	0.691728
ARHGEF37	63.8382	0.220031	0.145493	2.28615	0.130534	0.636882
RASL11B	391.159	0.219649	0.090944	5.81475	0.0158923	0.363622
RAB3C	215.059	0.219611	0.111436	3.86997	0.0491575	0.500641
PAX3	321.024	0.219377	0.252779	0.744581	0.388197	0.824805
LIX1L	254.899	0.219297	0.11512	3.5991	0.0578107	0.516409
LRG1	47.9896	0.219093	0.180742	1.4703	0.225298	0.721777
CTD-2267D19.3	115.51	0.218907	0.128066	2.91238	0.087902	0.577136
PTPRZ1	456.096	0.21868	0.252507	0.747065	0.387407	0.824581
PLEKHA4	855.59	0.218618	0.0698907	9.77105	0.00177281	0.153064
BEGAIN	23.5987	0.218546	0.285329	0.586004	0.443969	0.853498
C1QL2	88.5235	0.218542	0.175329	1.54357	0.214087	0.711987
ESPNL	51.2434	0.218532	0.177446	1.51175	0.218872	0.715871
MDGA2	7.20482	0.218323	0.544516	0.147865	0.700584	NA
DISP2	23.7239	0.21808	0.299271	0.525105	0.468672	0.86879
HS3ST3B1	511.899	0.218023	0.143856	2.29106	0.130121	0.636882
ELTD1	12.5935	0.217957	0.415899	0.271342	0.602433	NA
PCDHGB2	13.7736	0.217895	0.314467	0.481188	0.487885	NA
TTYH2	166.033	0.217817	0.145298	2.242	0.134307	0.639152
LBX2	103.093	0.217799	0.120596	3.26036	0.0709737	0.548402
RAPGEF5	523.266	0.217327	0.0921038	5.56762	0.0182956	0.377344
CCDC109B	141.124	0.216404	0.144253	2.23174	0.135201	0.640554
PPP5D1	27.1535	0.216359	0.241024	0.798844	0.371439	0.819523
MUM1L1	808.159	0.216183	0.0735048	8.63349	0.00330039	0.197281
CDH4	288.1	0.215595	0.142757	2.26069	0.132695	0.638593
C2orf40	19.5993	0.215304	0.244443	0.771429	0.379775	0.82227
PNCK	167.792	0.215207	0.105733	4.13323	0.0420491	0.482683
TRIM50	50.7097	0.214727	0.216655	0.976485	0.323068	0.794138
DPYS	43.5127	0.214646	0.366408	0.339025	0.560392	0.899582
CD83	304.899	0.214619	0.101783	4.44364	0.0350315	0.458124
TMEM100	35.4936	0.214422	0.203497	1.10965	0.292158	0.768904
SOX10	7.97438	0.214293	0.532555	0.151437	0.697166	NA
DCC	584.956	0.214227	0.135108	2.50629	0.113393	0.617644
METTL7B	36.5188	0.214195	0.225678	0.899712	0.342859	0.801408
SLC6A12	83.6685	0.213566	0.15659	1.85974	0.172655	0.68178
HS6ST3	58.6534	0.213445	0.235241	0.811764	0.367599	0.816723
SPNS2	64.8224	0.213219	0.165555	1.65449	0.19835	0.702459
TMEM176A	1360.58	0.212783	0.198074	1.14859	0.283844	0.763439
NLGN4X	2369.11	0.212447	0.13834	2.35445	0.124926	0.630165
RBM24	159.909	0.212287	0.140136	2.27882	0.131152	0.637057
PYGL	1156.71	0.212085	0.0556911	14.4962	0.000140443	0.0292
NEU4	32.2767	0.21203	0.235885	0.796496	0.372143	0.819819
SRRM4	94.4997	0.212002	0.143915	2.17121	0.140615	0.645525
RGS11	59.3482	0.211827	0.170899	1.52384	0.21704	0.715371
FOLR1	154.997	0.21176	0.13718	2.38346	0.122626	0.627356
CLMP	200.558	0.211325	0.17113	1.52287	0.217186	0.715371
ERN2	37.0176	0.211198	0.212203	0.987125	0.320446	0.79279
TRAPPC5	28.0528	0.211153	0.219859	0.918248	0.337935	0.800353
NCR3LG1	149.999	0.210783	0.102919	4.19622	0.0405141	0.477189
SPRED3	31.3868	0.210559	0.203001	1.07169	0.300564	0.774968
NYAP1	236.192	0.210524	0.0894574	5.51704	0.0188321	0.382129
ENPP2	966.643	0.210469	0.0803379	6.82369	0.00899564	0.295312
MYLK	263.76	0.210432	0.122563	2.94009	0.0864062	0.575084
GUCY1B3	217.992	0.209788	0.127979	2.664	0.102642	0.60572
SLC9A9	82.2732	0.209653	0.284835	0.536753	0.463782	0.864878
RGS9	69.2079	0.209579	0.183226	1.3072	0.252902	0.74443
MMRN2	120.432	0.209407	0.163586	1.63974	0.200361	0.703817
N4BP3	478.734	0.208257	0.068391	9.2495	0.00235559	0.17154
SLITRK3	31.5681	0.20785	0.226271	0.843044	0.358528	0.810187
STAMBPL1	161.875	0.207666	0.152321	1.85591	0.173098	0.682965
C1QTNF4	91.7048	0.207369	0.174886	1.3982	0.237025	0.730966
BTBD17	77.4662	0.207113	0.219754	0.877073	0.349005	0.803921
HTR7	3.46249	0.207031	0.630346	0.106242	0.744463	NA
ZNF521	630.895	0.20669	0.0918492	5.03447	0.0248477	0.418294
AURKC	30.6102	0.206656	0.261467	0.62161	0.43045	0.846786
ADAMTS5	225.513	0.206652	0.29127	0.48935	0.484217	0.876846
CPED1	157.283	0.206467	0.191432	1.16125	0.281207	0.762686
GAPT	0.0511817	0.206419	3.06134	0.0216138	0.883119	NA
ADCY2	168.807	0.206358	0.342276	0.352553	0.552672	0.898224
SEMA3G	43.4262	0.206304	0.249042	0.676066	0.410945	0.836983
PLCH1	960.239	0.206126	0.0639341	10.3637	0.0012852	0.132447
SLITRK4	820.527	0.20608	0.157805	1.70108	0.192147	0.699854
GPR19	52.8033	0.205854	0.22537	0.829482	0.362422	0.81288
C17orf104	93.6753	0.20573	0.116972	3.09796	0.0783905	0.560397
JAKMIP1	23.4314	0.205426	0.256614	0.634688	0.425641	0.844197
KCND1	261.29	0.204945	0.15795	1.68002	0.194922	0.700348
GJA1	9654.78	0.204811	0.0973412	4.40514	0.0358309	0.462836
CLU	2515.87	0.203586	0.0701015	8.40542	0.00374104	0.208829
SUSD2	148.13	0.203571	0.2071	0.961928	0.326702	0.796408
SOX2	4996.08	0.203571	0.139922	2.11144	0.146202	0.653073
NRM	512.925	0.20354	0.0674725	9.10615	0.00254752	0.174964
PTX3	71.8281	0.203378	0.184801	1.20776	0.271775	0.75672
COL22A1	680.091	0.203088	0.105738	3.63735	0.0564969	0.512954
TMEM169	194.403	0.203007	0.107005	3.58606	0.0582662	0.517884
GLI3	1191.34	0.202228	0.0831159	5.90761	0.0150756	0.36068
SKIDA1	723.707	0.202099	0.0732938	7.59014	0.00586885	0.243761
RGS5	825.808	0.201434	0.117658	2.88917	0.0891768	0.580247
PAK7	26.2889	0.201377	0.25369	0.626456	0.428658	0.846111
GHR	334.49	0.2011	0.090217	4.95665	0.0259904	0.42131
GPR146	11.6749	0.201004	0.320339	0.392368	0.531057	NA
BTC	32.1316	0.200862	0.226148	0.778736	0.377528	0.821742
PLCB2	170.591	0.20047	0.155866	1.65079	0.198851	0.702989
POLR3G	135.869	0.200242	0.10967	3.32565	0.068207	0.541843
ZNF229	668.739	0.199953	0.213045	0.870335	0.350863	0.80497
SYNGR3	213.349	0.199862	0.0940504	4.50703	0.0337557	0.457767
FSBP	38.3929	0.199849	0.17939	1.24127	0.265227	0.753178
CTAGE5	68.2396	0.198769	0.150346	1.74794	0.186136	0.69455
TMEM132B	130.015	0.198757	0.225403	0.772632	0.379404	0.82227
ADAP2	16.9146	0.198667	0.302458	0.430706	0.511643	0.883649
EVPL	2.59534	0.198662	0.741138	0.070613	0.790446	NA
OTUD5	3141.35	0.197572	0.15726	1.57047	0.210139	0.708019
NELL2	626.402	0.195886	0.11083	3.12564	0.0770694	0.557279
ENPP7	3.82868	0.195709	0.662314	0.0845849	0.771178	NA
PLEKHB1	1014.21	0.195685	0.047489	16.9805	3.77663e-05	0.0125999
COPZ2	32.3557	0.19537	0.235531	0.687181	0.407125	0.835089
LUM	967.674	0.195013	0.222888	0.762285	0.382614	0.822567
FAM72B	151.829	0.194822	0.136819	2.01366	0.155889	0.664435
DPYD	167.489	0.194797	0.164055	1.40588	0.235741	0.730899
RHBG	20.9854	0.194574	0.272096	0.511711	0.474399	0.872128
BHMT	14.6043	0.194335	0.317171	0.369826	0.543099	0.895694
DNASE1L2	22.8753	0.193028	0.286009	0.453933	0.500473	0.880965
ARHGEF15	222.113	0.192891	0.119239	2.61498	0.105859	0.612466
SLC6A15	68.4354	0.192772	0.184404	1.08163	0.298334	0.773071
TAF5	389.602	0.192536	0.0634047	9.22141	0.00239202	0.172431
ADAMTSL1	108.551	0.192491	0.235526	0.658344	0.417145	0.839591
RBL1	407.624	0.192296	0.07644	6.32495	0.0119051	0.33035
SCRN3	444.583	0.192275	0.0714701	7.2273	0.00718033	0.269957
PRKCA	735.976	0.19205	0.0778516	6.07226	0.0137321	0.34673
GALNT12	619.033	0.192019	0.0689334	7.751	0.00536827	0.238263
CALN1	23.8672	0.191849	0.223504	0.737201	0.390559	0.825543
FBXL8	39.6575	0.191801	0.179991	1.13494	0.286723	0.764809
ID3	2475.52	0.191668	0.0551995	12.0495	0.000518053	0.0721552
PYGO1	749.67	0.191466	0.0653963	8.55311	0.00344933	0.203097
LRRC69	34.751	0.191292	0.214968	0.782256	0.376452	0.821742
HHIP	337.853	0.190992	0.257739	0.542298	0.461482	0.864878
KLF1	7.96591	0.190965	0.411942	0.214746	0.643073	NA
SULT1A1	791.544	0.190549	0.0627064	9.23666	0.00237217	0.171875
GBP4	106.086	0.190398	0.194694	0.952582	0.329063	0.796907
PCDH9	78.9124	0.190102	0.150748	1.59072	0.207224	0.707044
ITPKB	571.637	0.190101	0.122814	2.3733	0.123426	0.627436
C11orf45	9.13267	0.190048	0.340022	0.312349	0.576242	NA
GPRASP2	1121.85	0.189946	0.0589695	10.3532	0.00129252	0.132447
ZNF695	91.7554	0.189371	0.130179	2.11427	0.145932	0.653025
RASD1	130.645	0.189232	0.142709	1.75157	0.185679	0.69455
POSTN	778.84	0.189052	0.264185	0.507583	0.476187	0.872533
FANCB	102.535	0.188937	0.117252	2.59708	0.107061	0.612466
ARHGAP6	220.604	0.188914	0.0996268	3.58644	0.0582529	0.517884
XKR4	45.2049	0.188767	0.166698	1.28207	0.257514	0.746676
DSEL	192.689	0.188744	0.132507	2.02669	0.154557	0.66399
CXCR4	267.31	0.188716	0.112227	2.81569	0.0933469	0.589184
CHRNA10	20.0774	0.188699	0.264106	0.508202	0.475918	0.872533
SIX3	4.35261	0.188577	0.860825	0.0501587	0.822787	NA
CYP2U1	429.931	0.18854	0.0607269	9.64682	0.00189679	0.15461
GLYATL2	112.159	0.18782	0.123863	2.29358	0.12991	0.636882
RAB42	73.3237	0.18754	0.132696	1.99847	0.157458	0.665165
ST3GAL3	242.064	0.187484	0.100146	3.50363	0.0612344	0.526687
UPK3A	26.8022	0.187374	0.256255	0.533737	0.46504	0.865412
KEL	369.611	0.187345	0.120089	2.4278	0.1192	0.623999
PPP1R14A	247.717	0.187081	0.0878286	4.53697	0.0331703	0.454934
IRF5	75.1675	0.187056	0.134266	1.94128	0.163529	0.672781
CCDC169	91.7235	0.186906	0.126542	2.18314	0.139529	0.64502
SH3TC2	27.0233	0.186343	0.327356	0.312177	0.576347	0.902764
CTC-786C10.1	10.4211	0.186242	0.36537	0.257853	0.611599	NA
SPRR2F	255.276	0.186185	0.233238	0.629121	0.427678	0.845455
TMEM61	6.27152	0.186094	0.502345	0.135698	0.712596	NA
FOXN4	27.3817	0.185896	0.265446	0.492261	0.48292	0.875629
ZNF649	675.384	0.185866	0.0474547	15.3415	8.97235e-05	0.0211012
TMOD1	326.784	0.18581	0.164942	1.25809	0.262012	0.749966
RTN1	153.814	0.185783	0.17411	1.13016	0.28774	0.764984
SLC25A43	174.022	0.185771	0.090454	4.21443	0.0400816	0.474634
METTL10	159.202	0.185314	0.0992229	3.47406	0.062338	0.530113
MED14	2115.05	0.184769	0.24311	0.574018	0.448667	0.856269
PDGFRA	2280.38	0.184754	0.086007	4.61317	0.0317274	0.44851
RHBDL3	237.857	0.184691	0.284358	0.421007	0.516435	0.885095
CACNA2D3	24.5712	0.184687	0.28241	0.429576	0.512197	0.883649
SGPP2	503.009	0.184678	0.207265	0.785437	0.375484	0.821317
OLIG3	406.759	0.184543	0.338552	0.289771	0.590367	0.910347
EFCC1	83.756	0.184448	0.173576	1.12542	0.288754	0.765688
GPBAR1	165.496	0.184222	0.159477	1.32892	0.248998	0.740632
STON1	431.842	0.184124	0.0838954	4.81196	0.0282629	0.431686
CKS2	850.703	0.184123	0.0788669	5.44787	0.0195922	0.389616
SHQ1	617.731	0.184101	0.0463648	15.7684	7.1589e-05	0.0190188
PDZRN4	92.5043	0.183951	0.212419	0.746076	0.387721	0.824581
FAM127C	785.415	0.183728	0.105701	3.01696	0.0823976	0.566549
RGAG1	25.1817	0.183616	0.257191	0.504886	0.477361	0.87307
LAMP5	87.4734	0.183507	0.282543	0.422363	0.51576	0.885095
SLC35G2	37.0466	0.183406	0.182781	1.0072	0.315575	0.787072
IFI27	82.2191	0.182978	0.141483	1.67034	0.196213	0.701737
BTK	15.2564	0.182885	0.27262	0.447617	0.503469	0.881834
FAM102B	533.356	0.182503	0.0691739	6.94572	0.008402	0.290374
BRINP2	13.7608	0.182476	0.351008	0.265718	0.606219	NA
WNT3A	119.495	0.182146	0.439105	0.169071	0.680939	0.937804
TOX2	61.7011	0.182142	0.168678	1.16285	0.280876	0.762216
MGARP	206.543	0.182057	0.144298	1.5894	0.207412	0.707044
SCPEP1	322.273	0.181978	0.100846	3.24926	0.0714556	0.549055
PTGS1	29.1618	0.181747	0.317554	0.328235	0.5667	0.90108
KIAA1549L	289.258	0.181645	0.0832407	4.75985	0.0291312	0.434873
LGALS12	5.88136	0.181578	0.502884	0.127055	0.721505	NA
SLC16A14	568.064	0.181478	0.0749728	5.84175	0.0156503	0.36248
PET117	75.6522	0.181452	0.151979	1.41945	0.233493	0.728512
VAV3	136.217	0.181351	0.126705	2.04743	0.152463	0.660399
MTNR1A	14.0213	0.18121	0.313006	0.335882	0.562216	NA
CNPY4	559.989	0.181039	0.0729922	6.12988	0.0132916	0.342336
STEAP2	191.36	0.180981	0.110239	2.69273	0.100807	0.604242
LIPA	1073.64	0.18085	0.078226	5.32337	0.0210413	0.397183
TMEM200A	897.716	0.180792	0.0651733	7.66861	0.00561898	0.238491
KCNJ4	143.719	0.180652	0.143984	1.57368	0.209673	0.708019
CA14	879.582	0.180553	0.0603774	8.94583	0.00278103	0.179436
STAR	195.427	0.180277	0.141232	1.62822	0.20195	0.703838
ZNF70	218.195	0.180035	0.0850525	4.47416	0.0344112	0.457767
HLA-DPB1	754.262	0.179995	0.213516	0.708395	0.399977	0.83223
TNFRSF14	22.9611	0.179986	0.223063	0.650845	0.419811	0.840559
ATP1A2	114.636	0.179734	0.148977	1.46398	0.226298	0.722563
SMIM1	59.8913	0.179714	0.154375	1.35371	0.244631	0.737365
HOXC4	36.1092	0.179586	0.219731	0.662284	0.415755	0.838887
HTATIP2	589.932	0.179541	0.0601867	8.90036	0.00285115	0.180985
ADAM28	137.131	0.179474	0.123704	2.10509	0.14681	0.653073
GPR176	103.841	0.17923	0.139657	1.63493	0.201023	0.703838
CPT1C	856.726	0.17915	0.078137	5.24159	0.0220531	0.404052
MYOZ3	123.095	0.179076	0.145024	1.51747	0.218003	0.715857
HOXB4	607.011	0.178322	0.12891	1.90972	0.166995	0.675186
PRPH2	123.382	0.178317	0.113162	2.48473	0.114956	0.619229
LEFTY2	2.44207	0.178028	0.788086	0.0498497	0.823325	NA
TSPAN10	73.0078	0.177995	0.150807	1.39204	0.23806	0.73162
PPAPDC3	52.4212	0.177915	0.188298	0.891069	0.345188	0.801824
CPNE7	125.586	0.177834	0.229422	0.600479	0.438395	0.851216
DOCK3	379.745	0.177719	0.104545	2.88307	0.0895151	0.581342
JAM3	1223.16	0.1776	0.0546338	10.5595	0.00115591	0.128435
SQRDL	42.1037	0.177192	0.23874	0.549286	0.45861	0.863318
ABCC4	1143.63	0.176626	0.0894925	3.886	0.0486902	0.499704
CERCAM	757.817	0.176598	0.0837788	4.43676	0.0351729	0.458327
CREB3L3	6.5758	0.176296	0.449343	0.148854	0.699633	NA
PRDM8	53.0944	0.176276	0.203112	0.755395	0.384773	0.823708
GSTO2	386.628	0.175759	0.0966289	3.30599	0.0690278	0.54299
ADRA2A	30.1862	0.175622	0.335263	0.271988	0.602001	0.912152
STAT5A	93.5603	0.175405	0.139185	1.58702	0.207753	0.707044
COQ3	124.008	0.175388	0.109613	2.56331	0.10937	0.612466
CES3	86.8665	0.175355	0.159088	1.20468	0.272388	0.756965
TIMP1	1103.2	0.17533	0.147479	1.41173	0.23477	0.729807
RNASEL	321.793	0.175241	0.0721495	5.89774	0.0151603	0.36068
A4GALT	33.354	0.175152	0.221447	0.619353	0.431288	0.847222
ADAMTS3	170.471	0.175006	0.122674	2.03489	0.153726	0.663064
STX1B	92.6122	0.174959	0.156433	1.25026	0.263502	0.752034
LTBP4	1391.94	0.174928	0.0898639	3.7892	0.0515842	0.504538
GUCY1A3	254.639	0.174849	0.10063	3.01421	0.0825378	0.566549
METRN	2033.37	0.174823	0.0649339	7.22539	0.00718794	0.269957
ASCL5	32.6779	0.174786	0.254992	0.465523	0.495054	0.880515
ESRRG	271.805	0.174665	0.0777718	5.04517	0.0246947	0.417772
NPR1	156.442	0.174634	0.208423	0.695517	0.404294	0.833874
DLX4	64.2586	0.174323	0.149024	1.36913	0.241962	0.7353
RP11-867G23.8	66.7202	0.174287	0.150333	1.34393	0.246342	0.738132
LRIG1	1980.01	0.174053	0.088875	3.83454	0.0502067	0.501927
MAST1	192.628	0.173947	0.108438	2.57224	0.108753	0.612466
FGF13	611.889	0.17348	0.0593482	8.54018	0.00347391	0.203097
RP11-1220K2.2	98.604	0.173072	0.262094	0.418741	0.517566	0.885516
TXNDC5	156.995	0.173065	0.160203	1.15173	0.283186	0.763401
LYNX1	502.57	0.17297	0.0641335	7.26557	0.00702892	0.268183
FBXO43	41.2139	0.172823	0.200423	0.745837	0.387798	0.824581
BORA	397.095	0.172801	0.076099	5.15795	0.0231402	0.410484
RPL39L	180.768	0.172691	0.114602	2.27319	0.131629	0.637057
CACHD1	2208.86	0.172688	0.0647618	7.07763	0.00780522	0.283227
ASGR2	141.326	0.172673	0.116964	2.17541	0.140232	0.645233
PCDH11X	650.509	0.172529	0.112685	2.34309	0.12584	0.631884
KCNIP3	43.2369	0.172521	0.216922	0.629457	0.427555	0.845436
CPNE2	550.942	0.172485	0.115745	2.21955	0.136273	0.641817
ZNF488	39.6306	0.172427	0.228138	0.567385	0.4513	0.857512
DDR2	706.497	0.172426	0.129203	1.77821	0.182369	0.693311
TMEM179	85.4064	0.171899	0.1362	1.59234	0.206992	0.707044
SYN1	116.888	0.171794	0.185331	0.855698	0.354945	0.808026
IGFBP4	958.398	0.171534	0.10403	2.71807	0.0992177	0.600437
SEMA4A	117.397	0.171484	0.138019	1.54615	0.213704	0.71164
NFKBIL1	555.778	0.171433	0.101032	2.87762	0.0898188	0.581793
GLI2	378.142	0.171048	0.126268	1.83522	0.175512	0.686074
PKHD1	18.5045	0.171046	0.248254	0.474683	0.490841	0.880109
S1PR3	230.492	0.170568	0.0926574	3.38796	0.065674	0.536783
RELN	533.537	0.170461	0.226412	0.555578	0.456047	0.861287
RYR1	80.2509	0.170311	0.155364	1.19901	0.27352	0.757513
GRAP2	13.1259	0.170235	0.376621	0.201136	0.653805	NA
DIAPH2	1074.01	0.170113	0.0677333	6.30472	0.0120417	0.333455
PACSIN1	181.647	0.169974	0.0917404	3.43317	0.0638992	0.533895
FAM19A3	20.4053	0.169933	0.295435	0.325895	0.568086	0.901084
ITPR1	250.975	0.16952	0.116184	2.12215	0.145183	0.650947
GPX3	429.572	0.16943	0.0800155	4.48475	0.0341985	0.457767
CSDC2	193.58	0.169393	0.119809	1.99441	0.157881	0.666349
NRIP3	45.7865	0.169362	0.197717	0.732783	0.391983	0.826482
NOS3	71.517	0.16932	0.20002	0.707808	0.400173	0.83223
IL17RE	103.229	0.16912	0.128863	1.72114	0.189546	0.697437
CD47	1659.04	0.169077	0.049313	11.7413	0.000611285	0.081199
SLC15A2	78.1559	0.16868	0.165505	1.03874	0.308114	0.782667
SCML2	749.941	0.168651	0.0540063	9.73987	0.00180313	0.153064
ANGPTL2	434.298	0.16849	0.118189	2.02651	0.154575	0.66399
ANKRD35	41.9652	0.168429	0.227496	0.548976	0.458736	0.863318
ALOX15	65.3049	0.168419	0.193384	0.755106	0.384864	0.823708
RAB38	358.693	0.168392	0.111074	2.27329	0.13162	0.637057
CCDC160	346.086	0.168354	0.0905079	3.43667	0.0637642	0.533604
RTN4RL1	43.4389	0.167721	0.255165	0.428	0.512972	0.88378
LINGO2	74.9647	0.167486	0.18175	0.849168	0.356788	0.809004
UST	550.864	0.167442	0.110132	2.30498	0.12896	0.636882
ANO4	23.229	0.167422	0.427581	0.148807	0.699678	0.943116
NFATC1	164.994	0.167413	0.115727	2.09389	0.147889	0.65478
NODAL	4.17344	0.167326	0.578388	0.0819106	0.774725	NA
IRAK3	14.9433	0.167308	0.330625	0.255321	0.613353	0.914576
HYAL1	79.3628	0.16703	0.122551	1.85985	0.172642	0.68178
PJA1	1725.2	0.166986	0.0761556	4.78182	0.0287617	0.434332
PRDX1	6657.88	0.166874	0.0412506	16.3265	5.33137e-05	0.0162732
MPPED2	495.964	0.166835	0.110832	2.25852	0.132881	0.638864
PGF	381.554	0.166479	0.107954	2.3784	0.123023	0.627405
MSX2	357.557	0.166476	0.128269	1.67713	0.195306	0.70083
KLHDC8B	760.796	0.166344	0.0814806	4.14197	0.0418324	0.48208
GNG2	1141.67	0.165666	0.100531	2.71012	0.0997137	0.601944
AKR1C1	55.0649	0.165508	0.174168	0.896175	0.343809	0.801408
EFNB3	1947.78	0.165482	0.0497845	11.0205	0.000901087	0.110487
EBF2	35.7612	0.165264	0.20094	0.67733	0.410508	0.836983
RAD54B	235.672	0.164954	0.092671	3.16887	0.0750544	0.554357
DUOXA1	26.9303	0.164628	0.323117	0.254113	0.614193	0.914654
ZNF90	267.291	0.164578	0.0727942	5.10744	0.0238234	0.411277
MPDU1	1343.07	0.164471	0.094223	3.0457	0.0809512	0.565127
MOCOS	41.1237	0.164461	0.217312	0.570187	0.450184	0.857137
PTGIS	2237.02	0.164419	0.0914558	3.2263	0.0724644	0.551155
RASGEF1A	125.949	0.164403	0.103049	2.54563	0.1106	0.613608
EGR1	837.956	0.164359	0.255684	0.40389	0.525087	0.88946
SLC9B2	214.014	0.164327	0.101439	2.61537	0.105833	0.612466
NHLRC4	34.274	0.164069	0.203993	0.644983	0.421912	0.841478
RPS27	6607.25	0.163889	0.055466	8.72818	0.00313329	0.192967
GGT1	165.556	0.163705	0.131028	1.56173	0.211413	0.709291
APBA1	78.0373	0.163529	0.152682	1.14571	0.284448	0.76395
HIST1H3E	24.8551	0.163271	0.230328	0.502538	0.478387	0.87307
RHOV	74.8905	0.162956	0.140112	1.35272	0.244803	0.737365
AC026740.1	30.2906	0.162953	0.245981	0.436484	0.508824	0.883328
ZNF860	32.6615	0.162895	0.239323	0.463498	0.495994	0.880515
SYBU	266.004	0.162714	0.110814	2.15468	0.142136	0.648092
SSTR5	15.9261	0.162686	0.398569	0.157785	0.691204	0.940558
PARPBP	419.781	0.162577	0.0647667	6.30151	0.0120635	0.333455
MASTL	787.872	0.162441	0.0578845	7.87313	0.00501747	0.229238
ARSG	181.447	0.162425	0.114631	2.00711	0.156564	0.664812
NCALD	351.769	0.162334	0.120794	1.8024	0.179423	0.691728
AIM2	56.2648	0.161879	0.14738	1.20746	0.271836	0.75672
POLR3K	383.292	0.161776	0.0684763	5.57824	0.0181849	0.377299
B3GAT2	45.2534	0.161477	0.174648	0.850934	0.356288	0.808519
OTOG	35.0932	0.161449	0.202609	0.628262	0.427993	0.845613
STK32A	103.263	0.16138	0.119607	1.81935	0.17739	0.689621
DRD4	35.1591	0.161175	0.251495	0.402607	0.525746	0.889848
SPRY3	215.741	0.161125	0.0743784	4.69659	0.0302226	0.441071
GREB1L	1343.43	0.16104	0.0525568	9.37531	0.00219928	0.165989
CCDC15	98.7621	0.160878	0.124985	1.65608	0.198133	0.702269
DZIP1L	263.152	0.160112	0.0892469	3.21685	0.072884	0.551183
GPR20	60.0609	0.159978	0.193092	0.682489	0.408731	0.836408
NTRK2	715.556	0.159831	0.0914845	3.05098	0.0806886	0.565127
ARAP3	278.261	0.159495	0.0865422	3.39761	0.0652908	0.535953
C2orf76	150.915	0.159238	0.100522	2.50754	0.113303	0.617644
RP11-159G9.5	152.226	0.159187	0.110376	2.08074	0.149168	0.656882
TSHR	11.2099	0.159138	0.373111	0.179721	0.671613	NA
ERH	3480.83	0.158819	0.0646789	6.02276	0.0141225	0.352351
TAF4B	119.803	0.15867	0.118237	1.80357	0.179281	0.691728
CD58	125.66	0.15853	0.0973526	2.65384	0.1033	0.607601
PAQR4	206.995	0.158479	0.0917744	2.98208	0.0841909	0.567753
ARAF	1681.01	0.158274	0.177278	0.795357	0.372485	0.819895
ZCCHC24	597.019	0.15774	0.0876204	3.23995	0.0718627	0.549939
SLC13A2	32.9215	0.15758	0.244353	0.414337	0.519777	0.886964
SLC25A18	26.2494	0.157459	0.237868	0.43259	0.510721	0.883649
RBM44	74.7273	0.157384	0.126579	1.54541	0.213814	0.71164
KIAA1257	165.161	0.157335	0.109252	2.07166	0.150058	0.657612
NHSL2	121.328	0.157328	0.116519	1.82435	0.176796	0.688467
OPN3	403.509	0.157272	0.0679908	5.34434	0.0207896	0.394965
ZNF681	481.38	0.157001	0.274577	0.325427	0.568365	0.901084
BAI3	23.4701	0.156995	0.285816	0.295756	0.586555	0.908524
DMD	2763.89	0.156944	0.0532077	8.6869	0.00320506	0.194756
TRANK1	2006.43	0.156912	0.0776271	4.08228	0.0433352	0.486323
PPFIA3	179.583	0.156898	0.0928842	2.85884	0.0908728	0.583816
PRR5L	99.3256	0.156873	0.126611	1.53575	0.215252	0.713668
SCN3A	118.33	0.156872	0.134195	1.36434	0.242786	0.736054
NPIPB3	48.7651	0.15672	0.17894	0.765731	0.381541	0.82227
NXT1	349.524	0.156704	0.0652359	5.77413	0.0162638	0.364307
RAPGEFL1	313.544	0.156558	0.0973131	2.58317	0.108005	0.612466
LRRC4B	463.36	0.156524	0.086307	3.28209	0.0700397	0.546081
SHANK1	129.663	0.156466	0.19013	0.676161	0.410912	0.836983
GPRASP1	344.586	0.156466	0.0810533	3.71279	0.053997	0.510304
ABCC9	19.5588	0.156249	0.340725	0.20727	0.648916	0.928428
RAB3IL1	112.749	0.156083	0.143478	1.18235	0.276879	0.759194
SERTM1	27.5705	0.155998	0.263243	0.343207	0.557984	0.899582
TMEM63C	31.5395	0.155947	0.24613	0.399528	0.527333	0.890277
ZNF385C	96.7118	0.155869	0.122761	1.60502	0.205193	0.705414
PHF6	6314.14	0.155803	0.0407336	14.6007	0.000132866	0.0288802
AL031320.1	26.9246	0.155699	0.265108	0.339391	0.560181	0.899582
TNFSF4	122.171	0.155684	0.142042	1.19849	0.273624	0.757654
CDC7	933.522	0.155612	0.0669555	5.39864	0.0201525	0.392991
NPAS1	46.0754	0.155486	0.165564	0.881531	0.347783	0.803689
TMEM38B	594.762	0.155275	0.0616592	6.34064	0.0118002	0.329083
ZNF501	242.786	0.155126	0.13399	1.33861	0.24728	0.739211
FAM185A	170.435	0.155108	0.0920088	2.84388	0.0917222	0.587864
CSRNP3	788.198	0.15508	0.0706421	4.79325	0.0285715	0.43301
TUBA1B	8509.89	0.155023	0.0590672	6.88169	0.00870831	0.292644
CHST3	1886.25	0.154658	0.0733183	4.44606	0.0349818	0.458124
PDE1A	26.3876	0.154513	0.334598	0.205039	0.650684	0.929554
DTL	779.413	0.154114	0.0647224	5.66095	0.0173467	0.371981
ANGPT1	339.023	0.154112	0.159033	0.931904	0.334369	0.799673
TSPAN18	1430.09	0.154104	0.060768	6.42719	0.0112386	0.324111
CYBRD1	233.112	0.154059	0.121748	1.59969	0.205948	0.706486
SLC13A5	105.998	0.15403	0.124609	1.52762	0.21647	0.714982
C14orf28	172.476	0.153803	0.105051	2.14338	0.143186	0.648822
MZT1	560.176	0.153752	0.0661306	5.4023	0.0201102	0.392991
RGMA	1180.95	0.153524	0.0911265	2.8402	0.0919327	0.588163
FAM110B	736.328	0.153337	0.0688298	4.94667	0.026141	0.421844
DLK1	867.077	0.152984	0.0837418	3.34081	0.0675815	0.541808
AFMID	299.406	0.152982	0.0771066	3.93731	0.0472262	0.497801
CBX7	259.443	0.15296	0.0991066	2.38238	0.12271	0.627356
FEZ1	270.355	0.152869	0.120195	1.61155	0.204274	0.704179
MT-ND3	5023.3	0.152794	0.0988767	2.38042	0.122865	0.627356
SOWAHD	36.4303	0.152778	0.20134	0.5752	0.4482	0.85589
PABPC5	317.305	0.152412	0.0709334	4.60961	0.0317932	0.44851
PDE4B	62.0807	0.152232	0.260089	0.338353	0.560782	0.899622
CNNM1	71.7705	0.151607	0.186727	0.65414	0.418636	0.840526
NAT2	14.7539	0.151553	0.29011	0.273046	0.601296	0.912152
GULP1	1550.09	0.151191	0.0562998	7.18724	0.0073424	0.271865
FAIM2	13.4678	0.151072	0.332968	0.204953	0.650753	NA
RAG1	89.8049	0.150983	0.139721	1.16941	0.279523	0.761496
FXN	311.397	0.150841	0.0632504	5.69217	0.0170408	0.368729
CTSV	715.142	0.150639	0.0866569	3.02206	0.0821392	0.566549
MAGEB17	25.6524	0.150373	0.314047	0.227311	0.633525	0.921666
TMEM132C	200.368	0.15025	0.201667	0.5441	0.460738	0.864678
WDYHV1	406.818	0.149899	0.0811534	3.41003	0.0648012	0.535953
SLC7A6	767.859	0.14989	0.110066	1.84413	0.174468	0.685002
NECAB2	67.8444	0.149798	0.210323	0.499189	0.479857	0.873197
TRAF3IP3	91.4964	0.149785	0.134481	1.24095	0.265287	0.753178
GYPC	750.692	0.149745	0.0470305	10.1432	0.00144837	0.138522
BLM	746.823	0.14967	0.0673686	4.93643	0.0262962	0.423396
ZNF829	147.85	0.149545	0.16793	0.78904	0.374391	0.821224
RPL23	11278.8	0.149378	0.0729907	4.18078	0.0408849	0.477847
VSTM2A	29.8855	0.149157	0.298907	0.246818	0.619324	0.916189
SNX32	119.883	0.14896	0.12045	1.52467	0.216915	0.715371
UNC5C	1040.27	0.148822	0.175661	0.717174	0.397072	0.830009
MFSD6L	124.133	0.148714	0.121014	1.50691	0.219612	0.715871
ACTRT3	48.9066	0.148702	0.215817	0.473981	0.491162	0.880109
DBF4	741.141	0.14854	0.0544878	7.4336	0.00640171	0.256317
CLIP3	1335.29	0.148418	0.0581931	6.49033	0.0108463	0.319542
ZMAT3	1479.77	0.148346	0.0690206	4.61045	0.0317777	0.44851
MRAP2	90.9669	0.148298	0.194719	0.577724	0.447206	0.855416
NLRP1	1152.29	0.148288	0.0818871	3.25323	0.0712828	0.549001
PDK3	406.532	0.14815	0.0671179	4.87727	0.0272126	0.42888
SH3PXD2A	1994.15	0.148142	0.0465947	10.1089	0.00147554	0.139264
KIF5A	188.466	0.148137	0.126464	1.36819	0.242124	0.7356
B3GALT1	604.145	0.148042	0.0767288	3.72334	0.0536569	0.509061
KIF5C	1663.66	0.147534	0.0532341	7.67977	0.00558432	0.238428
IGDCC4	826.354	0.14744	0.0668596	4.85882	0.0275051	0.42888
PTGES	14.8069	0.146918	0.316976	0.212808	0.644575	0.92617
RAD51AP1	658.78	0.146898	0.0582298	6.36545	0.0116363	0.326683
AQP10	24.9916	0.146771	0.313234	0.217017	0.641322	0.924572
POLH	403.909	0.14627	0.0768199	3.61615	0.0572212	0.51513
RGS4	952.811	0.146109	0.185057	0.620309	0.430932	0.847044
STEAP1	56.5751	0.146023	0.15306	0.908179	0.340598	0.801377
FAM117A	780.848	0.146015	0.0635446	5.26511	0.0217571	0.402225
GPA33	19.3155	0.145969	0.352278	0.163308	0.686129	0.939768
PRKCH	232.823	0.145926	0.0987576	2.18333	0.139512	0.64502
VSTM5	45.3695	0.145903	0.172061	0.719946	0.396162	0.829684
MND1	174.855	0.145764	0.114346	1.62636	0.202208	0.703925
PRIM2	506.451	0.145748	0.0619728	5.53374	0.0186532	0.381196
KIAA0825	108.742	0.145698	0.151594	0.922457	0.336831	0.800353
AFAP1L2	318.469	0.145416	0.140756	1.05877	0.303495	0.777785
NELL1	113.951	0.145295	0.171515	0.716951	0.397146	0.830009
C2orf42	286.849	0.145183	0.0802996	3.26838	0.0706272	0.547616
RASD2	31.1385	0.14511	0.252411	0.331042	0.565046	0.90108
TMSB15A	934.688	0.144878	0.0793867	3.32708	0.068148	0.541843
PLGRKT	225.726	0.14487	0.107273	1.82035	0.177272	0.689414
TRAF5	549.96	0.144794	0.0784823	3.39393	0.065437	0.535953
MPZ	30.0596	0.144759	0.193117	0.562862	0.45311	0.859262
HAUS1	1153.81	0.144746	0.053872	7.2206	0.00720714	0.269957
HEYL	108.67	0.144735	0.150981	0.917231	0.338203	0.800353
PLCXD3	103.249	0.14472	0.394393	0.12972	0.718723	0.948515
ASF1B	651.016	0.144714	0.0683504	4.4807	0.0342798	0.457767
TMEM45A	558.92	0.144681	0.0727931	3.95123	0.0468371	0.496573
RNF165	482.349	0.144585	0.0837673	2.97836	0.0843849	0.567753
DARS2	770.138	0.144493	0.0647429	4.97508	0.025715	0.419715
SLC35F1	331.576	0.144471	0.075249	3.69285	0.0546462	0.51087
PKNOX2	537.122	0.144427	0.0770921	3.49496	0.061556	0.527677
RARG	266.553	0.144378	0.0887199	2.64888	0.103623	0.608623
MGME1	935.763	0.144355	0.0520277	7.69931	0.00552421	0.238428
C19orf40	115.712	0.144174	0.120843	1.4243	0.232696	0.727855
UGT8	353.971	0.144131	0.0889627	2.62169	0.105412	0.612466
ABLIM3	13.4314	0.144032	0.290102	0.245286	0.620414	NA
RAPGEF3	89.2246	0.144018	0.151259	0.901911	0.34227	0.801408
AFF2	984.41	0.144003	0.0849357	2.87018	0.0902349	0.581793
ZDHHC15	188.527	0.143978	0.109374	1.7346	0.187824	0.696085
KCNIP1	318.686	0.143871	0.0937289	2.35265	0.125071	0.630165
ZEB1	267.02	0.143793	0.13352	1.15911	0.28165	0.762758
C1orf74	115.914	0.143213	0.102234	1.96396	0.16109	0.670115
STAC	393.447	0.143124	0.112407	1.62083	0.202976	0.703929
TUBB2A	1108.96	0.142814	0.0748041	3.64017	0.0564012	0.512954
IFITM3	1994.52	0.142607	0.0569677	6.25185	0.0124064	0.335288
FAM124A	78.4326	0.142515	0.155805	0.828259	0.362776	0.81288
GSG2	221.542	0.142323	0.0973704	2.13893	0.143602	0.648822
FABP5	419.755	0.142111	0.1231	1.3336	0.248166	0.740319
GNPNAT1	775.296	0.141961	0.0628847	5.09745	0.0239611	0.41211
NRGN	45.1407	0.141932	0.213059	0.438614	0.507792	0.88314
TMEM88	217.503	0.141839	0.132108	1.14499	0.284601	0.764013
FLT4	173.933	0.14172	0.086277	2.70113	0.100277	0.603176
COL11A1	1471.52	0.141311	0.0973064	2.10273	0.147036	0.653073
ARHGEF25	485.476	0.141295	0.0609872	5.36769	0.0205131	0.394452
RHOB	2123.95	0.141041	0.0724455	3.77202	0.0521166	0.505311
CAMK1	75.6016	0.140868	0.128314	1.20573	0.272179	0.75672
TAF1B	491.4	0.140779	0.0557003	6.3916	0.0114662	0.32491
ASCL1	12.9802	0.14071	0.493342	0.081916	0.774717	NA
GMPR	45.8975	0.140699	0.234074	0.36166	0.547586	0.896199
FAM72A	111.355	0.140683	0.146735	0.91282	0.339367	0.801064
BRIP1	679.358	0.140577	0.0696498	4.06196	0.0438596	0.486628
IFITM2	359.257	0.14044	0.0938777	2.2285	0.135485	0.640874
ACTG2	181.823	0.140384	0.105424	1.77092	0.183268	0.693311
ALKBH2	439.611	0.140319	0.0640077	4.80541	0.0283705	0.431975
TMEM221	95.1149	0.14001	0.120525	1.34801	0.245626	0.737911
RPL27	6823.1	0.139695	0.065535	4.53217	0.0332634	0.455775
SLC10A4	93.0752	0.139599	0.178754	0.610166	0.434725	0.849991
ANO1	749.055	0.139524	0.0607208	5.27629	0.0216178	0.401354
SEMA4F	618.077	0.139403	0.0695061	4.01099	0.0452046	0.491664
DDIT4L	258.448	0.139204	0.089514	2.41829	0.119925	0.625538
APOA2	462.562	0.139203	0.1169	1.41145	0.234816	0.729807
FOS	859.105	0.139141	0.234205	0.346692	0.555992	0.899544
DCLK1	443.699	0.139114	0.127432	1.18971	0.275387	0.758233
PRKG1	303.978	0.138997	0.130582	1.12952	0.287877	0.764984
ISM1	25.4466	0.138938	0.274457	0.254978	0.613592	0.914576
F2	802.85	0.138602	0.0880595	2.47661	0.115551	0.620024
DAB1	647.207	0.138574	0.223727	0.382184	0.536437	0.893294
ADAM23	405.888	0.138566	0.0861689	2.57835	0.108334	0.612466
VRTN	354.369	0.13851	0.0934344	2.19712	0.138269	0.643371
SH3BGR	112.548	0.138509	0.121741	1.2934	0.255422	0.744597
RIMS3	808.925	0.138452	0.0453645	9.31954	0.00226723	0.167658
ACTA1	273.862	0.138442	0.136783	1.02302	0.311805	0.784763
CKAP2L	618.361	0.138441	0.0771593	3.22129	0.0726861	0.551183
GFRA1	786.726	0.138424	0.101839	1.84149	0.174776	0.685355
EPB41L5	3079.27	0.138401	0.0589294	5.50466	0.0189659	0.383218
SOX5	396.142	0.138401	0.0758706	3.32574	0.0682033	0.541843
ETNK2	566.556	0.138326	0.0501262	7.61852	0.0057772	0.243761
TCF21	231.214	0.138308	0.194396	0.50123	0.47896	0.87307
MCOLN3	293.752	0.138248	0.0897277	2.36665	0.123953	0.628275
PAQR9	63.4665	0.138191	0.139093	0.984334	0.321131	0.793601
NDUFC1	522.024	0.138147	0.0617601	5.00599	0.0252598	0.419715
FBXO36	274.096	0.138119	0.0707168	3.81188	0.0508903	0.501946
SMIM8	221.122	0.138034	0.0824029	2.80248	0.0941184	0.591639
KAT7	1369.25	0.138019	0.0454938	9.19042	0.00243286	0.172431
IDS	2309.73	0.137951	0.0570888	5.82601	0.0157909	0.363064
C9orf85	372.607	0.137803	0.0595139	5.3616	0.0205849	0.394452
CENPH	744.308	0.137762	0.0656894	4.39285	0.03609	0.464347
EXO1	414.495	0.137624	0.0709793	3.75959	0.0525054	0.506565
PXMP2	58.3797	0.137532	0.159278	0.743482	0.388548	0.82506
FAM155A	117.927	0.13752	0.115802	1.4028	0.236255	0.730899
NTRK1	25.1761	0.137427	0.311101	0.195833	0.658105	0.932665
SNCAIP	417.559	0.137413	0.0739033	3.45675	0.0629939	0.533437
PCDHB5	693.287	0.137375	0.506795	0.0706224	0.790433	0.960501
ZDHHC22	7.29335	0.137365	0.48402	0.0804682	0.776664	NA
CEP19	216.113	0.13731	0.0825293	2.76287	0.0964749	0.596397
ISL1	242.746	0.137208	0.180743	0.573841	0.448737	0.856288
TUBB2B	6170.49	0.137157	0.0642199	4.55548	0.0328136	0.454002
LMCD1	250.232	0.137111	0.0763384	3.2237	0.0725794	0.551155
CXCL6	48.6913	0.137051	0.238848	0.328634	0.566465	0.90108
MYCN	1107.82	0.136985	0.0515483	7.06712	0.00785115	0.283227
CMBL	702.606	0.136978	0.0592898	5.33601	0.0208892	0.395874
HRSP12	402.793	0.136963	0.0624048	4.81346	0.0282382	0.431686
BRINP1	356.221	0.136903	0.131642	1.07726	0.299311	0.774441
SLC25A12	363.177	0.136895	0.143046	0.913009	0.339317	0.801064
GRM1	59.0903	0.136889	0.176324	0.600987	0.438202	0.85114
RAD51	281.572	0.13646	0.0688801	3.92932	0.0474511	0.498706
NKX2-6	81.0082	0.136444	0.300287	0.204715	0.650942	0.929554
FBP1	40.8542	0.136399	0.167293	0.663786	0.415226	0.838495
SOX21	2091.27	0.136396	0.126328	1.16341	0.280759	0.762216
INMT	87.9199	0.13614	0.146934	0.857521	0.354433	0.807858
CENPW	262.721	0.136128	0.102203	1.77314	0.182994	0.693311
NDRG3	825.948	0.136083	0.053819	6.39668	0.0114334	0.324799
MATN3	266.15	0.135843	0.0879769	2.38297	0.122664	0.627356
RCCD1	806.445	0.13565	0.0984704	1.89501	0.168638	0.676474
FANCA	568.278	0.135596	0.0636548	4.54099	0.0330924	0.454301
SV2A	1306.44	0.135579	0.0431842	9.85028	0.00169806	0.147849
C20orf27	439.792	0.135536	0.0621191	4.76191	0.0290963	0.434873
RPL34	4084.29	0.135517	0.0436052	9.66111	0.00188209	0.154289
PRTG	10097.7	0.135509	0.0431226	9.86746	0.00168228	0.147849
HHIPL1	130.772	0.135471	0.122133	1.22754	0.267886	0.755515
C11orf82	293.104	0.135437	0.0816902	2.75038	0.0972316	0.596803
ZNF319	609.224	0.135391	0.057385	5.56654	0.0183069	0.377344
MYBL2	1490.41	0.135104	0.0557177	5.87703	0.0153396	0.36135
ZNF423	931.946	0.134945	0.060966	4.88965	0.0270182	0.42888
METTL8	408.121	0.13488	0.0646421	4.35517	0.0368968	0.465835
YOD1	781.888	0.134828	0.0447208	9.09307	0.0025658	0.175281
DDX50	2191.4	0.134689	0.047048	8.19337	0.00420438	0.215367
FAM171B	368.072	0.134653	0.0912154	2.17181	0.140561	0.645482
PHF21B	544.426	0.134574	0.0562069	5.73327	0.0166464	0.366661
LYPD2	0.696078	0.134551	1.77695	0.0179709	0.893359	NA
RMI1	784.243	0.134503	0.0716286	3.52337	0.0605094	0.525147
FERMT3	27.0727	0.134492	0.238358	0.317522	0.5731	0.902143
SEC11A	3350.31	0.134325	0.0432766	9.63261	0.00191153	0.154931
NAP1L5	215.727	0.134286	0.0877167	2.33947	0.126133	0.63232
TSTD1	490.104	0.134282	0.252339	0.282374	0.595149	0.912152
FAT4	492.512	0.134162	0.135347	0.982841	0.321498	0.793978
PNMA1	2529.23	0.134159	0.0551857	5.8984	0.0151546	0.36068
KBTBD3	165.568	0.134154	0.0932594	2.07011	0.15021	0.657612
ACADM	1528.66	0.134148	0.0638416	4.40861	0.035758	0.462836
GPR124	516.596	0.134147	0.210259	0.406993	0.5235	0.888387
TUBA1A	18518.8	0.134061	0.0526944	6.46713	0.0109888	0.322333
CDCA7L	1143.86	0.134034	0.0912315	2.1529	0.1423	0.648092
B3GNT8	71.7984	0.134003	0.147226	0.827753	0.362923	0.81288
GAREML	442.292	0.133995	0.0744461	3.23954	0.0718806	0.549939
NR0B2	6.94075	0.133952	0.542731	0.0589152	0.808219	NA
MAP2K6	707.504	0.133878	0.0808804	2.73645	0.0980824	0.598097
ZNF415	583.622	0.13369	0.0579871	5.30914	0.0212138	0.398115
NLGN1	302.265	0.13369	0.11112	1.44466	0.229387	0.725937
CRLF1	10.9477	0.133636	0.339964	0.154503	0.694269	NA
C3orf67	243.891	0.13358	0.102002	1.70696	0.19138	0.699816
KIF21B	865.443	0.133551	0.0736934	3.28477	0.0699256	0.546081
ORC5	493.323	0.133457	0.0645121	4.27912	0.0385832	0.468309
ORC1	412.926	0.133424	0.0721994	3.41739	0.0645129	0.535444
FAM131B	438.918	0.133339	0.073968	3.25242	0.0713183	0.549001
KIF15	1053.42	0.133241	0.0619377	4.62152	0.0315733	0.44851
CDR1	75.5486	0.133005	0.181565	0.536266	0.463984	0.864878
TPMT	568.047	0.132971	0.0649792	4.18913	0.040684	0.477231
RNFT2	317.78	0.132715	0.107611	1.51821	0.21789	0.715857
STOX1	294.654	0.132649	0.0714009	3.44847	0.0633102	0.533437
ZNF527	239.653	0.132645	0.0905006	2.14707	0.142842	0.648822
LMOD1	474.254	0.132612	0.0839855	2.48851	0.11468	0.619197
ANKS4B	51.5853	0.132557	0.271581	0.238233	0.625486	0.91745
GAS1	1009.34	0.132491	0.0964464	1.8877	0.169462	0.677941
CYP1A1	44.0375	0.132423	0.202127	0.427581	0.513178	0.88378
CCDC138	592.651	0.132422	0.0634127	4.3461	0.0370937	0.465835
CDK14	1686.8	0.132153	0.0638808	4.27547	0.0386663	0.468502
DEPDC1	986.433	0.13212	0.0732384	3.25232	0.0713225	0.549001
ZNF283	213.913	0.132099	0.167735	0.619379	0.431278	0.847222
BUB1	1531.06	0.131781	0.0564235	5.45575	0.019504	0.389616
TRIM61	131.514	0.13164	0.176813	0.552564	0.457272	0.862253
NAT1	398.926	0.131615	0.0829402	2.51406	0.112835	0.617644
STARD9	372.816	0.131605	0.0803541	2.68363	0.101384	0.605017
CYP1B1	236.658	0.131526	0.114811	1.31252	0.251939	0.74384
ANK2	325.393	0.131339	0.114057	1.31814	0.250926	0.742951
VSIG2	140.093	0.131252	0.114105	1.32187	0.250258	0.741776
ABCA3	646.493	0.131217	0.0519496	6.3777	0.0115563	0.325711
CASP8	294.495	0.131122	0.0862058	2.3138	0.12823	0.636082
DOCK10	29.4045	0.131073	0.342034	0.140505	0.70778	0.9468
PCDH17	958.364	0.1309	0.142913	0.836936	0.360274	0.812171
RDH5	41.3569	0.130807	0.177964	0.539018	0.46284	0.864878
FKBP5	478.14	0.130681	0.091205	2.05086	0.152121	0.65996
RPA1	3865.73	0.13044	0.0463636	7.90808	0.00492144	0.226351
FAM69A	292.638	0.130348	0.0975822	1.78237	0.181858	0.692634
MTRNR2L2	24.7752	0.130279	0.245562	0.280263	0.596529	0.912152
TMEM216	410.538	0.130269	0.0676728	3.70437	0.0542702	0.51087
LIN28A	7840.97	0.130267	0.0362258	12.9337	0.000322724	0.0507015
AFF3	280.297	0.130178	0.0940332	1.9135	0.166575	0.675079
FAM211B	487.488	0.130122	0.0809627	2.57953	0.108254	0.612466
MLH1	1191.94	0.130039	0.0612491	4.50089	0.0338773	0.457767
APLP1	1909.1	0.129939	0.0818324	2.51217	0.112971	0.617644
PBX3	853.798	0.129927	0.0777035	2.79017	0.0948443	0.592784
NES	6443.25	0.129867	0.117943	1.20996	0.27134	0.75672
LAMC3	26.0477	0.129831	0.209698	0.382216	0.53642	0.893294
C4orf32	15.6482	0.12983	0.288736	0.202255	0.652907	0.930797
SLC29A3	279.678	0.129733	0.0751282	2.98165	0.0842135	0.567753
LGALS4	12.7013	0.129711	0.327944	0.15589	0.692969	NA
ZNF484	377.878	0.129581	0.0753431	2.9517	0.0857871	0.574786
ITPRIPL1	148.03	0.129569	0.113131	1.31282	0.251884	0.74384
RAPGEF6	341.626	0.12942	0.0717321	3.25795	0.0710778	0.548806
COL24A1	59.665	0.129377	0.231482	0.311312	0.576876	0.903183
FSIP1	53.1432	0.129365	0.208205	0.384402	0.535257	0.892731
UBE2C	1168.04	0.12934	0.0451322	8.21475	0.00415512	0.214422
SLC44A5	1442.27	0.129321	0.0549466	5.53781	0.0186098	0.380851
SYT10	192.459	0.129318	0.0962651	1.79602	0.180194	0.691812
MAP6	539.092	0.129093	0.223114	0.327178	0.567325	0.90108
RPL35A	6546.82	0.129093	0.0519353	6.17373	0.0129661	0.34082
DLEU7	52.7872	0.129093	0.178562	0.516952	0.472145	0.87041
CUBN	234.231	0.128992	0.134258	0.919236	0.337676	0.800353
ENPP1	126.936	0.128954	0.137699	0.880525	0.348058	0.803689
PDZD4	257.729	0.128825	0.109224	1.38524	0.23921	0.73303
PRIM1	415.301	0.128816	0.0806437	2.54744	0.110473	0.613567
AP000783.1	27.0922	0.128803	0.255298	0.252201	0.615529	0.915161
PIGF	526.408	0.128794	0.0504784	6.50651	0.010748	0.318399
YEATS4	866.206	0.128729	0.045224	8.10646	0.00441078	0.218351
WFIKKN1	768.782	0.12865	0.0549109	5.48879	0.0191388	0.385085
TMEM132E	17.9543	0.128379	0.284142	0.203927	0.65157	0.929834
PDPN	1088.05	0.128375	0.0723668	3.14059	0.0763662	0.556953
C7orf41	1063.06	0.128348	0.044662	8.25624	0.00406122	0.213415
RAB8B	1327.82	0.128316	0.0429769	8.91475	0.00282876	0.180768
PIAS1	1731.47	0.128215	0.049639	6.66059	0.00985682	0.309273
CCNG1	6182.26	0.128101	0.0342095	14.0085	0.000181982	0.0345258
DZIP1	2225.69	0.128018	0.0336066	14.5036	0.000139889	0.0292
XPNPEP3	573.811	0.127792	0.0555692	5.28411	0.0215209	0.40044
SERPINA12	13.3513	0.12766	0.397621	0.102154	0.749259	NA
MAGOH	1262.51	0.127449	0.048096	7.02163	0.00805307	0.283797
CNTNAP2	1321.32	0.127257	0.098015	1.67244	0.195932	0.701484
YARS2	745.544	0.12721	0.0404389	9.90219	0.00165082	0.147381
KIAA1644	60.5335	0.127203	0.165627	0.58837	0.44305	0.853498
VAT1	6697.67	0.12711	0.0262475	23.4347	1.29226e-06	0.0011985
HS1BP3	540.667	0.127108	0.0483564	6.90739	0.00858401	0.292566
HMGA2	6878.45	0.126998	0.0463339	7.51124	0.00613153	0.25012
CCBL1	379.579	0.126864	0.0896273	2.00404	0.15688	0.665072
FAH	400.423	0.126853	0.0816903	2.41017	0.120549	0.626328
ZIK1	610.184	0.126827	0.078094	2.6294	0.104901	0.611267
POLE4	228.44	0.12682	0.0931894	1.85147	0.173613	0.683241
DNAJC6	539.332	0.126792	0.0691018	3.36454	0.0666141	0.538831
NR6A1	4112.23	0.126767	0.0356186	12.6611	0.000373346	0.0562376
DHDH	31.6558	0.126747	0.22589	0.313981	0.575248	0.902764
SHISA3	106.909	0.126677	0.191619	0.436066	0.509027	0.883328
ZNF367	300.538	0.126676	0.0701513	3.26006	0.0709866	0.548402
ZNF669	434.184	0.126638	0.0699665	3.27708	0.070254	0.546608
GNPDA1	2392.6	0.126568	0.0442235	8.1878	0.00421731	0.215367
P2RY1	151.087	0.126568	0.137711	0.839251	0.359611	0.811671
ADSSL1	503.783	0.126465	0.0647574	3.80947	0.0509636	0.502145
PTN	1745.7	0.126372	0.190738	0.437721	0.508225	0.88314
GPR158	17.9558	0.126351	0.30128	0.17532	0.675427	0.937804
TEX15	191.441	0.126269	0.136089	0.857194	0.354525	0.807858
CYP7B1	91.6757	0.126113	0.133689	0.888844	0.345791	0.802184
ERMN	4.43531	0.126089	0.707422	0.0300051	0.862479	NA
XRCC6BP1	110.38	0.12603	0.117842	1.14065	0.285516	0.764181
JAM2	191.099	0.125979	0.145279	0.749583	0.386608	0.824113
MKI67IP	673.918	0.12591	0.0510252	6.0914	0.0135842	0.346449
HRASLS5	288.15	0.125817	0.102135	1.51593	0.218237	0.715857
PRR19	38.1926	0.125751	0.223065	0.316958	0.573441	0.902236
RBM43	360.695	0.125706	0.0900775	1.94785	0.162819	0.67159
GPR89B	60.0045	0.125615	0.171477	0.535294	0.46439	0.864987
PLAGL1	730.543	0.125502	0.111482	1.262	0.261273	0.749046
GREB1	2194.81	0.125501	0.0829648	2.28455	0.130668	0.636882
BCAT1	2997.48	0.125118	0.112353	1.23726	0.266	0.75366
ZCWPW2	41.5935	0.124916	0.187985	0.441319	0.506486	0.883053
ABHD6	207.983	0.12481	0.0842477	2.19153	0.138772	0.644069
BRF2	305.235	0.124749	0.0814789	2.34319	0.125831	0.631884
HLA-DMA	164.365	0.124733	0.0973154	1.64384	0.199799	0.703378
TDRD7	970.854	0.124687	0.0613699	4.12704	0.042203	0.482683
TVP23A	185.186	0.124633	0.0912258	1.86601	0.171933	0.681188
C1orf233	142.657	0.124611	0.118685	1.10399	0.293393	0.769894
EPHA4	1431.73	0.124609	0.0858336	2.10599	0.146723	0.653073
C2orf82	42.322	0.124565	0.180316	0.476169	0.490163	0.880109
KNTC1	1467.41	0.124521	0.0468621	7.0545	0.00790664	0.283227
IRAK2	39.7996	0.124465	0.225923	0.30378	0.581523	0.906765
CRIP3	40.7673	0.12433	0.23651	0.273788	0.600802	0.912152
AGA	458.717	0.124282	0.0744657	2.78514	0.0951424	0.592903
NR1D1	85.2114	0.124279	0.137928	0.811538	0.367666	0.816744
ZNF585B	339.895	0.124136	0.225688	0.299852	0.583975	0.907174
RAB31	597.2	0.124065	0.0829419	2.236	0.134829	0.639847
NRCAM	902.823	0.123921	0.0875082	2.00576	0.156703	0.664812
SLC25A13	1793.99	0.12389	0.0550123	5.05718	0.0245241	0.415375
RPS14	21585.9	0.123824	0.0420525	8.66813	0.00323823	0.194756
RPL36	3141.51	0.123813	0.0449519	7.587	0.00587907	0.243761
DPY19L1	1522.17	0.12378	0.0508494	5.91092	0.0150473	0.36068
CCDC80	1341.25	0.123742	0.0739516	2.79394	0.0946211	0.592507
TMEM258	829.736	0.123722	0.0858005	2.07349	0.149878	0.657488
SULT2B1	41.3392	0.12359	0.181234	0.462907	0.496268	0.880596
ENHO	35.3041	0.123381	0.208969	0.350534	0.553811	0.898768
AKR1B15	62.0796	0.123318	0.158436	0.606759	0.436011	0.850007
ACPP	187.576	0.123218	0.102807	1.43674	0.230667	0.726607
NEXN	691.349	0.123092	0.0576656	4.55725	0.0327796	0.454002
NKAIN1	449.783	0.123026	0.0970614	1.6062	0.205027	0.705182
ERCC8	448.704	0.122927	0.056841	4.67263	0.030647	0.442692
SARDH	171.973	0.122907	0.101268	1.47367	0.224768	0.721532
FHL1	832.5	0.122887	0.105216	1.35646	0.244152	0.737365
ASB14	45.1519	0.122797	0.171481	0.51136	0.474551	0.872249
PC	311.108	0.122687	0.0858865	2.03916	0.153294	0.661599
UCHL1	2902.74	0.122615	0.0624012	3.858	0.0495093	0.500641
PBX4	95.2059	0.122597	0.158605	0.590206	0.442339	0.853498
C1S	251.874	0.122502	0.0902281	1.84012	0.174937	0.685598
THPO	55.1503	0.122485	0.145085	0.712889	0.398487	0.831022
EFNA2	451.559	0.122269	0.0646619	3.57961	0.0584929	0.518307
RPS18	16090.2	0.122207	0.0377738	10.4637	0.00121742	0.130337
DENND1A	1027.82	0.122166	0.0633023	3.72237	0.0536881	0.509061
DNMT3B	1110.97	0.122024	0.0466065	6.86154	0.00880705	0.293002
ANKRD18A	73.7238	0.121972	0.149136	0.669982	0.413058	0.837914
ISG15	396.151	0.12196	0.0908486	1.80086	0.179609	0.691728
ZNF418	258.985	0.121875	0.0787723	2.38689	0.122356	0.627356
OAZ3	33.3164	0.121756	0.182084	0.447538	0.503506	0.881834
JPH4	66.2566	0.121744	0.229863	0.279669	0.596918	0.912152
ARHGEF4	256.244	0.121718	0.103383	1.38307	0.239579	0.733052
TMEM176B	1223.49	0.121662	0.2079	0.340232	0.559696	0.899582
KDM6A	4727.13	0.121545	0.153214	0.628683	0.427839	0.845457
SLC16A9	899.556	0.121524	0.0636439	3.63914	0.056436	0.512954
NXT2	1137.96	0.121478	0.0610714	3.9489	0.0469021	0.496573
TMEM241	204.439	0.121461	0.102697	1.39377	0.237769	0.73162
TRMT5	773.188	0.121436	0.0538207	5.08651	0.0241126	0.4123
WDHD1	1701.06	0.121353	0.0445938	7.39584	0.0065375	0.25908
CD4	85.3595	0.121294	0.1348	0.808492	0.368566	0.817606
ZNF416	234.604	0.121116	0.0777889	2.42043	0.119762	0.624992
CPXM1	6992.71	0.121101	0.0323801	13.9851	0.000184265	0.0345258
MLF1IP	1246.42	0.121005	0.0669849	3.26081	0.0709542	0.548402
TFB1M	344.735	0.120742	0.0866705	1.93861	0.163819	0.673135
GPN3	566.024	0.120696	0.0586125	4.23998	0.0394827	0.47241
WDR47	486.825	0.120665	0.0630157	3.66364	0.0556119	0.512517
PARVB	274.37	0.120636	0.108266	1.24118	0.265244	0.753178
ZNF503	2161.44	0.120631	0.0394581	9.34704	0.00223346	0.166461
CIRH1A	1198.39	0.120558	0.0471734	6.52593	0.0106313	0.31577
EVA1B	339.727	0.12045	0.0847902	2.01115	0.156147	0.664435
RASSF2	751.946	0.120435	0.0872302	1.90622	0.167383	0.675186
EFNB2	5126.51	0.120412	0.0631729	3.6326	0.0566584	0.513601
MAGOHB	534.637	0.120338	0.0584258	4.24168	0.0394431	0.472329
RARRES1	45.6142	0.120285	0.17636	0.463741	0.495881	0.880515
CCNO	36.0028	0.120222	0.213922	0.314338	0.57503	0.902764
PCDHB14	217.375	0.120159	0.0794284	2.28502	0.130628	0.636882
TAGLN	3248.59	0.120133	0.0694301	2.99169	0.0836927	0.567492
TUBG1	1248.17	0.120085	0.0417361	8.27679	0.00401551	0.213415
ACP5	34.4153	0.119872	0.273844	0.189556	0.663287	0.93474
ELAVL2	236.981	0.119808	0.0954832	1.57497	0.209486	0.708019
TTK	1124.62	0.119785	0.0571995	4.38364	0.0362853	0.464786
SCAI	1206.39	0.119649	0.0442768	7.30276	0.00688489	0.265513
MRPL53	128.616	0.119454	0.100019	1.42538	0.23252	0.727691
GPR63	293.606	0.119444	0.0912471	1.71258	0.190652	0.698618
NFIA	41.8686	0.119353	0.240523	0.241782	0.622922	0.917035
SHCBP1	253.321	0.119344	0.10497	1.28957	0.256126	0.744597
RGPD8	328.436	0.11934	0.105787	1.27188	0.259415	0.747861
TUBB	39613.4	0.119322	0.0512888	5.40693	0.0200569	0.392991
RAB6B	1097.89	0.119309	0.0422658	7.96259	0.0047754	0.225034
RNLS	210.17	0.119296	0.0782464	2.32592	0.127235	0.633423
HOXB2	835.371	0.119234	0.0616513	3.74002	0.0531237	0.507926
NUP37	583.756	0.119231	0.056989	4.3751	0.0364678	0.465153
TMEM65	1372.08	0.119099	0.0496428	5.74984	0.0164901	0.366204
ME3	176.019	0.118817	0.0922741	1.65807	0.197865	0.702213
HCAR1	40.2873	0.118637	0.221566	0.281796	0.595526	0.912152
BLVRB	228.219	0.11861	0.0993347	1.42476	0.232622	0.727849
SOD3	154.552	0.118445	0.16206	0.532625	0.465505	0.865858
PUSL1	167.034	0.118444	0.0976366	1.47152	0.225106	0.721758
GRIPAP1	4207.54	0.118418	0.146964	0.648456	0.420665	0.840998
CLCNKA	28.4992	0.118391	0.228702	0.266591	0.605628	0.912733
KCNJ11	100.492	0.11834	0.129493	0.834829	0.36088	0.812228
RAC3	748.675	0.118327	0.0755187	2.45506	0.117147	0.622038
NAAA	156.548	0.118317	0.117784	1.00532	0.316026	0.787375
METTL7A	734.131	0.118307	0.192189	0.378114	0.538614	0.894095
YBEY	376.802	0.118125	0.0813266	2.10279	0.147031	0.653073
ZNF23	105.113	0.118086	0.118509	0.991242	0.319439	0.792028
PREX2	768.353	0.118044	0.0781641	2.27542	0.13144	0.637057
BRE	583.327	0.117962	0.0635221	3.44812	0.0633239	0.533437
COQ6	150.758	0.117843	0.112032	1.10598	0.292958	0.769746
MYL9	3170.08	0.117794	0.0511826	5.29009	0.0214472	0.400105
AGTPBP1	1393.53	0.11779	0.0534387	4.85624	0.0275463	0.42888
SLC44A4	1098.74	0.117743	0.10542	1.24436	0.264632	0.752959
LSM10	426.97	0.11764	0.0636636	3.41423	0.0646366	0.535689
FAM175A	563.305	0.117543	0.0752149	2.43493	0.11866	0.623999
COLGALT2	468.1	0.117513	0.0704441	2.78192	0.0953341	0.593089
USHBP1	43.8989	0.117502	0.222722	0.275551	0.599632	0.912152
POMC	128.687	0.117392	0.105313	1.24293	0.264908	0.753178
RBBP9	1078.06	0.117256	0.0735918	2.52814	0.111832	0.616342
CSTF2	1350.28	0.117094	0.0636712	3.37642	0.0661356	0.537553
LSMEM1	30.4162	0.117054	0.225745	0.266959	0.605379	0.912733
AMIGO2	312.846	0.117019	0.0813239	2.07113	0.15011	0.657612
DEGS1	1019.3	0.117006	0.0492997	5.63039	0.0176517	0.374294
RBFOX3	28.8822	0.116918	0.239129	0.236434	0.626794	0.918526
PGBD4	82.9334	0.11685	0.124137	0.886611	0.346397	0.802455
ZCCHC7	671.917	0.116814	0.0454499	6.60184	0.0101873	0.310952
FAM86A	197.033	0.116779	0.0863228	1.82897	0.176249	0.687831
RTKN2	621.199	0.116546	0.0584081	3.98378	0.0459404	0.493939
PTCD2	252.74	0.116518	0.083775	1.93265	0.164469	0.673646
BCDIN3D	185.259	0.116146	0.0894678	1.68613	0.194111	0.699854
LRRN3	275.352	0.116139	0.123552	0.882141	0.347616	0.803689
COX5A	1422.47	0.115769	0.0409443	7.99613	0.00468773	0.225034
DCLRE1B	426.531	0.115719	0.0575232	4.05081	0.0441501	0.486858
DNPH1	551.627	0.115718	0.0629127	3.38346	0.0658538	0.536783
PCGF6	438.676	0.115614	0.0604899	3.64879	0.05611	0.512954
ZNF573	117.693	0.115611	0.130404	0.7818	0.376591	0.821742
ADCY1	462.751	0.115585	0.113725	1.03109	0.309904	0.783501
CALB1	95.2858	0.115458	0.145411	0.630435	0.427196	0.845397
C4orf33	211.693	0.115423	0.109338	1.11333	0.29136	0.768249
CRABP2	5014.43	0.115356	0.104654	1.21508	0.270329	0.75672
RBM46	67.3421	0.115338	0.167308	0.473366	0.491443	0.880208
OLFML2A	694.898	0.115095	0.103629	1.22844	0.267711	0.755439
SH2D5	25.1845	0.115047	0.278083	0.170655	0.67953	0.937804
PLGLB1	23.9204	0.115019	0.260114	0.194678	0.659052	0.932789
FOXN3	1663.51	0.115012	0.0610583	3.54463	0.0597384	0.522247
VANGL2	4792.31	0.114875	0.0523708	4.80393	0.0283949	0.431975
PLEKHG4	326.35	0.114843	0.0874745	1.7198	0.189719	0.697437
CALY	87.8781	0.114831	0.146764	0.609625	0.434929	0.849991
CDCA4	763.88	0.11469	0.0522076	4.82353	0.0280737	0.431205
KLHDC7A	198.404	0.114674	0.105053	1.18774	0.275787	0.758233
BIRC5	770.47	0.114514	0.0643378	3.16902	0.0750475	0.554357
RILP	30.6528	0.114318	0.193072	0.350631	0.553756	0.898768
PRR3	491.843	0.114278	0.0598854	3.63865	0.0564528	0.512954
CENPV	1763.29	0.114206	0.0504813	5.11405	0.0237329	0.410595
KBTBD7	946.38	0.11419	0.0566804	4.05823	0.0439564	0.486858
ARHGAP28	1183.73	0.114163	0.0823139	1.92321	0.165503	0.674924
PCDH15	62.4758	0.114158	0.158587	0.516831	0.472197	0.87041
PLCB4	461.492	0.114117	0.0756702	2.26873	0.132008	0.637338
ZYG11A	56.4803	0.113836	0.16682	0.465777	0.494937	0.880515
CKLF	52.2903	0.1138	0.187688	0.368412	0.543871	0.895694
PEX11G	104.452	0.113762	0.118922	0.915241	0.338728	0.800426
KCTD14	128.148	0.113673	0.14268	0.634621	0.425665	0.844197
WLS	6665.62	0.113628	0.0723226	2.45388	0.117234	0.622038
CDC42EP4	999.902	0.113597	0.0468635	5.87942	0.0153188	0.36135
ZNF485	90.0245	0.113483	0.129774	0.763893	0.382113	0.822567
USP44	491.479	0.113465	0.0740003	2.35118	0.125188	0.630165
PRRG2	153.978	0.113427	0.093661	1.46806	0.225652	0.722236
PFN2	6751.84	0.113293	0.0526093	4.61859	0.0316271	0.44851
ADRA2C	140.144	0.113268	0.0959277	1.39158	0.238139	0.73162
GINS2	560.917	0.113258	0.0831718	1.85477	0.17323	0.683082
SNX21	338.885	0.113168	0.0760052	2.21797	0.136413	0.641878
FEN1	1107.32	0.113159	0.0478636	5.58939	0.0180696	0.377299
ORC2	1319.11	0.113158	0.0445744	6.44495	0.0111268	0.324086
FICD	159.79	0.113037	0.124152	0.82911	0.36253	0.81288
PAQR8	644.981	0.113013	0.0749732	2.27389	0.131569	0.637057
REEP2	800.405	0.112999	0.0525741	4.61431	0.0317063	0.44851
HAT1	1409.46	0.112965	0.0452982	6.20958	0.0127061	0.339444
HACE1	1007.81	0.112944	0.053318	4.48421	0.0342094	0.457767
WDR12	1058.52	0.112939	0.04111	7.54597	0.00601443	0.24794
NOL7	131.815	0.112924	0.115197	0.962107	0.326657	0.796408
MPHOSPH9	739.338	0.112907	0.0648439	3.0275	0.0818641	0.566549
PAICS	5882.23	0.112868	0.0408863	7.61265	0.00579603	0.243761
SRD5A3	154.97	0.112808	0.106831	1.11349	0.291324	0.768249
C4orf21	518.725	0.112656	0.0677812	2.76142	0.0965625	0.596591
UNC5B	397.919	0.112619	0.124455	0.818418	0.365643	0.815842
TFPI	1342.46	0.112589	0.0764356	2.16213	0.141449	0.647674
SPC24	365.709	0.112552	0.0850724	1.75059	0.185803	0.69455
TMCC3	214.628	0.112458	0.120211	0.868912	0.351257	0.805616
CTPS1	1791.62	0.112429	0.0344304	10.6668	0.00109074	0.123211
RABEPK	293.545	0.112427	0.0752948	2.22741	0.135581	0.64103
MRPL13	921.986	0.112391	0.0494554	5.16562	0.0230382	0.410484
ADORA2B	57.2001	0.112371	0.172709	0.423878	0.515008	0.884839
CPM	986.634	0.11234	0.0878022	1.6323	0.201385	0.703838
SLC34A2	205.513	0.112317	0.181052	0.383458	0.535758	0.892993
ALDH6A1	1158.02	0.112287	0.0373752	9.0254	0.00266254	0.176904
GTF2E1	913.584	0.112223	0.0518087	4.68549	0.0304183	0.441682
ZNF280B	381.565	0.112198	0.0638044	3.08912	0.0788174	0.560592
MYLIP	847.861	0.112193	0.108807	1.06245	0.302658	0.777491
HIST1H2BD	61.5068	0.112066	0.160879	0.484333	0.486466	0.878244
SPAG9	3419.94	0.111957	0.0435492	6.59481	0.0102276	0.311519
VASN	462.255	0.111949	0.127114	0.7735	0.379137	0.82227
KCTD6	367.574	0.111947	0.0723078	2.38881	0.122206	0.627253
AKR1E2	43.7676	0.111897	0.170667	0.428539	0.512707	0.883689
CHD9	2335.75	0.111891	0.0460467	5.89807	0.0151575	0.36068
MAP3K6	149.954	0.111872	0.12329	0.823791	0.364074	0.814265
DOCK1	2585.53	0.11187	0.0680585	2.69753	0.100504	0.60323
ACOT1	145.559	0.111836	0.122117	0.836226	0.360478	0.812171
CA12	42.7767	0.111821	0.1796	0.386565	0.534111	0.892731
B2M	2331.89	0.111703	0.065891	2.87234	0.090114	0.581793
CLCN4	447.114	0.111534	0.0712293	2.44162	0.118154	0.622783
KIF2C	1250.37	0.111497	0.0693873	2.58077	0.108169	0.612466
UBE3D	266.162	0.11146	0.0841395	1.74858	0.186055	0.69455
PRCP	2836.97	0.111452	0.0401604	7.69368	0.00554146	0.238428
KIAA1958	2472.78	0.111442	0.0363811	9.37898	0.00219487	0.165989
SLC35F3	62.6163	0.1113	0.169345	0.430525	0.511731	0.883649
CREBL2	856.164	0.111274	0.0554977	4.0146	0.0451079	0.491358
TMEM218	487.669	0.111266	0.0606213	3.36732	0.0665018	0.538395
MEX3C	2802.29	0.111256	0.0419134	7.0433	0.00795625	0.283227
RAP1GAP	357.923	0.111095	0.115918	0.91561	0.33863	0.800353
TIMELESS	3163.47	0.111	0.0486065	5.21183	0.0224338	0.406956
DARS	3164.88	0.110782	0.046016	5.7867	0.0161479	0.364307
TXN	1528.69	0.110656	0.0526228	4.42405	0.0354359	0.460474
ACPL2	1248.77	0.110454	0.0526049	4.403	0.0358758	0.462836
KCNG1	381.538	0.110369	0.0651754	2.86948	0.0902741	0.581793
ATAD5	717.337	0.110368	0.0472842	5.44882	0.0195816	0.389616
RECK	464.446	0.11022	0.0877367	1.57684	0.209217	0.708019
SUFU	1195.03	0.11009	0.0486449	5.11671	0.0236965	0.410567
CTU2	253.838	0.110074	0.0719846	2.33866	0.126198	0.632359
TUBB4A	1250.62	0.109976	0.0439913	6.25129	0.0124103	0.335288
RASL10B	695.995	0.109896	0.0647933	2.87081	0.0901997	0.581793
CDC20	1541.71	0.109875	0.0595144	3.4058	0.0649678	0.535953
GPR98	842.462	0.10976	0.0823607	1.7726	0.183061	0.693311
MEST	5459.54	0.109694	0.0483109	5.14873	0.0232634	0.410484
TMEM139	65.5808	0.109663	0.18181	0.361812	0.547502	0.896199
RIPPLY3	697.446	0.109551	0.119073	0.844693	0.358058	0.810068
ALG8	880.48	0.109454	0.0557314	3.85023	0.049739	0.500641
RPL24	11692.6	0.109362	0.0380536	8.25754	0.00405831	0.213415
RPL18A	8448.82	0.10923	0.0465613	5.50502	0.018962	0.383218
GPR160	427.437	0.10922	0.0648581	2.83505	0.0922277	0.588167
RAB39A	35.1424	0.109141	0.257762	0.176128	0.674722	0.937669
GGN	29.2397	0.109123	0.212996	0.262336	0.60852	0.913632
RFC2	997.46	0.109117	0.0475458	5.26609	0.0217448	0.402225
ATP6V1F	1772.72	0.109008	0.0551458	3.90364	0.0481817	0.499704
C4orf27	953.961	0.108985	0.0489374	4.96005	0.0259394	0.420958
LYRM7	622.966	0.108983	0.057051	3.65078	0.056043	0.512954
RASA3	368.766	0.108928	0.0745044	2.13882	0.143612	0.648822
AP1S2	3525.95	0.108856	0.0336079	10.4847	0.00120365	0.130337
NPM2	81.9443	0.108829	0.134656	0.652679	0.419156	0.840526
NOX1	33.2163	0.108752	0.208555	0.270429	0.603044	0.912152
C20orf202	32.0186	0.10861	0.229632	0.223132	0.636664	0.922305
IAH1	623.827	0.108578	0.0735071	2.18194	0.139638	0.64502
MED26	197.55	0.108567	0.0817739	1.76093	0.184508	0.69455
NAB2	908.572	0.108518	0.0758536	2.04797	0.152409	0.660362
FANCD2	1147.6	0.108501	0.0475817	5.19833	0.0226086	0.406956
RIMBP2	184.024	0.108415	0.17593	0.376717	0.539366	0.894297
WASF3	4074.03	0.108375	0.0444573	5.93544	0.0148394	0.36068
PPT1	2715.13	0.108335	0.0427917	6.40356	0.0113892	0.324799
SDSL	328.879	0.108279	0.0718126	2.27276	0.131666	0.637057
ERAP2	48.1847	0.108211	0.21351	0.254808	0.61371	0.914576
CKS1B	1373.24	0.108197	0.0514689	4.42235	0.0354712	0.460516
DIRAS1	313.26	0.108171	0.0999176	1.17231	0.278926	0.761116
FAM50B	19.7741	0.108106	0.31026	0.121241	0.727692	0.951292
PPP1R14B	1329.1	0.108077	0.0638802	2.8605	0.0907792	0.583816
MBOAT2	1705.91	0.10807	0.0445244	5.88681	0.0152547	0.36135
RACGAP1	1276.38	0.107986	0.0534672	4.07828	0.0434377	0.486323
MAP4K1	107.288	0.107941	0.140994	0.586922	0.443612	0.853498
ANKRD18B	170.151	0.107934	0.128021	0.711692	0.398883	0.831376
LGALSL	1209.44	0.107931	0.043719	6.09285	0.013573	0.346449
API5	4965.81	0.107777	0.0369898	8.48419	0.00358245	0.205575
PTTG1	965.169	0.10775	0.0551251	3.82496	0.0504946	0.501946
DKK4	1.21049	0.107735	1.48926	0.00433272	0.947518	NA
TTLL11	76.0247	0.10768	0.125574	0.735323	0.391163	0.826056
SCNN1D	324.46	0.107519	0.0775082	1.92058	0.165792	0.674956
TRPV6	412.714	0.107476	0.116044	0.853589	0.355539	0.808427
SNRPG	813.134	0.107452	0.072898	2.17222	0.140523	0.645482
NPNT	1405.08	0.107413	0.201624	0.283127	0.594659	0.911819
ZNF678	1018.77	0.107318	0.0463452	5.35836	0.0206232	0.394452
MST1R	48.6562	0.107297	0.200941	0.284747	0.593606	0.911038
PRIMA1	71.9085	0.107291	0.171436	0.389115	0.532765	0.892731
FAM26E	86.4745	0.107275	0.133965	0.641511	0.423164	0.842563
ST3GAL2	859.459	0.107274	0.0616184	3.03167	0.0816537	0.566549
PTGFR	30.01	0.107253	0.405702	0.0691016	0.792649	0.960501
MAD2L1	1549.71	0.107154	0.0698526	2.35259	0.125075	0.630165
ZNF677	1027.18	0.10715	0.0546302	3.83946	0.0500595	0.501588
NAALADL2	110.273	0.107101	0.139901	0.585967	0.443983	0.853498
PDE4DIP	2234.55	0.107039	0.0542291	3.88474	0.0487268	0.499704
COL14A1	351.911	0.106961	0.117652	0.81614	0.366311	0.816453
INA	516.475	0.106905	0.0838524	1.62399	0.202537	0.703929
EPHB3	1371.1	0.1069	0.0847203	1.59213	0.207023	0.707044
TMEM194A	1359.66	0.106868	0.0620651	2.96083	0.0853044	0.572126
HCFC2	270.156	0.106736	0.0792082	1.816	0.17779	0.689905
MYT1	107.78	0.106719	0.183722	0.33723	0.561433	0.899622
OSBPL11	1243.26	0.106697	0.0668932	2.53382	0.11143	0.615548
G6PC3	1230.16	0.106656	0.0370883	8.26767	0.00403574	0.213415
ATP6V1C2	78.0712	0.106266	0.246423	0.178518	0.67265	0.936899
SMN2	255.184	0.106194	0.0880653	1.45232	0.228156	0.724692
SOSTDC1	344.943	0.106145	0.121116	0.767955	0.38085	0.82227
HOXB7	49.797	0.106107	0.278847	0.143855	0.704478	0.945439
PCDHB12	78.5045	0.106093	0.211055	0.249531	0.617405	0.916148
ANO7	65.6144	0.106078	0.163111	0.421989	0.515946	0.885095
KDELC1	649.311	0.105974	0.0711232	2.21991	0.136241	0.641817
HEY2	68.9417	0.10595	0.164534	0.414011	0.519941	0.886964
ATG7	578.075	0.10595	0.055116	3.69537	0.0545638	0.51087
NME3	605.202	0.105942	0.078854	1.80445	0.179176	0.691728
FAXC	414.112	0.105919	0.0871034	1.47689	0.224262	0.721145
NT5M	120.196	0.1059	0.125612	0.710819	0.399172	0.831376
SNRPF	747.135	0.105894	0.0682987	2.40556	0.120905	0.626328
TMEM116	183.695	0.105867	0.105265	1.00938	0.315051	0.787072
LRRC29	24.6443	0.105865	0.235983	0.198472	0.655957	0.932039
RPL22L1	374.508	0.105814	0.0799787	1.75198	0.185628	0.69455
FZD3	3083.39	0.10576	0.0505048	4.37771	0.0364119	0.465151
RPS28	4188.22	0.105729	0.0581682	3.30466	0.0690838	0.54299
CAMK4	118.688	0.105708	0.12359	0.73236	0.392119	0.826527
UGT2B7	11.9296	0.105704	0.33457	0.0994567	0.752483	NA
BUB1B	1578.09	0.105703	0.0545507	3.75282	0.0527186	0.506565
RPL30	5312.28	0.105636	0.0468141	5.08938	0.0240728	0.41211
EGF	49.6609	0.10563	0.206617	0.26167	0.608975	0.913749
FAM46B	795.724	0.105587	0.0851471	1.53383	0.215539	0.71413
MCM10	501.539	0.105518	0.0726447	2.1073	0.146598	0.653073
NDUFA4	2585.02	0.105489	0.0460373	5.24804	0.0219715	0.404017
DUSP7	327.612	0.105473	0.0772544	1.86357	0.172214	0.681408
TK1	684.621	0.105402	0.0733497	2.06266	0.150947	0.657612
TRIM36	360.032	0.105295	0.0906164	1.34522	0.246115	0.738036
TRIM59	693.388	0.105254	0.0656859	2.56711	0.109107	0.612466
MRPS36	450.698	0.105226	0.0806267	1.70231	0.191986	0.699854
FZD7	4121.57	0.105213	0.101912	1.06614	0.30182	0.77583
GRM8	165.855	0.105183	0.143035	0.539356	0.4627	0.864878
PRMT10	641.237	0.105176	0.0692935	2.30141	0.129257	0.636882
CMSS1	536.811	0.105078	0.0678931	2.39731	0.121544	0.626328
KLHL26	379.453	0.105018	0.0597	3.09601	0.0784844	0.560397
IGSF1	458.067	0.105001	0.0632316	2.75516	0.0969414	0.596803
SHBG	66.8486	0.104944	0.142595	0.541276	0.461904	0.864878
MAPKAPK3	1303.61	0.104893	0.0365872	8.21826	0.0041471	0.214422
TIFA	301.007	0.104838	0.0978501	1.14699	0.284179	0.763902
ZNF469	71.2199	0.104792	0.429595	0.0563073	0.812431	0.965212
ST6GALNAC4	302.889	0.104724	0.103246	1.02668	0.31094	0.784375
TRPC3	81.1691	0.10467	0.169622	0.381091	0.53702	0.893705
MAPRE1	6735.16	0.104642	0.0330237	10.0315	0.00153889	0.141519
CMPK2	95.4034	0.104553	0.108909	0.921784	0.337007	0.800353
ASB13	451.746	0.104533	0.0596996	3.06607	0.0799423	0.563188
RPLP1	12746.5	0.104512	0.0400135	6.8241	0.0089936	0.295312
TAC3	217.38	0.104512	0.143999	0.526159	0.468226	0.868189
GATM	598.886	0.104299	0.0709278	2.16411	0.141267	0.64748
PRSS50	45.4938	0.104261	0.213734	0.237053	0.626343	0.918388
EYA2	43.5667	0.104251	0.176716	0.347812	0.555355	0.899323
NDC80	797.219	0.104204	0.0590135	3.1189	0.077389	0.558462
RPL37A	11892.6	0.104193	0.0419472	6.17208	0.0129782	0.34082
ARHGAP19	1129.79	0.104185	0.0435376	5.7274	0.0167022	0.366661
ANKAR	70.1531	0.104118	0.13817	0.566936	0.451479	0.857529
RPS15A	3285.39	0.104074	0.0516616	4.05503	0.04404	0.486858
POMZP3	367.658	0.103934	0.058386	3.17118	0.0749482	0.554357
ERI2	588.275	0.103815	0.0749403	1.91287	0.166645	0.675109
CCNB1IP1	2845.25	0.103795	0.04715	4.84192	0.027776	0.42888
PCNA	2748.28	0.103787	0.0471736	4.84038	0.0278008	0.42888
RAMP2	106.953	0.103775	0.112829	0.845299	0.357886	0.810068
RPL32	7193.76	0.10373	0.0330581	9.84766	0.00170048	0.147849
SEMA6D	797.538	0.103722	0.0592896	3.05546	0.0804664	0.564975
STOX2	1035.76	0.103713	0.0730203	2.01162	0.156098	0.664435
BLVRA	661.863	0.103618	0.0720138	2.06942	0.150278	0.657612
IGSF11	246.989	0.103551	0.087741	1.39251	0.237982	0.73162
ZFP82	397.593	0.103491	0.0787259	1.7209	0.189578	0.697437
DYNC1I1	44.1007	0.103471	0.216053	0.225462	0.634909	0.921892
C9orf40	381.321	0.103449	0.0658487	2.46782	0.116199	0.620024
UVRAG	620.309	0.103443	0.0484017	4.56557	0.0326209	0.453206
MCM4	2845.94	0.103419	0.0518437	3.97353	0.0462208	0.49447
PAQR3	1132.71	0.103372	0.042717	5.85763	0.0155097	0.36248
GPD2	1727.09	0.103271	0.0537146	3.693	0.0546411	0.51087
TNKS	3206.71	0.103208	0.0420944	6.00516	0.0142641	0.355265
ARF3	5335.32	0.103191	0.0483549	4.5427	0.0330594	0.454301
TOP2A	7589.11	0.103147	0.060499	2.90594	0.0882538	0.577765
ID1	2282.66	0.103124	0.079215	1.69476	0.192975	0.699854
GALNT4	37.093	0.103072	0.251524	0.1653	0.684323	0.939634
EFNB1	2674.27	0.103057	0.050706	4.12614	0.0422256	0.482683
PCDHB15	233.376	0.103014	0.145442	0.498649	0.480094	0.873197
TBC1D4	644.065	0.102969	0.0580478	3.15023	0.0759164	0.555945
TMEM132D	178.894	0.102852	0.1254	0.671465	0.412541	0.837222
G2E3	1353.62	0.10285	0.0484339	4.50332	0.0338292	0.457767
CTBS	467.424	0.102713	0.0600247	2.9276	0.087077	0.575406
MGST3	1316.85	0.10268	0.0383889	7.15386	0.00748029	0.274456
CDC42EP5	115.885	0.102668	0.196291	0.273434	0.601038	0.912152
RMI2	650.349	0.102661	0.0628702	2.66871	0.102339	0.605558
NUP35	333.702	0.102648	0.0795871	1.66375	0.197098	0.702198
LRBA	4769.49	0.102584	0.0530786	3.7283	0.0534978	0.508717
ARRB2	1136.29	0.102568	0.040465	6.42523	0.011251	0.324111
MSRB3	421.719	0.102559	0.077997	1.72511	0.189036	0.696937
CYB5RL	174.385	0.102545	0.0893623	1.31579	0.251349	0.743169
CASC10	426.164	0.102524	0.0928592	1.21325	0.27069	0.75672
WAS	53.6016	0.102476	0.156554	0.428497	0.512727	0.883689
TAP2	141.56	0.102468	0.117687	0.755839	0.384634	0.823708
WDFY2	657.436	0.102461	0.0570106	3.22703	0.0724319	0.551155
C20orf144	26.9192	0.102419	0.233855	0.190684	0.662348	0.934632
ANXA2R	14.6596	0.102398	0.311932	0.107062	0.743514	0.956377
AQP3	143.315	0.102371	0.130741	0.612391	0.433889	0.849143
AXL	1631.64	0.102351	0.0549125	3.47234	0.0624031	0.530352
PRR15	1111.67	0.102314	0.109849	0.866645	0.351886	0.806464
EPS8L3	44.5937	0.102305	0.198529	0.262764	0.608228	0.913632
TCFL5	358.007	0.102262	0.0728719	1.97044	0.160401	0.668765
ZNF461	282.004	0.102232	0.0811158	1.58613	0.20788	0.707044
NXPH3	46.1574	0.102197	0.193941	0.277494	0.598349	0.912152
TMEM102	346.065	0.102151	0.0857268	1.41972	0.23345	0.728512
ZWILCH	923.527	0.102132	0.0499601	4.18002	0.0409031	0.477847
POLE2	200.164	0.102119	0.0972094	1.10221	0.293781	0.770506
SPATA18	479.959	0.102114	0.0885544	1.32905	0.248974	0.740632
ADCY7	353.559	0.102111	0.0975836	1.09348	0.295702	0.77135
CTD-2054N24.2	20.7608	0.102087	0.267386	0.143872	0.704462	0.945439
RAB7L1	588.474	0.102082	0.0751536	1.84467	0.174405	0.685002
TPPP3	467.259	0.102059	0.0927958	1.20279	0.272764	0.757383
TMED8	1508.82	0.102005	0.0502546	4.11347	0.0425431	0.484768
PSIP1	4685.98	0.101927	0.0316623	10.3638	0.00128514	0.132447
LIN28B	2787.1	0.10185	0.053335	3.64444	0.0562568	0.512954
DHFR	1629.71	0.101798	0.0684928	2.20583	0.13749	0.643371
CARHSP1	2009.03	0.101641	0.0538771	3.55063	0.059523	0.521317
KIAA0368	3210.24	0.101634	0.0537818	3.56971	0.0588426	0.520293
TNFAIP8	530.914	0.101633	0.104217	0.949596	0.329822	0.797637
C17orf53	208.195	0.101551	0.0768155	1.74898	0.186005	0.69455
PLEKHO2	288.583	0.10152	0.0728878	1.94029	0.163637	0.673033
YIF1B	661.492	0.101504	0.0462216	4.82696	0.028018	0.43081
TPBG	3725.22	0.101488	0.132757	0.575106	0.448237	0.85589
HINT1	2879.1	0.101445	0.0381775	7.05925	0.00788569	0.283227
PDLIM2	162.69	0.101431	0.0900868	1.26805	0.260134	0.748772
CKAP2	2796.73	0.101257	0.0489108	4.28329	0.0384888	0.468309
HMCN1	289.449	0.101234	0.130623	0.600403	0.438424	0.851216
CCNA2	1492.64	0.101214	0.0596855	2.87379	0.0900328	0.581793
HSD17B2	19.3707	0.101178	0.383101	0.0671208	0.795576	0.961507
PRODH	1093.48	0.101166	0.0631051	2.56128	0.10951	0.612466
MYH15	49.6225	0.10113	0.166291	0.368644	0.543744	0.895694
DNAJB9	1098.26	0.100954	0.0539875	3.49464	0.061568	0.527677
ALKBH8	330.2	0.100951	0.0687518	2.15624	0.141991	0.648092
TMEM82	17.8925	0.100919	0.316184	0.0998078	0.75206	0.957152
ELK1	901.15	0.100904	0.045623	4.88741	0.0270532	0.42888
SGPP1	611.658	0.100819	0.075041	1.80213	0.179456	0.691728
ANXA6	4326.68	0.100792	0.0485406	4.30852	0.037922	0.468309
RNPEP	2779.5	0.100714	0.0566082	3.1634	0.075306	0.554361
C1orf21	801.739	0.1007	0.0892022	1.2732	0.259168	0.747612
MN1	463.151	0.100646	0.0911463	1.22067	0.269229	0.75672
OTOGL	107.892	0.100625	0.1115	0.815463	0.36651	0.816453
TMEM14C	1751.63	0.10062	0.0446319	5.08172	0.0241793	0.412457
SLC25A19	106.052	0.100614	0.117586	0.731584	0.39237	0.826934
SYCE1L	101.73	0.1005	0.118561	0.717847	0.396851	0.830009
ZNF771	266.626	0.100479	0.0930727	1.16272	0.280903	0.762216
RPL38	2828.39	0.100389	0.0524846	3.65522	0.0558938	0.512954
GCA	2343.16	0.100346	0.0676996	2.19615	0.138356	0.643371
EDNRA	1485.25	0.100341	0.0698009	2.06575	0.150641	0.657612
DLGAP3	39.9316	0.100278	0.186129	0.290039	0.590195	0.910341
FBXL4	845.256	0.100189	0.0482798	4.30757	0.0379432	0.468309
SNX29	583.268	0.100121	0.0668561	2.24144	0.134356	0.639152
NNMT	45.9051	0.100085	0.183869	0.295306	0.58684	0.908524
SHMT1	849	0.100031	0.0483322	4.28295	0.0384965	0.468309
CPNE8	217.035	0.100011	0.079579	1.57929	0.208863	0.708019
IRX1	70.2579	0.0999845	0.309106	0.104013	0.747066	0.956377
PLCL2	404.976	0.0998746	0.0680362	2.15517	0.142091	0.648092
CENPM	157.917	0.0998193	0.105751	0.889299	0.345667	0.802184
SHC3	14.8988	0.0997612	0.309367	0.103233	0.747984	0.956563
COLGALT1	2705.24	0.0997381	0.0464421	4.6095	0.0317952	0.44851
GMFB	3289.01	0.0997091	0.0476531	4.37316	0.0365093	0.465153
PKD1L2	23	0.0996506	0.259585	0.146735	0.701675	0.944033
CDCA7	755.538	0.0996441	0.07593	1.72242	0.189382	0.697348
IGF1	62.4562	0.0995733	0.289843	0.116903	0.732418	0.953472
SREK1IP1	1784.99	0.0995729	0.0414293	5.77793	0.0162287	0.364307
CDK17	953.007	0.099484	0.0508928	3.81836	0.0506939	0.501946
C11orf1	230.398	0.0994338	0.0916591	1.17713	0.27794	0.760191
MSH5	96.0274	0.0993806	0.164611	0.36042	0.548273	0.896722
IPO5	7714.07	0.0993719	0.0403021	6.06967	0.0137522	0.34673
CDC6	771.042	0.0992772	0.0646301	2.3596	0.124514	0.629552
PPCDC	252.887	0.0991969	0.0869029	1.29879	0.254435	0.744597
KLHDC3	3153.75	0.0990423	0.034297	8.33429	0.00389036	0.213403
C14orf37	760.988	0.0990105	0.0512762	3.72696	0.0535407	0.508717
CLIP4	403.282	0.0989525	0.0699477	2.00045	0.157252	0.665154
NCEH1	99.6126	0.0989273	0.122285	0.653792	0.41876	0.840526
DYSF	297.059	0.0989102	0.0791229	1.5601	0.21165	0.709319
EIF3E	8745.91	0.0988357	0.0356098	7.70356	0.00551121	0.238428
OSBPL6	242.94	0.0988323	0.0940846	1.10116	0.294012	0.770533
HS3ST4	191.677	0.0987944	0.0942521	1.09998	0.29427	0.770928
SEC61B	1506.26	0.0987508	0.0439837	5.03951	0.0247755	0.418069
WNT7A	25.9715	0.098723	0.513772	0.0355412	0.850466	0.971476
KIF18B	807.475	0.098643	0.0754138	1.71124	0.190824	0.699072
PCDHA12	341.134	0.0986057	0.14462	0.463828	0.49584	0.880515
SWT1	327.591	0.0985269	0.0880187	1.25111	0.26334	0.752034
OSR1	197.325	0.0984834	0.167272	0.346493	0.556105	0.899582
MCM7	5718.18	0.0984568	0.0472903	4.32971	0.0374526	0.468309
UNCX	3.25346	0.0984442	0.849155	0.0130899	0.908912	NA
TBC1D2B	929.474	0.0984393	0.0455993	4.66163	0.0308438	0.443106
NTN3	44.0235	0.0984002	0.218177	0.199866	0.654829	0.931385
DNAJC18	723.356	0.0983492	0.0545655	3.24804	0.0715087	0.549055
BCAS3	758.361	0.0983233	0.0480241	4.19212	0.0406122	0.477231
DONSON	705.986	0.0982546	0.0548816	3.19669	0.0737877	0.553639
ABHD5	309.677	0.0981217	0.098569	0.986387	0.320627	0.79279
KCNAB1	171.37	0.0980813	0.108943	0.808538	0.368553	0.817606
MARVELD1	1544.11	0.0980301	0.0539378	3.303	0.0691537	0.54299
ASTE1	260.789	0.0979948	0.0874974	1.25352	0.262881	0.751255
TSPAN33	404.924	0.0979637	0.0754338	1.68546	0.1942	0.699854
NUDT1	272.998	0.0979047	0.0722258	1.83886	0.175085	0.685649
NDRG4	1030.57	0.0978963	0.0742469	1.73722	0.187491	0.695566
SKA3	391.48	0.097835	0.0704865	1.92856	0.164916	0.674619
SUV39H2	962.746	0.0977675	0.0515047	3.59997	0.0577804	0.516409
SNRPE	1461.71	0.0977089	0.0525237	3.45794	0.0629488	0.53341
EML3	993.059	0.097643	0.0591059	2.72292	0.0989169	0.599773
VIM	4542.62	0.0976425	0.0670058	2.11884	0.145496	0.651668
COA6	338.086	0.0975932	0.0649971	2.25598	0.133099	0.638864
EEF1B2	3959.08	0.097579	0.0406941	5.75193	0.0164706	0.366204
MT-CO3	47532.4	0.0975708	0.0696452	1.95846	0.161678	0.670115
RFXAP	384.805	0.0975609	0.0744996	1.71681	0.190104	0.698038
KLHL12	1507.06	0.0974761	0.054712	3.17006	0.0749997	0.554357
KIAA1462	875.117	0.0974737	0.0866334	1.26595	0.260529	0.748978
PRX	290.684	0.09744	0.0764941	1.6218	0.202842	0.703929
SP4	721.108	0.0974072	0.0568717	2.93533	0.086661	0.575084
PLCD4	113.178	0.0973733	0.112986	0.741591	0.389152	0.825512
TMEM106A	57.0383	0.0973375	0.15356	0.399766	0.52721	0.890277
MSANTD4	1143.62	0.0972834	0.0476667	4.16196	0.0413416	0.481044
POLR2D	751.93	0.0972513	0.0516736	3.54333	0.0597852	0.522338
DYM	1280.13	0.097231	0.0407698	5.68794	0.0170819	0.369062
RPL9	10378.7	0.0972053	0.0367507	6.99725	0.00816348	0.285642
MIS18A	910.219	0.0971884	0.0523281	3.44822	0.06332	0.533437
SCAMP1	2347.03	0.0971161	0.0471701	4.23645	0.0395649	0.472605
RAD51B	135.587	0.097109	0.11269	0.741928	0.389044	0.825512
FKBP9	4239.49	0.0970659	0.0403021	5.79772	0.0160469	0.364307
B3GNT5	1032.26	0.0970331	0.0741676	1.71025	0.190953	0.699188
PTBP2	1236.36	0.0970262	0.0633489	2.34126	0.125988	0.632187
AIDA	2162.21	0.0969974	0.0343994	7.9474	0.00481565	0.225034
FANCI	2095.17	0.0969675	0.0464708	4.3509	0.0369893	0.465835
SLC7A10	22.1668	0.0969588	0.26981	0.128986	0.719486	0.948734
TIMM8B	846.033	0.0969549	0.0553634	3.06617	0.0799378	0.563188
OXER1	84.0175	0.0969189	0.11374	0.726573	0.393996	0.828189
RPL31	10434.7	0.0968956	0.0493897	3.84822	0.0497989	0.500641
GPATCH11	318.75	0.0968476	0.0738189	1.71959	0.189746	0.697437
NUP54	1325.01	0.0968173	0.045216	4.5809	0.0323302	0.451983
P2RX3	70.3883	0.0968045	0.204221	0.226175	0.634375	0.921892
SYT14	75.8311	0.0967723	0.188344	0.260218	0.60997	0.914135
METTL23	376.831	0.0967322	0.0691791	1.95236	0.162333	0.670941
SUPT3H	570.711	0.0966647	0.0548699	3.10348	0.078125	0.559831
ENOX1	162.585	0.0966062	0.136286	0.502277	0.478502	0.87307
NUSAP1	1793.02	0.0965795	0.0599119	2.59737	0.107041	0.612466
CNIH2	175.204	0.0965016	0.166963	0.332915	0.563947	0.901072
PDIA5	822.946	0.0964831	0.0686444	1.97574	0.15984	0.66766
TADA1	718.962	0.0964545	0.0474928	4.12694	0.0422056	0.482683
CD3G	18.5887	0.0963716	0.276603	0.121384	0.727538	0.951177
PDP2	308.332	0.0962709	0.0855495	1.2612	0.261424	0.749064
ADAMTS12	1761.82	0.0962077	0.0763018	1.5874	0.207699	0.707044
ACTR3B	660.795	0.0961923	0.0491861	3.82579	0.0504694	0.501946
GLI1	211.116	0.0960485	0.189116	0.256924	0.612241	0.914576
PAM	6796.49	0.096	0.116816	0.674471	0.411497	0.837022
LPAR1	604.451	0.0959541	0.0785688	1.49123	0.222025	0.719163
CITED2	2714.32	0.0956674	0.0843614	1.27968	0.257958	0.746855
RENBP	44.8322	0.0956058	0.205454	0.215499	0.642491	0.925273
THBS4	150.857	0.0954389	0.105224	0.820867	0.364927	0.815077
STRADB	1712.58	0.0953764	0.0342439	7.75476	0.00535711	0.238263
ISYNA1	5261.46	0.0952875	0.0421943	5.09867	0.0239442	0.41211
ATP5G1	431.63	0.095223	0.0708929	1.8048	0.179134	0.691728
FGF12	162.692	0.0951761	0.123481	0.590139	0.442365	0.853498
PLK4	770.255	0.0951726	0.0699225	1.8512	0.173644	0.683241
PPM1M	231.922	0.0950234	0.0808659	1.38109	0.239915	0.73339
C12orf57	388.74	0.0950124	0.0840525	1.27763	0.25834	0.746978
GLT1D1	122.009	0.0949908	0.124804	0.577549	0.447275	0.855433
CRTAP	2640.78	0.0949718	0.0418904	5.13789	0.023409	0.410484
N6AMT2	171.602	0.0949129	0.0868036	1.19575	0.274173	0.758075
BNC1	712.21	0.0948735	0.199339	0.225876	0.634598	0.921892
PDE2A	73.9828	0.0948337	0.227522	0.172677	0.677744	0.937804
GLIS2	686.672	0.0948337	0.0571587	2.75036	0.0972326	0.596803
ADCY9	365.134	0.0948301	0.083861	1.27501	0.258829	0.747612
DSE	1334.9	0.0947665	0.0480548	3.88872	0.0486114	0.499704
NOP16	314.877	0.0947057	0.0808786	1.36975	0.241854	0.7353
INTS12	472.673	0.0947053	0.0613669	2.38118	0.122805	0.627356
CCDC126	504.235	0.0946887	0.0651247	2.11001	0.146338	0.653073
ERLIN2	3320.54	0.0946621	0.0586188	2.60014	0.106855	0.612466
ATL3	1008.89	0.0946555	0.0531075	3.17756	0.074656	0.554357
DFFB	288.251	0.0946535	0.0777772	1.48171	0.223507	0.720989
RPL35	5387.26	0.0946096	0.0517323	3.34306	0.0674891	0.541808
ERC2	301.196	0.0946022	0.0744094	1.61603	0.203647	0.704014
NQO2	605.654	0.0945341	0.0674328	1.96148	0.161355	0.670115
HAUS6	1611.55	0.0945288	0.0480276	3.868	0.0492151	0.500641
GPR37	567.063	0.0944743	0.0923498	1.04583	0.30647	0.780371
FOCAD	2420.76	0.0944412	0.0503436	3.5151	0.0608119	0.525547
UROD	909.864	0.0944171	0.0462892	4.15909	0.0414115	0.481044
PPAT	1086.12	0.0943571	0.048313	3.81204	0.0508855	0.501946
CEP97	1183.83	0.0943371	0.0393866	5.73252	0.0166536	0.366661
EFHD1	300.413	0.0943265	0.080845	1.35806	0.243874	0.737322
SYNPO	127.273	0.0942014	0.128427	0.537435	0.463498	0.864878
GPR162	495.703	0.0942012	0.0828226	1.28873	0.256281	0.744706
LGALS1	51.1606	0.0941493	0.193468	0.236221	0.626949	0.918526
NUTF2	3092.53	0.0941155	0.0370808	6.4369	0.0111774	0.324111
UQCRH	2309.82	0.0940764	0.0384343	5.99445	0.0143509	0.355626
BHLHB9	577.631	0.0939683	0.0632679	2.19858	0.138138	0.643371
ZMYM6	344.226	0.0939445	0.066636	1.98835	0.158514	0.666872
ARMCX2	2717.5	0.0939273	0.0875874	1.15035	0.283476	0.763401
THNSL1	400.411	0.0939095	0.0705296	1.77131	0.18322	0.693311
SLC16A3	2650.63	0.0937932	0.185678	0.254058	0.614232	0.914654
PLXDC2	1625.96	0.0937911	0.0750043	1.55719	0.212077	0.709494
CCDC62	23.9461	0.0936615	0.220387	0.180345	0.671077	0.936727
MREG	390.599	0.0936595	0.0667336	1.97075	0.160368	0.668765
THAP9	472.629	0.0936138	0.0536011	3.05091	0.0806917	0.565127
RPL7	24649.7	0.0936114	0.0308917	9.18509	0.00243995	0.172431
NUDT7	44.8987	0.0936048	0.179376	0.272256	0.601823	0.912152
CDS2	2753.82	0.0936026	0.03635	6.62873	0.0100347	0.309585
MPV17L	162.614	0.0935298	0.226021	0.17119	0.679056	0.937804
DPM3	394.273	0.0935287	0.0760515	1.51321	0.21865	0.715857
MFAP2	2852.94	0.0934608	0.0390174	5.73645	0.0166164	0.366661
NTS	25.4911	0.0934269	0.262044	0.127002	0.72156	0.948987
ZBTB3	282.105	0.0934045	0.0788603	1.40255	0.236297	0.730899
MYOM3	53.8354	0.093386	0.153786	0.36794	0.544129	0.895694
SLC2A12	435.211	0.0933842	0.112497	0.687227	0.407109	0.835089
RASA4	79.1025	0.0933608	0.149817	0.387898	0.533407	0.892731
C7orf60	751.33	0.0932745	0.0614456	2.30304	0.129121	0.636882
GINS1	1017.15	0.0932651	0.048439	3.70735	0.0541735	0.51087
CENPA	280.419	0.0932519	0.0786289	1.40613	0.2357	0.730899
SESN3	3385.99	0.0931727	0.067013	1.93025	0.164731	0.674154
C9orf9	165.402	0.0931642	0.0984065	0.894076	0.344375	0.801408
TMEM126B	710.713	0.0931498	0.0455359	4.18447	0.040796	0.477762
NGEF	72.6637	0.0930227	0.159053	0.340345	0.55963	0.899582
GLUD2	231.352	0.0930182	0.0779107	1.42585	0.232442	0.727606
KDM1B	609.464	0.0929806	0.0589681	2.48685	0.114801	0.619217
BCOR	874.364	0.092954	0.0956825	0.942916	0.331529	0.797963
ACTC1	1044.88	0.0929436	0.0823264	1.27405	0.259007	0.747612
RAD52	781.123	0.0929131	0.0590707	2.47033	0.116014	0.620024
CTSC	2370.33	0.0929114	0.0519882	3.19409	0.0739048	0.553643
OST4	1003.43	0.0928977	0.0534463	3.02296	0.0820933	0.566549
LDHA	12702.6	0.0928739	0.113741	0.664072	0.415126	0.838495
ZNF81	386.283	0.0928634	0.0776779	1.42717	0.232227	0.727606
BRI3	740.024	0.0928524	0.0747764	1.53986	0.214638	0.712695
HIPK1	3177.04	0.0928516	0.0356214	6.78628	0.00918611	0.298154
LHPP	326.969	0.0928409	0.071442	1.68944	0.193674	0.699854
FABP1	40.983	0.0927316	0.230794	0.160797	0.688423	0.940138
CLCN2	389.258	0.0925959	0.0579675	2.54924	0.110347	0.613344
SPOCK3	527.334	0.0925242	0.0843819	1.19913	0.273496	0.757513
TAF9B	976.507	0.0925093	0.0623632	2.19528	0.138434	0.643371
KIF14	755.76	0.0924721	0.0584019	2.5068	0.113356	0.617644
AC012123.1	75.3684	0.0924519	0.161565	0.327185	0.567321	0.90108
RPUSD3	860.776	0.0923796	0.0473897	3.79628	0.0513665	0.504538
TLE4	1683.38	0.0923394	0.0692593	1.77135	0.183215	0.693311
CHAMP1	1496.05	0.0923307	0.0370913	6.19592	0.0128045	0.340804
SMCO4	360.256	0.0923061	0.0770505	1.43413	0.231092	0.727214
FTSJ1	853.809	0.0922959	0.0472401	3.81743	0.0507221	0.501946
MED1	2295.36	0.0922903	0.0511578	3.24992	0.0714269	0.549055
PIGU	812.467	0.0922667	0.0479597	3.69968	0.0544229	0.51087
ZNF568	319.662	0.0922258	0.12894	0.508363	0.475848	0.872533
IFITM10	79.6843	0.0921073	0.162313	0.319793	0.571732	0.901274
PCP4	27.1139	0.0921068	0.295735	0.0956558	0.757106	0.957348
POLR2M	990.568	0.0920709	0.0536652	2.94169	0.0863205	0.575084
WDSUB1	373.624	0.0920583	0.0708178	1.69022	0.193572	0.699854
NPY1R	880.023	0.0920297	0.105457	0.75733	0.384165	0.823556
OLFM3	16.3364	0.0920283	0.356412	0.0639599	0.800343	0.962944
C19orf48	1167	0.0920124	0.048739	3.56365	0.0590579	0.520293
TSPAN5	1332.84	0.0919495	0.0627787	2.14291	0.14323	0.648822
PTGR2	412.058	0.0919277	0.0606218	2.2964	0.129674	0.636882
TRIP13	442.938	0.0919135	0.072219	1.61714	0.203491	0.704014
ARRDC2	255.152	0.0919031	0.0876005	1.09797	0.294712	0.77096
CHST6	186.219	0.0918992	0.115587	0.632728	0.426356	0.844588
SEPT3	1058.99	0.0918881	0.0736685	1.55571	0.212294	0.709592
LRP5L	145.132	0.0918209	0.142008	0.417945	0.517964	0.88565
AP3B1	1602.9	0.0916932	0.0463427	3.91368	0.0478947	0.499344
EMC6	76.0992	0.0916426	0.149347	0.37658	0.539439	0.894297
KIAA0513	791.758	0.0916171	0.0410396	4.98507	0.025567	0.419715
ACAT1	674.627	0.0915933	0.0466396	3.85831	0.0495001	0.500641
CYYR1	1028.04	0.0915918	0.0463913	3.89917	0.04831	0.499704
SERPINE2	1057.75	0.0915546	0.0557055	2.69878	0.100425	0.60323
TUBA1C	2786.46	0.0915239	0.0334258	7.49939	0.00617199	0.250123
HPRT1	775.539	0.0914929	0.064883	1.98713	0.158641	0.667214
MAPK10	805.49	0.0914673	0.0812984	1.26224	0.261227	0.749046
TRIM6	157.846	0.0914537	0.105959	0.745331	0.387958	0.824663
SRPK2	2068.73	0.0914469	0.0310698	8.66457	0.00324457	0.194756
UAP1	732.386	0.0914361	0.0514961	3.15424	0.0757297	0.555815
RPL5	22149.7	0.0914338	0.0393413	5.39826	0.0201568	0.392991
CYP27B1	28.3813	0.0913139	0.240218	0.143899	0.704436	0.945439
ZNF507	1701.71	0.0913047	0.0409224	4.97602	0.0257011	0.419715
RPLP0	31967.3	0.0911897	0.0399881	5.19988	0.0225884	0.406956
NRSN2	1238.32	0.0911789	0.0390909	5.44098	0.0196696	0.390108
PRDX2	7071.43	0.0911749	0.0376985	5.84857	0.0155897	0.36248
DOCK4	601.48	0.0911351	0.0800599	1.29092	0.255879	0.744597
RMND5A	3143.52	0.0910883	0.0346848	6.89741	0.00863207	0.292566
C2CD4D	39.4659	0.0910661	0.17421	0.272325	0.601776	0.912152
TPD52	2504.31	0.0910497	0.0506694	3.22857	0.0723641	0.551155
DIXDC1	1444.7	0.091007	0.0449931	4.08952	0.0431498	0.486319
E2F1	564.234	0.0910066	0.0667588	1.85984	0.172643	0.68178
BOLA1	182.214	0.0909947	0.101702	0.799703	0.371182	0.819523
UBE2E1	2917.92	0.090873	0.0536972	2.86131	0.0907338	0.583816
MYBL1	135.845	0.0908421	0.0960748	0.894778	0.344186	0.801408
CTSL	1240.27	0.0908102	0.0569989	2.53603	0.111274	0.614923
ABHD10	860.635	0.0907595	0.0564421	2.58357	0.107978	0.612466
TRNAU1AP	596.749	0.0907538	0.0648295	1.95914	0.161606	0.670115
MRPS34	1239.95	0.0906028	0.0373026	5.90312	0.0151141	0.36068
LXN	167.865	0.090598	0.114888	0.621538	0.430476	0.846786
COL3A1	23554.6	0.0905925	0.202051	0.200474	0.654339	0.931182
CSGALNACT2	571.184	0.090584	0.0703616	1.65648	0.198079	0.702269
TFAP2E	33.9024	0.0905116	0.223845	0.163098	0.68632	0.939768
ZNF134	1134.88	0.0904944	0.0464834	3.78881	0.0515962	0.504538
FUT11	830.231	0.0904698	0.0704318	1.64408	0.199766	0.703378
GCSH	361.982	0.0903346	0.075194	1.44177	0.229853	0.726082
DHX57	1519.88	0.0902352	0.0476413	3.58316	0.0583681	0.517884
SPC25	292.997	0.0901868	0.097266	0.858621	0.354125	0.807306
CFL2	846.419	0.0901559	0.0489889	3.38416	0.0658258	0.536783
FKBP14	1080.03	0.0901273	0.0488347	3.40274	0.0650882	0.535953
ALCAM	4318.79	0.0901094	0.0597935	2.26196	0.132586	0.638593
PDGFRL	222.701	0.0900819	0.116604	0.595312	0.440372	0.853498
[truncated: 12,633 more rows]

## Sheet: BLC
genes	baseMean	log2FoldChange	lfcSE	stat	pvalue	padj
AC007431.1	0	NA	NA	NA	NA	NA
GAPT	0	NA	NA	NA	NA	NA
OR52A1	0	NA	NA	NA	NA	NA
TNFRSF13B	0	NA	NA	NA	NA	NA
CTSF	8.06456	5.05538	1.41011	3.54489	0.059729	1
ASB5	3.46963	1.63376	0.665108	6.15207	0.0131258	0.664376
FAM159B	2.29739	1.29116	1.05706	1.45009	0.228514	1
GCG	43059.8	1.11335	0.190162	33.035	9.0517e-09	1.4712e-05
ERG	4.44014	1.11334	0.607164	3.45503	0.0630597	1
GHRL	846.483	1.07655	0.312153	11.6517	0.000641449	0.103111
GDF3	0.320877	1.06517	3.08936	1.32221	0.250197	1
CYP26C1	5.55074	1.04666	0.970557	1.05235	0.304967	1
CELA3A	4.07008	1.04627	0.605988	2.86664	0.0904334	1
CHCHD2	2527.16	0.958475	1.09652	0.653502	0.418863	1
PIK3R6	1.05318	0.934631	1.34122	0.478258	0.489212	1
MYCT1	5.57021	0.926387	0.706643	1.74539	0.186457	1
AGBL4	51.1931	0.893992	0.204358	18.9261	1.35878e-05	0.00795049
TSPYL5	757.351	0.863829	1.22506	0.43965	0.507291	1
PCDHGB7	242.683	0.82719	0.208331	15.8524	6.84813e-05	0.0227669
IL1RL1	0.3383	0.825117	2.94478	0.105267	0.745598	1
MCHR1	14.9614	0.791797	0.393423	4.07756	0.0434564	0.965135
NLRP12	3.8529	0.789229	0.644037	1.38977	0.238445	1
ETNPPL	4.47967	0.762089	0.671792	1.17788	0.277788	1
LDB2	202.821	0.755996	0.137661	30.1889	3.91948e-08	4.77785e-05
CD34	4.85993	0.746166	0.556356	1.78265	0.181824	1
HLF	53.2258	0.738166	0.177164	17.5093	2.85909e-05	0.0134912
ARX	551.205	0.737154	0.203966	12.9761	0.000315489	0.0668837
LEFTY1	2.0638	0.732147	0.924415	0.589776	0.442506	1
FAM163A	54.6789	0.702976	0.237593	8.69798	0.00318562	0.279038
BCL6B	9.87235	0.694759	0.403535	2.99903	0.0833144	1
DUOX2	545.675	0.693788	0.338433	4.16009	0.0413873	0.963065
GABRA3	35.0915	0.682282	0.322556	4.56715	0.0325907	0.894149
CHL1	201.284	0.681651	0.22599	9.08245	0.00258075	0.243556
CCDC177	10.847	0.665287	0.547111	1.52114	0.217447	1
SCN7A	63.4504	0.663136	0.25062	7.02167	0.0080529	0.504069
CELA3B	6.34977	0.662976	0.690152	0.737047	0.390609	1
FRMPD1	29.515	0.661488	0.288953	5.08662	0.0241112	0.807089
RFX4	704.093	0.661479	0.344355	3.56359	0.0590597	1
GLRA4	7.14195	0.651936	0.409761	2.60604	0.106457	1
ISLR2	80.8676	0.650123	0.343652	3.44448	0.0634633	1
KIAA0391	15.9961	0.650103	0.27486	5.55404	0.0184381	0.738929
FGF8	3.28745	0.648322	0.717136	0.821613	0.364709	1
ATP2B2	57.1901	0.64383	0.262005	6.06533	0.0137861	0.669652
F13A1	17.738	0.625428	0.329932	3.54254	0.0598138	1
ZNF528	230.273	0.615958	0.498053	1.52878	0.216295	1
LPPR5	49.5304	0.614011	0.253633	5.61338	0.0178239	0.734206
EMX2	35.2406	0.605497	0.367698	2.58273	0.108035	1
GPR116	5.03899	0.60521	0.583515	1.01984	0.312558	1
STK31	16.4282	0.601552	0.275873	4.82836	0.0279952	0.860322
IQCA1	189.802	0.594285	0.912591	0.411192	0.521365	1
PCP4	87.8758	0.592803	0.18769	9.92992	0.00162614	0.185837
GAD2	226.922	0.585812	0.2326	6.04005	0.0139849	0.669652
TMEM235	135.864	0.579795	0.541303	1.09908	0.294468	1
WNT3A	152.338	0.57882	0.545898	1.05844	0.30357	1
PDZD2	185.9	0.577868	0.109989	27.6822	1.42969e-07	0.000139423
TEKT1	10.845	0.576515	0.660265	0.716182	0.397399	1
SFRP2	443.636	0.574149	0.404677	1.94403	0.163232	1
LPL	175.145	0.572295	0.166011	11.5796	0.000666797	0.106021
VSTM2L	627.428	0.572251	0.185723	9.43033	0.00213426	0.222025
FAM198A	62.8964	0.571568	0.324571	3.06317	0.0800853	1
LCTL	25.589	0.567212	0.240199	5.51132	0.0188938	0.741903
CLDN18	1136.36	0.562081	0.245925	5.02124	0.0250382	0.824909
MGAM	151.931	0.55819	0.121074	21.3845	3.75798e-06	0.00274859
CPS1	304.528	0.554092	0.162174	11.5128	0.000691183	0.108397
HOXB1	17.9889	0.548885	0.393842	1.92346	0.165476	1
CPNE7	109.745	0.548781	0.329033	2.70778	0.0998596	1
MBOAT4	64.2919	0.541646	0.176936	9.36084	0.0022167	0.222025
PPP2R2C	72.7872	0.538104	0.336233	2.46158	0.116661	1
MYOCD	22.6794	0.536507	0.312064	2.9799	0.0843042	1
GPR119	122.787	0.531735	0.19681	7.2797	0.00697383	0.465813
SERPINI1	659.236	0.528194	0.161609	10.247	0.00136908	0.164155
AMPH	263.711	0.523364	0.187965	7.79575	0.00523693	0.392695
PRPH2	103.251	0.517738	0.158259	10.7035	0.00106931	0.138243
ABCC9	39.958	0.517239	0.321718	2.44693	0.117755	1
PCDH15	36.094	0.513359	0.262163	3.94749	0.0469414	0.977963
FOXI1	0.0623143	0.513177	3.09835	0.055935	0.81304	1
STEAP1B	4.7379	0.511046	0.660335	0.624983	0.429202	1
TTR	16228.2	0.504184	0.123159	16.6368	4.52648e-05	0.0165533
RSPO3	282.893	0.503384	0.242619	4.11232	0.0425718	0.963065
TMEM100	22.1015	0.502868	0.401058	1.53975	0.214655	1
EDAR	30.8975	0.49954	0.298799	2.76285	0.096476	1
C11orf87	46.1184	0.49909	0.27176	3.30171	0.0692076	1
PTGDS	2487.91	0.495863	0.350223	1.97127	0.160313	1
EPB42	82.1379	0.494509	0.339612	2.11969	0.145416	1
CXorf30	14.6433	0.491057	0.3607	1.8632	0.172255	1
TBX22	3.04269	0.486419	0.718869	0.46419	0.495672	1
GDNF	18.4543	0.486279	0.339238	2.06244	0.150968	1
STAB1	26.8352	0.486124	0.236184	4.27151	0.0387566	0.943274
ZNF597	127.94	0.486004	0.209191	5.30344	0.0212833	0.768723
MID2	434.111	0.485013	0.207537	5.31967	0.021086	0.766545
EGFL6	167.128	0.479524	0.224846	4.27222	0.0387402	0.943274
ENHO	32.2709	0.475744	0.277303	2.8669	0.0904187	1
MUC13	557.486	0.474797	0.205301	5.35777	0.0206302	0.763601
GDF7	135.183	0.47276	0.318373	2.14963	0.142604	1
CD3G	141.267	0.472713	0.156407	9.13945	0.00250156	0.237616
CYP1A1	278.601	0.470091	0.115039	16.8847	3.97211e-05	0.0157038
SLC6A1	53.9857	0.469833	0.220937	4.49498	0.0339946	0.894525
SLC38A5	58.3632	0.46801	0.229507	3.93496	0.0472921	0.977963
TSPAN6	4389.6	0.467832	0.123353	14.5119	0.00013928	0.0363819
ARHGDIG	23.6531	0.466567	0.285375	2.679	0.101679	1
GPR37L1	16.866	0.466159	0.452692	1.08137	0.298392	1
CHODL	34.3272	0.465732	0.257131	3.31026	0.0688486	1
AKR1B15	46.0009	0.458307	0.392323	1.36055	0.243443	1
GPR64	530.192	0.457468	0.115641	15.6042	7.80828e-05	0.0248303
MYO3B	13.8731	0.456545	0.371748	1.4507	0.228416	1
MMRN1	1342.63	0.455674	0.2549	3.13351	0.0766983	1
FOXD3	4.38234	0.455441	0.78719	0.324073	0.56917	1
PCDHB6	26.4726	0.453815	0.292912	2.27916	0.131123	1
POU6F2	103.957	0.453027	0.171786	6.83497	0.008939	0.535873
SUSD5	96.9937	0.451161	0.172413	6.92072	0.00852029	0.523675
GRAMD1C	157.591	0.450491	0.22297	4.14373	0.0417889	0.963065
HOXB7	25.3578	0.448504	0.392568	1.3198	0.250628	1
ERICH2	25.7385	0.445126	0.270229	2.67461	0.10196	1
FBP2	75.1766	0.44464	0.176753	6.21338	0.0126788	0.658663
ITGA11	106.155	0.44282	0.220371	4.08689	0.0432172	0.963065
VENTX	3.63972	0.442013	0.635408	0.485012	0.486161	1
TRPC4	147.024	0.441861	0.139111	10.0287	0.00154121	0.178615
GPX2	23.51	0.441841	0.294313	2.20202	0.13783	1
ZNF502	162.048	0.440344	1.0063	0.188086	0.664514	1
HMGB3	3217.92	0.439582	0.110747	15.9685	6.44056e-05	0.0219099
MYO3A	170.787	0.439543	0.133571	10.7059	0.00106792	0.138243
IGSF11	38.1533	0.438607	0.184609	5.61807	0.0177762	0.734206
PKHD1L1	181.623	0.437788	0.31234	1.91077	0.166878	1
SOX7	17.5728	0.434951	0.263347	2.71613	0.0993387	1
NPFFR2	13.8532	0.434833	0.354656	1.51868	0.217819	1
NUP62CL	49.8366	0.434321	0.209481	4.1514	0.0416001	0.963065
SLC5A12	67.9904	0.433685	0.190732	5.17742	0.0228823	0.784792
DNAH2	98.0961	0.433625	0.243918	3.14337	0.0762362	1
GABRA5	9.23286	0.432059	0.507422	0.684657	0.407988	1
GABRA1	29.4999	0.431923	0.258884	2.65994	0.102905	1
NAMPTL	25.3735	0.431449	0.238164	3.22972	0.0723131	1
CCDC177	32.8202	0.43095	0.386401	1.2115	0.271035	1
PRIMA1	24.5663	0.42879	0.319911	1.8033	0.179314	1
NMU	25.2059	0.427201	0.295638	2.08677	0.14858	1
GAL	51.8765	0.425407	0.284857	2.26223	0.132563	1
KLRG2	12.4622	0.424861	0.334704	1.60077	0.205793	1
LOXL4	341.127	0.423932	0.124964	11.3884	0.000739035	0.110632
APCDD1	795.647	0.421952	0.126836	10.7113	0.00106481	0.138243
TMEM47	2078.69	0.421649	0.0851494	24.0795	9.24373e-07	0.00071167
OTOG	106.584	0.421214	0.168984	6.27011	0.0122791	0.655619
KCNQ5	39.9958	0.419984	0.258981	2.49244	0.114395	1
TSHR	2.40909	0.417956	1.03793	0.15637	0.692521	1
NPY	19.9966	0.41745	0.392188	1.13341	0.287049	1
RANGRF	31.9501	0.416741	0.198308	4.46839	0.0345276	0.900302
MYH7	18.7699	0.415658	0.342864	1.46318	0.226424	1
TEX15	208.595	0.413889	0.114916	12.8627	0.000335198	0.0700467
SERPINI2	11.7913	0.413611	0.394224	1.11368	0.291283	1
KRT23	35.8901	0.410161	0.327301	1.59511	0.206597	1
ANGPT4	5.01186	0.409895	0.576989	0.512661	0.473989	1
TMEM132B	458.308	0.409447	0.117584	11.9822	0.000537122	0.0913607
KLB	291.806	0.407615	0.117074	12.2134	0.00047448	0.0846425
FRMD3	214.112	0.407548	0.123101	10.9767	0.000922647	0.128538
USH2A	29.2473	0.40749	0.280004	1.9841	0.158959	1
MEGF10	171.309	0.406682	0.179105	5.22219	0.0223004	0.776691
MAGEB17	27.746	0.406097	0.278488	2.16654	0.141043	1
TLR4	43.2998	0.402853	0.294274	1.88716	0.169523	1
CR1L	0.380378	0.402666	3.09019	-0.012554	1	1
FGF19	111.532	0.402084	0.248092	2.63349	0.104632	1
KCNK2	23.0661	0.400704	0.372619	1.08701	0.297135	1
ADAMTS8	158.91	0.399308	0.164652	5.66836	0.0172736	0.73153
HTR7	5.27214	0.399135	0.603395	0.41201	0.520951	1
PCDHA5	92.7876	0.397726	0.218692	3.24952	0.0714444	1
SH3TC2	68.7402	0.396145	0.163798	5.86294	0.0154629	0.687513
PCDHGB4	1035.19	0.394439	0.112033	12.2919	0.000454936	0.082178
C2CD4A	256.902	0.39353	0.12413	10.04	0.00153174	0.178615
COL4A4	53.5032	0.392641	0.163167	5.74428	0.0165425	0.711313
CSF1R	37.8333	0.392134	0.215766	3.30797	0.0689445	1
VWF	23.0578	0.391096	0.312744	1.53122	0.21593	1
TRABD2A	43.1208	0.389445	0.259567	2.30344	0.129088	1
ZIC5	162.257	0.388849	0.363392	1.08143	0.298377	1
SPHKAP	102.718	0.388058	0.218535	3.14441	0.0761877	1
WT1	148.811	0.387912	0.510139	0.55783	0.455136	1
NECAB2	226.814	0.387454	0.201448	3.70371	0.0542917	1
CDH5	29.2506	0.387396	0.332656	1.33937	0.247146	1
FAM78B	18.1712	0.387025	0.351594	1.19894	0.273533	1
POU3F2	631.045	0.386726	0.22268	2.95705	0.0855037	1
ZNF483	109.815	0.386662	0.219982	3.02233	0.0821253	1
CNTNAP4	105.04	0.385325	0.21086	3.30211	0.0691907	1
BATF3	14.0172	0.385226	0.369919	1.08996	0.29648	1
FST	98.9921	0.38319	0.201353	3.57419	0.0586841	1
DLEU7	65.4336	0.381369	0.253212	2.17172	0.140569	1
RELN	460.255	0.380802	0.188405	3.93795	0.0472082	0.977963
BNC2	331.802	0.379973	0.239374	2.53976	0.111012	1
HAS3	47.9503	0.378602	0.221706	2.82664	0.0927123	1
C6orf118	61.4376	0.377144	0.283089	1.77268	0.183051	1
PTH2R	6.96391	0.376971	0.500191	0.503698	0.47788	1
TMTC1	329.569	0.375896	0.137358	7.44451	0.00636303	0.436988
GLRA3	22.2856	0.375415	0.315954	1.3799	0.240118	1
SLIT1	179.408	0.374731	0.231951	2.61487	0.105866	1
SBK3	31.4155	0.374621	0.278446	1.71574	0.190242	1
CPN1	38.3261	0.374141	0.233737	2.53798	0.111137	1
VAT1L	370.889	0.374102	0.184929	4.04748	0.0442373	0.97409
SERTM1	86.7252	0.372484	0.203459	3.2583	0.0710629	1
HRK	81.7329	0.371668	0.224293	2.59998	0.106865	1
SYN3	18.7982	0.369799	0.383911	0.87802	0.348745	1
CLDN11	105.837	0.369115	0.182796	4.09712	0.0429562	0.963065
TNMD	68.8306	0.368936	0.317306	1.234	0.26663	1
MOXD1	383.165	0.368101	0.0964245	14.6866	0.000126947	0.0350586
CDH18	184.134	0.36758	0.119529	9.40139	0.00216821	0.222025
ISM1	37.1159	0.3673	0.263478	1.90182	0.167875	1
SCG5	1417.96	0.36699	0.102421	12.8142	0.000344005	0.0708747
PCOLCE2	43.3788	0.365659	0.24209	2.27657	0.131342	1
HGF	160.812	0.365402	0.475857	0.56792	0.451087	1
CFI	241.177	0.365	0.175298	4.37718	0.0364232	0.921029
ALDH1L1	23.3971	0.364531	0.255278	1.98162	0.15922	1
CREB3L3	58.2431	0.363838	0.281314	1.703	0.191896	1
FAM183A	40.2895	0.362932	0.228556	2.51893	0.112487	1
GRIK4	74.5786	0.362929	0.178667	4.09484	0.0430144	0.963065
LRRC69	36.1323	0.361971	0.258156	1.97633	0.159778	1
PRTFDC1	714.078	0.361971	0.24187	2.08887	0.148376	1
COL8A2	261.448	0.361678	0.377292	0.914585	0.338901	1
HOXB9	42.5791	0.360883	0.523294	0.449017	0.502802	1
CD93	27.0185	0.360628	0.446143	0.602582	0.437595	1
INS	5066.62	0.359536	0.1892	3.64235	0.0563275	1
LPAR5	56.222	0.358865	0.173059	4.30607	0.0379766	0.935222
STEAP1	50.959	0.358681	0.20573	3.00983	0.0827611	1
DGKB	79.6768	0.358617	0.243165	2.14492	0.143043	1
HMCN2	35.5508	0.357329	0.226529	2.50635	0.113388	1
FGF5	41.7006	0.356771	0.25292	1.98636	0.158722	1
TRPC3	20.8752	0.356478	0.360605	1.0017	0.316899	1
CHRDL1	193.068	0.355395	0.178653	3.76445	0.0523531	1
LEF1	190.395	0.354931	0.164047	4.69624	0.0302288	0.881031
RIMS1	87.2492	0.353278	0.203521	3.04022	0.0812248	1
GABBR2	54.5084	0.352261	0.254194	1.93722	0.163971	1
SLC5A7	54.9485	0.352202	0.26064	1.85633	0.173049	1
EXOC3L2	9.72911	0.350911	0.369414	0.88755	0.346142	1
FZD10	155.275	0.350807	0.329424	1.11115	0.291833	1
SLFN11	38.6809	0.350768	0.213265	2.73948	0.0978963	1
CTNNA3	113.119	0.349414	0.139033	6.32189	0.0119257	0.650928
TIE1	26.9137	0.349209	0.276201	1.54948	0.213212	1
WNT1	93.6038	0.349176	0.308821	1.20498	0.272329	1
SLC7A14	176	0.348914	0.223363	2.43109	0.11895	1
HSPA12B	123.549	0.348386	0.282171	1.52764	0.216467	1
ADAMTS15	693.271	0.348292	0.112695	9.35015	0.00222967	0.222025
BARX1	46.1808	0.348211	0.309412	1.23895	0.265674	1
CPEB1	39.8503	0.347574	0.211928	2.60513	0.106518	1
PPAPDC1A	23.6084	0.345089	0.40938	0.652461	0.419234	1
TEK	97.8193	0.344623	0.251139	1.88009	0.170324	1
ZNF674	155.836	0.342371	0.161739	4.53869	0.033137	0.894525
SOHLH2	25.1435	0.342019	0.268002	1.65018	0.198934	1
MAP10	269.339	0.340999	0.181729	3.4753	0.0622914	1
NTN1	3355.87	0.340698	0.248523	1.8555	0.173145	1
RHEBL1	18.7915	0.34027	0.322063	1.155	0.282505	1
IRX6	17.7691	0.338889	0.361632	0.895936	0.343874	1
IGFBP3	1909.17	0.337776	0.144441	5.54389	0.0185453	0.738929
DPPA4	446.694	0.337	0.152093	4.97533	0.0257113	0.828425
GCKR	60.004	0.336066	0.258937	1.69884	0.192439	1
FOXF1	149.78	0.33394	0.345118	0.938929	0.332553	1
WNT8B	51.8133	0.332445	0.19231	2.87904	0.0897395	1
SPATS2L	3174.19	0.332036	0.200779	2.68534	0.101275	1
OLFM3	113.429	0.331903	0.299897	1.18904	0.275523	1
NT5E	89.3405	0.331142	0.21685	2.34681	0.125539	1
LRRK2	177.301	0.330465	0.141177	5.48379	0.0191936	0.745733
ANO2	21.6081	0.329788	0.258099	1.59702	0.206325	1
ADAMTS20	182.581	0.328955	0.200843	2.68827	0.10109	1
ANK1	233.126	0.328604	0.221469	2.21922	0.136302	1
FMOD	725.878	0.32803	0.174966	3.55148	0.0594925	1
PPM1E	136.037	0.327713	0.199351	2.7082	0.0998333	1
COLEC12	1123.29	0.327065	0.211198	2.33203	0.126737	1
CPO	2.49925	0.326913	0.822512	0.154437	0.69433	1
PPEF1	25.7874	0.326733	0.209897	2.43981	0.11829	1
NTS	46.7167	0.32669	0.25385	1.66152	0.197398	1
ABCA13	27.2464	0.3264	0.238659	1.8434	0.174553	1
TMEM132C	345.847	0.325938	0.130488	6.14294	0.0131938	0.664455
KLK6	80.4145	0.324733	0.17593	3.44763	0.0633426	1
GPR55	5.19909	0.324719	0.509137	0.386326	0.534237	1
SHANK1	210.137	0.324305	0.281942	1.32876	0.249026	1
SERPINA12	55.9248	0.322966	0.200053	2.64139	0.104113	1
PDZRN4	90.4571	0.32161	0.22771	2.00875	0.156394	1
WDR65	50.5521	0.320721	0.164574	3.79391	0.0514392	1
LHX4	113.096	0.3207	0.132085	5.94925	0.0147236	0.673051
PLA2G4A	86.5869	0.318213	0.165392	3.68618	0.0548653	1
LAMB4	31.3778	0.316609	0.399371	0.568282	0.450942	1
SPARCL1	245.919	0.316156	0.245056	1.54037	0.214563	1
CHST4	5.98236	0.316003	0.533251	0.351458	0.553289	1
MT2A	37.6904	0.315805	0.239121	1.73699	0.187521	1
LY6H	331.941	0.314097	0.172743	3.21547	0.0729451	1
RP11-89K11.1	29.1221	0.311893	0.225802	1.92419	0.165395	1
PXMP2	48.1149	0.311658	0.17603	3.1306	0.0768356	1
ARMC4	30.9229	0.310556	0.282347	1.22225	0.26892	1
DOK7	46.1636	0.310331	0.25501	1.47363	0.224774	1
PLXNA4	244.296	0.310302	0.22707	1.84461	0.174411	1
CCDC109B	129.719	0.309694	0.11439	7.32144	0.00681369	0.457205
PGM5	87.4419	0.307165	0.212152	2.10933	0.146403	1
PDE2A	131.758	0.306777	0.17216	3.18726	0.0742142	1
HPS3	935.802	0.306405	0.177305	2.96193	0.085246	1
AC012123.1	31.226	0.305513	0.305082	0.973675	0.323765	1
IQGAP2	1342.57	0.304318	0.0734665	17.0717	3.59949e-05	0.0147566
TSTD1	462.569	0.302899	0.187893	2.57031	0.108887	1
ARL17B	27.5301	0.302436	0.234942	1.66494	0.196938	1
KCTD14	64.1586	0.302435	0.180733	2.83604	0.0921709	1
NKX3-2	59.9057	0.302011	0.299417	1.00414	0.31631	1
SNAI3	90.5731	0.300923	0.129684	5.33681	0.0208796	0.763601
MUC19	30.63	0.30014	0.29087	1.06312	0.302504	1
TMEM217	28.6292	0.300045	0.201971	2.18771	0.139116	1
MTFP1	63.5095	0.299794	0.183022	2.62959	0.104889	1
SUSD2	64.7903	0.298817	0.194556	2.36367	0.12419	1
THPO	33.1969	0.298519	0.227424	1.75019	0.185852	1
EDNRA	610.095	0.296976	0.133933	4.91064	0.0266918	0.837869
SH3GL2	101.78	0.296586	0.256091	1.25951	0.261744	1
HAS2	348.414	0.296479	0.246	1.4488	0.228721	1
MLH3	808.032	0.296297	0.144511	4.16567	0.0412511	0.963065
AC104809.3	95.8482	0.295942	0.19993	2.22266	0.135999	1
SLC6A13	71.4494	0.295767	0.383364	0.596954	0.439743	1
EPHA3	221.394	0.295672	0.119334	6.22444	0.0125999	0.658663
TMC3	153.611	0.295608	0.242179	1.50727	0.219556	1
TFF3	520.868	0.2935	0.190309	2.32353	0.12743	1
C9orf47	10.687	0.293421	0.445307	0.446447	0.504027	1
ADAM12	252.48	0.292514	0.120895	5.8903	0.0152245	0.679183
TERT	25.7962	0.290834	0.356113	0.681961	0.408912	1
CYP1B1	176.276	0.290553	0.197735	2.07656	0.149577	1
NFE2	7.78653	0.290486	0.402127	0.520908	0.470455	1
SLCO1A2	45.1829	0.290464	0.283993	1.03509	0.308966	1
ZNF578	9.63215	0.28824	0.35714	0.643719	0.422367	1
ST6GALNAC5	227.764	0.287638	0.104161	7.59624	0.00584902	0.410659
HSD17B7	534.788	0.286998	0.170611	2.79688	0.0944482	1
FCGBP	30.1324	0.286475	0.279542	1.02258	0.311909	1
CD70	15.9606	0.286266	0.443556	0.425425	0.514242	1
PCDHGC4	239.968	0.285319	0.133866	4.51211	0.0336556	0.894525
AUNIP	57.9621	0.285221	0.185831	2.34775	0.125464	1
PALD1	200.535	0.284137	0.204801	1.93022	0.164735	1
C8orf49	79.7371	0.284008	0.183332	2.35755	0.124678	1
DDX26B	1959.32	0.283468	0.248959	1.27492	0.258845	1
MAMLD1	209.44	0.283323	0.207501	1.80315	0.179333	1
RP11-122A3.2	36.8509	0.282972	0.221484	1.66188	0.19735	1
PRKG1	448.285	0.282537	0.105801	7.02135	0.00805435	0.504069
ADAMTS19	538.339	0.282486	0.125863	4.92146	0.0265251	0.837665
DNASE1L2	23.9919	0.281769	0.234297	1.46051	0.226849	1
PCDHB12	89.9584	0.281612	0.291119	0.906428	0.341064	1
TMEM151A	223.779	0.281611	0.26717	1.1046	0.293258	1
CNIH3	113.437	0.280769	0.13318	4.38523	0.0362515	0.921029
SHC3	52.7719	0.280657	0.220075	1.60749	0.204846	1
ADAMTS3	237.738	0.280565	0.182115	2.29105	0.130122	1
TDRD6	63.334	0.280474	0.171844	2.70897	0.0997857	1
CD99L2	2117.83	0.280099	0.0771765	13.233	0.000275057	0.060894
NKD1	470.398	0.279377	0.147061	3.50546	0.061167	1
KEL	354.183	0.279086	0.140395	3.98058	0.0460278	0.977963
PYGM	636.909	0.277997	0.175478	2.44254	0.118085	1
FBN1	1618.52	0.277228	0.147513	3.46046	0.0628527	1
ACOT4	45.665	0.27581	0.249634	1.21781	0.269791	1
KIAA1045	23.9277	0.27574	0.234609	1.40046	0.236646	1
TRIM61	110.158	0.275725	0.210217	1.75887	0.184765	1
DPYS	139.569	0.275395	0.544909	0.258563	0.611109	1
MB	130.406	0.275312	0.2017	1.84866	0.173939	1
GPR156	68.3549	0.275059	0.153599	3.18022	0.0745347	1
GJB2	209.323	0.274451	0.114664	5.78203	0.0161909	0.705823
BMP5	1060.47	0.274019	0.272384	0.998836	0.317592	1
SLC12A5	61.6051	0.273999	0.246939	1.24751	0.264028	1
HYKK	25.7131	0.273778	0.242597	1.28871	0.256287	1
WNT2B	421.078	0.273175	0.205346	1.71732	0.190039	1
PHKG1	35.5495	0.27179	0.330301	0.626284	0.428721	1
CLU	3891.93	0.271256	0.0881807	9.37646	0.0021979	0.222025
ZNF750	69.4372	0.270958	0.218103	1.57208	0.209905	1
PCDHA6	35.0367	0.270924	0.224186	1.44894	0.228698	1
ABLIM3	104.062	0.270752	0.189874	2.03525	0.153689	1
HAPLN1	104.253	0.270674	0.249601	1.11533	0.290925	1
PAMR1	118.405	0.270151	0.265431	0.998153	0.317758	1
CA5A	37.1268	0.269271	0.298967	0.823615	0.364125	1
KLHL4	239.065	0.268834	0.128828	4.37565	0.0364558	0.921029
PDE1A	73.0584	0.268651	0.297987	0.783658	0.376025	1
CA12	140.85	0.268376	0.28484	0.887921	0.346041	1
ERMN	15.8857	0.268058	0.321231	0.670477	0.412886	1
SERP2	117.034	0.267734	0.175344	2.30758	0.128745	1
PINLYP	69.7468	0.267455	0.210565	1.6011	0.205747	1
RGPD3	32.5065	0.266983	0.188296	2.01099	0.156163	1
ASAH2	149.354	0.266969	0.162138	2.73611	0.0981034	1
NAT2	51.0574	0.266825	0.259766	1.07017	0.300908	1
SLC45A1	57.7507	0.266689	0.225637	1.40074	0.2366	1
RNF26	1240.2	0.266496	0.143221	3.42205	0.064331	1
ZNF860	24.5954	0.266193	0.236053	1.23734	0.265985	1
ANKRD35	52.291	0.26559	0.162536	2.66667	0.10247	1
SOX10	10.9164	0.264823	0.404246	0.425816	0.514049	1
SP5	62.289	0.264455	0.272079	0.917568	0.338114	1
LPAR4	81.3418	0.264369	0.224353	1.38564	0.239142	1
SULT2A1	377.945	0.264359	0.189116	1.97653	0.159756	1
ESAM	18.7749	0.263588	0.238663	1.22837	0.267724	1
PAX9	105.902	0.263095	0.265273	0.913405	0.339213	1
TP63	184.455	0.263033	0.194586	1.82155	0.177129	1
HIST3H2A	227.468	0.263009	0.237048	1.1815	0.277051	1
HMGCLL1	169.338	0.261765	0.168254	2.3234	0.127441	1
CCDC80	3362.64	0.261472	0.116066	5.01438	0.0251376	0.825235
FBXL13	52.532	0.260364	0.182925	2.01639	0.155609	1
SLITRK4	535.821	0.260054	0.130835	3.8346	0.0502049	0.997806
ELTD1	4.4471	0.259832	0.522243	0.250584	0.616664	1
SLC15A2	527.091	0.259758	0.170031	2.30014	0.129362	1
FGF7	44.533	0.259365	0.465839	0.287401	0.591891	1
SERPINA5	679.913	0.2593	0.118215	4.84551	0.0277182	0.85903
NQO1	504.615	0.259299	0.106355	5.98127	0.0144586	0.669652
HSD17B2	329.859	0.259211	0.141011	3.42825	0.06409	1
FHOD3	474.708	0.258976	0.114033	5.17578	0.0229039	0.784792
MMP2	1446.42	0.258119	0.204292	1.60446	0.205272	1
NLGN4X	1804.1	0.257825	0.119389	4.5903	0.0321534	0.894149
KCNK15	29.2343	0.257808	0.292656	0.770197	0.380156	1
TMOD1	490.394	0.256881	0.102983	6.2373	0.0125087	0.658663
LRRC55	239.437	0.256382	0.243291	1.12072	0.289764	1
PDGFRA	689.905	0.256319	0.278149	0.847193	0.357348	1
CTD-2162K18.4	25.9634	0.256286	0.264619	0.901365	0.342416	1
PRPS1	1861.14	0.256273	0.0976791	6.84337	0.0088971	0.535584
C1QTNF4	64.9877	0.255991	0.181066	2.03541	0.153673	1
CHRM2	285.39	0.255951	0.43836	0.331466	0.564797	1
COLEC10	35.2414	0.255187	0.245816	1.07022	0.300895	1
CNTN5	89.2298	0.255073	0.140102	3.34915	0.0672398	1
ARAF	1756.47	0.254151	0.127585	4.00815	0.0452808	0.977963
CORIN	261.903	0.253867	0.390633	0.420794	0.516541	1
SCGB3A2	0.607768	0.252613	2.6725	0.00285255	0.957406	1
HTR1D	24.072	0.252177	0.264496	0.898102	0.343291	1
AC026740.1	25.7115	0.25202	0.231003	1.17931	0.277496	1
KCNJ12	167.286	0.251986	0.226868	1.23714	0.266022	1
GRM3	23.5806	0.251702	0.284837	0.794409	0.37277	1
ZNF469	175.876	0.251657	0.178437	1.99686	0.157625	1
SEPT1	39.3735	0.251346	0.196704	1.6356	0.20093	1
C10orf10	1174.86	0.251327	0.124294	4.13242	0.042069	0.963065
PTGFR	43.1845	0.250762	0.374656	0.440935	0.506672	1
GJA1	4792.53	0.250671	0.117248	4.49316	0.0340308	0.894525
LAMA2	130.713	0.250271	0.249767	0.953291	0.328883	1
KIAA1644	232.491	0.250042	0.238946	1.08488	0.297609	1
HS3ST4	238.816	0.250002	0.139726	3.25366	0.071264	1
FAM129A	746.71	0.249988	0.189039	1.66884	0.196413	1
SIRT4	88.4052	0.24937	0.16681	2.24518	0.134031	1
GSG2	94.9764	0.249296	0.114112	4.77959	0.028799	0.872424
MTRNR2L12	62.9664	0.248728	0.211821	1.33451	0.248005	1
ADCY2	528.645	0.248528	0.199323	1.49053	0.222135	1
NPR1	275.263	0.247891	0.335208	0.53769	0.463392	1
FAM65C	253.406	0.247749	0.258803	0.92758	0.335493	1
MT1X	50.5145	0.246457	0.1639	2.27904	0.131133	1
KCNMA1	601.081	0.246415	0.129999	3.6397	0.056417	1
ZFP57	4.8295	0.246335	0.548788	0.200228	0.654537	1
CARD6	241.323	0.246157	0.153543	2.60819	0.106313	1
RFTN2	154.037	0.245691	0.12846	3.68052	0.0550515	1
CLMP	362.029	0.245659	0.114002	4.68329	0.0304574	0.882751
CCDC60	39.1351	0.245279	0.217035	1.27549	0.25874	1
CXCL14	712.531	0.245094	0.168427	2.13668	0.143813	1
SLC9B1	35.0122	0.244975	0.184152	1.75504	0.185245	1
C8orf46	43.909	0.244152	0.228323	1.16196	0.281058	1
P2RY2	85.8615	0.244119	0.165274	2.17955	0.139856	1
SULF1	1192.4	0.24339	0.162252	2.25005	0.13361	1
NUDT10	168.918	0.243211	0.126239	3.70612	0.0542132	1
C1QL2	32.2042	0.242972	0.319877	0.556669	0.455606	1
ADAM33	388.478	0.242351	0.37202	0.427813	0.513064	1
DGKI	110.853	0.241949	0.181508	1.77226	0.183102	1
RHOJ	30.3228	0.2419	0.276016	0.773443	0.379154	1
PDE4B	191.245	0.241782	0.18998	1.63413	0.201133	1
TXK	6.85699	0.241776	0.441856	0.296537	0.586062	1
RGS10	39.5845	0.24152	0.254709	0.918464	0.337879	1
PRSS1	649.134	0.24133	0.153894	2.3932	0.121864	1
ILDR2	1020.43	0.241298	0.110168	4.76522	0.0290403	0.872424
GRPR	127.218	0.240485	0.153459	2.43636	0.118551	1
TCF7	111.315	0.24045	0.13104	3.36453	0.0666146	1
CKLF	56.911	0.240348	0.164773	2.11954	0.145431	1
GNB4	527.554	0.239929	0.0870376	7.60958	0.00580589	0.410283
PCDHGB2	18.8425	0.239723	0.316288	0.5595	0.454462	1
OSCAR	30.5876	0.239685	0.240266	0.982836	0.3215	1
TFCP2L1	198.776	0.239512	0.191805	1.52722	0.21653	1
MFSD6L	144.059	0.239056	0.128126	3.44977	0.0632606	1
HS3ST3B1	325.691	0.238887	0.215487	1.23019	0.267371	1
GLI3	974.664	0.238639	0.096085	6.13966	0.0132182	0.664455
AL591479.1	86.2316	0.238599	0.166728	2.02114	0.155123	1
NTN3	49.7756	0.238458	0.175359	1.86128	0.172477	1
MPV17L	773.039	0.238365	0.329363	0.527849	0.467512	1
CACNA1E	45.5073	0.237963	0.288436	0.657099	0.417586	1
NEGR1	295.016	0.237583	0.150239	2.45975	0.116797	1
DIRAS2	108.228	0.237423	0.146052	2.66189	0.102779	1
WDR76	151.263	0.237292	0.229567	1.07048	0.300836	1
AC129492.6	38.5173	0.23699	0.172306	1.90234	0.167816	1
ZNF585B	367.14	0.23594	0.200806	1.36749	0.242244	1
ZIC3	98.7058	0.235374	0.315697	0.537001	0.463678	1
PCDHA7	48.473	0.234946	0.213065	1.23236	0.266949	1
VSTM2A	118.257	0.234257	0.184792	1.59085	0.207205	1
TMEM110	62.2022	0.233894	0.149593	2.43533	0.118629	1
SLC1A3	824.793	0.233627	0.0723001	10.5101	0.00118721	0.151013
PTGS1	127.819	0.233439	0.223233	1.10333	0.293536	1
MT1G	3.23009	0.233143	0.705152	0.109718	0.740465	1
PREX2	489.48	0.232994	0.100832	5.28824	0.0214699	0.769175
NLRP7	4.7859	0.232848	0.653738	0.12676	0.721815	1
APOLD1	182.877	0.232356	0.137913	2.78774	0.0949882	1
CLEC11A	268.483	0.232181	0.340206	0.453728	0.50057	1
TP53I13	2102.79	0.232152	0.0796216	8.54166	0.0034711	0.293043
MOCOS	57.0849	0.23211	0.223932	1.03087	0.309955	1
HSD17B6	38.7516	0.232	0.218825	1.12961	0.287858	1
BNC1	547.99	0.231777	0.319194	0.518896	0.471313	1
PTCH2	92.973	0.231379	0.171739	1.82389	0.176851	1
TMEM88	129.542	0.23132	0.192586	1.44902	0.228686	1
CARNS1	455.101	0.231291	0.33882	0.460094	0.49758	1
C3orf80	59.0179	0.230831	0.241154	0.87304	0.350115	1
WNT9A	257.384	0.230018	0.0928827	6.09068	0.0135897	0.669652
CNTNAP3B	262.483	0.229857	0.184309	1.55132	0.21294	1
CSMD2	128.001	0.229134	0.158138	2.09089	0.14818	1
APOA2	2094.39	0.227059	0.151563	2.28813	0.130367	1
ARHGAP6	257.966	0.226761	0.153106	2.21083	0.137045	1
RP11-1220K2.2	166.064	0.226369	0.222327	1.04877	0.305791	1
CNTNAP3	132.89	0.226325	0.185093	1.45128	0.228322	1
FAM129C	24.1834	0.226	0.34223	0.423446	0.515223	1
CTSV	354.386	0.225348	0.12765	3.10423	0.0780893	1
ASB2	19.0395	0.225139	0.307978	0.536311	0.463966	1
HCAR1	17.5382	0.225011	0.273888	0.68237	0.408772	1
SYT10	269.085	0.224972	0.147899	2.31415	0.128201	1
SERPIND1	322.303	0.224464	0.14768	2.33679	0.12635	1
HOXA5	67.0248	0.224264	0.219497	1.0094	0.315047	1
RGS5	396.168	0.224176	0.197563	1.25873	0.261892	1
CYSLTR2	85.6173	0.224123	0.252702	0.784316	0.375824	1
KCNN3	180.682	0.224061	0.164043	1.82556	0.176653	1
CDK15	42.3145	0.223372	0.282788	0.619854	0.431102	1
OIP5	98.9128	0.223285	0.116857	3.62484	0.0569232	1
RGS4	1371.27	0.223244	0.0996017	5.00889	0.0252174	0.825235
IRS4	47.7387	0.222379	0.35531	0.352804	0.55253	1
PLCXD3	338.329	0.222357	0.151607	2.05203	0.152004	1
TRPM3	105.347	0.222181	0.331269	0.422906	0.515491	1
C22orf24	29.5688	0.222125	0.1984	1.26251	0.261177	1
EMP1	229.401	0.221884	0.208343	1.15326	0.282867	1
METTL24	217.362	0.221415	0.173345	1.62288	0.20269	1
ALPK2	508.007	0.220785	0.211494	1.09363	0.295667	1
C1orf216	315.647	0.220199	0.130251	2.9169	0.0876563	1
SHISA3	33.868	0.219549	0.376417	0.349383	0.554462	1
VSNL1	83.7276	0.219503	0.181337	1.47598	0.224405	1
LRP4	675.538	0.219109	0.0866555	6.36566	0.011635	0.642252
RNF175	68.0106	0.218506	0.244994	0.822575	0.364428	1
GREM1	107.305	0.218142	0.270968	0.633415	0.426105	1
LHFPL1	32.0316	0.217817	0.235307	0.846759	0.357471	1
SIM2	45.0254	0.217694	0.175596	1.55014	0.213115	1
MFAP4	840.241	0.217476	0.408241	0.279169	0.597246	1
ARHGAP9	18.162	0.217222	0.344228	0.365637	0.545392	1
AQP3	424.891	0.21719	0.0966809	5.03472	0.0248441	0.822217
STON2	407.921	0.216746	0.0792747	7.39624	0.00653605	0.444695
M1AP	27.6505	0.216733	0.233986	0.866609	0.351896	1
CD109	118.362	0.216603	0.156601	1.89051	0.169145	1
PIK3C2G	285.514	0.216322	0.126827	2.86667	0.0904317	1
IFLTD1	0.582017	0.216008	2.55767	-0.00689545	1	1
CAMK1	62.3161	0.215548	0.165225	1.67016	0.196237	1
PPARGC1B	113.292	0.215168	0.149576	2.09233	0.14804	1
LRIF1	580.743	0.215167	0.0519477	17.1407	3.47113e-05	0.0147566
PRRG1	738.045	0.214292	0.106048	4.08541	0.043255	0.963065
ST3GAL4	199.14	0.214108	0.111729	3.72049	0.0537486	1
ZSCAN20	275.828	0.214036	0.0744086	8.23034	0.00411957	0.329296
PCDHAC2	259.42	0.213931	0.245522	0.756302	0.384488	1
FAM111B	184.827	0.213849	0.100021	4.59665	0.0320345	0.894149
LGI3	104.041	0.213628	0.251932	0.725597	0.394314	1
ALPL	126.375	0.213297	0.149368	2.02189	0.155046	1
GUCA1A	65.5601	0.213235	0.23814	0.788343	0.374602	1
ELOVL2	320.744	0.21225	0.0914669	5.36636	0.0205288	0.763601
SLC1A2	161.512	0.212208	0.303011	0.476668	0.489935	1
SLC24A3	735.915	0.212161	0.0946343	5.00228	0.0253139	0.825718
MYB	15.9396	0.211901	0.378609	0.31935	0.571998	1
FMNL3	330.953	0.21098	0.0897852	5.55945	0.0183812	0.738929
RGAG1	25.2432	0.210515	0.24501	0.74138	0.389219	1
C20orf202	25.0305	0.209591	0.226586	0.845761	0.357754	1
ZFHX4	944.537	0.209325	0.139099	2.19495	0.138464	1
MED14	2675.65	0.20923	0.240058	0.750277	0.386389	1
BTC	60.5946	0.209053	0.156691	1.78926	0.181017	1
SLC9C2	64.1263	0.208908	0.21682	0.900393	0.342676	1
KIAA1199	125.745	0.208763	0.146267	2.00348	0.156938	1
ESM1	8.42342	0.208003	0.517599	0.159893	0.689255	1
C6orf57	404.936	0.207994	0.137419	2.23953	0.134522	1
OTUD5	2974.45	0.207816	0.123258	2.81275	0.0935178	1
PAPPA	191.537	0.207093	0.161171	1.61915	0.20321	1
VRTN	165.643	0.207047	0.147879	1.96961	0.160489	1
DRAXIN	632.845	0.207036	0.17481	1.38281	0.239623	1
HHIP	433.98	0.206916	0.16246	1.57974	0.208798	1
HOXB5	31.7932	0.206334	0.339062	0.368266	0.543951	1
ZNF223	94.7608	0.204934	0.156563	1.7135	0.190532	1
LMO2	109.389	0.204653	0.1717	1.38143	0.239858	1
NCR3LG1	330.945	0.204391	0.112568	3.26796	0.0706454	1
HLX	124.097	0.204382	0.368016	0.303931	0.581428	1
NRXN3	569.824	0.204171	0.113429	3.13679	0.0765443	1
IPCEF1	13.4367	0.20393	0.276539	0.54097	0.462031	1
P2RY1	152.692	0.203926	0.132875	2.33373	0.126598	1
C9orf171	27.9981	0.203817	0.299096	0.466379	0.494658	1
EPHA4	1040.54	0.203799	0.0578282	12.3079	0.000451044	0.082178
ARHGEF15	45.034	0.20337	0.27176	0.543083	0.461158	1
FAM46C	812.515	0.20313	0.120102	2.80312	0.0940813	1
AARD	52.5308	0.202774	0.220584	0.826669	0.363237	1
PRTG	7532.4	0.202713	0.166613	1.42797	0.232096	1
CHAC2	45.3046	0.20267	0.165388	1.51614	0.218205	1
THSD1	27.6643	0.20219	0.25243	0.639019	0.424066	1
HLA-DPA1	104.558	0.20218	0.165281	1.5143	0.218483	1
TIFA	460.676	0.201765	0.0844297	5.74011	0.0165817	0.711313
CLSPN	234.545	0.201562	0.1035	3.80753	0.0510226	0.997806
NFKBIL1	648.89	0.201456	0.105267	3.63017	0.056741	1
SCN2B	49.8729	0.201427	0.184178	1.18684	0.275968	1
TCF19	170.746	0.20134	0.119933	2.79734	0.0944207	1
CALCRL	138.466	0.200896	0.145716	1.85706	0.172965	1
AQP1	540.114	0.200678	0.187683	1.14263	0.285098	1
C5orf49	57.631	0.20053	0.154316	1.66608	0.196785	1
OLFML1	187.561	0.199941	0.224726	0.790894	0.37383	1
SPATA18	362.113	0.199639	0.14951	1.80728	0.178835	1
TRPV6	980.495	0.199464	0.158371	1.61695	0.203517	1
CD22	28.262	0.199444	0.297342	0.455243	0.499855	1
BAI3	78.8559	0.19913	0.210076	0.901954	0.342258	1
GNG11	100.333	0.198953	0.158764	1.58253	0.208396	1
PLCXD2	78.2724	0.198562	0.175796	1.26466	0.260772	1
IQUB	43.9314	0.198491	0.193131	1.04691	0.306219	1
MRC2	2486.46	0.198469	0.202707	0.958852	0.327476	1
GXYLT2	214.666	0.198455	0.119233	2.73294	0.0982982	1
CHST2	288.404	0.197887	0.157829	1.57581	0.209365	1
GBP4	84.4419	0.197691	0.28452	0.476107	0.490191	1
LGI2	337.128	0.197584	0.170074	1.35418	0.244549	1
BEX4	3090.88	0.197249	0.128652	2.25238	0.133409	1
RP11-17M16.1	26.0393	0.195765	0.213742	0.841682	0.358916	1
UCN	36.6816	0.195184	0.23082	0.722747	0.395244	1
PCDH18	1519.38	0.195154	0.126019	2.39244	0.121923	1
ZNF521	650.51	0.195104	0.0751878	6.67896	0.00975574	0.57312
LCNL1	298.5	0.195016	0.415596	0.216765	0.641516	1
CSMD3	127.026	0.194994	0.136961	2.0458	0.152626	1
SERF1A	28.3567	0.194446	0.222782	0.752257	0.385763	1
RNF144B	241.873	0.194109	0.125343	2.37264	0.123478	1
ABCC2	47.3265	0.193743	0.219561	0.779619	0.377258	1
FAM124A	56.1068	0.193743	0.194915	0.994407	0.318668	1
FAM49A	409.687	0.193137	0.102141	3.57965	0.0584916	1
MSX1	420.023	0.192939	0.219146	0.751796	0.385908	1
JAM2	316.258	0.192853	0.126315	2.35462	0.124912	1
SNAI2	178.514	0.192838	0.214673	0.819091	0.365446	1
PVRIG	47.8981	0.192803	0.183933	1.11313	0.291402	1
DMC1	38.2367	0.192568	0.231251	0.696538	0.403949	1
ANGPT1	343.36	0.192487	0.143592	1.81061	0.178435	1
GRIN3A	558.944	0.192037	0.119884	2.54183	0.110866	1
UBASH3B	155.811	0.191969	0.125207	2.34761	0.125475	1
SHISA9	136.922	0.191795	0.252624	0.563546	0.452835	1
ATOH8	91.9573	0.191783	0.18302	1.10894	0.292312	1
MYH15	42.294	0.191751	0.221342	0.745764	0.387821	1
TP73	116.89	0.191553	0.168095	1.31652	0.251217	1
SLC9A9	118.482	0.191551	0.246431	0.591814	0.441719	1
SLC30A8	186.971	0.19145	0.199353	0.918605	0.337842	1
CACHD1	1678.53	0.191387	0.0869804	4.73931	0.0294809	0.873206
ESCO2	158.91	0.190736	0.134467	1.99133	0.158202	1
AQP10	130.244	0.190561	0.155808	1.50714	0.219576	1
DLX5	51.8748	0.190514	0.343414	0.313122	0.575771	1
WISP1	66.174	0.190297	0.205506	0.868219	0.351449	1
EMILIN3	114.374	0.19024	0.212967	0.787194	0.37495	1
EYA1	151.615	0.189581	0.179898	1.11373	0.291272	1
SH2D7	21.6983	0.189442	0.285298	0.447991	0.50329	1
IFITM2	368.232	0.189306	0.110473	2.94683	0.0860464	1
DLX6	27.4797	0.188866	0.320688	0.350454	0.553856	1
ALDH1A1	5062.11	0.188835	0.175826	1.13512	0.286685	1
ARHGAP28	944.66	0.188766	0.103339	3.32111	0.0683958	1
C3orf70	79.5045	0.188341	0.161723	1.36487	0.242695	1
MNS1	68.3759	0.18816	0.151393	1.52239	0.217259	1
KIAA1462	547.662	0.188102	0.169015	1.23073	0.267265	1
DYSF	71.3381	0.188024	0.222315	0.704544	0.401261	1
FAT2	85.424	0.18799	0.244529	0.589367	0.442664	1
TMEM185A	633.584	0.187932	0.0884546	4.50643	0.0337677	0.894525
NPNT	2762.19	0.18774	0.192911	0.936188	0.33326	1
C21orf62	115.98	0.187415	0.173715	1.13678	0.286334	1
TIMM8A	267.864	0.186824	0.0860493	4.69588	0.030235	0.881031
LIN28A	1954.99	0.186334	0.151072	1.50867	0.219342	1
CDKN2A	38.3204	0.186146	0.220957	0.705707	0.400873	1
IL17RD	587.259	0.185967	0.0861466	4.57796	0.0323858	0.894149
CHEK1	376.494	0.185678	0.0935799	3.90769	0.0480656	0.986119
ACVRL1	17.1407	0.185614	0.302389	0.378225	0.538555	1
STS	450.634	0.185467	0.0886718	4.34254	0.0371715	0.927664
SFTPD	18.6247	0.185288	0.324382	0.320847	0.571099	1
ASIC1	701.215	0.184816	0.140403	1.75885	0.184768	1
RAMP2	129.704	0.184567	0.223577	0.680709	0.409343	1
TAC3	262.455	0.184449	0.137892	1.76956	0.183436	1
KLLN	98.6392	0.184381	0.117259	2.46709	0.116253	1
MPP2	530.846	0.184295	0.0910931	4.10851	0.0426679	0.963065
NT5M	109.732	0.18427	0.144243	1.63214	0.201408	1
FANCB	54.2352	0.18424	0.174396	1.09357	0.295683	1
HLA-DPB1	511.856	0.18416	0.108934	2.89583	0.0888089	1
GPR39	211.85	0.184151	0.0847959	4.73496	0.0295555	0.873409
CHRNA3	53.5933	0.184116	0.220206	0.70056	0.402595	1
HCN2	72.7179	0.184089	0.179082	1.05939	0.303355	1
SNTB1	1581.88	0.184041	0.139738	1.70028	0.192252	1
MEOX1	70.2779	0.183892	0.236594	0.582238	0.445436	1
MDGA2	11.4974	0.183707	0.442045	0.175674	0.675118	1
FOLR1	303.967	0.183529	0.107298	2.86995	0.0902474	1
LEPR	589.458	0.182826	0.128804	2.00553	0.156727	1
LSAMP	2088.54	0.182818	0.069277	6.93607	0.00844745	0.521389
KDR	155.548	0.182372	0.268483	0.46282	0.496309	1
MMP23B	74.7385	0.182102	0.232433	0.624892	0.429235	1
CCDC154	332.34	0.181626	0.153967	1.39326	0.237855	1
BTBD17	197.843	0.180724	0.149593	1.4805	0.223697	1
SUSD3	82.8701	0.180608	0.168611	1.14856	0.283851	1
CD82	351.339	0.18059	0.129726	1.92879	0.164891	1
B4GALNT1	70.4318	0.180527	0.291414	0.386989	0.533886	1
C5orf54	260.53	0.180521	0.104963	2.96502	0.0850835	1
ATP6V1B1	404.594	0.180473	0.161513	1.27075	0.259626	1
CD248	478.508	0.180269	0.183723	0.973045	0.323922	1
ZNF41	353.183	0.179976	0.0949149	3.57901	0.0585138	1
MUC15	184.26	0.179866	0.119083	2.29298	0.12996	1
PODXL	2883.45	0.179498	0.231768	0.593309	0.441142	1
PDE4D	399.56	0.179356	0.105171	2.88917	0.0891769	1
AP003068.23	111.369	0.179209	0.112438	2.55602	0.109875	1
AGXT	31.904	0.179107	0.270911	0.426755	0.513586	1
GUCY1B3	218.916	0.179056	0.146206	1.52336	0.217112	1
TBX20	64.491	0.179043	0.384398	0.210811	0.646133	1
SLC13A3	171.646	0.178881	0.1919	0.864501	0.352482	1
CHRM3	176.737	0.178685	0.179153	0.94549	0.33087	1
AL161915.1	70.8549	0.178641	0.129716	1.89648	0.168472	1
DDN	64.0263	0.178514	0.256404	0.467119	0.494316	1
USP13	1038.55	0.178349	0.0808609	4.83942	0.0278163	0.860246
C3orf67	174.823	0.178036	0.121476	2.15438	0.142164	1
GATM	2734.56	0.177946	0.11142	2.56814	0.109036	1
SFRP1	2959.83	0.177768	0.103738	2.96794	0.08493	1
TIMP1	1911.36	0.177697	0.101263	3.11387	0.0776281	1
STIL	384.627	0.177684	0.0910961	3.77633	0.0519825	1
MAF	3325.05	0.177576	0.0659637	7.22201	0.0072015	0.47452
PTN	1481.06	0.177438	0.103394	2.97673	0.0844696	1
C17orf72	33.2414	0.177246	0.269249	0.440708	0.506781	1
ACOT7	1275.32	0.177023	0.0503793	12.3706	0.000436153	0.0817955
GLT8D2	193.953	0.176459	0.194581	0.838836	0.35973	1
IKBIP	574.174	0.176164	0.0585564	9.05459	0.00262036	0.245709
FOXI2	48.1611	0.175764	0.298563	0.327448	0.567166	1
KCNK10	125.563	0.175744	0.293876	0.335285	0.562564	1
MARCH1	144.342	0.175668	0.14104	1.56116	0.211496	1
CD7	115.511	0.175478	0.152333	1.31801	0.25095	1
MDGA1	616.077	0.175307	0.250514	0.49327	0.482472	1
PLVAP	25.3785	0.174985	0.459194	0.144319	0.704025	1
SERPINB9	1081.05	0.174973	0.149746	1.37596	0.24079	1
HS6ST3	53.2661	0.174714	0.198251	0.77355	0.379121	1
FBXO24	40.4115	0.174595	0.239015	0.53568	0.464229	1
ITPR1	469.081	0.174565	0.12425	1.97787	0.159615	1
C16orf46	57.6237	0.174447	0.166853	1.08346	0.297925	1
KIT	450.01	0.174447	0.117092	2.1944	0.138513	1
SLC2A9	26.1464	0.174242	0.250211	0.482153	0.487449	1
NCALD	940.403	0.17389	0.081105	4.6223	0.031559	0.89293
HEYL	161.777	0.173877	0.15234	1.32964	0.24887	1
SMOC1	835.634	0.173788	0.0609672	8.06648	0.00450915	0.35085
SLC35E4	169.037	0.173782	0.0820367	4.48063	0.034281	0.898679
SERPINE3	119.104	0.17357	0.124797	1.9268	0.165109	1
CD40	6.75646	0.173036	0.811665	0.0400503	0.841382	1
RBL1	264.126	0.172967	0.105236	2.66522	0.102563	1
NPHS1	169.913	0.172873	0.207133	0.703657	0.401558	1
LYPD1	176.474	0.172754	0.217326	0.612663	0.433787	1
GPR98	1575.6	0.172709	0.154782	1.18911	0.275509	1
HAND1	455.442	0.172528	0.337561	0.263558	0.607686	1
TNFRSF19	2664.25	0.172113	0.0670133	6.55181	0.0104777	0.605804
NTRK1	28.5473	0.17198	0.272447	0.39697	0.528658	1
CD36	77.1589	0.171832	0.222329	0.576006	0.447882	1
MMP19	8.88257	0.17171	0.482528	0.123635	0.725125	1
FMN1	55.4275	0.17171	0.224457	0.571104	0.449821	1
CRB2	2339.04	0.171636	0.0878262	3.81506	0.0507937	0.997806
ZNF114	48.7485	0.171412	0.211214	0.643042	0.422611	1
ZYG11A	103.035	0.171367	0.156815	1.19381	0.274562	1
C9orf135	19.3623	0.17116	0.280847	0.36952	0.543266	1
FBXO36	285.294	0.171148	0.0820975	4.31683	0.0377371	0.932463
PCDHB5	565.627	0.171098	0.519812	0.0941354	0.758984	1
CXorf24	111.304	0.170524	0.124579	1.89464	0.168679	1
ZNF157	28.0821	0.169618	0.287276	0.340761	0.559391	1
LRRC8C	299.761	0.169292	0.101209	2.77952	0.0954766	1
MRGPRF	55.2486	0.169205	0.181222	0.871629	0.350505	1
VWA5B1	65.3262	0.168994	0.290322	0.333978	0.563326	1
CACNG7	405.617	0.168554	0.202711	0.70215	0.402062	1
EFNB2	3689.01	0.168296	0.065723	6.47986	0.0109104	0.611717
FAM221A	361.968	0.1679	0.17119	0.964231	0.326123	1
FSBP	39.555	0.167574	0.210176	0.619721	0.431151	1
AKR1C2	537.293	0.167235	0.0881893	3.6142	0.0572881	1
LRP2	1448.75	0.167224	0.135977	1.47224	0.224992	1
DDIT4L	136.601	0.167188	0.156268	1.12415	0.289028	1
FSHR	16.4373	0.166721	0.281401	0.353152	0.552335	1
CD44	109.069	0.166391	0.173274	0.914014	0.339052	1
TSSK6	171.544	0.16615	0.086521	3.6834	0.0549567	1
UPK3B	218.388	0.166073	0.23014	0.521679	0.470127	1
CMTM1	58.718	0.165957	0.144193	1.31628	0.25126	1
MEST	5208.45	0.165759	0.0758274	4.73884	0.0294889	0.873206
WFIKKN1	134.06	0.165688	0.119303	1.92894	0.164875	1
LRRC17	542.443	0.165656	0.106549	2.43267	0.11883	1
RASGRP3	70.5616	0.165571	0.186038	0.77619	0.378309	1
TACR1	69.744	0.165566	0.169168	0.972361	0.324092	1
CSPG4	254.7	0.165423	0.207834	0.631544	0.42679	1
ENTPD3	30.6501	0.165253	0.256192	0.413456	0.52022	1
MBNL3	919.482	0.165214	0.159586	1.04459	0.306756	1
RDH10	1389.79	0.165212	0.16764	0.931128	0.33457	1
PRDM6	111.627	0.165153	0.227851	0.524573	0.468898	1
ILDR1	161.035	0.164962	0.119755	1.88646	0.169602	1
MAG	7.54687	0.164839	0.520714	0.10214	0.749277	1
BCL2	277.12	0.164769	0.0949478	3.01009	0.0827478	1
AXIN2	626.509	0.164744	0.116126	1.99327	0.157999	1
BMP4	762.553	0.164564	0.149327	1.21408	0.270526	1
MSRB3	374.802	0.164064	0.0825225	3.93792	0.0472092	0.977963
RPS6KA5	182.55	0.163933	0.13575	1.46542	0.22607	1
CCDC102B	83.2393	0.163555	0.125667	1.69284	0.193227	1
CGREF1	95.2011	0.163514	0.150727	1.18753	0.275828	1
ELAVL2	420.355	0.163491	0.178887	0.84914	0.356796	1
SYBU	243.726	0.163489	0.150462	1.15299	0.282923	1
GRID1	48.4042	0.163405	0.201151	0.660743	0.416298	1
C2orf27A	100.998	0.163282	0.124247	1.72748	0.188733	1
CPNE2	649.715	0.163175	0.121779	1.79921	0.179808	1
C2CD4D	36.7449	0.16309	0.229135	0.503519	0.477958	1
NEFM	5788.58	0.163071	0.22838	0.513014	0.473837	1
ZNF460	144.853	0.163042	0.137234	1.39814	0.237036	1
SLC6A4	380.907	0.162989	0.118312	1.88831	0.169393	1
MMP16	1315.85	0.162942	0.0710707	5.19167	0.0226954	0.784792
TPPP3	273.911	0.162859	0.165477	0.980536	0.322067	1
LGALS12	3.32419	0.162847	0.65611	0.0613761	0.804334	1
EPHX4	37.3274	0.16284	0.21496	0.568621	0.450807	1
ZNF732	62.4624	0.16279	0.147074	1.22387	0.268603	1
AMACR	210.201	0.162506	0.0948444	2.9158	0.0877157	1
ROM1	73.2537	0.162438	0.13046	1.54259	0.214233	1
S100A1	47.1514	0.162411	0.210671	0.6012	0.438121	1
CCDC37	22.1062	0.162385	0.289867	0.319832	0.571709	1
RAB3IL1	232.021	0.162328	0.113769	2.02294	0.154939	1
ADRB1	51.7811	0.162259	0.177754	0.842	0.358825	1
UAP1L1	402.347	0.162054	0.0993412	2.68554	0.101263	1
NEDD9	1015.92	0.161841	0.0572916	8.00484	0.00466526	0.361076
MYLK3	217.973	0.161766	0.136014	1.40417	0.236027	1
MAGEL2	23.9019	0.161691	0.223357	0.521799	0.470075	1
OSBPL1A	1748.01	0.161639	0.0484174	11.0685	0.000878059	0.125924
C1orf101	41.2623	0.161442	0.232149	0.484682	0.486309	1
ZMAT3	1728.67	0.161284	0.148438	1.17403	0.278574	1
ZNF239	150.198	0.161276	0.137104	1.35769	0.243938	1
NOTCH4	47.6164	0.160744	0.19303	0.701184	0.402386	1
SERPINF1	4903.32	0.160525	0.100496	2.52832	0.11182	1
RNF223	42.2858	0.160506	0.233356	0.478361	0.489166	1
DNAH11	105.657	0.160496	0.185871	0.737367	0.390506	1
FAM83B	492.796	0.160399	0.0971824	2.66436	0.102619	1
CCDC160	204.227	0.159962	0.158036	1.01381	0.313993	1
TRIM17	186.183	0.159842	0.132489	1.46614	0.225956	1
IGFBPL1	697.199	0.15968	0.139501	1.29452	0.255216	1
HIST1H3E	59.9257	0.159495	0.229866	0.466552	0.494578	1
GREB1L	1262.67	0.159324	0.100184	2.51166	0.113007	1
WDR63	77.1049	0.158577	0.1312	1.45845	0.227177	1
FABP5	346.154	0.158062	0.15773	1.00016	0.317272	1
FGF23	73.0321	0.158006	0.175856	0.819911	0.365206	1
KIAA1244	3665.7	0.157901	0.138794	1.25059	0.26344	1
SLCO2A1	145.223	0.157786	0.14027	1.28011	0.257878	1
ZNF383	211.63	0.157669	0.0826108	3.62496	0.056919	1
RGS9	146.118	0.157591	0.237777	0.442764	0.505791	1
ZIC2	525.174	0.157439	0.412755	0.138205	0.710072	1
VGLL3	509.358	0.157214	0.110701	2.00103	0.157193	1
PLAC9	112.19	0.157024	0.251917	0.389503	0.532561	1
TMEM52	24.2697	0.156877	0.20911	0.564306	0.45253	1
XK	149.053	0.156872	0.153811	1.03406	0.309207	1
FSIP1	41.7933	0.156689	0.196105	0.637127	0.424753	1
TMEM38B	673.23	0.156572	0.0804117	3.7413	0.053083	1
MYLK4	119.858	0.156422	0.12122	1.6686	0.196447	1
RASD2	96.2163	0.156356	0.216899	0.516816	0.472203	1
TMSB15A	490.984	0.156028	0.0946833	2.72791	0.0986082	1
KIF14	412.407	0.155875	0.0908149	2.92691	0.0871143	1
MCM4	1270.21	0.155451	0.0773034	4.01428	0.0451165	0.977453
PHF6	4166.23	0.155403	0.0650015	5.64823	0.017473	0.734206
IKZF1	36.4639	0.155393	0.186811	0.687948	0.406863	1
SLITRK3	52.372	0.155301	0.338346	0.211501	0.645594	1
UPB1	78.3673	0.155121	0.187549	0.683808	0.408279	1
DDR2	1189.82	0.155085	0.154637	1.00944	0.315036	1
LIN28B	1792.31	0.154848	0.0489535	10.0173	0.00155073	0.178615
C6orf52	28.2033	0.154691	0.201333	0.593055	0.44124	1
SRRM4	437.134	0.154612	0.193284	0.636533	0.424969	1
ASPH	8662.06	0.154504	0.0478188	10.427	0.00124187	0.154288
DNAH10	129.749	0.15412	0.104647	2.17463	0.140303	1
CXorf57	626.924	0.154097	0.0740369	4.30989	0.0378915	0.934699
C1S	296.816	0.154079	0.103691	2.22081	0.136162	1
PLAT	700.216	0.153967	0.323519	0.222876	0.636857	1
LIPG	1842.86	0.153897	0.0661974	5.44286	0.0196485	0.75188
C1orf168	195.995	0.153873	0.14918	1.03901	0.308052	1
SEMA3E	242.683	0.153866	0.182102	0.694424	0.404664	1
SPAG17	78.3208	0.15351	0.149547	1.04923	0.305685	1
FOXF2	82.7456	0.152837	0.248778	0.375734	0.539895	1
CPXM1	5117.71	0.152753	0.0665163	5.26314	0.0217817	0.769175
INMT	64.0693	0.152673	0.237639	0.42102	0.516428	1
CDON	1775.36	0.152549	0.117899	1.63704	0.200732	1
GGT5	54.992	0.152179	0.33419	0.207888	0.648428	1
FBXL7	682.545	0.152101	0.0734151	4.30079	0.0380947	0.936553
PROZ	30.812	0.151957	0.278904	0.30025	0.583726	1
MELK	438.54	0.151905	0.0759326	3.96296	0.0465118	0.977963
HDX	234.257	0.151838	0.0847851	3.17919	0.0745816	1
NAALADL2	303.9	0.151677	0.129447	1.36373	0.242893	1
OLR1	39.8604	0.151551	0.33613	0.203683	0.651764	1
NRP2	1477.92	0.151478	0.13484	1.2459	0.264337	1
TRIM50	26.806	0.15115	0.293115	0.263012	0.608059	1
SEMA5A	1177.73	0.150999	0.103332	2.12326	0.145078	1
LDLRAD3	587.635	0.150932	0.0784285	3.69186	0.0546785	1
PRKCE	401.382	0.150868	0.0613439	6.02242	0.0141253	0.669652
SLC8A3	184.005	0.150858	0.178006	0.723207	0.395094	1
SMCR8	603.585	0.15078	0.0795335	3.53674	0.0600233	1
CPVL	1009.25	0.150714	0.0728814	4.23041	0.0397057	0.946302
ZNF418	206.43	0.150237	0.114843	1.71246	0.190667	1
ACER2	172.314	0.150176	0.130294	1.30955	0.252477	1
NES	4905.17	0.150148	0.117186	1.6588	0.197766	1
AL049840.1	15.5918	0.150127	0.3533	0.175514	0.675257	1
ABCB4	78.7552	0.150081	0.165907	0.816125	0.366316	1
MPDU1	1180.33	0.150062	0.115627	1.704	0.191766	1
ORC1	158.755	0.150028	0.11529	1.68841	0.19381	1
GINS2	228.87	0.149848	0.0955314	2.4716	0.11592	1
RNASE1	1998	0.149844	0.143459	1.07016	0.300909	1
CLYBL	269.29	0.149682	0.15819	0.890797	0.345262	1
TTYH1	890.413	0.149536	0.177314	0.724745	0.394592	1
GFRA3	128.326	0.149375	0.183869	0.64227	0.42289	1
MAP2K6	602.911	0.149334	0.101907	2.08587	0.148667	1
FANCM	298.079	0.14933	0.0959243	2.40621	0.120855	1
ZNRF3	963.887	0.149228	0.0822699	3.21926	0.0727763	1
OLFML2B	83.9047	0.149196	0.22823	0.433147	0.510449	1
DCPS	276.909	0.149052	0.082304	3.24844	0.0714916	1
MARCH3	57.5122	0.149018	0.262707	0.321444	0.570741	1
MFAP3L	366.22	0.14895	0.123119	1.44179	0.22985	1
CENPH	355.387	0.148814	0.0774279	3.66982	0.0554061	1
CHAF1B	237.882	0.14856	0.0960545	2.39981	0.12135	1
C17orf58	433.281	0.148537	0.0849828	3.02499	0.081991	1
DUSP7	497.995	0.148457	0.106408	1.96316	0.161175	1
ANXA2R	19.6672	0.148413	0.310585	0.227849	0.633124	1
ITIH5	267.713	0.148383	0.123577	1.42539	0.232519	1
PLA2G1B	48.8798	0.148341	0.20306	0.515882	0.472604	1
CACNA1G	343.251	0.148277	0.15711	0.889422	0.345634	1
[truncated: 13,741 more rows]
