# Supplementary material for: PAX4 loss of function increases diabetes risk by altering human pancreatic endocrine cell development
Source: Nat Commun. 2023 Sep 30;14:6119. doi: 10.1038/s41467-023-41860-z (PMC10542369; doi:10.1038/s41467-023-41860-z)
Supplement: Supplementary file 5 — Supplementary Data 2 [file 41467_2023_41860_MOESM5_ESM.xlsx]

## Sheet: hiPSC
GeneID	GeneName	baseMean	log2FoldChange	lfcSE	stat	pvalue	padj
ENSG00000283274	5_8S_rRNA	0	NA	NA	NA	NA	NA
ENSG00000283568	5_8S_rRNA	0	NA	NA	NA	NA	NA
ENSG00000283291	5_8S_rRNA	0	NA	NA	NA	NA	NA
ENSG00000275877	5_8S_rRNA	0	NA	NA	NA	NA	NA
ENSG00000276871	5_8S_rRNA	0	NA	NA	NA	NA	NA
ENSG00000277739	5_8S_rRNA	0	NA	NA	NA	NA	NA
ENSG00000278294	5_8S_rRNA	0	NA	NA	NA	NA	NA
ENSG00000273730	5_8S_rRNA	0	NA	NA	NA	NA	NA
ENSG00000285609	5S_rRNA	0	NA	NA	NA	NA	NA
ENSG00000276861	5S_rRNA	0	NA	NA	NA	NA	NA
ENSG00000285912	5S_rRNA	0	NA	NA	NA	NA	NA
ENSG00000288601	5S_rRNA	0	NA	NA	NA	NA	NA
ENSG00000277488	5S_rRNA	0	NA	NA	NA	NA	NA
ENSG00000277313	7SK	0	NA	NA	NA	NA	NA
ENSG00000273591	7SK	0	NA	NA	NA	NA	NA
ENSG00000276626	7SK	0	NA	NA	NA	NA	NA
ENSG00000265544	AA06	0	NA	NA	NA	NA	NA
ENSG00000249038	AARS1P1	0	NA	NA	NA	NA	NA
ENSG00000283367	ABBA01000933.1	0	NA	NA	NA	NA	NA
ENSG00000265233	ABBA01006766.1	0	NA	NA	NA	NA	NA
ENSG00000286916	ABBA01045074.1	0	NA	NA	NA	NA	NA
ENSG00000287800	ABBA01045074.2	0	NA	NA	NA	NA	NA
ENSG00000215151	ABCD1P2	0	NA	NA	NA	NA	NA
ENSG00000261233	ABCD1P3	0	NA	NA	NA	NA	NA
ENSG00000225293	ABCD1P4	0	NA	NA	NA	NA	NA
ENSG00000214330	ABCD1P5	0	NA	NA	NA	NA	NA
ENSG00000285292	ABCF2-H2BE1	0	NA	NA	NA	NA	NA
ENSG00000228769	ABCF2P2	0	NA	NA	NA	NA	NA
ENSG00000183260	ABHD16B	0	NA	NA	NA	NA	NA
ENSG00000260864	ABHD17AP7	0	NA	NA	NA	NA	NA
ENSG00000260540	ABHD17AP8	0	NA	NA	NA	NA	NA
ENSG00000261536	ABHD17AP9	0	NA	NA	NA	NA	NA
ENSG00000251106	ABITRAMP1	0	NA	NA	NA	NA	NA
ENSG00000250496	ABT1P1	0	NA	NA	NA	NA	NA
ENSG00000282816	AC000035.1	0	NA	NA	NA	NA	NA
ENSG00000242156	AC000041.1	0	NA	NA	NA	NA	NA
ENSG00000225007	AC000067.1	0	NA	NA	NA	NA	NA
ENSG00000273300	AC000068.3	0	NA	NA	NA	NA	NA
ENSG00000230485	AC000077.1	0	NA	NA	NA	NA	NA
ENSG00000251940	AC000081.2	0	NA	NA	NA	NA	NA
ENSG00000270393	AC000095.1	0	NA	NA	NA	NA	NA
ENSG00000283366	AC000095.2	0	NA	NA	NA	NA	NA
ENSG00000234001	AC000111.1	0	NA	NA	NA	NA	NA
ENSG00000285772	AC000120.3	0	NA	NA	NA	NA	NA
ENSG00000285953	AC000120.4	0	NA	NA	NA	NA	NA
ENSG00000230820	AC000362.1	0	NA	NA	NA	NA	NA
ENSG00000227249	AC000374.1	0	NA	NA	NA	NA	NA
ENSG00000207094	AC002069.1	0	NA	NA	NA	NA	NA
ENSG00000235639	AC002069.3	0	NA	NA	NA	NA	NA
ENSG00000225898	AC002075.1	0	NA	NA	NA	NA	NA
ENSG00000279743	AC002090.1	0	NA	NA	NA	NA	NA
ENSG00000258924	AC002094.1	0	NA	NA	NA	NA	NA
ENSG00000265618	AC002094.2	0	NA	NA	NA	NA	NA
ENSG00000273171	AC002094.3	0	NA	NA	NA	NA	NA
ENSG00000261018	AC002101.1	0	NA	NA	NA	NA	NA
ENSG00000227979	AC002127.1	0	NA	NA	NA	NA	NA
ENSG00000202335	AC002350.1	0	NA	NA	NA	NA	NA
ENSG00000257268	AC002375.1	0	NA	NA	NA	NA	NA
ENSG00000267328	AC002398.2	0	NA	NA	NA	NA	NA
ENSG00000253927	AC002428.1	0	NA	NA	NA	NA	NA
ENSG00000279525	AC002451.2	0	NA	NA	NA	NA	NA
ENSG00000251154	AC002456.2	0	NA	NA	NA	NA	NA
ENSG00000249317	AC002460.1	0	NA	NA	NA	NA	NA
ENSG00000260188	AC002464.1	0	NA	NA	NA	NA	NA
ENSG00000286390	AC002465.1	0	NA	NA	NA	NA	NA
ENSG00000284060	AC002472.2	0	NA	NA	NA	NA	NA
ENSG00000284665	AC002472.4	0	NA	NA	NA	NA	NA
ENSG00000270425	AC002487.1	0	NA	NA	NA	NA	NA
ENSG00000283479	AC002511.3	0	NA	NA	NA	NA	NA
ENSG00000274344	AC002542.2	0	NA	NA	NA	NA	NA
ENSG00000275054	AC002542.3	0	NA	NA	NA	NA	NA
ENSG00000278482	AC002542.4	0	NA	NA	NA	NA	NA
ENSG00000252115	AC002543.2	0	NA	NA	NA	NA	NA
ENSG00000206792	AC002980.1	0	NA	NA	NA	NA	NA
ENSG00000268193	AC002985.1	0	NA	NA	NA	NA	NA
ENSG00000257767	AC002996.1	0	NA	NA	NA	NA	NA
ENSG00000233535	AC003035.2	0	NA	NA	NA	NA	NA
ENSG00000227930	AC003087.1	0	NA	NA	NA	NA	NA
ENSG00000267604	AC003098.1	0	NA	NA	NA	NA	NA
ENSG00000278977	AC003101.3	0	NA	NA	NA	NA	NA
ENSG00000212590	AC003109.1	0	NA	NA	NA	NA	NA
ENSG00000237994	AC003659.1	0	NA	NA	NA	NA	NA
ENSG00000228543	AC003684.1	0	NA	NA	NA	NA	NA
ENSG00000229012	AC003685.1	0	NA	NA	NA	NA	NA
ENSG00000231619	AC003685.2	0	NA	NA	NA	NA	NA
ENSG00000257807	AC003686.1	0	NA	NA	NA	NA	NA
ENSG00000262302	AC003688.1	0	NA	NA	NA	NA	NA
ENSG00000108516	AC003958.1	0	NA	NA	NA	NA	NA
ENSG00000269504	AC003973.1	0	NA	NA	NA	NA	NA
ENSG00000234223	AC003988.1	0	NA	NA	NA	NA	NA
ENSG00000270317	AC004004.1	0	NA	NA	NA	NA	NA
ENSG00000279429	AC004009.2	0	NA	NA	NA	NA	NA
ENSG00000279655	AC004009.3	0	NA	NA	NA	NA	NA
ENSG00000229603	AC004014.1	0	NA	NA	NA	NA	NA
ENSG00000279043	AC004014.2	0	NA	NA	NA	NA	NA
ENSG00000237160	AC004022.2	0	NA	NA	NA	NA	NA
ENSG00000251170	AC004052.1	0	NA	NA	NA	NA	NA
ENSG00000251312	AC004062.1	0	NA	NA	NA	NA	NA
ENSG00000252136	AC004069.3	0	NA	NA	NA	NA	NA
ENSG00000237014	AC004074.1	0	NA	NA	NA	NA	NA
ENSG00000274396	AC004079.1	0	NA	NA	NA	NA	NA
ENSG00000274864	AC004079.2	0	NA	NA	NA	NA	NA
ENSG00000276528	AC004079.3	0	NA	NA	NA	NA	NA
ENSG00000276771	AC004079.4	0	NA	NA	NA	NA	NA
ENSG00000277694	AC004079.5	0	NA	NA	NA	NA	NA
ENSG00000277469	AC004080.10	0	NA	NA	NA	NA	NA
ENSG00000277553	AC004080.11	0	NA	NA	NA	NA	NA
ENSG00000277966	AC004080.12	0	NA	NA	NA	NA	NA
ENSG00000278020	AC004080.13	0	NA	NA	NA	NA	NA
ENSG00000278334	AC004080.14	0	NA	NA	NA	NA	NA
ENSG00000278592	AC004080.15	0	NA	NA	NA	NA	NA
ENSG00000278708	AC004080.16	0	NA	NA	NA	NA	NA
ENSG00000286323	AC004080.17	0	NA	NA	NA	NA	NA
ENSG00000257184	AC004080.3	0	NA	NA	NA	NA	NA
ENSG00000272801	AC004080.5	0	NA	NA	NA	NA	NA
ENSG00000273961	AC004080.7	0	NA	NA	NA	NA	NA
ENSG00000276496	AC004080.8	0	NA	NA	NA	NA	NA
ENSG00000276609	AC004080.9	0	NA	NA	NA	NA	NA
ENSG00000201541	AC004125.1	0	NA	NA	NA	NA	NA
ENSG00000213798	AC004129.1	0	NA	NA	NA	NA	NA
ENSG00000285716	AC004129.3	0	NA	NA	NA	NA	NA
ENSG00000267618	AC004223.3	0	NA	NA	NA	NA	NA
ENSG00000263212	AC004224.2	0	NA	NA	NA	NA	NA
ENSG00000262899	AC004232.1	0	NA	NA	NA	NA	NA
ENSG00000213269	AC004386.1	0	NA	NA	NA	NA	NA
ENSG00000226515	AC004386.2	0	NA	NA	NA	NA	NA
ENSG00000273974	AC004386.3	0	NA	NA	NA	NA	NA
ENSG00000275254	AC004386.4	0	NA	NA	NA	NA	NA
ENSG00000275625	AC004386.5	0	NA	NA	NA	NA	NA
ENSG00000277922	AC004386.6	0	NA	NA	NA	NA	NA
ENSG00000278421	AC004386.7	0	NA	NA	NA	NA	NA
ENSG00000236414	AC004415.1	0	NA	NA	NA	NA	NA
ENSG00000265126	AC004448.3	0	NA	NA	NA	NA	NA
ENSG00000283675	AC004448.4	0	NA	NA	NA	NA	NA
ENSG00000275194	AC004467.1	0	NA	NA	NA	NA	NA
ENSG00000237019	AC004470.1	0	NA	NA	NA	NA	NA
ENSG00000266341	AC004477.1	0	NA	NA	NA	NA	NA
ENSG00000278942	AC004494.2	0	NA	NA	NA	NA	NA
ENSG00000273782	AC004510.1	0	NA	NA	NA	NA	NA
ENSG00000288618	AC004510.2	0	NA	NA	NA	NA	NA
ENSG00000222966	AC004522.1	0	NA	NA	NA	NA	NA
ENSG00000274177	AC004528.2	0	NA	NA	NA	NA	NA
ENSG00000269972	AC004542.1	0	NA	NA	NA	NA	NA
ENSG00000269987	AC004542.2	0	NA	NA	NA	NA	NA
ENSG00000275307	AC004542.3	0	NA	NA	NA	NA	NA
ENSG00000276057	AC004542.4	0	NA	NA	NA	NA	NA
ENSG00000276664	AC004542.5	0	NA	NA	NA	NA	NA
ENSG00000276965	AC004542.6	0	NA	NA	NA	NA	NA
ENSG00000287489	AC004549.1	0	NA	NA	NA	NA	NA
ENSG00000273532	AC004556.1	0	NA	NA	NA	NA	NA
ENSG00000275661	AC004556.2	0	NA	NA	NA	NA	NA
ENSG00000276351	AC004556.4	0	NA	NA	NA	NA	NA
ENSG00000279775	AC004585.2	0	NA	NA	NA	NA	NA
ENSG00000251239	AC004590.1	0	NA	NA	NA	NA	NA
ENSG00000252266	AC004664.1	0	NA	NA	NA	NA	NA
ENSG00000235592	AC004674.1	0	NA	NA	NA	NA	NA
ENSG00000225583	AC004690.1	0	NA	NA	NA	NA	NA
ENSG00000250424	AC004691.2	0	NA	NA	NA	NA	NA
ENSG00000228680	AC004692.2	0	NA	NA	NA	NA	NA
ENSG00000262990	AC004706.2	0	NA	NA	NA	NA	NA
ENSG00000262429	AC004771.3	0	NA	NA	NA	NA	NA
ENSG00000274409	AC004774.1	0	NA	NA	NA	NA	NA
ENSG00000274709	AC004774.2	0	NA	NA	NA	NA	NA
ENSG00000277124	AC004774.3	0	NA	NA	NA	NA	NA
ENSG00000251802	AC004788.1	0	NA	NA	NA	NA	NA
ENSG00000277766	AC004790.1	0	NA	NA	NA	NA	NA
ENSG00000280412	AC004790.2	0	NA	NA	NA	NA	NA
ENSG00000274777	AC004792.1	0	NA	NA	NA	NA	NA
ENSG00000280958	AC004808.1	0	NA	NA	NA	NA	NA
ENSG00000281008	AC004808.2	0	NA	NA	NA	NA	NA
ENSG00000269927	AC004817.3	0	NA	NA	NA	NA	NA
ENSG00000201133	AC004830.1	0	NA	NA	NA	NA	NA
ENSG00000249590	AC004832.3	0	NA	NA	NA	NA	NA
ENSG00000270625	AC004835.2	0	NA	NA	NA	NA	NA
ENSG00000280439	AC004836.1	0	NA	NA	NA	NA	NA
ENSG00000106540	AC004837.1	0	NA	NA	NA	NA	NA
ENSG00000231951	AC004837.3	0	NA	NA	NA	NA	NA
ENSG00000271526	AC004852.1	0	NA	NA	NA	NA	NA
ENSG00000278254	AC004852.2	0	NA	NA	NA	NA	NA
ENSG00000278446	AC004852.3	0	NA	NA	NA	NA	NA
ENSG00000223514	AC004866.1	0	NA	NA	NA	NA	NA
ENSG00000224134	AC004866.2	0	NA	NA	NA	NA	NA
ENSG00000230680	AC004869.1	0	NA	NA	NA	NA	NA
ENSG00000240355	AC004869.2	0	NA	NA	NA	NA	NA
ENSG00000214754	AC004870.1	0	NA	NA	NA	NA	NA
ENSG00000229192	AC004870.3	0	NA	NA	NA	NA	NA
ENSG00000239446	AC004882.2	0	NA	NA	NA	NA	NA
ENSG00000284840	AC004893.1	0	NA	NA	NA	NA	NA
ENSG00000279578	AC004899.2	0	NA	NA	NA	NA	NA
ENSG00000226592	AC004911.1	0	NA	NA	NA	NA	NA
ENSG00000255230	AC004923.3	0	NA	NA	NA	NA	NA
ENSG00000287409	AC004936.1	0	NA	NA	NA	NA	NA
ENSG00000253510	AC004944.1	0	NA	NA	NA	NA	NA
ENSG00000233417	AC004946.1	0	NA	NA	NA	NA	NA
ENSG00000233969	AC004946.2	0	NA	NA	NA	NA	NA
ENSG00000233683	AC004965.1	0	NA	NA	NA	NA	NA
ENSG00000279326	AC004972.1	0	NA	NA	NA	NA	NA
ENSG00000250778	AC004980.4	0	NA	NA	NA	NA	NA
ENSG00000227573	AC004986.1	0	NA	NA	NA	NA	NA
ENSG00000238066	AC005002.2	0	NA	NA	NA	NA	NA
ENSG00000214125	AC005005.1	0	NA	NA	NA	NA	NA
ENSG00000226671	AC005008.1	0	NA	NA	NA	NA	NA
ENSG00000237896	AC005008.2	0	NA	NA	NA	NA	NA
ENSG00000230477	AC005034.1	0	NA	NA	NA	NA	NA
ENSG00000286218	AC005040.2	0	NA	NA	NA	NA	NA
ENSG00000273623	AC005045.1	0	NA	NA	NA	NA	NA
ENSG00000276185	AC005045.2	0	NA	NA	NA	NA	NA
ENSG00000286076	AC005050.3	0	NA	NA	NA	NA	NA
ENSG00000273978	AC005066.1	0	NA	NA	NA	NA	NA
ENSG00000201913	AC005071.1	0	NA	NA	NA	NA	NA
ENSG00000231418	AC005090.1	0	NA	NA	NA	NA	NA
ENSG00000229949	AC005094.1	0	NA	NA	NA	NA	NA
ENSG00000219039	AC005102.1	0	NA	NA	NA	NA	NA
ENSG00000263683	AC005154.3	0	NA	NA	NA	NA	NA
ENSG00000239622	AC005165.2	0	NA	NA	NA	NA	NA
ENSG00000251243	AC005178.1	0	NA	NA	NA	NA	NA
ENSG00000271101	AC005181.1	0	NA	NA	NA	NA	NA
ENSG00000271421	AC005191.1	0	NA	NA	NA	NA	NA
ENSG00000288640	AC005192.1	0	NA	NA	NA	NA	NA
ENSG00000213209	AC005229.1	0	NA	NA	NA	NA	NA
ENSG00000270200	AC005229.3	0	NA	NA	NA	NA	NA
ENSG00000265400	AC005244.2	0	NA	NA	NA	NA	NA
ENSG00000271184	AC005252.1	0	NA	NA	NA	NA	NA
ENSG00000280125	AC005252.2	0	NA	NA	NA	NA	NA
ENSG00000268983	AC005253.2	0	NA	NA	NA	NA	NA
ENSG00000256210	AC005255.1	0	NA	NA	NA	NA	NA
ENSG00000273734	AC005258.1	0	NA	NA	NA	NA	NA
ENSG00000268713	AC005261.3	0	NA	NA	NA	NA	NA
ENSG00000267139	AC005262.2	0	NA	NA	NA	NA	NA
ENSG00000263707	AC005277.1	0	NA	NA	NA	NA	NA
ENSG00000285006	AC005280.3	0	NA	NA	NA	NA	NA
ENSG00000273388	AC005291.2	0	NA	NA	NA	NA	NA
ENSG00000256835	AC005294.1	0	NA	NA	NA	NA	NA
ENSG00000274923	AC005296.1	0	NA	NA	NA	NA	NA
ENSG00000227511	AC005297.1	0	NA	NA	NA	NA	NA
ENSG00000232644	AC005297.2	0	NA	NA	NA	NA	NA
ENSG00000237171	AC005297.3	0	NA	NA	NA	NA	NA
ENSG00000273244	AC005301.1	0	NA	NA	NA	NA	NA
ENSG00000288024	AC005301.2	0	NA	NA	NA	NA	NA
ENSG00000273098	AC005303.1	0	NA	NA	NA	NA	NA
ENSG00000272736	AC005323.2	0	NA	NA	NA	NA	NA
ENSG00000233193	AC005324.2	0	NA	NA	NA	NA	NA
ENSG00000267755	AC005329.2	0	NA	NA	NA	NA	NA
ENSG00000267056	AC005336.1	0	NA	NA	NA	NA	NA
ENSG00000268565	AC005339.1	0	NA	NA	NA	NA	NA
ENSG00000256706	AC005342.2	0	NA	NA	NA	NA	NA
ENSG00000236160	AC005345.1	0	NA	NA	NA	NA	NA
ENSG00000266906	AC005357.1	0	NA	NA	NA	NA	NA
ENSG00000255513	AC005363.1	0	NA	NA	NA	NA	NA
ENSG00000269460	AC005515.1	0	NA	NA	NA	NA	NA
ENSG00000270634	AC005518.2	0	NA	NA	NA	NA	NA
ENSG00000269604	AC005523.2	0	NA	NA	NA	NA	NA
ENSG00000237581	AC005538.1	0	NA	NA	NA	NA	NA
ENSG00000279809	AC005538.2	0	NA	NA	NA	NA	NA
ENSG00000286059	AC005538.3	0	NA	NA	NA	NA	NA
ENSG00000265664	AC005544.2	0	NA	NA	NA	NA	NA
ENSG00000264990	AC005549.1	0	NA	NA	NA	NA	NA
ENSG00000225974	AC005550.1	0	NA	NA	NA	NA	NA
ENSG00000216917	AC005587.1	0	NA	NA	NA	NA	NA
ENSG00000226509	AC005588.1	0	NA	NA	NA	NA	NA
ENSG00000267223	AC005597.1	0	NA	NA	NA	NA	NA
ENSG00000260107	AC005606.1	0	NA	NA	NA	NA	NA
ENSG00000278907	AC005609.2	0	NA	NA	NA	NA	NA
ENSG00000278915	AC005609.3	0	NA	NA	NA	NA	NA
ENSG00000278946	AC005609.4	0	NA	NA	NA	NA	NA
ENSG00000279855	AC005618.2	0	NA	NA	NA	NA	NA
ENSG00000280026	AC005618.3	0	NA	NA	NA	NA	NA
ENSG00000262633	AC005670.2	0	NA	NA	NA	NA	NA
ENSG00000278860	AC005691.1	0	NA	NA	NA	NA	NA
ENSG00000263708	AC005695.2	0	NA	NA	NA	NA	NA
ENSG00000272770	AC005696.2	0	NA	NA	NA	NA	NA
ENSG00000286589	AC005697.3	0	NA	NA	NA	NA	NA
ENSG00000237377	AC005703.1	0	NA	NA	NA	NA	NA
ENSG00000265445	AC005703.2	0	NA	NA	NA	NA	NA
ENSG00000230607	AC005722.1	0	NA	NA	NA	NA	NA
ENSG00000264785	AC005722.4	0	NA	NA	NA	NA	NA
ENSG00000265168	AC005726.3	0	NA	NA	NA	NA	NA
ENSG00000265287	AC005726.4	0	NA	NA	NA	NA	NA
ENSG00000249418	AC005741.1	0	NA	NA	NA	NA	NA
ENSG00000267630	AC005758.1	0	NA	NA	NA	NA	NA
ENSG00000267471	AC005771.1	0	NA	NA	NA	NA	NA
ENSG00000287307	AC005772.2	0	NA	NA	NA	NA	NA
ENSG00000252138	AC005774.1	0	NA	NA	NA	NA	NA
ENSG00000267148	AC005777.1	0	NA	NA	NA	NA	NA
ENSG00000267436	AC005786.3	0	NA	NA	NA	NA	NA
ENSG00000252408	AC005787.1	0	NA	NA	NA	NA	NA
ENSG00000267090	AC005789.1	0	NA	NA	NA	NA	NA
ENSG00000235415	AC005808.1	0	NA	NA	NA	NA	NA
ENSG00000249658	AC005823.1	0	NA	NA	NA	NA	NA
ENSG00000249982	AC005823.2	0	NA	NA	NA	NA	NA
ENSG00000267168	AC005837.2	0	NA	NA	NA	NA	NA
ENSG00000223544	AC005838.1	0	NA	NA	NA	NA	NA
ENSG00000280272	AC005858.1	0	NA	NA	NA	NA	NA
ENSG00000280364	AC005858.2	0	NA	NA	NA	NA	NA
ENSG00000280398	AC005858.3	0	NA	NA	NA	NA	NA
ENSG00000256125	AC005868.1	0	NA	NA	NA	NA	NA
ENSG00000267207	AC005884.1	0	NA	NA	NA	NA	NA
ENSG00000267449	AC005884.2	0	NA	NA	NA	NA	NA
ENSG00000265139	AC005899.3	0	NA	NA	NA	NA	NA
ENSG00000265794	AC005899.4	0	NA	NA	NA	NA	NA
ENSG00000267137	AC005901.1	0	NA	NA	NA	NA	NA
ENSG00000279446	AC005915.1	0	NA	NA	NA	NA	NA
ENSG00000262006	AC005920.4	0	NA	NA	NA	NA	NA
ENSG00000248702	AC005921.1	0	NA	NA	NA	NA	NA
ENSG00000262967	AC005921.2	0	NA	NA	NA	NA	NA
ENSG00000279009	AC005943.2	0	NA	NA	NA	NA	NA
ENSG00000267469	AC005944.1	0	NA	NA	NA	NA	NA
ENSG00000263199	AC005951.1	0	NA	NA	NA	NA	NA
ENSG00000275400	AC006001.4	0	NA	NA	NA	NA	NA
ENSG00000231515	AC006003.1	0	NA	NA	NA	NA	NA
ENSG00000271611	AC006006.1	0	NA	NA	NA	NA	NA
ENSG00000230746	AC006007.1	0	NA	NA	NA	NA	NA
ENSG00000236531	AC006013.1	0	NA	NA	NA	NA	NA
ENSG00000203335	AC006019.1	0	NA	NA	NA	NA	NA
ENSG00000270114	AC006019.3	0	NA	NA	NA	NA	NA
ENSG00000199273	AC006023.1	0	NA	NA	NA	NA	NA
ENSG00000228953	AC006026.2	0	NA	NA	NA	NA	NA
ENSG00000272638	AC006027.1	0	NA	NA	NA	NA	NA
ENSG00000231916	AC006033.1	0	NA	NA	NA	NA	NA
ENSG00000226442	AC006037.1	0	NA	NA	NA	NA	NA
ENSG00000286130	AC006040.1	0	NA	NA	NA	NA	NA
ENSG00000285892	AC006043.1	0	NA	NA	NA	NA	NA
ENSG00000235886	AC006055.1	0	NA	NA	NA	NA	NA
ENSG00000285539	AC006059.3	0	NA	NA	NA	NA	NA
ENSG00000269968	AC006064.4	0	NA	NA	NA	NA	NA
ENSG00000276232	AC006064.5	0	NA	NA	NA	NA	NA
ENSG00000255853	AC006065.1	0	NA	NA	NA	NA	NA
ENSG00000255900	AC006065.2	0	NA	NA	NA	NA	NA
ENSG00000255944	AC006065.3	0	NA	NA	NA	NA	NA
ENSG00000256732	AC006065.4	0	NA	NA	NA	NA	NA
ENSG00000278866	AC006065.5	0	NA	NA	NA	NA	NA
ENSG00000279171	AC006065.6	0	NA	NA	NA	NA	NA
ENSG00000225563	AC006076.1	0	NA	NA	NA	NA	NA
ENSG00000261938	AC006111.1	0	NA	NA	NA	NA	NA
ENSG00000268407	AC006115.1	0	NA	NA	NA	NA	NA
ENSG00000200646	AC006116.1	0	NA	NA	NA	NA	NA
ENSG00000267398	AC006130.2	0	NA	NA	NA	NA	NA
ENSG00000233433	AC006144.1	0	NA	NA	NA	NA	NA
ENSG00000258660	AC006146.1	0	NA	NA	NA	NA	NA
ENSG00000226323	AC006150.1	0	NA	NA	NA	NA	NA
ENSG00000273299	AC006153.1	0	NA	NA	NA	NA	NA
ENSG00000278847	AC006157.1	0	NA	NA	NA	NA	NA
ENSG00000275310	AC006158.1	0	NA	NA	NA	NA	NA
ENSG00000286120	AC006158.2	0	NA	NA	NA	NA	NA
ENSG00000286173	AC006158.3	0	NA	NA	NA	NA	NA
ENSG00000243220	AC006159.2	0	NA	NA	NA	NA	NA
ENSG00000283219	AC006160.2	0	NA	NA	NA	NA	NA
ENSG00000252517	AC006196.1	0	NA	NA	NA	NA	NA
ENSG00000257629	AC006199.1	0	NA	NA	NA	NA	NA
ENSG00000255825	AC006205.1	0	NA	NA	NA	NA	NA
ENSG00000269483	AC006272.2	0	NA	NA	NA	NA	NA
ENSG00000260970	AC006288.1	0	NA	NA	NA	NA	NA
ENSG00000248425	AC006296.1	0	NA	NA	NA	NA	NA
ENSG00000251412	AC006296.2	0	NA	NA	NA	NA	NA
ENSG00000287360	AC006296.3	0	NA	NA	NA	NA	NA
ENSG00000267399	AC006305.2	0	NA	NA	NA	NA	NA
ENSG00000253028	AC006320.1	0	NA	NA	NA	NA	NA
ENSG00000230785	AC006326.1	0	NA	NA	NA	NA	NA
ENSG00000233619	AC006328.1	0	NA	NA	NA	NA	NA
ENSG00000284380	AC006328.2	0	NA	NA	NA	NA	NA
ENSG00000235094	AC006335.1	0	NA	NA	NA	NA	NA
ENSG00000275352	AC006335.2	0	NA	NA	NA	NA	NA
ENSG00000278197	AC006338.1	0	NA	NA	NA	NA	NA
ENSG00000278602	AC006338.2	0	NA	NA	NA	NA	NA
ENSG00000270611	AC006363.1	0	NA	NA	NA	NA	NA
ENSG00000244000	AC006366.1	0	NA	NA	NA	NA	NA
ENSG00000280266	AC006372.4	0	NA	NA	NA	NA	NA
ENSG00000271027	AC006380.1	0	NA	NA	NA	NA	NA
ENSG00000274899	AC006386.1	0	NA	NA	NA	NA	NA
ENSG00000279115	AC006386.2	0	NA	NA	NA	NA	NA
ENSG00000251638	AC006390.1	0	NA	NA	NA	NA	NA
ENSG00000262456	AC006435.1	0	NA	NA	NA	NA	NA
ENSG00000274758	AC006435.3	0	NA	NA	NA	NA	NA
ENSG00000279872	AC006435.4	0	NA	NA	NA	NA	NA
ENSG00000265428	AC006441.2	0	NA	NA	NA	NA	NA
ENSG00000265784	AC006441.3	0	NA	NA	NA	NA	NA
ENSG00000266588	AC006441.4	0	NA	NA	NA	NA	NA
ENSG00000277426	AC006441.5	0	NA	NA	NA	NA	NA
ENSG00000279119	AC006449.7	0	NA	NA	NA	NA	NA
ENSG00000231227	AC006450.1	0	NA	NA	NA	NA	NA
ENSG00000234921	AC006450.2	0	NA	NA	NA	NA	NA
ENSG00000283132	AC006453.1	0	NA	NA	NA	NA	NA
ENSG00000283214	AC006453.2	0	NA	NA	NA	NA	NA
ENSG00000283659	AC006453.4	0	NA	NA	NA	NA	NA
ENSG00000226587	AC006455.1	0	NA	NA	NA	NA	NA
ENSG00000227545	AC006455.2	0	NA	NA	NA	NA	NA
ENSG00000227923	AC006455.3	0	NA	NA	NA	NA	NA
ENSG00000229301	AC006455.4	0	NA	NA	NA	NA	NA
ENSG00000230000	AC006455.5	0	NA	NA	NA	NA	NA
ENSG00000232165	AC006455.6	0	NA	NA	NA	NA	NA
ENSG00000236638	AC006455.7	0	NA	NA	NA	NA	NA
ENSG00000244550	AC006455.8	0	NA	NA	NA	NA	NA
ENSG00000230132	AC006457.1	0	NA	NA	NA	NA	NA
ENSG00000227489	AC006458.1	0	NA	NA	NA	NA	NA
ENSG00000286908	AC006459.1	0	NA	NA	NA	NA	NA
ENSG00000287039	AC006478.2	0	NA	NA	NA	NA	NA
ENSG00000228675	AC006482.1	0	NA	NA	NA	NA	NA
ENSG00000223841	AC006484.1	0	NA	NA	NA	NA	NA
ENSG00000268643	AC006486.1	0	NA	NA	NA	NA	NA
ENSG00000248777	AC006499.1	0	NA	NA	NA	NA	NA
ENSG00000250573	AC006499.4	0	NA	NA	NA	NA	NA
ENSG00000251278	AC006499.5	0	NA	NA	NA	NA	NA
ENSG00000251338	AC006499.7	0	NA	NA	NA	NA	NA
ENSG00000271544	AC006499.8	0	NA	NA	NA	NA	NA
ENSG00000267768	AC006504.6	0	NA	NA	NA	NA	NA
ENSG00000241828	AC006517.1	0	NA	NA	NA	NA	NA
ENSG00000258587	AC006530.1	0	NA	NA	NA	NA	NA
ENSG00000267001	AC006538.2	0	NA	NA	NA	NA	NA
ENSG00000243762	AC006547.2	0	NA	NA	NA	NA	NA
ENSG00000268292	AC006547.3	0	NA	NA	NA	NA	NA
ENSG00000225480	AC006548.1	0	NA	NA	NA	NA	NA
ENSG00000270226	AC006548.2	0	NA	NA	NA	NA	NA
ENSG00000267356	AC006557.3	0	NA	NA	NA	NA	NA
ENSG00000267756	AC006557.4	0	NA	NA	NA	NA	NA
ENSG00000261882	AC006600.1	0	NA	NA	NA	NA	NA
ENSG00000279918	AC006840.1	0	NA	NA	NA	NA	NA
ENSG00000275314	AC006924.1	0	NA	NA	NA	NA	NA
ENSG00000284327	AC006927.2	0	NA	NA	NA	NA	NA
ENSG00000284591	AC006927.4	0	NA	NA	NA	NA	NA
ENSG00000237400	AC006960.2	0	NA	NA	NA	NA	NA
ENSG00000229365	AC006967.1	0	NA	NA	NA	NA	NA
ENSG00000269446	AC006967.3	0	NA	NA	NA	NA	NA
ENSG00000233028	AC006970.1	0	NA	NA	NA	NA	NA
ENSG00000285670	AC006970.2	0	NA	NA	NA	NA	NA
ENSG00000274445	AC006986.1	0	NA	NA	NA	NA	NA
ENSG00000278478	AC006987.1	0	NA	NA	NA	NA	NA
ENSG00000224518	AC006989.1	0	NA	NA	NA	NA	NA
ENSG00000201959	AC007000.1	0	NA	NA	NA	NA	NA
ENSG00000231183	AC007003.1	0	NA	NA	NA	NA	NA
ENSG00000244239	AC007009.1	0	NA	NA	NA	NA	NA
ENSG00000259963	AC007012.1	0	NA	NA	NA	NA	NA
ENSG00000251660	AC007036.3	0	NA	NA	NA	NA	NA
ENSG00000237358	AC007064.1	0	NA	NA	NA	NA	NA
ENSG00000237689	AC007064.2	0	NA	NA	NA	NA	NA
ENSG00000283535	AC007064.4	0	NA	NA	NA	NA	NA
ENSG00000213443	AC007068.1	0	NA	NA	NA	NA	NA
ENSG00000285673	AC007092.1	0	NA	NA	NA	NA	NA
ENSG00000286604	AC007100.2	0	NA	NA	NA	NA	NA
ENSG00000287389	AC007106.2	0	NA	NA	NA	NA	NA
ENSG00000258148	AC007115.1	0	NA	NA	NA	NA	NA
ENSG00000250497	AC007126.1	0	NA	NA	NA	NA	NA
ENSG00000285611	AC007132.1	0	NA	NA	NA	NA	NA
ENSG00000267180	AC007136.1	0	NA	NA	NA	NA	NA
ENSG00000231815	AC007179.1	0	NA	NA	NA	NA	NA
ENSG00000270447	AC007179.3	0	NA	NA	NA	NA	NA
ENSG00000280494	AC007182.3	0	NA	NA	NA	NA	NA
ENSG00000269145	AC007192.2	0	NA	NA	NA	NA	NA
ENSG00000268810	AC007193.1	0	NA	NA	NA	NA	NA
ENSG00000269151	AC007193.3	0	NA	NA	NA	NA	NA
ENSG00000283584	AC007222.1	0	NA	NA	NA	NA	NA
ENSG00000260835	AC007223.1	0	NA	NA	NA	NA	NA
ENSG00000261725	AC007225.2	0	NA	NA	NA	NA	NA
ENSG00000226230	AC007237.1	0	NA	NA	NA	NA	NA
ENSG00000278391	AC007241.1	0	NA	NA	NA	NA	NA
ENSG00000282909	AC007241.2	0	NA	NA	NA	NA	NA
ENSG00000235653	AC007253.1	0	NA	NA	NA	NA	NA
ENSG00000223422	AC007274.1	0	NA	NA	NA	NA	NA
ENSG00000236690	AC007274.2	0	NA	NA	NA	NA	NA
ENSG00000275280	AC007274.3	0	NA	NA	NA	NA	NA
ENSG00000278854	AC007275.1	0	NA	NA	NA	NA	NA
ENSG00000275414	AC007277.2	0	NA	NA	NA	NA	NA
ENSG00000234389	AC007278.1	0	NA	NA	NA	NA	NA
ENSG00000236525	AC007278.2	0	NA	NA	NA	NA	NA
ENSG00000234431	AC007283.1	0	NA	NA	NA	NA	NA
ENSG00000272600	AC007308.1	0	NA	NA	NA	NA	NA
ENSG00000224946	AC007312.1	0	NA	NA	NA	NA	NA
ENSG00000227444	AC007322.1	0	NA	NA	NA	NA	NA
ENSG00000229725	AC007322.2	0	NA	NA	NA	NA	NA
ENSG00000237968	AC007322.3	0	NA	NA	NA	NA	NA
ENSG00000251618	AC007322.4	0	NA	NA	NA	NA	NA
ENSG00000276017	AC007325.1	0	NA	NA	NA	NA	NA
ENSG00000278573	AC007325.3	0	NA	NA	NA	NA	NA
ENSG00000283809	AC007326.4	0	NA	NA	NA	NA	NA
ENSG00000260975	AC007333.2	0	NA	NA	NA	NA	NA
ENSG00000274508	AC007336.2	0	NA	NA	NA	NA	NA
ENSG00000260939	AC007346.2	0	NA	NA	NA	NA	NA
ENSG00000280454	AC007347.2	0	NA	NA	NA	NA	NA
ENSG00000229424	AC007349.1	0	NA	NA	NA	NA	NA
ENSG00000230831	AC007349.2	0	NA	NA	NA	NA	NA
ENSG00000235728	AC007349.3	0	NA	NA	NA	NA	NA
ENSG00000286300	AC007350.1	0	NA	NA	NA	NA	NA
ENSG00000273570	AC007351.1	0	NA	NA	NA	NA	NA
ENSG00000273942	AC007351.2	0	NA	NA	NA	NA	NA
ENSG00000274230	AC007351.3	0	NA	NA	NA	NA	NA
ENSG00000275231	AC007351.4	0	NA	NA	NA	NA	NA
ENSG00000236951	AC007359.1	0	NA	NA	NA	NA	NA
ENSG00000270677	AC007363.1	0	NA	NA	NA	NA	NA
ENSG00000259164	AC007375.2	0	NA	NA	NA	NA	NA
ENSG00000287640	AC007381.1	0	NA	NA	NA	NA	NA
ENSG00000279519	AC007382.1	0	NA	NA	NA	NA	NA
ENSG00000231955	AC007383.2	0	NA	NA	NA	NA	NA
ENSG00000277502	AC007383.3	0	NA	NA	NA	NA	NA
ENSG00000287867	AC007402.2	0	NA	NA	NA	NA	NA
ENSG00000271239	AC007423.1	0	NA	NA	NA	NA	NA
ENSG00000207410	AC007448.1	0	NA	NA	NA	NA	NA
ENSG00000256708	AC007458.1	0	NA	NA	NA	NA	NA
ENSG00000279427	AC007490.1	0	NA	NA	NA	NA	NA
ENSG00000258272	AC007513.1	0	NA	NA	NA	NA	NA
ENSG00000256306	AC007527.1	0	NA	NA	NA	NA	NA
ENSG00000277935	AC007527.2	0	NA	NA	NA	NA	NA
ENSG00000255871	AC007529.1	0	NA	NA	NA	NA	NA
ENSG00000213155	AC007547.1	0	NA	NA	NA	NA	NA
ENSG00000239805	AC007547.2	0	NA	NA	NA	NA	NA
ENSG00000256450	AC007552.1	0	NA	NA	NA	NA	NA
ENSG00000235321	AC007556.1	0	NA	NA	NA	NA	NA
ENSG00000235993	AC007559.1	0	NA	NA	NA	NA	NA
ENSG00000235583	AC007562.1	0	NA	NA	NA	NA	NA
ENSG00000279842	AC007603.2	0	NA	NA	NA	NA	NA
ENSG00000261835	AC007610.3	0	NA	NA	NA	NA	NA
ENSG00000239255	AC007620.1	0	NA	NA	NA	NA	NA
ENSG00000242539	AC007620.2	0	NA	NA	NA	NA	NA
ENSG00000264131	AC007631.1	0	NA	NA	NA	NA	NA
ENSG00000235464	AC007652.1	0	NA	NA	NA	NA	NA
ENSG00000286526	AC007652.2	0	NA	NA	NA	NA	NA
ENSG00000286434	AC007656.4	0	NA	NA	NA	NA	NA
ENSG00000278256	AC007718.1	0	NA	NA	NA	NA	NA
ENSG00000277971	AC007731.4	0	NA	NA	NA	NA	NA
ENSG00000280257	AC007741.1	0	NA	NA	NA	NA	NA
ENSG00000225896	AC007742.1	0	NA	NA	NA	NA	NA
ENSG00000275578	AC007742.2	0	NA	NA	NA	NA	NA
ENSG00000271894	AC007744.1	0	NA	NA	NA	NA	NA
ENSG00000268053	AC007785.2	0	NA	NA	NA	NA	NA
ENSG00000267610	AC007787.1	0	NA	NA	NA	NA	NA
ENSG00000279044	AC007787.2	0	NA	NA	NA	NA	NA
ENSG00000267617	AC007795.1	0	NA	NA	NA	NA	NA
ENSG00000262950	AC007861.1	0	NA	NA	NA	NA	NA
ENSG00000263110	AC007861.2	0	NA	NA	NA	NA	NA
ENSG00000254488	AC007876.1	0	NA	NA	NA	NA	NA
ENSG00000286568	AC007879.5	0	NA	NA	NA	NA	NA
ENSG00000278510	AC007908.1	0	NA	NA	NA	NA	NA
ENSG00000263567	AC007923.1	0	NA	NA	NA	NA	NA
ENSG00000266448	AC007923.2	0	NA	NA	NA	NA	NA
ENSG00000274500	AC007938.4	0	NA	NA	NA	NA	NA
ENSG00000277269	AC007938.5	0	NA	NA	NA	NA	NA
ENSG00000278055	AC007938.6	0	NA	NA	NA	NA	NA
ENSG00000263863	AC007948.1	0	NA	NA	NA	NA	NA
ENSG00000262292	AC007952.5	0	NA	NA	NA	NA	NA
ENSG00000266311	AC007952.8	0	NA	NA	NA	NA	NA
ENSG00000173357	AC007967.1	0	NA	NA	NA	NA	NA
ENSG00000228207	AC007967.2	0	NA	NA	NA	NA	NA
ENSG00000230025	AC007967.3	0	NA	NA	NA	NA	NA
ENSG00000273731	AC007967.4	0	NA	NA	NA	NA	NA
ENSG00000253790	AC007991.1	0	NA	NA	NA	NA	NA
ENSG00000183663	AC007992.1	0	NA	NA	NA	NA	NA
ENSG00000239683	AC007998.1	0	NA	NA	NA	NA	NA
ENSG00000256378	AC008011.1	0	NA	NA	NA	NA	NA
ENSG00000239809	AC008026.2	0	NA	NA	NA	NA	NA
ENSG00000244193	AC008040.3	0	NA	NA	NA	NA	NA
ENSG00000218672	AC008060.1	0	NA	NA	NA	NA	NA
ENSG00000236544	AC008060.3	0	NA	NA	NA	NA	NA
ENSG00000288051	AC008060.5	0	NA	NA	NA	NA	NA
ENSG00000228681	AC008072.1	0	NA	NA	NA	NA	NA
ENSG00000199566	AC008083.1	0	NA	NA	NA	NA	NA
ENSG00000276454	AC008083.4	0	NA	NA	NA	NA	NA
ENSG00000279987	AC008103.1	0	NA	NA	NA	NA	NA
ENSG00000257572	AC008127.2	0	NA	NA	NA	NA	NA
ENSG00000239989	AC008132.2	0	NA	NA	NA	NA	NA
ENSG00000266535	AC008133.1	0	NA	NA	NA	NA	NA
ENSG00000234594	AC008134.1	0	NA	NA	NA	NA	NA
ENSG00000229177	AC008154.1	0	NA	NA	NA	NA	NA
ENSG00000213238	AC008155.1	0	NA	NA	NA	NA	NA
ENSG00000271346	AC008162.1	0	NA	NA	NA	NA	NA
ENSG00000278646	AC008162.2	0	NA	NA	NA	NA	NA
ENSG00000285754	AC008170.1	0	NA	NA	NA	NA	NA
ENSG00000235059	AC008175.1	0	NA	NA	NA	NA	NA
ENSG00000273589	AC008175.2	0	NA	NA	NA	NA	NA
ENSG00000241114	AC008280.1	0	NA	NA	NA	NA	NA
ENSG00000286199	AC008281.1	0	NA	NA	NA	NA	NA
ENSG00000199440	AC008372.1	0	NA	NA	NA	NA	NA
ENSG00000268465	AC008403.1	0	NA	NA	NA	NA	NA
ENSG00000248482	AC008406.1	0	NA	NA	NA	NA	NA
ENSG00000248753	AC008406.2	0	NA	NA	NA	NA	NA
ENSG00000253261	AC008410.1	0	NA	NA	NA	NA	NA
ENSG00000249403	AC008413.2	0	NA	NA	NA	NA	NA
ENSG00000232220	AC008440.1	0	NA	NA	NA	NA	NA
ENSG00000247049	AC008443.1	0	NA	NA	NA	NA	NA
ENSG00000253600	AC008446.1	0	NA	NA	NA	NA	NA
ENSG00000250309	AC008453.1	0	NA	NA	NA	NA	NA
ENSG00000286647	AC008459.1	0	NA	NA	NA	NA	NA
ENSG00000267477	AC008481.3	0	NA	NA	NA	NA	NA
ENSG00000253946	AC008489.1	0	NA	NA	NA	NA	NA
ENSG00000238254	AC008496.1	0	NA	NA	NA	NA	NA
ENSG00000278895	AC008507.3	0	NA	NA	NA	NA	NA
ENSG00000288072	AC008507.5	0	NA	NA	NA	NA	NA
ENSG00000267725	AC008521.2	0	NA	NA	NA	NA	NA
ENSG00000250555	AC008525.2	0	NA	NA	NA	NA	NA
ENSG00000276514	AC008534.2	0	NA	NA	NA	NA	NA
ENSG00000268797	AC008537.1	0	NA	NA	NA	NA	NA
ENSG00000248701	AC008539.1	0	NA	NA	NA	NA	NA
ENSG00000249021	AC008549.2	0	NA	NA	NA	NA	NA
ENSG00000267273	AC008567.2	0	NA	NA	NA	NA	NA
ENSG00000279860	AC008568.2	0	NA	NA	NA	NA	NA
ENSG00000267379	AC008569.1	0	NA	NA	NA	NA	NA
ENSG00000242080	AC008571.1	0	NA	NA	NA	NA	NA
ENSG00000253613	AC008572.1	0	NA	NA	NA	NA	NA
ENSG00000251293	AC008574.1	0	NA	NA	NA	NA	NA
ENSG00000250615	AC008581.1	0	NA	NA	NA	NA	NA
ENSG00000253527	AC008601.1	0	NA	NA	NA	NA	NA
ENSG00000241870	AC008620.1	0	NA	NA	NA	NA	NA
ENSG00000275862	AC008622.3	0	NA	NA	NA	NA	NA
ENSG00000270518	AC008626.1	0	NA	NA	NA	NA	NA
ENSG00000279966	AC008626.2	0	NA	NA	NA	NA	NA
ENSG00000249433	AC008628.1	0	NA	NA	NA	NA	NA
ENSG00000249944	AC008628.2	0	NA	NA	NA	NA	NA
ENSG00000250678	AC008629.2	0	NA	NA	NA	NA	NA
ENSG00000250928	AC008629.3	0	NA	NA	NA	NA	NA
ENSG00000248831	AC008638.1	0	NA	NA	NA	NA	NA
ENSG00000250006	AC008638.2	0	NA	NA	NA	NA	NA
ENSG00000267815	AC008655.1	0	NA	NA	NA	NA	NA
ENSG00000253538	AC008662.2	0	NA	NA	NA	NA	NA
ENSG00000260686	AC008669.1	0	NA	NA	NA	NA	NA
ENSG00000263963	AC008670.1	0	NA	NA	NA	NA	NA
ENSG00000253155	AC008676.2	0	NA	NA	NA	NA	NA
ENSG00000213414	AC008677.1	0	NA	NA	NA	NA	NA
ENSG00000244331	AC008677.2	0	NA	NA	NA	NA	NA
ENSG00000253422	AC008677.3	0	NA	NA	NA	NA	NA
ENSG00000253269	AC008680.1	0	NA	NA	NA	NA	NA
ENSG00000267633	AC008686.1	0	NA	NA	NA	NA	NA
ENSG00000267335	AC008687.1	0	NA	NA	NA	NA	NA
ENSG00000283251	AC008687.7	0	NA	NA	NA	NA	NA
ENSG00000253798	AC008694.1	0	NA	NA	NA	NA	NA
ENSG00000254336	AC008694.2	0	NA	NA	NA	NA	NA
ENSG00000273217	AC008695.1	0	NA	NA	NA	NA	NA
ENSG00000253065	AC008705.1	0	NA	NA	NA	NA	NA
ENSG00000269799	AC008737.3	0	NA	NA	NA	NA	NA
ENSG00000267580	AC008738.3	0	NA	NA	NA	NA	NA
ENSG00000267727	AC008738.5	0	NA	NA	NA	NA	NA
ENSG00000273420	AC008738.7	0	NA	NA	NA	NA	NA
ENSG00000259955	AC008741.1	0	NA	NA	NA	NA	NA
ENSG00000268593	AC008749.1	0	NA	NA	NA	NA	NA
ENSG00000267984	AC008750.3	0	NA	NA	NA	NA	NA
ENSG00000268711	AC008750.5	0	NA	NA	NA	NA	NA
ENSG00000196826	AC008758.1	0	NA	NA	NA	NA	NA
ENSG00000248406	AC008758.3	0	NA	NA	NA	NA	NA
ENSG00000268112	AC008761.1	0	NA	NA	NA	NA	NA
ENSG00000269711	AC008763.3	0	NA	NA	NA	NA	NA
ENSG00000268309	AC008764.3	0	NA	NA	NA	NA	NA
ENSG00000269085	AC008764.5	0	NA	NA	NA	NA	NA
ENSG00000269578	AC008764.7	0	NA	NA	NA	NA	NA
ENSG00000286098	AC008770.4	0	NA	NA	NA	NA	NA
ENSG00000270779	AC008782.1	0	NA	NA	NA	NA	NA
ENSG00000267599	AC008794.1	0	NA	NA	NA	NA	NA
ENSG00000267433	AC008798.1	0	NA	NA	NA	NA	NA
ENSG00000240388	AC008799.1	0	NA	NA	NA	NA	NA
ENSG00000241059	AC008799.2	0	NA	NA	NA	NA	NA
ENSG00000271257	AC008814.1	0	NA	NA	NA	NA	NA
ENSG00000251478	AC008817.1	0	NA	NA	NA	NA	NA
ENSG00000270495	AC008825.2	0	NA	NA	NA	NA	NA
ENSG00000248236	AC008837.1	0	NA	NA	NA	NA	NA
ENSG00000248928	AC008837.2	0	NA	NA	NA	NA	NA
ENSG00000250032	AC008869.1	0	NA	NA	NA	NA	NA
ENSG00000260482	AC008870.1	0	NA	NA	NA	NA	NA
ENSG00000248199	AC008877.1	0	NA	NA	NA	NA	NA
ENSG00000268861	AC008878.3	0	NA	NA	NA	NA	NA
ENSG00000269371	AC008878.4	0	NA	NA	NA	NA	NA
ENSG00000249100	AC008885.2	0	NA	NA	NA	NA	NA
ENSG00000242198	AC008897.1	0	NA	NA	NA	NA	NA
ENSG00000262211	AC008914.1	0	NA	NA	NA	NA	NA
ENSG00000228650	AC008940.1	0	NA	NA	NA	NA	NA
ENSG00000272234	AC008945.1	0	NA	NA	NA	NA	NA
ENSG00000286809	AC008964.1	0	NA	NA	NA	NA	NA
ENSG00000268083	AC008982.1	0	NA	NA	NA	NA	NA
ENSG00000274934	AC009014.1	0	NA	NA	NA	NA	NA
ENSG00000275646	AC009014.2	0	NA	NA	NA	NA	NA
ENSG00000277524	AC009014.3	0	NA	NA	NA	NA	NA
ENSG00000277859	AC009014.4	0	NA	NA	NA	NA	NA
ENSG00000260905	AC009021.1	0	NA	NA	NA	NA	NA
ENSG00000241183	AC009022.1	0	NA	NA	NA	NA	NA
ENSG00000279120	AC009033.1	0	NA	NA	NA	NA	NA
ENSG00000261113	AC009034.1	0	NA	NA	NA	NA	NA
ENSG00000260580	AC009035.1	0	NA	NA	NA	NA	NA
ENSG00000261470	AC009039.1	0	NA	NA	NA	NA	NA
ENSG00000279779	AC009039.2	0	NA	NA	NA	NA	NA
ENSG00000261720	AC009041.2	0	NA	NA	NA	NA	NA
ENSG00000259914	AC009063.1	0	NA	NA	NA	NA	NA
ENSG00000288554	AC009063.4	0	NA	NA	NA	NA	NA
ENSG00000261532	AC009065.7	0	NA	NA	NA	NA	NA
ENSG00000281010	AC009065.9	0	NA	NA	NA	NA	NA
ENSG00000286221	AC009070.1	0	NA	NA	NA	NA	NA
ENSG00000280416	AC009084.3	0	NA	NA	NA	NA	NA
ENSG00000260514	AC009086.1	0	NA	NA	NA	NA	NA
ENSG00000260304	AC009088.2	0	NA	NA	NA	NA	NA
ENSG00000261385	AC009088.3	0	NA	NA	NA	NA	NA
ENSG00000273843	AC009091.1	0	NA	NA	NA	NA	NA
ENSG00000288630	AC009093.11	0	NA	NA	NA	NA	NA
ENSG00000273582	AC009093.5	0	NA	NA	NA	NA	NA
ENSG00000237718	AC009095.1	0	NA	NA	NA	NA	NA
ENSG00000260068	AC009101.1	0	NA	NA	NA	NA	NA
ENSG00000260387	AC009108.2	0	NA	NA	NA	NA	NA
ENSG00000279142	AC009108.4	0	NA	NA	NA	NA	NA
ENSG00000260659	AC009113.2	0	NA	NA	NA	NA	NA
ENSG00000259873	AC009117.1	0	NA	NA	NA	NA	NA
ENSG00000276259	AC009118.3	0	NA	NA	NA	NA	NA
ENSG00000279100	AC009120.6	0	NA	NA	NA	NA	NA
ENSG00000212228	AC009121.2	0	NA	NA	NA	NA	NA
ENSG00000275857	AC009133.4	0	NA	NA	NA	NA	NA
ENSG00000280607	AC009133.5	0	NA	NA	NA	NA	NA
ENSG00000280893	AC009133.6	0	NA	NA	NA	NA	NA
ENSG00000261063	AC009139.2	0	NA	NA	NA	NA	NA
ENSG00000260511	AC009145.2	0	NA	NA	NA	NA	NA
ENSG00000274478	AC009154.2	0	NA	NA	NA	NA	NA
ENSG00000231876	AC009158.1	0	NA	NA	NA	NA	NA
ENSG00000237901	AC009161.1	0	NA	NA	NA	NA	NA
ENSG00000280261	AC009161.2	0	NA	NA	NA	NA	NA
ENSG00000203472	AC009163.1	0	NA	NA	NA	NA	NA
ENSG00000260092	AC009163.3	0	NA	NA	NA	NA	NA
ENSG00000287718	AC009166.3	0	NA	NA	NA	NA	NA
ENSG00000261178	AC009169.1	0	NA	NA	NA	NA	NA
ENSG00000274837	AC009233.1	0	NA	NA	NA	NA	NA
ENSG00000237308	AC009237.10	0	NA	NA	NA	NA	NA
ENSG00000238162	AC009237.11	0	NA	NA	NA	NA	NA
ENSG00000270193	AC009237.12	0	NA	NA	NA	NA	NA
ENSG00000271003	AC009237.13	0	NA	NA	NA	NA	NA
ENSG00000272913	AC009237.14	0	NA	NA	NA	NA	NA
ENSG00000273305	AC009237.15	0	NA	NA	NA	NA	NA
ENSG00000274028	AC009237.16	0	NA	NA	NA	NA	NA
ENSG00000275497	AC009237.17	0	NA	NA	NA	NA	NA
ENSG00000224719	AC009237.2	0	NA	NA	NA	NA	NA
ENSG00000230083	AC009237.4	0	NA	NA	NA	NA	NA
ENSG00000233037	AC009237.5	0	NA	NA	NA	NA	NA
ENSG00000235959	AC009237.6	0	NA	NA	NA	NA	NA
ENSG00000236026	AC009237.7	0	NA	NA	NA	NA	NA
ENSG00000236431	AC009237.8	0	NA	NA	NA	NA	NA
ENSG00000236750	AC009237.9	0	NA	NA	NA	NA	NA
ENSG00000227120	AC009238.1	0	NA	NA	NA	NA	NA
ENSG00000233275	AC009238.2	0	NA	NA	NA	NA	NA
ENSG00000248821	AC009238.3	0	NA	NA	NA	NA	NA
ENSG00000234639	AC009263.1	0	NA	NA	NA	NA	NA
ENSG00000259452	AC009269.1	0	NA	NA	NA	NA	NA
ENSG00000259624	AC009269.3	0	NA	NA	NA	NA	NA
ENSG00000228085	AC009296.1	0	NA	NA	NA	NA	NA
ENSG00000234579	AC009305.1	0	NA	NA	NA	NA	NA
ENSG00000225911	AC009310.1	0	NA	NA	NA	NA	NA
ENSG00000232337	AC009313.2	0	NA	NA	NA	NA	NA
ENSG00000233287	AC009362.1	0	NA	NA	NA	NA	NA
ENSG00000201009	AC009365.1	0	NA	NA	NA	NA	NA
ENSG00000225881	AC009365.2	0	NA	NA	NA	NA	NA
ENSG00000258719	AC009396.2	0	NA	NA	NA	NA	NA
ENSG00000258874	AC009396.3	0	NA	NA	NA	NA	NA
ENSG00000202537	AC009408.1	0	NA	NA	NA	NA	NA
ENSG00000251974	AC009408.2	0	NA	NA	NA	NA	NA
ENSG00000286772	AC009410.1	0	NA	NA	NA	NA	NA
ENSG00000228538	AC009411.1	0	NA	NA	NA	NA	NA
ENSG00000286075	AC009412.1	0	NA	NA	NA	NA	NA
ENSG00000287145	AC009413.1	0	NA	NA	NA	NA	NA
ENSG00000284242	AC009452.1	0	NA	NA	NA	NA	NA
ENSG00000228627	AC009468.1	0	NA	NA	NA	NA	NA
ENSG00000234105	AC009468.2	0	NA	NA	NA	NA	NA
ENSG00000225448	AC009477.1	0	NA	NA	NA	NA	NA
ENSG00000229143	AC009480.2	0	NA	NA	NA	NA	NA
ENSG00000224076	AC009487.1	0	NA	NA	NA	NA	NA
ENSG00000280105	AC009487.3	0	NA	NA	NA	NA	NA
ENSG00000278004	AC009492.1	0	NA	NA	NA	NA	NA
ENSG00000216844	AC009494.1	0	NA	NA	NA	NA	NA
ENSG00000286247	AC009494.2	0	NA	NA	NA	NA	NA
ENSG00000236748	AC009500.1	0	NA	NA	NA	NA	NA
ENSG00000270437	AC009501.1	0	NA	NA	NA	NA	NA
ENSG00000256512	AC009511.1	0	NA	NA	NA	NA	NA
ENSG00000274075	AC009511.3	0	NA	NA	NA	NA	NA
ENSG00000224469	AC009517.1	0	NA	NA	NA	NA	NA
ENSG00000236386	AC009518.2	0	NA	NA	NA	NA	NA
ENSG00000259360	AC009558.1	0	NA	NA	NA	NA	NA
ENSG00000277413	AC009560.2	0	NA	NA	NA	NA	NA
ENSG00000249692	AC009567.2	0	NA	NA	NA	NA	NA
ENSG00000254055	AC009597.1	0	NA	NA	NA	NA	NA
ENSG00000270328	AC009597.2	0	NA	NA	NA	NA	NA
ENSG00000253342	AC009623.2	0	NA	NA	NA	NA	NA
ENSG00000285890	AC009623.3	0	NA	NA	NA	NA	NA
ENSG00000264578	AC009630.3	0	NA	NA	NA	NA	NA
ENSG00000254725	AC009643.1	0	NA	NA	NA	NA	NA
ENSG00000271028	AC009643.2	0	NA	NA	NA	NA	NA
ENSG00000250494	AC009646.1	0	NA	NA	NA	NA	NA
ENSG00000255060	AC009656.1	0	NA	NA	NA	NA	NA
ENSG00000273025	AC009690.3	0	NA	NA	NA	NA	NA
ENSG00000287689	AC009704.3	0	NA	NA	NA	NA	NA
ENSG00000248172	AC009720.1	0	NA	NA	NA	NA	NA
ENSG00000258907	AC009779.4	0	NA	NA	NA	NA	NA
ENSG00000270458	AC009779.6	0	NA	NA	NA	NA	NA
ENSG00000248911	AC009800.1	0	NA	NA	NA	NA	NA
ENSG00000258108	AC009803.2	0	NA	NA	NA	NA	NA
ENSG00000274879	AC009804.1	0	NA	NA	NA	NA	NA
ENSG00000283459	AC009804.2	0	NA	NA	NA	NA	NA
ENSG00000266105	AC009831.2	0	NA	NA	NA	NA	NA
ENSG00000280380	AC009831.4	0	NA	NA	NA	NA	NA
ENSG00000287994	AC009835.1	0	NA	NA	NA	NA	NA
ENSG00000260406	AC009852.1	0	NA	NA	NA	NA	NA
ENSG00000286960	AC009869.1	0	NA	NA	NA	NA	NA
ENSG00000254014	AC009902.1	0	NA	NA	NA	NA	NA
ENSG00000253489	AC009930.1	0	NA	NA	NA	NA	NA
ENSG00000230073	AC009947.1	0	NA	NA	NA	NA	NA
ENSG00000236647	AC009947.2	0	NA	NA	NA	NA	NA
ENSG00000286744	AC009947.3	0	NA	NA	NA	NA	NA
ENSG00000283451	AC009950.2	0	NA	NA	NA	NA	NA
ENSG00000273537	AC009951.1	0	NA	NA	NA	NA	NA
ENSG00000275372	AC009951.2	0	NA	NA	NA	NA	NA
ENSG00000277444	AC009951.3	0	NA	NA	NA	NA	NA
ENSG00000227270	AC009963.1	0	NA	NA	NA	NA	NA
ENSG00000235951	AC009965.2	0	NA	NA	NA	NA	NA
ENSG00000206961	AC009967.1	0	NA	NA	NA	NA	NA
ENSG00000234932	AC009969.1	0	NA	NA	NA	NA	NA
ENSG00000282828	AC009971.1	0	NA	NA	NA	NA	NA
ENSG00000267793	AC009977.1	0	NA	NA	NA	NA	NA
ENSG00000259369	AC009997.1	0	NA	NA	NA	NA	NA
ENSG00000225000	AC010082.1	0	NA	NA	NA	NA	NA
ENSG00000226918	AC010086.1	0	NA	NA	NA	NA	NA
ENSG00000236615	AC010086.2	0	NA	NA	NA	NA	NA
ENSG00000288057	AC010086.3	0	NA	NA	NA	NA	NA
ENSG00000276362	AC010087.1	0	NA	NA	NA	NA	NA
ENSG00000213291	AC010099.1	0	NA	NA	NA	NA	NA
ENSG00000234071	AC010099.2	0	NA	NA	NA	NA	NA
ENSG00000237498	AC010105.1	0	NA	NA	NA	NA	NA
ENSG00000238813	AC010127.1	0	NA	NA	NA	NA	NA
ENSG00000234983	AC010132.2	0	NA	NA	NA	NA	NA
ENSG00000274282	AC010133.1	0	NA	NA	NA	NA	NA
ENSG00000269391	AC010139.1	0	NA	NA	NA	NA	NA
ENSG00000228257	AC010141.1	0	NA	NA	NA	NA	NA
ENSG00000242393	AC010141.2	0	NA	NA	NA	NA	NA
ENSG00000226764	AC010145.1	0	NA	NA	NA	NA	NA
ENSG00000238371	AC010145.2	0	NA	NA	NA	NA	NA
ENSG00000283202	AC010149.2	0	NA	NA	NA	NA	NA
ENSG00000240566	AC010153.1	0	NA	NA	NA	NA	NA
ENSG00000235895	AC010154.1	0	NA	NA	NA	NA	NA
ENSG00000229458	AC010157.1	0	NA	NA	NA	NA	NA
ENSG00000199220	AC010177.1	0	NA	NA	NA	NA	NA
ENSG00000257603	AC010183.1	0	NA	NA	NA	NA	NA
ENSG00000257997	AC010183.2	0	NA	NA	NA	NA	NA
ENSG00000258185	AC010196.1	0	NA	NA	NA	NA	NA
ENSG00000257254	AC010202.1	0	NA	NA	NA	NA	NA
ENSG00000248881	AC010245.1	0	NA	NA	NA	NA	NA
ENSG00000259861	AC010266.1	0	NA	NA	NA	NA	NA
ENSG00000277510	AC010271.3	0	NA	NA	NA	NA	NA
ENSG00000220986	AC010273.1	0	NA	NA	NA	NA	NA
ENSG00000248359	AC010280.1	0	NA	NA	NA	NA	NA
ENSG00000249588	AC010280.3	0	NA	NA	NA	NA	NA
ENSG00000240611	AC010307.1	0	NA	NA	NA	NA	NA
ENSG00000269035	AC010319.2	0	NA	NA	NA	NA	NA
ENSG00000267110	AC010327.2	0	NA	NA	NA	NA	NA
ENSG00000279262	AC010335.2	0	NA	NA	NA	NA	NA
ENSG00000280121	AC010335.3	0	NA	NA	NA	NA	NA
ENSG00000268120	AC010336.3	0	NA	NA	NA	NA	NA
ENSG00000268149	AC010336.4	0	NA	NA	NA	NA	NA
ENSG00000269813	AC010336.6	0	NA	NA	NA	NA	NA
ENSG00000276332	AC010338.1	0	NA	NA	NA	NA	NA
ENSG00000250847	AC010350.1	0	NA	NA	NA	NA	NA
ENSG00000253801	AC010376.1	0	NA	NA	NA	NA	NA
ENSG00000271035	AC010385.2	0	NA	NA	NA	NA	NA
ENSG00000277878	AC010385.3	0	NA	NA	NA	NA	NA
ENSG00000250694	AC010387.1	0	NA	NA	NA	NA	NA
ENSG00000287199	AC010387.2	0	NA	NA	NA	NA	NA
ENSG00000251627	AC010395.2	0	NA	NA	NA	NA	NA
ENSG00000250895	AC010409.2	0	NA	NA	NA	NA	NA
ENSG00000251206	AC010420.1	0	NA	NA	NA	NA	NA
ENSG00000269590	AC010422.5	0	NA	NA	NA	NA	NA
ENSG00000269693	AC010422.6	0	NA	NA	NA	NA	NA
ENSG00000285583	AC010422.7	0	NA	NA	NA	NA	NA
ENSG00000282925	AC010424.3	0	NA	NA	NA	NA	NA
ENSG00000249404	AC010445.1	0	NA	NA	NA	NA	NA
ENSG00000250481	AC010451.1	0	NA	NA	NA	NA	NA
ENSG00000251426	AC010451.2	0	NA	NA	NA	NA	NA
ENSG00000251506	AC010451.3	0	NA	NA	NA	NA	NA
ENSG00000249289	AC010460.1	0	NA	NA	NA	NA	NA
ENSG00000250319	AC010460.2	0	NA	NA	NA	NA	NA
ENSG00000269350	AC010463.2	0	NA	NA	NA	NA	NA
ENSG00000249318	AC010468.1	0	NA	NA	NA	NA	NA
ENSG00000250728	AC010468.2	0	NA	NA	NA	NA	NA
ENSG00000253646	AC010476.1	0	NA	NA	NA	NA	NA
ENSG00000266985	AC010485.1	0	NA	NA	NA	NA	NA
ENSG00000248667	AC010486.1	0	NA	NA	NA	NA	NA
ENSG00000249842	AC010486.3	0	NA	NA	NA	NA	NA
ENSG00000213655	AC010493.1	0	NA	NA	NA	NA	NA
ENSG00000199223	AC010503.1	0	NA	NA	NA	NA	NA
ENSG00000268191	AC010503.2	0	NA	NA	NA	NA	NA
ENSG00000268203	AC010503.3	0	NA	NA	NA	NA	NA
ENSG00000268742	AC010503.4	0	NA	NA	NA	NA	NA
ENSG00000282339	AC010507.2	0	NA	NA	NA	NA	NA
ENSG00000267689	AC010525.2	0	NA	NA	NA	NA	NA
ENSG00000260983	AC010528.1	0	NA	NA	NA	NA	NA
ENSG00000286841	AC010528.2	0	NA	NA	NA	NA	NA
ENSG00000131152	AC010531.1	0	NA	NA	NA	NA	NA
ENSG00000243705	AC010531.2	0	NA	NA	NA	NA	NA
ENSG00000270082	AC010531.7	0	NA	NA	NA	NA	NA
ENSG00000260755	AC010542.2	0	NA	NA	NA	NA	NA
ENSG00000260851	AC010542.3	0	NA	NA	NA	NA	NA
ENSG00000260332	AC010546.1	0	NA	NA	NA	NA	NA
ENSG00000260504	AC010551.1	0	NA	NA	NA	NA	NA
ENSG00000249904	AC010587.1	0	NA	NA	NA	NA	NA
ENSG00000249950	AC010587.2	0	NA	NA	NA	NA	NA
ENSG00000280283	AC010601.2	0	NA	NA	NA	NA	NA
ENSG00000253980	AC010609.1	0	NA	NA	NA	NA	NA
ENSG00000269237	AC010615.4	0	NA	NA	NA	NA	NA
ENSG00000285505	AC010616.1	0	NA	NA	NA	NA	NA
ENSG00000269469	AC010619.1	0	NA	NA	NA	NA	NA
ENSG00000248867	AC010625.1	0	NA	NA	NA	NA	NA
ENSG00000275547	AC010632.3	0	NA	NA	NA	NA	NA
ENSG00000251371	AC010634.1	0	NA	NA	NA	NA	NA
ENSG00000269095	AC010646.1	0	NA	NA	NA	NA	NA
ENSG00000267448	AC010649.1	0	NA	NA	NA	NA	NA
ENSG00000279592	AC010653.2	0	NA	NA	NA	NA	NA
ENSG00000272601	AC010655.3	0	NA	NA	NA	NA	NA
ENSG00000273184	AC010655.4	0	NA	NA	NA	NA	NA
ENSG00000232383	AC010677.1	0	NA	NA	NA	NA	NA
ENSG00000285860	AC010677.2	0	NA	NA	NA	NA	NA
ENSG00000273863	AC010678.1	0	NA	NA	NA	NA	NA
ENSG00000271011	AC010680.3	0	NA	NA	NA	NA	NA
ENSG00000271141	AC010680.4	0	NA	NA	NA	NA	NA
ENSG00000223517	AC010723.1	0	NA	NA	NA	NA	NA
ENSG00000231653	AC010731.2	0	NA	NA	NA	NA	NA
ENSG00000267520	AC010733.1	0	NA	NA	NA	NA	NA
ENSG00000229308	AC010737.1	0	NA	NA	NA	NA	NA
ENSG00000231266	AC010745.3	0	NA	NA	NA	NA	NA
ENSG00000225979	AC010746.2	0	NA	NA	NA	NA	NA
ENSG00000260739	AC010760.1	0	NA	NA	NA	NA	NA
ENSG00000265840	AC010761.5	0	NA	NA	NA	NA	NA
ENSG00000255106	AC010768.3	0	NA	NA	NA	NA	NA
ENSG00000253722	AC010834.1	0	NA	NA	NA	NA	NA
ENSG00000227623	AC010881.1	0	NA	NA	NA	NA	NA
ENSG00000260197	AC010889.1	0	NA	NA	NA	NA	NA
ENSG00000288049	AC010889.2	0	NA	NA	NA	NA	NA
ENSG00000228379	AC010891.1	0	NA	NA	NA	NA	NA
ENSG00000279884	AC010894.4	0	NA	NA	NA	NA	NA
ENSG00000267400	AC010928.2	0	NA	NA	NA	NA	NA
ENSG00000232604	AC010967.2	0	NA	NA	NA	NA	NA
ENSG00000232668	AC010967.3	0	NA	NA	NA	NA	NA
ENSG00000225840	AC010970.1	0	NA	NA	NA	NA	NA
ENSG00000288608	AC010973.3	0	NA	NA	NA	NA	NA
ENSG00000200822	AC010980.1	0	NA	NA	NA	NA	NA
ENSG00000235242	AC010982.1	0	NA	NA	NA	NA	NA
ENSG00000235056	AC010983.1	0	NA	NA	NA	NA	NA
ENSG00000241102	AC011005.2	0	NA	NA	NA	NA	NA
ENSG00000241573	AC011005.3	0	NA	NA	NA	NA	NA
ENSG00000241961	AC011037.1	0	NA	NA	NA	NA	NA
ENSG00000254765	AC011092.1	0	NA	NA	NA	NA	NA
ENSG00000225582	AC011193.1	0	NA	NA	NA	NA	NA
ENSG00000265614	AC011193.2	0	NA	NA	NA	NA	NA
ENSG00000266561	AC011195.1	0	NA	NA	NA	NA	NA
ENSG00000266826	AC011195.2	0	NA	NA	NA	NA	NA
ENSG00000232089	AC011233.1	0	NA	NA	NA	NA	NA
ENSG00000223430	AC011243.1	0	NA	NA	NA	NA	NA
ENSG00000253926	AC011257.1	0	NA	NA	NA	NA	NA
ENSG00000279034	AC011266.1	0	NA	NA	NA	NA	NA
ENSG00000273906	AC011297.1	0	NA	NA	NA	NA	NA
ENSG00000254011	AC011333.1	0	NA	NA	NA	NA	NA
ENSG00000248362	AC011352.1	0	NA	NA	NA	NA	NA
ENSG00000251320	AC011352.3	0	NA	NA	NA	NA	NA
ENSG00000248203	AC011362.1	0	NA	NA	NA	NA	NA
ENSG00000272112	AC011374.2	0	NA	NA	NA	NA	NA
ENSG00000248842	AC011396.1	0	NA	NA	NA	NA	NA
ENSG00000271724	AC011396.3	0	NA	NA	NA	NA	NA
ENSG00000200051	AC011399.1	0	NA	NA	NA	NA	NA
ENSG00000253110	AC011410.1	0	NA	NA	NA	NA	NA
ENSG00000250080	AC011416.1	0	NA	NA	NA	NA	NA
ENSG00000223539	AC011431.1	0	NA	NA	NA	NA	NA
ENSG00000267512	AC011446.1	0	NA	NA	NA	NA	NA
ENSG00000267598	AC011446.2	0	NA	NA	NA	NA	NA
ENSG00000287296	AC011446.3	0	NA	NA	NA	NA	NA
ENSG00000224864	AC011447.1	0	NA	NA	NA	NA	NA
ENSG00000267510	AC011451.1	0	NA	NA	NA	NA	NA
ENSG00000221125	AC011452.1	0	NA	NA	NA	NA	NA
ENSG00000269179	AC011452.2	0	NA	NA	NA	NA	NA
ENSG00000268475	AC011462.2	0	NA	NA	NA	NA	NA
ENSG00000260599	AC011467.1	0	NA	NA	NA	NA	NA
ENSG00000268589	AC011467.2	0	NA	NA	NA	NA	NA
ENSG00000268823	AC011467.3	0	NA	NA	NA	NA	NA
ENSG00000269025	AC011467.4	0	NA	NA	NA	NA	NA
ENSG00000271149	AC011467.5	0	NA	NA	NA	NA	NA
ENSG00000286157	AC011467.6	0	NA	NA	NA	NA	NA
ENSG00000267415	AC011471.1	0	NA	NA	NA	NA	NA
ENSG00000267576	AC011472.3	0	NA	NA	NA	NA	NA
ENSG00000268739	AC011473.2	0	NA	NA	NA	NA	NA
ENSG00000269741	AC011473.4	0	NA	NA	NA	NA	NA
ENSG00000267574	AC011474.3	0	NA	NA	NA	NA	NA
ENSG00000271010	AC011475.1	0	NA	NA	NA	NA	NA
ENSG00000286037	AC011479.4	0	NA	NA	NA	NA	NA
ENSG00000268685	AC011494.1	0	NA	NA	NA	NA	NA
ENSG00000268636	AC011495.2	0	NA	NA	NA	NA	NA
ENSG00000268677	AC011495.3	0	NA	NA	NA	NA	NA
ENSG00000268605	AC011497.1	0	NA	NA	NA	NA	NA
ENSG00000267030	AC011498.2	0	NA	NA	NA	NA	NA
ENSG00000269188	AC011500.1	0	NA	NA	NA	NA	NA
ENSG00000269588	AC011500.2	0	NA	NA	NA	NA	NA
ENSG00000267081	AC011507.1	0	NA	NA	NA	NA	NA
ENSG00000267105	AC011511.3	0	NA	NA	NA	NA	NA
ENSG00000269796	AC011516.1	0	NA	NA	NA	NA	NA
ENSG00000267465	AC011525.2	0	NA	NA	NA	NA	NA
ENSG00000279753	AC011558.1	0	NA	NA	NA	NA	NA
ENSG00000253184	AC011586.1	0	NA	NA	NA	NA	NA
ENSG00000280397	AC011592.1	0	NA	NA	NA	NA	NA
ENSG00000258193	AC011602.1	0	NA	NA	NA	NA	NA
ENSG00000258283	AC011603.4	0	NA	NA	NA	NA	NA
ENSG00000256157	AC011604.1	0	NA	NA	NA	NA	NA
ENSG00000198923	AC011611.1	0	NA	NA	NA	NA	NA
ENSG00000257839	AC011611.4	0	NA	NA	NA	NA	NA
ENSG00000258091	AC011611.6	0	NA	NA	NA	NA	NA
ENSG00000223436	AC011625.1	0	NA	NA	NA	NA	NA
ENSG00000271219	AC011626.1	0	NA	NA	NA	NA	NA
ENSG00000276673	AC011716.1	0	NA	NA	NA	NA	NA
ENSG00000276874	AC011718.1	0	NA	NA	NA	NA	NA
ENSG00000252689	AC011749.1	0	NA	NA	NA	NA	NA
ENSG00000286201	AC011751.1	0	NA	NA	NA	NA	NA
ENSG00000230603	AC011753.1	0	NA	NA	NA	NA	NA
ENSG00000224879	AC011754.1	0	NA	NA	NA	NA	NA
ENSG00000286227	AC011754.2	0	NA	NA	NA	NA	NA
ENSG00000221139	AC011774.1	0	NA	NA	NA	NA	NA
ENSG00000263917	AC011825.3	0	NA	NA	NA	NA	NA
ENSG00000266775	AC011840.4	0	NA	NA	NA	NA	NA
ENSG00000254051	AC011853.1	0	NA	NA	NA	NA	NA
ENSG00000229233	AC011891.2	0	NA	NA	NA	NA	NA
ENSG00000271253	AC011891.3	0	NA	NA	NA	NA	NA
ENSG00000224612	AC011901.1	0	NA	NA	NA	NA	NA
ENSG00000260445	AC011904.1	0	NA	NA	NA	NA	NA
ENSG00000267678	AC011921.2	0	NA	NA	NA	NA	NA
ENSG00000275638	AC011939.3	0	NA	NA	NA	NA	NA
ENSG00000255463	AC011979.2	0	NA	NA	NA	NA	NA
ENSG00000267109	AC011990.1	0	NA	NA	NA	NA	NA
ENSG00000227241	AC011998.1	0	NA	NA	NA	NA	NA
ENSG00000236664	AC011998.2	0	NA	NA	NA	NA	NA
ENSG00000284071	AC012005.2	0	NA	NA	NA	NA	NA
ENSG00000257373	AC012038.1	0	NA	NA	NA	NA	NA
ENSG00000270434	AC012044.1	0	NA	NA	NA	NA	NA
ENSG00000251213	AC012055.2	0	NA	NA	NA	NA	NA
ENSG00000286884	AC012060.1	0	NA	NA	NA	NA	NA
ENSG00000227047	AC012065.1	0	NA	NA	NA	NA	NA
ENSG00000270100	AC012065.3	0	NA	NA	NA	NA	NA
ENSG00000228226	AC012070.1	0	NA	NA	NA	NA	NA
ENSG00000218410	AC012078.1	0	NA	NA	NA	NA	NA
ENSG00000240478	AC012081.1	0	NA	NA	NA	NA	NA
ENSG00000207027	AC012119.1	0	NA	NA	NA	NA	NA
ENSG00000271118	AC012119.2	0	NA	NA	NA	NA	NA
ENSG00000262495	AC012146.2	0	NA	NA	NA	NA	NA
ENSG00000200112	AC012157.1	0	NA	NA	NA	NA	NA
ENSG00000256192	AC012158.2	0	NA	NA	NA	NA	NA
ENSG00000270440	AC012175.1	0	NA	NA	NA	NA	NA
ENSG00000261151	AC012182.1	0	NA	NA	NA	NA	NA
ENSG00000260111	AC012184.1	0	NA	NA	NA	NA	NA
ENSG00000259734	AC012229.1	0	NA	NA	NA	NA	NA
ENSG00000267228	AC012254.2	0	NA	NA	NA	NA	NA
ENSG00000204399	AC012306.1	0	NA	NA	NA	NA	NA
ENSG00000269106	AC012313.7	0	NA	NA	NA	NA	NA
ENSG00000260772	AC012321.1	0	NA	NA	NA	NA	NA
ENSG00000248762	AC012339.1	0	NA	NA	NA	NA	NA
ENSG00000274547	AC012354.3	0	NA	NA	NA	NA	NA
ENSG00000276229	AC012354.5	0	NA	NA	NA	NA	NA
ENSG00000276670	AC012354.6	0	NA	NA	NA	NA	NA
ENSG00000253362	AC012400.1	0	NA	NA	NA	NA	NA
ENSG00000259214	AC012414.1	0	NA	NA	NA	NA	NA
ENSG00000259383	AC012414.2	0	NA	NA	NA	NA	NA
ENSG00000259443	AC012414.3	0	NA	NA	NA	NA	NA
ENSG00000261048	AC012414.5	0	NA	NA	NA	NA	NA
ENSG00000212279	AC012435.1	0	NA	NA	NA	NA	NA
ENSG00000225166	AC012462.1	0	NA	NA	NA	NA	NA
ENSG00000271353	AC012468.1	0	NA	NA	NA	NA	NA
ENSG00000276828	AC012488.1	0	NA	NA	NA	NA	NA
ENSG00000286165	AC012488.2	0	NA	NA	NA	NA	NA
ENSG00000271074	AC012491.1	0	NA	NA	NA	NA	NA
ENSG00000270699	AC012493.1	0	NA	NA	NA	NA	NA
ENSG00000229494	AC012494.2	0	NA	NA	NA	NA	NA
ENSG00000287536	AC012500.1	0	NA	NA	NA	NA	NA
ENSG00000200377	AC012501.1	0	NA	NA	NA	NA	NA
ENSG00000223530	AC012506.1	0	NA	NA	NA	NA	NA
ENSG00000230385	AC012507.1	0	NA	NA	NA	NA	NA
ENSG00000270891	AC012507.2	0	NA	NA	NA	NA	NA
ENSG00000225662	AC012519.1	0	NA	NA	NA	NA	NA
ENSG00000273046	AC012531.2	0	NA	NA	NA	NA	NA
ENSG00000273049	AC012531.3	0	NA	NA	NA	NA	NA
ENSG00000274817	AC012531.4	0	NA	NA	NA	NA	NA
ENSG00000275589	AC012531.5	0	NA	NA	NA	NA	NA
ENSG00000277129	AC012531.6	0	NA	NA	NA	NA	NA
ENSG00000277994	AC012531.7	0	NA	NA	NA	NA	NA
ENSG00000287615	AC012535.1	0	NA	NA	NA	NA	NA
ENSG00000226426	AC012558.1	0	NA	NA	NA	NA	NA
ENSG00000265378	AC012572.1	0	NA	NA	NA	NA	NA
ENSG00000275900	AC012588.2	0	NA	NA	NA	NA	NA
ENSG00000248647	AC012613.1	0	NA	NA	NA	NA	NA
ENSG00000253406	AC012613.2	0	NA	NA	NA	NA	NA
ENSG00000267007	AC012615.2	0	NA	NA	NA	NA	NA
ENSG00000267125	AC012615.3	0	NA	NA	NA	NA	NA
ENSG00000267232	AC012615.5	0	NA	NA	NA	NA	NA
ENSG00000268922	AC012616.1	0	NA	NA	NA	NA	NA
ENSG00000279979	AC012629.4	0	NA	NA	NA	NA	NA
ENSG00000259477	AC012653.1	0	NA	NA	NA	NA	NA
ENSG00000227981	AC012668.1	0	NA	NA	NA	NA	NA
ENSG00000234938	AC012668.2	0	NA	NA	NA	NA	NA
ENSG00000270289	AC012669.1	0	NA	NA	NA	NA	NA
ENSG00000271621	AC013244.3	0	NA	NA	NA	NA	NA
ENSG00000226130	AC013248.1	0	NA	NA	NA	NA	NA
ENSG00000233444	AC013262.1	0	NA	NA	NA	NA	NA
ENSG00000286778	AC013265.1	0	NA	NA	NA	NA	NA
ENSG00000186148	AC013268.1	0	NA	NA	NA	NA	NA
ENSG00000229730	AC013268.2	0	NA	NA	NA	NA	NA
ENSG00000225341	AC013269.1	0	NA	NA	NA	NA	NA
ENSG00000230575	AC013286.1	0	NA	NA	NA	NA	NA
ENSG00000259368	AC013356.4	0	NA	NA	NA	NA	NA
ENSG00000259615	AC013391.1	0	NA	NA	NA	NA	NA
ENSG00000232227	AC013401.1	0	NA	NA	NA	NA	NA
ENSG00000278406	AC013401.2	0	NA	NA	NA	NA	NA
ENSG00000231626	AC013402.2	0	NA	NA	NA	NA	NA
ENSG00000236109	AC013402.3	0	NA	NA	NA	NA	NA
ENSG00000274365	AC013412.1	0	NA	NA	NA	NA	NA
ENSG00000234658	AC013429.1	0	NA	NA	NA	NA	NA
ENSG00000252188	AC013429.2	0	NA	NA	NA	NA	NA
ENSG00000228596	AC013436.1	0	NA	NA	NA	NA	NA
ENSG00000257284	AC013437.1	0	NA	NA	NA	NA	NA
ENSG00000288535	AC013442.1	0	NA	NA	NA	NA	NA
ENSG00000231189	AC013448.1	0	NA	NA	NA	NA	NA
ENSG00000235610	AC013448.2	0	NA	NA	NA	NA	NA
ENSG00000258425	AC013451.1	0	NA	NA	NA	NA	NA
ENSG00000274970	AC013470.4	0	NA	NA	NA	NA	NA
ENSG00000288524	AC013474.2	0	NA	NA	NA	NA	NA
ENSG00000279945	AC013489.3	0	NA	NA	NA	NA	NA
ENSG00000253681	AC013509.1	0	NA	NA	NA	NA	NA
ENSG00000253560	AC013643.1	0	NA	NA	NA	NA	NA
ENSG00000253139	AC013644.1	0	NA	NA	NA	NA	NA
ENSG00000233109	AC013701.1	0	NA	NA	NA	NA	NA
ENSG00000285542	AC013717.1	0	NA	NA	NA	NA	NA
ENSG00000273515	AC013727.3	0	NA	NA	NA	NA	NA
ENSG00000277146	AC013734.1	0	NA	NA	NA	NA	NA
ENSG00000252888	AC013738.1	0	NA	NA	NA	NA	NA
ENSG00000255558	AC013762.1	0	NA	NA	NA	NA	NA
ENSG00000255088	AC013828.1	0	NA	NA	NA	NA	NA
ENSG00000254026	AC015468.2	0	NA	NA	NA	NA	NA
ENSG00000276140	AC015599.1	0	NA	NA	NA	NA	NA
ENSG00000277732	AC015599.2	0	NA	NA	NA	NA	NA
ENSG00000278454	AC015599.3	0	NA	NA	NA	NA	NA
ENSG00000279846	AC015660.4	0	NA	NA	NA	NA	NA
ENSG00000264558	AC015674.1	0	NA	NA	NA	NA	NA
ENSG00000263604	AC015688.1	0	NA	NA	NA	NA	NA
ENSG00000264689	AC015688.2	0	NA	NA	NA	NA	NA
ENSG00000265041	AC015688.3	0	NA	NA	NA	NA	NA
ENSG00000266728	AC015688.4	0	NA	NA	NA	NA	NA
ENSG00000266771	AC015688.5	0	NA	NA	NA	NA	NA
ENSG00000266872	AC015688.6	0	NA	NA	NA	NA	NA
ENSG00000259586	AC015712.3	0	NA	NA	NA	NA	NA
ENSG00000259604	AC015712.4	0	NA	NA	NA	NA	NA
ENSG00000272639	AC015712.5	0	NA	NA	NA	NA	NA
ENSG00000259041	AC015722.1	0	NA	NA	NA	NA	NA
ENSG00000230339	AC015818.1	0	NA	NA	NA	NA	NA
ENSG00000264422	AC015818.4	0	NA	NA	NA	NA	NA
ENSG00000266042	AC015818.6	0	NA	NA	NA	NA	NA
ENSG00000266925	AC015818.7	0	NA	NA	NA	NA	NA
ENSG00000267075	AC015818.8	0	NA	NA	NA	NA	NA
ENSG00000283452	AC015819.4	0	NA	NA	NA	NA	NA
ENSG00000259770	AC015871.1	0	NA	NA	NA	NA	NA
ENSG00000271364	AC015871.2	0	NA	NA	NA	NA	NA
ENSG00000279719	AC015871.5	0	NA	NA	NA	NA	NA
ENSG00000288592	AC015871.7	0	NA	NA	NA	NA	NA
ENSG00000288604	AC015871.8	0	NA	NA	NA	NA	NA
ENSG00000284876	AC015908.6	0	NA	NA	NA	NA	NA
ENSG00000261959	AC015909.3	0	NA	NA	NA	NA	NA
ENSG00000286030	AC015911.10	0	NA	NA	NA	NA	NA
ENSG00000286065	AC015911.11	0	NA	NA	NA	NA	NA
ENSG00000267035	AC015911.2	0	NA	NA	NA	NA	NA
ENSG00000267074	AC015911.3	0	NA	NA	NA	NA	NA
ENSG00000267349	AC015911.5	0	NA	NA	NA	NA	NA
ENSG00000267359	AC015911.6	0	NA	NA	NA	NA	NA
ENSG00000267369	AC015911.7	0	NA	NA	NA	NA	NA
ENSG00000267625	AC015911.9	0	NA	NA	NA	NA	NA
ENSG00000262112	AC015912.1	0	NA	NA	NA	NA	NA
ENSG00000275785	AC015914.2	0	NA	NA	NA	NA	NA
ENSG00000263870	AC015917.1	0	NA	NA	NA	NA	NA
ENSG00000265254	AC015917.2	0	NA	NA	NA	NA	NA
ENSG00000288036	AC015943.1	0	NA	NA	NA	NA	NA
ENSG00000273966	AC015978.1	0	NA	NA	NA	NA	NA
ENSG00000283076	AC015978.2	0	NA	NA	NA	NA	NA
ENSG00000272606	AC015982.2	0	NA	NA	NA	NA	NA
ENSG00000235617	AC016027.4	0	NA	NA	NA	NA	NA
ENSG00000253470	AC016074.1	0	NA	NA	NA	NA	NA
ENSG00000200206	AC016180.1	0	NA	NA	NA	NA	NA
ENSG00000261077	AC016180.2	0	NA	NA	NA	NA	NA
ENSG00000267770	AC016182.1	0	NA	NA	NA	NA	NA
ENSG00000259011	AC016266.1	0	NA	NA	NA	NA	NA
ENSG00000243122	AC016304.1	0	NA	NA	NA	NA	NA
ENSG00000265670	AC016382.1	0	NA	NA	NA	NA	NA
ENSG00000286283	AC016383.3	0	NA	NA	NA	NA	NA
ENSG00000231906	AC016397.1	0	NA	NA	NA	NA	NA
ENSG00000243744	AC016546.1	0	NA	NA	NA	NA	NA
ENSG00000248195	AC016550.1	0	NA	NA	NA	NA	NA
ENSG00000248363	AC016550.2	0	NA	NA	NA	NA	NA
ENSG00000250124	AC016550.3	0	NA	NA	NA	NA	NA
ENSG00000248145	AC016553.1	0	NA	NA	NA	NA	NA
ENSG00000251421	AC016556.1	0	NA	NA	NA	NA	NA
ENSG00000267124	AC016588.1	0	NA	NA	NA	NA	NA
ENSG00000276233	AC016591.1	0	NA	NA	NA	NA	NA
ENSG00000259603	AC016595.1	0	NA	NA	NA	NA	NA
ENSG00000251591	AC016612.1	0	NA	NA	NA	NA	NA
ENSG00000269032	AC016629.1	0	NA	NA	NA	NA	NA
ENSG00000251368	AC016632.1	0	NA	NA	NA	NA	NA
ENSG00000239983	AC016687.1	0	NA	NA	NA	NA	NA
ENSG00000250723	AC016687.2	0	NA	NA	NA	NA	NA
ENSG00000250954	AC016687.3	0	NA	NA	NA	NA	NA
ENSG00000224917	AC016694.1	0	NA	NA	NA	NA	NA
ENSG00000229131	AC016710.1	0	NA	NA	NA	NA	NA
ENSG00000279015	AC016717.3	0	NA	NA	NA	NA	NA
ENSG00000271243	AC016727.2	0	NA	NA	NA	NA	NA
ENSG00000227718	AC016730.1	0	NA	NA	NA	NA	NA
ENSG00000286249	AC016743.1	0	NA	NA	NA	NA	NA
ENSG00000257045	AC016746.1	0	NA	NA	NA	NA	NA
ENSG00000201584	AC016764.1	0	NA	NA	NA	NA	NA
ENSG00000276475	AC016769.4	0	NA	NA	NA	NA	NA
ENSG00000207258	AC016813.1	0	NA	NA	NA	NA	NA
ENSG00000271522	AC016831.5	0	NA	NA	NA	NA	NA
ENSG00000265128	AC016866.2	0	NA	NA	NA	NA	NA
ENSG00000253396	AC016868.1	0	NA	NA	NA	NA	NA
ENSG00000253415	AC016877.2	0	NA	NA	NA	NA	NA
ENSG00000234624	AC016894.1	0	NA	NA	NA	NA	NA
ENSG00000225943	AC016907.1	0	NA	NA	NA	NA	NA
ENSG00000228721	AC016909.1	0	NA	NA	NA	NA	NA
ENSG00000276829	AC016911.1	0	NA	NA	NA	NA	NA
ENSG00000284608	AC016912.2	0	NA	NA	NA	NA	NA
ENSG00000227505	AC016925.1	0	NA	NA	NA	NA	NA
ENSG00000271175	AC016925.2	0	NA	NA	NA	NA	NA
ENSG00000223738	AC016930.1	0	NA	NA	NA	NA	NA
ENSG00000256070	AC016956.1	0	NA	NA	NA	NA	NA
ENSG00000240562	AC016968.1	0	NA	NA	NA	NA	NA
ENSG00000275866	AC016991.1	0	NA	NA	NA	NA	NA
ENSG00000258178	AC016993.1	0	NA	NA	NA	NA	NA
ENSG00000228814	AC017007.1	0	NA	NA	NA	NA	NA
ENSG00000232617	AC017019.1	0	NA	NA	NA	NA	NA
ENSG00000249627	AC017037.1	0	NA	NA	NA	NA	NA
ENSG00000279703	AC017037.3	0	NA	NA	NA	NA	NA
ENSG00000286862	AC017037.5	0	NA	NA	NA	NA	NA
ENSG00000229434	AC017048.1	0	NA	NA	NA	NA	NA
ENSG00000234275	AC017053.1	0	NA	NA	NA	NA	NA
ENSG00000273275	AC017083.2	0	NA	NA	NA	NA	NA
ENSG00000212191	AC017087.1	0	NA	NA	NA	NA	NA
ENSG00000251339	AC017091.1	0	NA	NA	NA	NA	NA
ENSG00000263772	AC017100.2	0	NA	NA	NA	NA	NA
ENSG00000239775	AC017116.1	0	NA	NA	NA	NA	NA
ENSG00000281160	AC018358.1	0	NA	NA	NA	NA	NA
ENSG00000227498	AC018359.1	0	NA	NA	NA	NA	NA
ENSG00000261822	AC018362.2	0	NA	NA	NA	NA	NA
ENSG00000285942	AC018362.3	0	NA	NA	NA	NA	NA
ENSG00000263382	AC018371.1	0	NA	NA	NA	NA	NA
ENSG00000226836	AC018437.1	0	NA	NA	NA	NA	NA
ENSG00000253648	AC018437.2	0	NA	NA	NA	NA	NA
ENSG00000253912	AC018442.3	0	NA	NA	NA	NA	NA
ENSG00000257237	AC018448.1	0	NA	NA	NA	NA	NA
ENSG00000257586	AC018448.2	0	NA	NA	NA	NA	NA
ENSG00000243733	AC018450.2	0	NA	NA	NA	NA	NA
ENSG00000230599	AC018495.1	0	NA	NA	NA	NA	NA
ENSG00000262560	AC018512.1	0	NA	NA	NA	NA	NA
ENSG00000212415	AC018515.1	0	NA	NA	NA	NA	NA
ENSG00000263798	AC018521.1	0	NA	NA	NA	NA	NA
ENSG00000264019	AC018521.2	0	NA	NA	NA	NA	NA
ENSG00000287885	AC018553.3	0	NA	NA	NA	NA	NA
ENSG00000260465	AC018557.1	0	NA	NA	NA	NA	NA
ENSG00000260857	AC018558.1	0	NA	NA	NA	NA	NA
ENSG00000261350	AC018558.2	0	NA	NA	NA	NA	NA
ENSG00000261445	AC018558.3	0	NA	NA	NA	NA	NA
ENSG00000278681	AC018558.4	0	NA	NA	NA	NA	NA
ENSG00000282946	AC018558.5	0	NA	NA	NA	NA	NA
ENSG00000287163	AC018558.6	0	NA	NA	NA	NA	NA
ENSG00000287448	AC018558.7	0	NA	NA	NA	NA	NA
ENSG00000271195	AC018618.2	0	NA	NA	NA	NA	NA
ENSG00000256400	AC018630.1	0	NA	NA	NA	NA	NA
ENSG00000242261	AC018635.1	0	NA	NA	NA	NA	NA
ENSG00000242162	AC018639.1	0	NA	NA	NA	NA	NA
ENSG00000225144	AC018643.1	0	NA	NA	NA	NA	NA
ENSG00000257157	AC018659.2	0	NA	NA	NA	NA	NA
ENSG00000274819	AC018659.3	0	NA	NA	NA	NA	NA
ENSG00000275971	AC018659.4	0	NA	NA	NA	NA	NA
ENSG00000276398	AC018659.5	0	NA	NA	NA	NA	NA
ENSG00000277081	AC018659.6	0	NA	NA	NA	NA	NA
ENSG00000278802	AC018659.7	0	NA	NA	NA	NA	NA
ENSG00000287847	AC018678.1	0	NA	NA	NA	NA	NA
ENSG00000227364	AC018685.1	0	NA	NA	NA	NA	NA
ENSG00000279321	AC018692.1	0	NA	NA	NA	NA	NA
ENSG00000279783	AC018692.2	0	NA	NA	NA	NA	NA
ENSG00000214259	AC018695.1	0	NA	NA	NA	NA	NA
ENSG00000270698	AC018695.5	0	NA	NA	NA	NA	NA
ENSG00000250839	AC018710.1	0	NA	NA	NA	NA	NA
ENSG00000271509	AC018714.1	0	NA	NA	NA	NA	NA
ENSG00000254651	AC018716.1	0	NA	NA	NA	NA	NA
ENSG00000230407	AC018717.1	0	NA	NA	NA	NA	NA
ENSG00000236885	AC018731.1	0	NA	NA	NA	NA	NA
ENSG00000270798	AC018737.1	0	NA	NA	NA	NA	NA
ENSG00000268500	AC018755.2	0	NA	NA	NA	NA	NA
ENSG00000286236	AC018755.5	0	NA	NA	NA	NA	NA
ENSG00000267791	AC018761.4	0	NA	NA	NA	NA	NA
ENSG00000280305	AC018765.1	0	NA	NA	NA	NA	NA
ENSG00000259819	AC018767.1	0	NA	NA	NA	NA	NA
ENSG00000260058	AC018767.3	0	NA	NA	NA	NA	NA
ENSG00000288550	AC018809.3	0	NA	NA	NA	NA	NA
ENSG00000259983	AC018845.2	0	NA	NA	NA	NA	NA
ENSG00000228471	AC018865.1	0	NA	NA	NA	NA	NA
ENSG00000201006	AC018866.1	0	NA	NA	NA	NA	NA
ENSG00000221849	AC018880.1	0	NA	NA	NA	NA	NA
ENSG00000230343	AC018892.1	0	NA	NA	NA	NA	NA
ENSG00000236847	AC018892.2	0	NA	NA	NA	NA	NA
ENSG00000260624	AC018943.1	0	NA	NA	NA	NA	NA
ENSG00000235911	AC019055.1	0	NA	NA	NA	NA	NA
ENSG00000237320	AC019064.1	0	NA	NA	NA	NA	NA
ENSG00000238295	AC019080.2	0	NA	NA	NA	NA	NA
ENSG00000283321	AC019117.3	0	NA	NA	NA	NA	NA
ENSG00000270815	AC019159.1	0	NA	NA	NA	NA	NA
ENSG00000253262	AC019176.1	0	NA	NA	NA	NA	NA
ENSG00000273876	AC019176.2	0	NA	NA	NA	NA	NA
ENSG00000231896	AC019185.1	0	NA	NA	NA	NA	NA
ENSG00000232409	AC019185.2	0	NA	NA	NA	NA	NA
ENSG00000250636	AC019193.1	0	NA	NA	NA	NA	NA
ENSG00000256440	AC019209.2	0	NA	NA	NA	NA	NA
ENSG00000256686	AC019209.3	0	NA	NA	NA	NA	NA
ENSG00000279958	AC019278.1	0	NA	NA	NA	NA	NA
ENSG00000263070	AC019322.1	0	NA	NA	NA	NA	NA
ENSG00000271333	AC019322.2	0	NA	NA	NA	NA	NA
ENSG00000274966	AC019322.3	0	NA	NA	NA	NA	NA
ENSG00000229732	AC019349.1	0	NA	NA	NA	NA	NA
ENSG00000238724	AC020549.1	0	NA	NA	NA	NA	NA
ENSG00000270204	AC020549.3	0	NA	NA	NA	NA	NA
ENSG00000273948	AC020558.3	0	NA	NA	NA	NA	NA
ENSG00000274836	AC020558.4	0	NA	NA	NA	NA	NA
ENSG00000238694	AC020589.1	0	NA	NA	NA	NA	NA
ENSG00000226681	AC020595.1	0	NA	NA	NA	NA	NA
ENSG00000255780	AC020611.1	0	NA	NA	NA	NA	NA
ENSG00000207002	AC020634.1	0	NA	NA	NA	NA	NA
ENSG00000243273	AC020636.1	0	NA	NA	NA	NA	NA
ENSG00000249474	AC020651.1	0	NA	NA	NA	NA	NA
ENSG00000287873	AC020655.1	0	NA	NA	NA	NA	NA
ENSG00000257764	AC020656.1	0	NA	NA	NA	NA	NA
ENSG00000244705	AC020658.1	0	NA	NA	NA	NA	NA
ENSG00000224722	AC020688.1	0	NA	NA	NA	NA	NA
ENSG00000231557	AC020718.1	0	NA	NA	NA	NA	NA
ENSG00000237035	AC020719.1	0	NA	NA	NA	NA	NA
ENSG00000228005	AC020743.1	0	NA	NA	NA	NA	NA
ENSG00000231681	AC020743.2	0	NA	NA	NA	NA	NA
ENSG00000235620	AC020743.3	0	NA	NA	NA	NA	NA
ENSG00000279122	AC020763.2	0	NA	NA	NA	NA	NA
ENSG00000271495	AC020765.1	0	NA	NA	NA	NA	NA
ENSG00000259194	AC020891.1	0	NA	NA	NA	NA	NA
ENSG00000270378	AC020891.4	0	NA	NA	NA	NA	NA
ENSG00000269385	AC020895.1	0	NA	NA	NA	NA	NA
ENSG00000280091	AC020895.2	0	NA	NA	NA	NA	NA
ENSG00000267378	AC020897.1	0	NA	NA	NA	NA	NA
ENSG00000268623	AC020904.1	0	NA	NA	NA	NA	NA
ENSG00000279172	AC020904.3	0	NA	NA	NA	NA	NA
ENSG00000142539	AC020909.1	0	NA	NA	NA	NA	NA
ENSG00000268518	AC020909.2	0	NA	NA	NA	NA	NA
ENSG00000268854	AC020909.3	0	NA	NA	NA	NA	NA
ENSG00000268777	AC020914.1	0	NA	NA	NA	NA	NA
ENSG00000268839	AC020914.2	0	NA	NA	NA	NA	NA
ENSG00000268957	AC020914.3	0	NA	NA	NA	NA	NA
ENSG00000269130	AC020914.4	0	NA	NA	NA	NA	NA
ENSG00000269181	AC020914.5	0	NA	NA	NA	NA	NA
ENSG00000268729	AC020922.2	0	NA	NA	NA	NA	NA
ENSG00000262160	AC020978.5	0	NA	NA	NA	NA	NA
ENSG00000262514	AC020978.6	0	NA	NA	NA	NA	NA
ENSG00000279621	AC020978.8	0	NA	NA	NA	NA	NA
ENSG00000243099	AC020983.1	0	NA	NA	NA	NA	NA
ENSG00000255563	AC021006.2	0	NA	NA	NA	NA	NA
ENSG00000227851	AC021035.1	0	NA	NA	NA	NA	NA
ENSG00000201031	AC021059.1	0	NA	NA	NA	NA	NA
ENSG00000285102	AC021066.3	0	NA	NA	NA	NA	NA
ENSG00000241592	AC021074.2	0	NA	NA	NA	NA	NA
ENSG00000243818	AC021074.3	0	NA	NA	NA	NA	NA
ENSG00000261434	AC021087.4	0	NA	NA	NA	NA	NA
ENSG00000272661	AC021097.1	0	NA	NA	NA	NA	NA
ENSG00000251498	AC021146.10	0	NA	NA	NA	NA	NA
ENSG00000249735	AC021146.5	0	NA	NA	NA	NA	NA
ENSG00000250277	AC021146.7	0	NA	NA	NA	NA	NA
ENSG00000251236	AC021146.8	0	NA	NA	NA	NA	NA
ENSG00000250532	AC021180.1	0	NA	NA	NA	NA	NA
ENSG00000248921	AC021193.1	0	NA	NA	NA	NA	NA
ENSG00000244083	AC021205.2	0	NA	NA	NA	NA	NA
ENSG00000204876	AC021218.1	0	NA	NA	NA	NA	NA
ENSG00000250812	AC021220.1	0	NA	NA	NA	NA	NA
ENSG00000254583	AC021269.1	0	NA	NA	NA	NA	NA
ENSG00000255401	AC021269.2	0	NA	NA	NA	NA	NA
ENSG00000254334	AC021355.1	0	NA	NA	NA	NA	NA
ENSG00000275666	AC021424.1	0	NA	NA	NA	NA	NA
ENSG00000276015	AC021424.2	0	NA	NA	NA	NA	NA
ENSG00000276105	AC021424.3	0	NA	NA	NA	NA	NA
ENSG00000276494	AC021424.4	0	NA	NA	NA	NA	NA
ENSG00000228984	AC021451.1	0	NA	NA	NA	NA	NA
ENSG00000286484	AC021451.2	0	NA	NA	NA	NA	NA
ENSG00000286554	AC021451.3	0	NA	NA	NA	NA	NA
ENSG00000261229	AC021483.2	0	NA	NA	NA	NA	NA
ENSG00000266460	AC021506.1	0	NA	NA	NA	NA	NA
ENSG00000275827	AC021506.2	0	NA	NA	NA	NA	NA
ENSG00000254041	AC021546.1	0	NA	NA	NA	NA	NA
ENSG00000221753	AC021590.1	0	NA	NA	NA	NA	NA
ENSG00000280215	AC021613.2	0	NA	NA	NA	NA	NA
ENSG00000286346	AC021613.3	0	NA	NA	NA	NA	NA
ENSG00000240827	AC021660.1	0	NA	NA	NA	NA	NA
ENSG00000285635	AC021660.3	0	NA	NA	NA	NA	NA
ENSG00000253907	AC021678.3	0	NA	NA	NA	NA	NA
ENSG00000255477	AC021713.1	0	NA	NA	NA	NA	NA
ENSG00000240975	AC021723.1	0	NA	NA	NA	NA	NA
ENSG00000206776	AC021733.1	0	NA	NA	NA	NA	NA
ENSG00000270588	AC021749.1	0	NA	NA	NA	NA	NA
ENSG00000283133	AC021753.1	0	NA	NA	NA	NA	NA
ENSG00000259239	AC021755.1	0	NA	NA	NA	NA	NA
ENSG00000253373	AC021785.1	0	NA	NA	NA	NA	NA
ENSG00000255347	AC021820.1	0	NA	NA	NA	NA	NA
ENSG00000252762	AC021863.1	0	NA	NA	NA	NA	NA
ENSG00000258594	AC021979.1	0	NA	NA	NA	NA	NA
ENSG00000273360	AC022017.1	0	NA	NA	NA	NA	NA
ENSG00000236606	AC022028.1	0	NA	NA	NA	NA	NA
ENSG00000240919	AC022034.2	0	NA	NA	NA	NA	NA
ENSG00000254204	AC022034.4	0	NA	NA	NA	NA	NA
ENSG00000263637	AC022035.1	0	NA	NA	NA	NA	NA
ENSG00000285977	AC022068.1	0	NA	NA	NA	NA	NA
ENSG00000259715	AC022087.1	0	NA	NA	NA	NA	NA
ENSG00000249639	AC022092.1	0	NA	NA	NA	NA	NA
ENSG00000267670	AC022098.2	0	NA	NA	NA	NA	NA
ENSG00000287323	AC022100.1	0	NA	NA	NA	NA	NA
ENSG00000274235	AC022106.1	0	NA	NA	NA	NA	NA
ENSG00000277866	AC022106.2	0	NA	NA	NA	NA	NA
ENSG00000248799	AC022118.1	0	NA	NA	NA	NA	NA
ENSG00000241809	AC022133.1	0	NA	NA	NA	NA	NA
ENSG00000241434	AC022137.1	0	NA	NA	NA	NA	NA
ENSG00000249435	AC022137.2	0	NA	NA	NA	NA	NA
ENSG00000268296	AC022145.1	0	NA	NA	NA	NA	NA
ENSG00000269458	AC022145.2	0	NA	NA	NA	NA	NA
ENSG00000269651	AC022146.1	0	NA	NA	NA	NA	NA
ENSG00000275432	AC022149.2	0	NA	NA	NA	NA	NA
ENSG00000269349	AC022150.3	0	NA	NA	NA	NA	NA
ENSG00000259939	AC022167.1	0	NA	NA	NA	NA	NA
ENSG00000259390	AC022196.1	0	NA	NA	NA	NA	NA
ENSG00000229229	AC022201.1	0	NA	NA	NA	NA	NA
ENSG00000233849	AC022201.2	0	NA	NA	NA	NA	NA
ENSG00000276650	AC022202.1	0	NA	NA	NA	NA	NA
ENSG00000240419	AC022206.1	0	NA	NA	NA	NA	NA
ENSG00000261702	AC022254.1	0	NA	NA	NA	NA	NA
ENSG00000214301	AC022296.2	0	NA	NA	NA	NA	NA
ENSG00000286917	AC022308.1	0	NA	NA	NA	NA	NA
ENSG00000249411	AC022325.1	0	NA	NA	NA	NA	NA
ENSG00000286494	AC022325.2	0	NA	NA	NA	NA	NA
ENSG00000257062	AC022335.1	0	NA	NA	NA	NA	NA
ENSG00000260391	AC022336.2	0	NA	NA	NA	NA	NA
ENSG00000287942	AC022360.1	0	NA	NA	NA	NA	NA
ENSG00000257009	AC022367.1	0	NA	NA	NA	NA	NA
ENSG00000272410	AC022384.1	0	NA	NA	NA	NA	NA
ENSG00000276678	AC022384.2	0	NA	NA	NA	NA	NA
ENSG00000270352	AC022387.1	0	NA	NA	NA	NA	NA
ENSG00000286128	AC022413.2	0	NA	NA	NA	NA	NA
ENSG00000284762	AC022414.1	0	NA	NA	NA	NA	NA
ENSG00000279869	AC022418.1	0	NA	NA	NA	NA	NA
ENSG00000249405	AC022441.1	0	NA	NA	NA	NA	NA
ENSG00000249688	AC022447.6	0	NA	NA	NA	NA	NA
ENSG00000274654	AC022467.1	0	NA	NA	NA	NA	NA
ENSG00000251799	AC022483.2	0	NA	NA	NA	NA	NA
ENSG00000278226	AC022483.3	0	NA	NA	NA	NA	NA
ENSG00000251510	AC022486.1	0	NA	NA	NA	NA	NA
ENSG00000285133	AC022506.1	0	NA	NA	NA	NA	NA
ENSG00000257777	AC022507.1	0	NA	NA	NA	NA	NA
ENSG00000278095	AC022509.4	0	NA	NA	NA	NA	NA
ENSG00000286752	AC022509.5	0	NA	NA	NA	NA	NA
ENSG00000256273	AC022511.1	0	NA	NA	NA	NA	NA
ENSG00000279505	AC022513.1	0	NA	NA	NA	NA	NA
ENSG00000259266	AC022523.2	0	NA	NA	NA	NA	NA
ENSG00000230096	AC022535.1	0	NA	NA	NA	NA	NA
ENSG00000286687	AC022535.2	0	NA	NA	NA	NA	NA
ENSG00000253178	AC022559.1	0	NA	NA	NA	NA	NA
ENSG00000264729	AC022596.1	0	NA	NA	NA	NA	NA
ENSG00000283033	AC022596.2	0	NA	NA	NA	NA	NA
ENSG00000201329	AC022616.1	0	NA	NA	NA	NA	NA
ENSG00000234713	AC022616.2	0	NA	NA	NA	NA	NA
ENSG00000253186	AC022616.3	0	NA	NA	NA	NA	NA
ENSG00000253312	AC022616.4	0	NA	NA	NA	NA	NA
ENSG00000253707	AC022616.5	0	NA	NA	NA	NA	NA
ENSG00000253884	AC022616.6	0	NA	NA	NA	NA	NA
ENSG00000254342	AC022616.7	0	NA	NA	NA	NA	NA
ENSG00000255166	AC022616.8	0	NA	NA	NA	NA	NA
ENSG00000255497	AC022616.9	0	NA	NA	NA	NA	NA
ENSG00000253657	AC022634.1	0	NA	NA	NA	NA	NA
ENSG00000253949	AC022634.2	0	NA	NA	NA	NA	NA
ENSG00000263594	AC022655.1	0	NA	NA	NA	NA	NA
ENSG00000264040	AC022662.1	0	NA	NA	NA	NA	NA
ENSG00000254425	AC022690.1	0	NA	NA	NA	NA	NA
ENSG00000254753	AC022690.2	0	NA	NA	NA	NA	NA
ENSG00000253118	AC022695.1	0	NA	NA	NA	NA	NA
ENSG00000253749	AC022695.3	0	NA	NA	NA	NA	NA
ENSG00000278428	AC022709.1	0	NA	NA	NA	NA	NA
ENSG00000267766	AC022726.1	0	NA	NA	NA	NA	NA
ENSG00000283125	AC022726.2	0	NA	NA	NA	NA	NA
ENSG00000241105	AC022730.1	0	NA	NA	NA	NA	NA
ENSG00000253143	AC022730.3	0	NA	NA	NA	NA	NA
ENSG00000278933	AC022743.1	0	NA	NA	NA	NA	NA
ENSG00000254091	AC022784.4	0	NA	NA	NA	NA	NA
ENSG00000253216	AC022790.1	0	NA	NA	NA	NA	NA
ENSG00000244527	AC022795.1	0	NA	NA	NA	NA	NA
ENSG00000258677	AC022826.2	0	NA	NA	NA	NA	NA
ENSG00000286798	AC022832.2	0	NA	NA	NA	NA	NA
ENSG00000255018	AC022878.1	0	NA	NA	NA	NA	NA
ENSG00000213604	AC022882.1	0	NA	NA	NA	NA	NA
ENSG00000253455	AC022915.1	0	NA	NA	NA	NA	NA
ENSG00000253892	AC022915.3	0	NA	NA	NA	NA	NA
ENSG00000266981	AC022916.2	0	NA	NA	NA	NA	NA
ENSG00000267744	AC022916.3	0	NA	NA	NA	NA	NA
ENSG00000259731	AC022929.1	0	NA	NA	NA	NA	NA
ENSG00000267601	AC022966.1	0	NA	NA	NA	NA	NA
ENSG00000252204	AC023050.2	0	NA	NA	NA	NA	NA
ENSG00000256372	AC023050.3	0	NA	NA	NA	NA	NA
ENSG00000256465	AC023050.4	0	NA	NA	NA	NA	NA
ENSG00000255244	AC023078.1	0	NA	NA	NA	NA	NA
ENSG00000236605	AC023115.1	0	NA	NA	NA	NA	NA
ENSG00000234940	AC023128.1	0	NA	NA	NA	NA	NA
ENSG00000276706	AC023128.2	0	NA	NA	NA	NA	NA
ENSG00000223836	AC023141.1	0	NA	NA	NA	NA	NA
ENSG00000237236	AC023141.10	0	NA	NA	NA	NA	NA
ENSG00000250618	AC023141.11	0	NA	NA	NA	NA	NA
ENSG00000250923	AC023141.12	0	NA	NA	NA	NA	NA
ENSG00000271696	AC023141.13	0	NA	NA	NA	NA	NA
ENSG00000224484	AC023141.2	0	NA	NA	NA	NA	NA
ENSG00000224653	AC023141.3	0	NA	NA	NA	NA	NA
ENSG00000227015	AC023141.4	0	NA	NA	NA	NA	NA
ENSG00000230271	AC023141.5	0	NA	NA	NA	NA	NA
ENSG00000231232	AC023141.6	0	NA	NA	NA	NA	NA
ENSG00000231484	AC023141.7	0	NA	NA	NA	NA	NA
ENSG00000232161	AC023141.8	0	NA	NA	NA	NA	NA
ENSG00000236907	AC023141.9	0	NA	NA	NA	NA	NA
ENSG00000227753	AC023194.1	0	NA	NA	NA	NA	NA
ENSG00000243761	AC023194.2	0	NA	NA	NA	NA	NA
ENSG00000253675	AC023194.3	0	NA	NA	NA	NA	NA
ENSG00000253416	AC023200.1	0	NA	NA	NA	NA	NA
ENSG00000241385	AC023245.1	0	NA	NA	NA	NA	NA
ENSG00000255099	AC023245.2	0	NA	NA	NA	NA	NA
ENSG00000230977	AC023274.1	0	NA	NA	NA	NA	NA
ENSG00000235981	AC023274.2	0	NA	NA	NA	NA	NA
ENSG00000261384	AC023300.1	0	NA	NA	NA	NA	NA
ENSG00000265579	AC023301.1	0	NA	NA	NA	NA	NA
ENSG00000258797	AC023310.3	0	NA	NA	NA	NA	NA
ENSG00000263622	AC023394.1	0	NA	NA	NA	NA	NA
ENSG00000254668	AC023442.1	0	NA	NA	NA	NA	NA
ENSG00000223628	AC023449.1	0	NA	NA	NA	NA	NA
ENSG00000287147	AC023468.1	0	NA	NA	NA	NA	NA
ENSG00000274625	AC023490.1	0	NA	NA	NA	NA	NA
ENSG00000277017	AC023490.2	0	NA	NA	NA	NA	NA
ENSG00000286175	AC023490.5	0	NA	NA	NA	NA	NA
ENSG00000278633	AC023491.2	0	NA	NA	NA	NA	NA
ENSG00000273658	AC023509.4	0	NA	NA	NA	NA	NA
ENSG00000271379	AC023513.1	0	NA	NA	NA	NA	NA
ENSG00000257025	AC023595.1	0	NA	NA	NA	NA	NA
ENSG00000254190	AC023632.3	0	NA	NA	NA	NA	NA
ENSG00000243129	AC023790.1	0	NA	NA	NA	NA	NA
ENSG00000260073	AC023824.1	0	NA	NA	NA	NA	NA
ENSG00000260590	AC023824.2	0	NA	NA	NA	NA	NA
ENSG00000260958	AC023824.3	0	NA	NA	NA	NA	NA
ENSG00000261398	AC023824.4	0	NA	NA	NA	NA	NA
ENSG00000261800	AC023824.5	0	NA	NA	NA	NA	NA
ENSG00000280180	AC023824.6	0	NA	NA	NA	NA	NA
ENSG00000259922	AC023825.1	0	NA	NA	NA	NA	NA
ENSG00000260184	AC023827.1	0	NA	NA	NA	NA	NA
ENSG00000259327	AC023906.3	0	NA	NA	NA	NA	NA
ENSG00000259580	AC023908.2	0	NA	NA	NA	NA	NA
ENSG00000271238	AC023932.1	0	NA	NA	NA	NA	NA
ENSG00000263189	AC023934.1	0	NA	NA	NA	NA	NA
ENSG00000259208	AC023968.1	0	NA	NA	NA	NA	NA
ENSG00000280015	AC024023.1	0	NA	NA	NA	NA	NA
ENSG00000253049	AC024060.1	0	NA	NA	NA	NA	NA
ENSG00000225876	AC024067.1	0	NA	NA	NA	NA	NA
ENSG00000231923	AC024082.1	0	NA	NA	NA	NA	NA
ENSG00000231931	AC024082.2	0	NA	NA	NA	NA	NA
ENSG00000205830	AC024132.1	0	NA	NA	NA	NA	NA
ENSG00000251080	AC024132.2	0	NA	NA	NA	NA	NA
ENSG00000270807	AC024153.1	0	NA	NA	NA	NA	NA
ENSG00000256626	AC024224.1	0	NA	NA	NA	NA	NA
ENSG00000256803	AC024224.2	0	NA	NA	NA	NA	NA
ENSG00000248515	AC024230.1	0	NA	NA	NA	NA	NA
ENSG00000286187	AC024236.1	0	NA	NA	NA	NA	NA
ENSG00000278687	AC024255.1	0	NA	NA	NA	NA	NA
ENSG00000260579	AC024270.3	0	NA	NA	NA	NA	NA
ENSG00000277907	AC024288.1	0	NA	NA	NA	NA	NA
ENSG00000255086	AC024341.1	0	NA	NA	NA	NA	NA
ENSG00000214883	AC024405.1	0	NA	NA	NA	NA	NA
ENSG00000254840	AC024405.2	0	NA	NA	NA	NA	NA
ENSG00000268981	AC024563.1	0	NA	NA	NA	NA	NA
ENSG00000270475	AC024563.2	0	NA	NA	NA	NA	NA
ENSG00000251044	AC024579.1	0	NA	NA	NA	NA	NA
ENSG00000248687	AC024589.1	0	NA	NA	NA	NA	NA
ENSG00000252601	AC024589.2	0	NA	NA	NA	NA	NA
ENSG00000270430	AC024589.3	0	NA	NA	NA	NA	NA
ENSG00000279379	AC024595.1	0	NA	NA	NA	NA	NA
ENSG00000285837	AC024598.1	0	NA	NA	NA	NA	NA
ENSG00000269256	AC024603.1	0	NA	NA	NA	NA	NA
ENSG00000259870	AC024651.2	0	NA	NA	NA	NA	NA
ENSG00000253841	AC024681.1	0	NA	NA	NA	NA	NA
ENSG00000254227	AC024681.2	0	NA	NA	NA	NA	NA
ENSG00000286461	AC024730.1	0	NA	NA	NA	NA	NA
ENSG00000286988	AC024933.2	0	NA	NA	NA	NA	NA
ENSG00000270766	AC024940.4	0	NA	NA	NA	NA	NA
ENSG00000253945	AC024995.1	0	NA	NA	NA	NA	NA
ENSG00000243165	AC025033.1	0	NA	NA	NA	NA	NA
ENSG00000279939	AC025034.2	0	NA	NA	NA	NA	NA
ENSG00000238707	AC025039.1	0	NA	NA	NA	NA	NA
ENSG00000286435	AC025048.7	0	NA	NA	NA	NA	NA
ENSG00000257378	AC025154.1	0	NA	NA	NA	NA	NA
ENSG00000288523	AC025160.1	0	NA	NA	NA	NA	NA
ENSG00000258554	AC025162.1	0	NA	NA	NA	NA	NA
ENSG00000257342	AC025165.2	0	NA	NA	NA	NA	NA
ENSG00000230829	AC025181.1	0	NA	NA	NA	NA	NA
ENSG00000249994	AC025187.1	0	NA	NA	NA	NA	NA
ENSG00000278237	AC025188.3	0	NA	NA	NA	NA	NA
ENSG00000257386	AC025257.1	0	NA	NA	NA	NA	NA
ENSG00000257663	AC025259.1	0	NA	NA	NA	NA	NA
ENSG00000258271	AC025260.1	0	NA	NA	NA	NA	NA
ENSG00000280320	AC025262.2	0	NA	NA	NA	NA	NA
ENSG00000258052	AC025263.2	0	NA	NA	NA	NA	NA
ENSG00000257766	AC025265.3	0	NA	NA	NA	NA	NA
ENSG00000260937	AC025272.1	0	NA	NA	NA	NA	NA
ENSG00000268845	AC025278.1	0	NA	NA	NA	NA	NA
ENSG00000269761	AC025278.2	0	NA	NA	NA	NA	NA
ENSG00000283679	AC025278.3	0	NA	NA	NA	NA	NA
ENSG00000260413	AC025279.2	0	NA	NA	NA	NA	NA
ENSG00000278078	AC025279.3	0	NA	NA	NA	NA	NA
ENSG00000261234	AC025281.1	0	NA	NA	NA	NA	NA
ENSG00000254983	AC025300.1	0	NA	NA	NA	NA	NA
ENSG00000281311	AC025362.1	0	NA	NA	NA	NA	NA
ENSG00000253851	AC025370.1	0	NA	NA	NA	NA	NA
ENSG00000256664	AC025423.2	0	NA	NA	NA	NA	NA
ENSG00000257181	AC025423.4	0	NA	NA	NA	NA	NA
ENSG00000224504	AC025428.1	0	NA	NA	NA	NA	NA
ENSG00000253449	AC025437.3	0	NA	NA	NA	NA	NA
ENSG00000253673	AC025437.4	0	NA	NA	NA	NA	NA
ENSG00000253792	AC025437.5	0	NA	NA	NA	NA	NA
ENSG00000254047	AC025437.6	0	NA	NA	NA	NA	NA
ENSG00000251062	AC025459.1	0	NA	NA	NA	NA	NA
ENSG00000248600	AC025465.2	0	NA	NA	NA	NA	NA
ENSG00000250438	AC025465.3	0	NA	NA	NA	NA	NA
ENSG00000251214	AC025465.4	0	NA	NA	NA	NA	NA
ENSG00000286204	AC025475.2	0	NA	NA	NA	NA	NA
ENSG00000250213	AC025554.1	0	NA	NA	NA	NA	NA
ENSG00000244650	AC025566.1	0	NA	NA	NA	NA	NA
ENSG00000255629	AC025576.1	0	NA	NA	NA	NA	NA
ENSG00000270293	AC025588.2	0	NA	NA	NA	NA	NA
ENSG00000270790	AC025588.3	0	NA	NA	NA	NA	NA
ENSG00000274219	AC025588.4	0	NA	NA	NA	NA	NA
ENSG00000199927	AC025614.1	0	NA	NA	NA	NA	NA
ENSG00000287774	AC025614.2	0	NA	NA	NA	NA	NA
ENSG00000271900	AC025627.4	0	NA	NA	NA	NA	NA
ENSG00000251142	AC025674.1	0	NA	NA	NA	NA	NA
ENSG00000253614	AC025674.2	0	NA	NA	NA	NA	NA
ENSG00000261081	AC025678.2	0	NA	NA	NA	NA	NA
ENSG00000254310	AC025755.1	0	NA	NA	NA	NA	NA
ENSG00000249927	AC025768.1	0	NA	NA	NA	NA	NA
ENSG00000270947	AC025811.1	0	NA	NA	NA	NA	NA
ENSG00000227101	AC025822.1	0	NA	NA	NA	NA	NA
ENSG00000236990	AC025822.2	0	NA	NA	NA	NA	NA
ENSG00000255144	AC025857.1	0	NA	NA	NA	NA	NA
ENSG00000271507	AC025884.3	0	NA	NA	NA	NA	NA
ENSG00000259393	AC025918.2	0	NA	NA	NA	NA	NA
ENSG00000226990	AC025946.1	0	NA	NA	NA	NA	NA
ENSG00000271251	AC025946.2	0	NA	NA	NA	NA	NA
ENSG00000288092	AC026108.2	0	NA	NA	NA	NA	NA
ENSG00000230944	AC026202.1	0	NA	NA	NA	NA	NA
ENSG00000265453	AC026254.1	0	NA	NA	NA	NA	NA
ENSG00000262262	AC026271.2	0	NA	NA	NA	NA	NA
ENSG00000265693	AC026271.3	0	NA	NA	NA	NA	NA
ENSG00000287058	AC026271.5	0	NA	NA	NA	NA	NA
ENSG00000213174	AC026316.1	0	NA	NA	NA	NA	NA
ENSG00000239739	AC026316.2	0	NA	NA	NA	NA	NA
ENSG00000285218	AC026316.4	0	NA	NA	NA	NA	NA
ENSG00000237653	AC026320.2	0	NA	NA	NA	NA	NA
ENSG00000242963	AC026336.1	0	NA	NA	NA	NA	NA
ENSG00000280405	AC026336.5	0	NA	NA	NA	NA	NA
ENSG00000243305	AC026347.1	0	NA	NA	NA	NA	NA
ENSG00000200288	AC026355.1	0	NA	NA	NA	NA	NA
ENSG00000236385	AC026355.3	0	NA	NA	NA	NA	NA
ENSG00000256028	AC026362.1	0	NA	NA	NA	NA	NA
ENSG00000258202	AC026371.1	0	NA	NA	NA	NA	NA
ENSG00000231743	AC026396.1	0	NA	NA	NA	NA	NA
ENSG00000250322	AC026402.1	0	NA	NA	NA	NA	NA
ENSG00000184188	AC026410.1	0	NA	NA	NA	NA	NA
ENSG00000251828	AC026410.4	0	NA	NA	NA	NA	NA
ENSG00000253940	AC026421.1	0	NA	NA	NA	NA	NA
ENSG00000287940	AC026433.1	0	NA	NA	NA	NA	NA
ENSG00000249878	AC026434.1	0	NA	NA	NA	NA	NA
ENSG00000251585	AC026444.1	0	NA	NA	NA	NA	NA
ENSG00000259827	AC026461.1	0	NA	NA	NA	NA	NA
ENSG00000259923	AC026461.2	0	NA	NA	NA	NA	NA
ENSG00000260823	AC026461.3	0	NA	NA	NA	NA	NA
ENSG00000260393	AC026462.2	0	NA	NA	NA	NA	NA
ENSG00000261261	AC026462.4	0	NA	NA	NA	NA	NA
ENSG00000259900	AC026464.1	0	NA	NA	NA	NA	NA
ENSG00000260108	AC026464.2	0	NA	NA	NA	NA	NA
ENSG00000260371	AC026464.3	0	NA	NA	NA	NA	NA
ENSG00000260914	AC026464.4	0	NA	NA	NA	NA	NA
ENSG00000272617	AC026464.6	0	NA	NA	NA	NA	NA
ENSG00000277003	AC026468.1	0	NA	NA	NA	NA	NA
ENSG00000260688	AC026470.1	0	NA	NA	NA	NA	NA
ENSG00000261802	AC026470.3	0	NA	NA	NA	NA	NA
ENSG00000258654	AC026495.1	0	NA	NA	NA	NA	NA
ENSG00000287122	AC026495.2	0	NA	NA	NA	NA	NA
ENSG00000238902	AC026671.1	0	NA	NA	NA	NA	NA
ENSG00000248311	AC026719.1	0	NA	NA	NA	NA	NA
ENSG00000285522	AC026740.2	0	NA	NA	NA	NA	NA
ENSG00000252459	AC026765.1	0	NA	NA	NA	NA	NA
ENSG00000251342	AC026774.2	0	NA	NA	NA	NA	NA
ENSG00000252083	AC026784.1	0	NA	NA	NA	NA	NA
ENSG00000248223	AC026785.2	0	NA	NA	NA	NA	NA
ENSG00000256825	AC026786.1	0	NA	NA	NA	NA	NA
ENSG00000248525	AC026787.1	0	NA	NA	NA	NA	NA
ENSG00000240627	AC026798.1	0	NA	NA	NA	NA	NA
ENSG00000259229	AC026826.2	0	NA	NA	NA	NA	NA
ENSG00000260674	AC026826.3	0	NA	NA	NA	NA	NA
ENSG00000232115	AC026884.1	0	NA	NA	NA	NA	NA
ENSG00000258829	AC026888.1	0	NA	NA	NA	NA	NA
ENSG00000267187	AC026898.1	0	NA	NA	NA	NA	NA
ENSG00000253140	AC026904.1	0	NA	NA	NA	NA	NA
ENSG00000263171	AC026954.3	0	NA	NA	NA	NA	NA
ENSG00000253162	AC026991.1	0	NA	NA	NA	NA	NA
ENSG00000285861	AC026991.2	0	NA	NA	NA	NA	NA
ENSG00000258489	AC027013.1	0	NA	NA	NA	NA	NA
ENSG00000278944	AC027045.1	0	NA	NA	NA	NA	NA
ENSG00000282882	AC027045.2	0	NA	NA	NA	NA	NA
ENSG00000283025	AC027045.3	0	NA	NA	NA	NA	NA
ENSG00000137808	AC027088.1	0	NA	NA	NA	NA	NA
ENSG00000288068	AC027088.5	0	NA	NA	NA	NA	NA
ENSG00000232958	AC027119.1	0	NA	NA	NA	NA	NA
ENSG00000278582	AC027139.2	0	NA	NA	NA	NA	NA
ENSG00000265712	AC027216.1	0	NA	NA	NA	NA	NA
ENSG00000276605	AC027250.1	0	NA	NA	NA	NA	NA
ENSG00000286471	AC027250.2	0	NA	NA	NA	NA	NA
ENSG00000256013	AC027277.1	0	NA	NA	NA	NA	NA
ENSG00000256152	AC027290.1	0	NA	NA	NA	NA	NA
ENSG00000253445	AC027309.1	0	NA	NA	NA	NA	NA
ENSG00000280318	AC027309.3	0	NA	NA	NA	NA	NA
ENSG00000250806	AC027315.1	0	NA	NA	NA	NA	NA
ENSG00000249865	AC027343.2	0	NA	NA	NA	NA	NA
ENSG00000251678	AC027343.3	0	NA	NA	NA	NA	NA
ENSG00000276098	AC027345.1	0	NA	NA	NA	NA	NA
ENSG00000205044	AC027369.1	0	NA	NA	NA	NA	NA
ENSG00000254517	AC027369.2	0	NA	NA	NA	NA	NA
ENSG00000254728	AC027369.3	0	NA	NA	NA	NA	NA
ENSG00000254920	AC027369.4	0	NA	NA	NA	NA	NA
ENSG00000255527	AC027369.5	0	NA	NA	NA	NA	NA
ENSG00000255551	AC027369.6	0	NA	NA	NA	NA	NA
ENSG00000253271	AC027419.1	0	NA	NA	NA	NA	NA
ENSG00000255402	AC027451.1	0	NA	NA	NA	NA	NA
ENSG00000253432	AC027541.1	0	NA	NA	NA	NA	NA
ENSG00000256734	AC027544.3	0	NA	NA	NA	NA	NA
ENSG00000276101	AC027601.3	0	NA	NA	NA	NA	NA
ENSG00000249259	AC027613.1	0	NA	NA	NA	NA	NA
ENSG00000259945	AC027682.2	0	NA	NA	NA	NA	NA
ENSG00000260894	AC027682.3	0	NA	NA	NA	NA	NA
ENSG00000260605	AC027688.1	0	NA	NA	NA	NA	NA
ENSG00000260620	AC027688.2	0	NA	NA	NA	NA	NA
ENSG00000255179	AC027804.1	0	NA	NA	NA	NA	NA
ENSG00000265935	AC032019.2	0	NA	NA	NA	NA	NA
ENSG00000257411	AC034102.2	0	NA	NA	NA	NA	NA
ENSG00000257553	AC034102.4	0	NA	NA	NA	NA	NA
ENSG00000197476	AC034105.1	0	NA	NA	NA	NA	NA
ENSG00000260218	AC034105.4	0	NA	NA	NA	NA	NA
ENSG00000261289	AC034105.5	0	NA	NA	NA	NA	NA
ENSG00000253237	AC034114.1	0	NA	NA	NA	NA	NA
ENSG00000287521	AC034148.1	0	NA	NA	NA	NA	NA
ENSG00000249525	AC034159.1	0	NA	NA	NA	NA	NA
ENSG00000199815	AC034186.1	0	NA	NA	NA	NA	NA
ENSG00000281863	AC034186.2	0	NA	NA	NA	NA	NA
ENSG00000287086	AC034193.1	0	NA	NA	NA	NA	NA
ENSG00000250939	AC034198.1	0	NA	NA	NA	NA	NA
ENSG00000253472	AC034205.1	0	NA	NA	NA	NA	NA
ENSG00000253897	AC034205.2	0	NA	NA	NA	NA	NA
ENSG00000271494	AC034205.3	0	NA	NA	NA	NA	NA
ENSG00000253067	AC034216.1	0	NA	NA	NA	NA	NA
ENSG00000240281	AC034222.1	0	NA	NA	NA	NA	NA
ENSG00000248533	AC034226.1	0	NA	NA	NA	NA	NA
ENSG00000234758	AC034228.2	0	NA	NA	NA	NA	NA
ENSG00000281938	AC034228.3	0	NA	NA	NA	NA	NA
ENSG00000260515	AC034229.2	0	NA	NA	NA	NA	NA
ENSG00000271998	AC034229.3	0	NA	NA	NA	NA	NA
ENSG00000280449	AC034229.6	0	NA	NA	NA	NA	NA
ENSG00000240535	AC034238.1	0	NA	NA	NA	NA	NA
ENSG00000248029	AC034238.2	0	NA	NA	NA	NA	NA
ENSG00000251376	AC034238.3	0	NA	NA	NA	NA	NA
ENSG00000248652	AC034244.1	0	NA	NA	NA	NA	NA
ENSG00000250480	AC034244.2	0	NA	NA	NA	NA	NA
ENSG00000262384	AC034268.1	0	NA	NA	NA	NA	NA
ENSG00000254547	AC036111.1	0	NA	NA	NA	NA	NA
ENSG00000255499	AC036111.3	0	NA	NA	NA	NA	NA
ENSG00000269989	AC036176.3	0	NA	NA	NA	NA	NA
ENSG00000278621	AC037198.2	0	NA	NA	NA	NA	NA
ENSG00000253142	AC037441.2	0	NA	NA	NA	NA	NA
ENSG00000254230	AC037459.3	0	NA	NA	NA	NA	NA
ENSG00000259025	AC037471.1	0	NA	NA	NA	NA	NA
ENSG00000261554	AC037471.2	0	NA	NA	NA	NA	NA
ENSG00000257797	AC039056.1	0	NA	NA	NA	NA	NA
ENSG00000279523	AC040168.2	0	NA	NA	NA	NA	NA
ENSG00000255365	AC040926.1	0	NA	NA	NA	NA	NA
ENSG00000259533	AC040958.1	0	NA	NA	NA	NA	NA
ENSG00000267047	AC040977.2	0	NA	NA	NA	NA	NA
ENSG00000243171	AC041039.1	0	NA	NA	NA	NA	NA
ENSG00000269786	AC044792.1	0	NA	NA	NA	NA	NA
ENSG00000261421	AC044798.1	0	NA	NA	NA	NA	NA
ENSG00000261815	AC044798.2	0	NA	NA	NA	NA	NA
ENSG00000253840	AC044836.1	0	NA	NA	NA	NA	NA
ENSG00000255426	AC044839.2	0	NA	NA	NA	NA	NA
ENSG00000259317	AC044860.3	0	NA	NA	NA	NA	NA
ENSG00000266273	AC044873.1	0	NA	NA	NA	NA	NA
ENSG00000286701	AC044893.2	0	NA	NA	NA	NA	NA
ENSG00000212604	AC044913.1	0	NA	NA	NA	NA	NA
ENSG00000214280	AC046134.1	0	NA	NA	NA	NA	NA
ENSG00000125695	AC046185.1	0	NA	NA	NA	NA	NA
ENSG00000256861	AC048338.1	0	NA	NA	NA	NA	NA
ENSG00000249305	AC048346.1	0	NA	NA	NA	NA	NA
ENSG00000280024	AC048347.1	0	NA	NA	NA	NA	NA
ENSG00000256389	AC048352.1	0	NA	NA	NA	NA	NA
ENSG00000259302	AC048382.3	0	NA	NA	NA	NA	NA
ENSG00000276278	AC048382.6	0	NA	NA	NA	NA	NA
ENSG00000235390	AC051619.1	0	NA	NA	NA	NA	NA
ENSG00000259539	AC051619.5	0	NA	NA	NA	NA	NA
ENSG00000261709	AC051619.8	0	NA	NA	NA	NA	NA
ENSG00000279014	AC051619.9	0	NA	NA	NA	NA	NA
ENSG00000249086	AC051649.1	0	NA	NA	NA	NA	NA
ENSG00000274866	AC051649.2	0	NA	NA	NA	NA	NA
ENSG00000275266	AC051649.3	0	NA	NA	NA	NA	NA
ENSG00000242123	AC053481.1	0	NA	NA	NA	NA	NA
ENSG00000266647	AC053481.4	0	NA	NA	NA	NA	NA
ENSG00000234638	AC053503.3	0	NA	NA	NA	NA	NA
ENSG00000286143	AC053503.6	0	NA	NA	NA	NA	NA
ENSG00000257343	AC055716.1	0	NA	NA	NA	NA	NA
ENSG00000256185	AC055720.2	0	NA	NA	NA	NA	NA
ENSG00000240752	AC055731.1	0	NA	NA	NA	NA	NA
ENSG00000252894	AC055733.4	0	NA	NA	NA	NA	NA
ENSG00000257500	AC055736.1	0	NA	NA	NA	NA	NA
ENSG00000240095	AC055758.1	0	NA	NA	NA	NA	NA
ENSG00000244358	AC055758.2	0	NA	NA	NA	NA	NA
ENSG00000286937	AC055788.1	0	NA	NA	NA	NA	NA
ENSG00000272155	AC055822.1	0	NA	NA	NA	NA	NA
ENSG00000282980	AC055839.1	0	NA	NA	NA	NA	NA
ENSG00000255448	AC055860.1	0	NA	NA	NA	NA	NA
ENSG00000212149	AC055866.1	0	NA	NA	NA	NA	NA
ENSG00000271616	AC055876.5	0	NA	NA	NA	NA	NA
ENSG00000282278	AC058822.1	0	NA	NA	NA	NA	NA
ENSG00000242318	AC058823.1	0	NA	NA	NA	NA	NA
ENSG00000226576	AC060234.1	0	NA	NA	NA	NA	NA
ENSG00000241577	AC060234.3	0	NA	NA	NA	NA	NA
ENSG00000270980	AC060764.1	0	NA	NA	NA	NA	NA
ENSG00000254255	AC060788.1	0	NA	NA	NA	NA	NA
ENSG00000258767	AC060814.1	0	NA	NA	NA	NA	NA
ENSG00000268531	AC060814.2	0	NA	NA	NA	NA	NA
ENSG00000280703	AC060814.3	0	NA	NA	NA	NA	NA
ENSG00000280881	AC060814.4	0	NA	NA	NA	NA	NA
ENSG00000265061	AC061709.1	0	NA	NA	NA	NA	NA
ENSG00000276487	AC061709.2	0	NA	NA	NA	NA	NA
ENSG00000279180	AC061709.3	0	NA	NA	NA	NA	NA
ENSG00000252868	AC061965.1	0	NA	NA	NA	NA	NA
ENSG00000263788	AC061975.2	0	NA	NA	NA	NA	NA
ENSG00000264486	AC061975.4	0	NA	NA	NA	NA	NA
ENSG00000251838	AC061997.1	0	NA	NA	NA	NA	NA
ENSG00000224869	AC062016.1	0	NA	NA	NA	NA	NA
ENSG00000235871	AC062016.2	0	NA	NA	NA	NA	NA
ENSG00000237856	AC062020.1	0	NA	NA	NA	NA	NA
ENSG00000226939	AC062021.1	0	NA	NA	NA	NA	NA
ENSG00000226946	AC062022.1	0	NA	NA	NA	NA	NA
ENSG00000227902	AC062032.1	0	NA	NA	NA	NA	NA
ENSG00000229395	AC062039.1	0	NA	NA	NA	NA	NA
ENSG00000239288	AC063923.1	0	NA	NA	NA	NA	NA
ENSG00000261364	AC063923.2	0	NA	NA	NA	NA	NA
ENSG00000257368	AC063924.1	0	NA	NA	NA	NA	NA
ENSG00000288623	AC063943.3	0	NA	NA	NA	NA	NA
ENSG00000258262	AC063949.1	0	NA	NA	NA	NA	NA
ENSG00000266923	AC063949.2	0	NA	NA	NA	NA	NA
ENSG00000282950	AC063952.4	0	NA	NA	NA	NA	NA
ENSG00000244249	AC063955.1	0	NA	NA	NA	NA	NA
ENSG00000200891	AC063965.1	0	NA	NA	NA	NA	NA
ENSG00000227616	AC063976.3	0	NA	NA	NA	NA	NA
ENSG00000235775	AC063976.4	0	NA	NA	NA	NA	NA
ENSG00000267895	AC063977.1	0	NA	NA	NA	NA	NA
ENSG00000267990	AC063977.2	0	NA	NA	NA	NA	NA
ENSG00000268595	AC063977.3	0	NA	NA	NA	NA	NA
ENSG00000236116	AC064853.1	0	NA	NA	NA	NA	NA
ENSG00000279874	AC064859.1	0	NA	NA	NA	NA	NA
ENSG00000230796	AC064862.1	0	NA	NA	NA	NA	NA
ENSG00000233962	AC064862.2	0	NA	NA	NA	NA	NA
ENSG00000234085	AC064862.3	0	NA	NA	NA	NA	NA
ENSG00000236261	AC064862.4	0	NA	NA	NA	NA	NA
ENSG00000237639	AC064862.5	0	NA	NA	NA	NA	NA
ENSG00000243981	AC064862.6	0	NA	NA	NA	NA	NA
ENSG00000270749	AC064862.7	0	NA	NA	NA	NA	NA
ENSG00000224643	AC064871.2	0	NA	NA	NA	NA	NA
ENSG00000270470	AC064872.1	0	NA	NA	NA	NA	NA
ENSG00000288030	AC066585.1	0	NA	NA	NA	NA	NA
ENSG00000224918	AC066595.1	0	NA	NA	NA	NA	NA
ENSG00000287140	AC066595.2	0	NA	NA	NA	NA	NA
ENSG00000259385	AC066612.2	0	NA	NA	NA	NA	NA
ENSG00000240934	AC066616.1	0	NA	NA	NA	NA	NA
ENSG00000273153	AC067747.1	0	NA	NA	NA	NA	NA
ENSG00000270866	AC067773.1	0	NA	NA	NA	NA	NA
ENSG00000259350	AC067805.1	0	NA	NA	NA	NA	NA
ENSG00000264697	AC067819.1	0	NA	NA	NA	NA	NA
ENSG00000266929	AC067852.1	0	NA	NA	NA	NA	NA
ENSG00000254741	AC067930.1	0	NA	NA	NA	NA	NA
ENSG00000286490	AC067942.4	0	NA	NA	NA	NA	NA
ENSG00000271629	AC067959.1	0	NA	NA	NA	NA	NA
ENSG00000267022	AC067968.1	0	NA	NA	NA	NA	NA
ENSG00000223691	AC068044.1	0	NA	NA	NA	NA	NA
ENSG00000288565	AC068057.3	0	NA	NA	NA	NA	NA
ENSG00000253871	AC068075.1	0	NA	NA	NA	NA	NA
ENSG00000224670	AC068135.1	0	NA	NA	NA	NA	NA
ENSG00000283940	AC068137.1	0	NA	NA	NA	NA	NA
ENSG00000284171	AC068137.2	0	NA	NA	NA	NA	NA
ENSG00000283393	AC068205.3	0	NA	NA	NA	NA	NA
ENSG00000283483	AC068205.4	0	NA	NA	NA	NA	NA
ENSG00000253410	AC068228.2	0	NA	NA	NA	NA	NA
ENSG00000259753	AC068234.1	0	NA	NA	NA	NA	NA
ENSG00000235127	AC068286.1	0	NA	NA	NA	NA	NA
ENSG00000236864	AC068295.1	0	NA	NA	NA	NA	NA
ENSG00000241946	AC068298.1	0	NA	NA	NA	NA	NA
ENSG00000241231	AC068308.1	0	NA	NA	NA	NA	NA
ENSG00000255498	AC068385.1	0	NA	NA	NA	NA	NA
ENSG00000286465	AC068408.2	0	NA	NA	NA	NA	NA
ENSG00000253619	AC068413.1	0	NA	NA	NA	NA	NA
ENSG00000264023	AC068418.1	0	NA	NA	NA	NA	NA
ENSG00000247765	AC068446.2	0	NA	NA	NA	NA	NA
ENSG00000258883	AC068446.3	0	NA	NA	NA	NA	NA
ENSG00000238277	AC068483.1	0	NA	NA	NA	NA	NA
ENSG00000234446	AC068489.1	0	NA	NA	NA	NA	NA
ENSG00000287793	AC068535.2	0	NA	NA	NA	NA	NA
ENSG00000283228	AC068547.1	0	NA	NA	NA	NA	NA
ENSG00000254581	AC068587.1	0	NA	NA	NA	NA	NA
ENSG00000284613	AC068587.5	0	NA	NA	NA	NA	NA
ENSG00000284663	AC068587.6	0	NA	NA	NA	NA	NA
ENSG00000284724	AC068587.7	0	NA	NA	NA	NA	NA
ENSG00000284746	AC068587.8	0	NA	NA	NA	NA	NA
ENSG00000286202	AC068616.1	0	NA	NA	NA	NA	NA
ENSG00000287977	AC068630.1	0	NA	NA	NA	NA	NA
ENSG00000283149	AC068631.2	0	NA	NA	NA	NA	NA
ENSG00000286660	AC068633.2	0	NA	NA	NA	NA	NA
ENSG00000257860	AC068643.2	0	NA	NA	NA	NA	NA
ENSG00000253275	AC068672.1	0	NA	NA	NA	NA	NA
ENSG00000286844	AC068688.1	0	NA	NA	NA	NA	NA
ENSG00000202211	AC068724.1	0	NA	NA	NA	NA	NA
ENSG00000270435	AC068733.2	0	NA	NA	NA	NA	NA
ENSG00000242828	AC068756.1	0	NA	NA	NA	NA	NA
ENSG00000255641	AC068775.1	0	NA	NA	NA	NA	NA
ENSG00000287112	AC068787.3	0	NA	NA	NA	NA	NA
ENSG00000257824	AC068789.1	0	NA	NA	NA	NA	NA
ENSG00000258542	AC068831.1	0	NA	NA	NA	NA	NA
ENSG00000259661	AC068831.3	0	NA	NA	NA	NA	NA
ENSG00000287984	AC068858.1	0	NA	NA	NA	NA	NA
ENSG00000259217	AC068867.1	0	NA	NA	NA	NA	NA
ENSG00000288625	AC068870.4	0	NA	NA	NA	NA	NA
ENSG00000250316	AC068880.1	0	NA	NA	NA	NA	NA
ENSG00000253280	AC068880.2	0	NA	NA	NA	NA	NA
ENSG00000254201	AC068880.3	0	NA	NA	NA	NA	NA
ENSG00000279919	AC068880.5	0	NA	NA	NA	NA	NA
ENSG00000236800	AC068898.1	0	NA	NA	NA	NA	NA
ENSG00000251413	AC068898.2	0	NA	NA	NA	NA	NA
ENSG00000276507	AC068944.2	0	NA	NA	NA	NA	NA
ENSG00000260122	AC068987.1	0	NA	NA	NA	NA	NA
ENSG00000261586	AC068987.3	0	NA	NA	NA	NA	NA
ENSG00000257948	AC068993.2	0	NA	NA	NA	NA	NA
ENSG00000235637	AC069023.1	0	NA	NA	NA	NA	NA
ENSG00000259621	AC069029.1	0	NA	NA	NA	NA	NA
ENSG00000263433	AC069061.1	0	NA	NA	NA	NA	NA
ENSG00000264734	AC069061.2	0	NA	NA	NA	NA	NA
ENSG00000253290	AC069113.1	0	NA	NA	NA	NA	NA
ENSG00000253397	AC069113.2	0	NA	NA	NA	NA	NA
ENSG00000253615	AC069113.3	0	NA	NA	NA	NA	NA
ENSG00000265995	AC069114.1	0	NA	NA	NA	NA	NA
ENSG00000271313	AC069114.2	0	NA	NA	NA	NA	NA
ENSG00000223897	AC069157.1	0	NA	NA	NA	NA	NA
ENSG00000251942	AC069157.2	0	NA	NA	NA	NA	NA
ENSG00000274029	AC069209.1	0	NA	NA	NA	NA	NA
ENSG00000232601	AC069218.2	0	NA	NA	NA	NA	NA
ENSG00000252989	AC069223.1	0	NA	NA	NA	NA	NA
ENSG00000256364	AC069234.2	0	NA	NA	NA	NA	NA
ENSG00000256569	AC069234.3	0	NA	NA	NA	NA	NA
ENSG00000236839	AC069280.1	0	NA	NA	NA	NA	NA
ENSG00000199231	AC069285.1	0	NA	NA	NA	NA	NA
ENSG00000227148	AC069285.2	0	NA	NA	NA	NA	NA
ENSG00000233454	AC069285.3	0	NA	NA	NA	NA	NA
ENSG00000254559	AC069287.2	0	NA	NA	NA	NA	NA
ENSG00000255229	AC069287.3	0	NA	NA	NA	NA	NA
ENSG00000232361	AC069304.1	0	NA	NA	NA	NA	NA
ENSG00000270990	AC069304.2	0	NA	NA	NA	NA	NA
ENSG00000271568	AC069304.3	0	NA	NA	NA	NA	NA
ENSG00000248739	AC069306.1	0	NA	NA	NA	NA	NA
ENSG00000223986	AC069421.1	0	NA	NA	NA	NA	NA
ENSG00000240033	AC069439.2	0	NA	NA	NA	NA	NA
ENSG00000285585	AC069444.2	0	NA	NA	NA	NA	NA
ENSG00000274732	AC069504.1	0	NA	NA	NA	NA	NA
ENSG00000223565	AC069540.1	0	NA	NA	NA	NA	NA
ENSG00000280126	AC069542.2	0	NA	NA	NA	NA	NA
ENSG00000240458	AC072046.1	0	NA	NA	NA	NA	NA
ENSG00000274149	AC072046.2	0	NA	NA	NA	NA	NA
ENSG00000253956	AC073023.1	0	NA	NA	NA	NA	NA
ENSG00000229370	AC073062.1	0	NA	NA	NA	NA	NA
ENSG00000229172	AC073065.1	0	NA	NA	NA	NA	NA
ENSG00000287749	AC073091.2	0	NA	NA	NA	NA	NA
ENSG00000271582	AC073111.2	0	NA	NA	NA	NA	NA
ENSG00000278424	AC073114.2	0	NA	NA	NA	NA	NA
ENSG00000236246	AC073135.1	0	NA	NA	NA	NA	NA
ENSG00000270997	AC073137.1	0	NA	NA	NA	NA	NA
ENSG00000228585	AC073143.1	0	NA	NA	NA	NA	NA
ENSG00000271409	AC073176.1	0	NA	NA	NA	NA	NA
ENSG00000223889	AC073188.1	0	NA	NA	NA	NA	NA
ENSG00000227305	AC073188.2	0	NA	NA	NA	NA	NA
ENSG00000230600	AC073188.3	0	NA	NA	NA	NA	NA
ENSG00000232817	AC073188.4	0	NA	NA	NA	NA	NA
ENSG00000234387	AC073188.5	0	NA	NA	NA	NA	NA
ENSG00000268181	AC073188.6	0	NA	NA	NA	NA	NA
ENSG00000239985	AC073210.2	0	NA	NA	NA	NA	NA
ENSG00000280154	AC073255.1	0	NA	NA	NA	NA	NA
ENSG00000224365	AC073261.1	0	NA	NA	NA	NA	NA
ENSG00000279201	AC073263.3	0	NA	NA	NA	NA	NA
ENSG00000229977	AC073264.1	0	NA	NA	NA	NA	NA
ENSG00000230556	AC073264.2	0	NA	NA	NA	NA	NA
ENSG00000280144	AC073308.1	0	NA	NA	NA	NA	NA
[truncated: 58,672 more rows]

## Sheet: EP
GeneID	GeneName	baseMean	log2FoldChange	lfcSE	stat	pvalue	padj
ENSG00000284332	MIR1302-2	0	NA	NA	NA	NA	NA
ENSG00000268020	OR4G4P	0	NA	NA	NA	NA	NA
ENSG00000240361	OR4G11P	0	NA	NA	NA	NA	NA
ENSG00000186092	OR4F5	0	NA	NA	NA	NA	NA
ENSG00000239945	AL627309.3	0	NA	NA	NA	NA	NA
ENSG00000241599	AL627309.4	0	NA	NA	NA	NA	NA
ENSG00000273874	MIR6859-2	0	NA	NA	NA	NA	NA
ENSG00000269732	WBP1LP7	0	NA	NA	NA	NA	NA
ENSG00000284733	OR4F29	0	NA	NA	NA	NA	NA
ENSG00000278791	AC114498.2	0	NA	NA	NA	NA	NA
ENSG00000284662	OR4F16	0	NA	NA	NA	NA	NA
ENSG00000285268	AL669831.6	0	NA	NA	NA	NA	NA
ENSG00000242590	AL645608.5	0	NA	NA	NA	NA	NA
ENSG00000278073	MIR6726	0	NA	NA	NA	NA	NA
ENSG00000283712	MIR6727	0	NA	NA	NA	NA	NA
ENSG00000284372	MIR6808	0	NA	NA	NA	NA	NA
ENSG00000264293	RN7SL657P	0	NA	NA	NA	NA	NA
ENSG00000233234	AL592464.2	0	NA	NA	NA	NA	NA
ENSG00000287396	AL592464.3	0	NA	NA	NA	NA	NA
ENSG00000231630	AL592464.1	0	NA	NA	NA	NA	NA
ENSG00000276189	AL136528.2	0	NA	NA	NA	NA	NA
ENSG00000226374	LINC01345	0	NA	NA	NA	NA	NA
ENSG00000229280	EEF1DP6	0	NA	NA	NA	NA	NA
ENSG00000284694	AL355602.1	0	NA	NA	NA	NA	NA
ENSG00000227169	Z98747.1	0	NA	NA	NA	NA	NA
ENSG00000232596	LINC01646	0	NA	NA	NA	NA	NA
ENSG00000284666	Z98259.2	0	NA	NA	NA	NA	NA
ENSG00000283356	Z97988.2	0	NA	NA	NA	NA	NA
ENSG00000271746	AL031848.2	0	NA	NA	NA	NA	NA
ENSG00000265392	MIR4252	0	NA	NA	NA	NA	NA
ENSG00000228750	LINC01672	0	NA	NA	NA	NA	NA
ENSG00000237365	AL512330.1	0	NA	NA	NA	NA	NA
ENSG00000207056	RNU1-8P	0	NA	NA	NA	NA	NA
ENSG00000237728	CAMTA1-AS2	0	NA	NA	NA	NA	NA
ENSG00000270330	AL009183.1	0	NA	NA	NA	NA	NA
ENSG00000200975	RNU1-7P	0	NA	NA	NA	NA	NA
ENSG00000251977	RNU6-991P	0	NA	NA	NA	NA	NA
ENSG00000229716	RPL23AP19	0	NA	NA	NA	NA	NA
ENSG00000232663	AL139415.2	0	NA	NA	NA	NA	NA
ENSG00000265141	RN7SL451P	0	NA	NA	NA	NA	NA
ENSG00000252404	AL158048.1	0	NA	NA	NA	NA	NA
ENSG00000284357	MIR34A	0	NA	NA	NA	NA	NA
ENSG00000252956	RNA5SP40	0	NA	NA	NA	NA	NA
ENSG00000233268	AL691449.1	0	NA	NA	NA	NA	NA
ENSG00000223989	AL357140.1	0	NA	NA	NA	NA	NA
ENSG00000241326	AL603962.1	0	NA	NA	NA	NA	NA
ENSG00000264501	RN7SL731P	0	NA	NA	NA	NA	NA
ENSG00000203469	AL354956.1	0	NA	NA	NA	NA	NA
ENSG00000225158	HSPE1P24	0	NA	NA	NA	NA	NA
ENSG00000276470	AL021155.2	0	NA	NA	NA	NA	NA
ENSG00000278852	AL021155.3	0	NA	NA	NA	NA	NA
ENSG00000275915	AL021155.1	0	NA	NA	NA	NA	NA
ENSG00000199347	RNU5E-1	0	NA	NA	NA	NA	NA
ENSG00000276869	MIR6729	0	NA	NA	NA	NA	NA
ENSG00000201135	RNU6-777P	0	NA	NA	NA	NA	NA
ENSG00000283789	MIR7846	0	NA	NA	NA	NA	NA
ENSG00000263676	MIR4632	0	NA	NA	NA	NA	NA
ENSG00000225196	RPL10P17	0	NA	NA	NA	NA	NA
ENSG00000252969	SNORA70	0	NA	NA	NA	NA	NA
ENSG00000226166	AC244670.1	0	NA	NA	NA	NA	NA
ENSG00000116721	PRAMEF1	0	NA	NA	NA	NA	NA
ENSG00000228338	LINC01784	0	NA	NA	NA	NA	NA
ENSG00000239810	PRAMEF11	0	NA	NA	NA	NA	NA
ENSG00000231103	PRAMEF30P	0	NA	NA	NA	NA	NA
ENSG00000120952	PRAMEF2	0	NA	NA	NA	NA	NA
ENSG00000243073	PRAMEF4	0	NA	NA	NA	NA	NA
ENSG00000187545	PRAMEF10	0	NA	NA	NA	NA	NA
ENSG00000204510	PRAMEF7	0	NA	NA	NA	NA	NA
ENSG00000207434	RNU6-1072P	0	NA	NA	NA	NA	NA
ENSG00000234064	PRAMEF29P	0	NA	NA	NA	NA	NA
ENSG00000232423	PRAMEF6	0	NA	NA	NA	NA	NA
ENSG00000274178	PRAMEF28P	0	NA	NA	NA	NA	NA
ENSG00000274764	PRAMEF27	0	NA	NA	NA	NA	NA
ENSG00000229571	PRAMEF25	0	NA	NA	NA	NA	NA
ENSG00000277862	PRAMEF34P	0	NA	NA	NA	NA	NA
ENSG00000236179	PRAMEF35P	0	NA	NA	NA	NA	NA
ENSG00000229978	PRAMEF36P	0	NA	NA	NA	NA	NA
ENSG00000233336	AC245056.1	0	NA	NA	NA	NA	NA
ENSG00000280267	PRAMEF26	0	NA	NA	NA	NA	NA
ENSG00000204505	PRAMEF9	0	NA	NA	NA	NA	NA
ENSG00000279169	PRAMEF13	0	NA	NA	NA	NA	NA
ENSG00000279804	PRAMEF18	0	NA	NA	NA	NA	NA
ENSG00000250894	PRAMEF31P	0	NA	NA	NA	NA	NA
ENSG00000270601	PRAMEF5	0	NA	NA	NA	NA	NA
ENSG00000231219	PRAMEF32P	0	NA	NA	NA	NA	NA
ENSG00000207511	RNU6-771P	0	NA	NA	NA	NA	NA
ENSG00000182330	PRAMEF8	0	NA	NA	NA	NA	NA
ENSG00000237700	PRAMEF33	0	NA	NA	NA	NA	NA
ENSG00000204501	PRAMEF15	0	NA	NA	NA	NA	NA
ENSG00000228229	AC243961.1	0	NA	NA	NA	NA	NA
ENSG00000204481	PRAMEF14	0	NA	NA	NA	NA	NA
ENSG00000204480	PRAMEF19	0	NA	NA	NA	NA	NA
ENSG00000204479	PRAMEF17	0	NA	NA	NA	NA	NA
ENSG00000204478	PRAMEF20	0	NA	NA	NA	NA	NA
ENSG00000259961	AL354712.1	0	NA	NA	NA	NA	NA
ENSG00000215909	BRWD1P1	0	NA	NA	NA	NA	NA
ENSG00000252151	RNU6-1265P	0	NA	NA	NA	NA	NA
ENSG00000236500	CD24P1	0	NA	NA	NA	NA	NA
ENSG00000215695	RSC1A1	0	NA	NA	NA	NA	NA
ENSG00000231353	AL355994.1	0	NA	NA	NA	NA	NA
ENSG00000275503	AL355994.5	0	NA	NA	NA	NA	NA
ENSG00000224966	TBC1D3P6	0	NA	NA	NA	NA	NA
ENSG00000233078	AL355994.3	0	NA	NA	NA	NA	NA
ENSG00000234166	ARHGEF19-AS1	0	NA	NA	NA	NA	NA
ENSG00000224174	AL137802.1	0	NA	NA	NA	NA	NA
ENSG00000225710	AL355149.1	0	NA	NA	NA	NA	NA
ENSG00000283773	AL137798.3	0	NA	NA	NA	NA	NA
ENSG00000207513	RNU1-3	0	NA	NA	NA	NA	NA
ENSG00000207389	RNU1-4	0	NA	NA	NA	NA	NA
ENSG00000230239	BX284668.3	0	NA	NA	NA	NA	NA
ENSG00000263811	MIR3675	0	NA	NA	NA	NA	NA
ENSG00000277234	RNU1-5P	0	NA	NA	NA	NA	NA
ENSG00000235241	BX284668.4	0	NA	NA	NA	NA	NA
ENSG00000288636	AL049569.3	0	NA	NA	NA	NA	NA
ENSG00000227751	RCC2-AS1	0	NA	NA	NA	NA	NA
ENSG00000284653	AL357509.1	0	NA	NA	NA	NA	NA
ENSG00000261781	LINC01654	0	NA	NA	NA	NA	NA
ENSG00000230035	IGSF21-AS1	0	NA	NA	NA	NA	NA
ENSG00000235282	DYNLL1P3	0	NA	NA	NA	NA	NA
ENSG00000225478	AL031737.1	0	NA	NA	NA	NA	NA
ENSG00000265606	MIR4695	0	NA	NA	NA	NA	NA
ENSG00000201609	RNU4-28P	0	NA	NA	NA	NA	NA
ENSG00000242688	RN7SL304P	0	NA	NA	NA	NA	NA
ENSG00000228105	LINC01757	0	NA	NA	NA	NA	NA
ENSG00000226487	AL139254.1	0	NA	NA	NA	NA	NA
ENSG00000284005	MIR6084	0	NA	NA	NA	NA	NA
ENSG00000221808	MIR1256	0	NA	NA	NA	NA	NA
ENSG00000236216	PPP1R11P1	0	NA	NA	NA	NA	NA
ENSG00000236009	AL592309.2	0	NA	NA	NA	NA	NA
ENSG00000176378	PFN1P10	0	NA	NA	NA	NA	NA
ENSG00000278124	RN7SL186P	0	NA	NA	NA	NA	NA
ENSG00000285794	AL031281.1	0	NA	NA	NA	NA	NA
ENSG00000276835	MIR6127	0	NA	NA	NA	NA	NA
ENSG00000252578	RNU6-135P	0	NA	NA	NA	NA	NA
ENSG00000201405	AL109936.1	0	NA	NA	NA	NA	NA
ENSG00000229239	AL451000.1	0	NA	NA	NA	NA	NA
ENSG00000232557	AL590609.2	0	NA	NA	NA	NA	NA
ENSG00000264926	MIR378F	0	NA	NA	NA	NA	NA
ENSG00000230703	MYOM3-AS1	0	NA	NA	NA	NA	NA
ENSG00000278034	MIR6731	0	NA	NA	NA	NA	NA
ENSG00000264371	MIR4425	0	NA	NA	NA	NA	NA
ENSG00000233755	AL050344.1	0	NA	NA	NA	NA	NA
ENSG00000233419	IFITM3P7	0	NA	NA	NA	NA	NA
ENSG00000255054	AL020996.2	0	NA	NA	NA	NA	NA
ENSG00000272478	AL020996.3	0	NA	NA	NA	NA	NA
ENSG00000283938	MIR3917	0	NA	NA	NA	NA	NA
ENSG00000252190	AL592064.1	0	NA	NA	NA	NA	NA
ENSG00000142684	ZNF593	0	NA	NA	NA	NA	NA
ENSG00000238705	MIR1976	0	NA	NA	NA	NA	NA
ENSG00000243905	RN7SL679P	0	NA	NA	NA	NA	NA
ENSG00000252802	Y_RNA	0	NA	NA	NA	NA	NA
ENSG00000252429	RNU7-29P	0	NA	NA	NA	NA	NA
ENSG00000229247	AL627313.1	0	NA	NA	NA	NA	NA
ENSG00000238316	AL627082.2	0	NA	NA	NA	NA	NA
ENSG00000235069	AL627082.1	0	NA	NA	NA	NA	NA
ENSG00000226698	AL034380.1	0	NA	NA	NA	NA	NA
ENSG00000224311	AL590640.1	0	NA	NA	NA	NA	NA
ENSG00000206767	RNU6-949P	0	NA	NA	NA	NA	NA
ENSG00000226662	CHMP1AP1	0	NA	NA	NA	NA	NA
ENSG00000207095	RNU6-424P	0	NA	NA	NA	NA	NA
ENSG00000223062	RNU6-1245P	0	NA	NA	NA	NA	NA
ENSG00000228943	AL137792.2	0	NA	NA	NA	NA	NA
ENSG00000253005	RNU6-176P	0	NA	NA	NA	NA	NA
ENSG00000274266	SNORA73A	0	NA	NA	NA	NA	NA
ENSG00000278274	SNORA61	0	NA	NA	NA	NA	NA
ENSG00000273544	SNORA44	0	NA	NA	NA	NA	NA
ENSG00000274582	SNORA16A	0	NA	NA	NA	NA	NA
ENSG00000280498	SNORA16A	0	NA	NA	NA	NA	NA
ENSG00000270103	AL360012.1	0	NA	NA	NA	NA	NA
ENSG00000274978	RNU11	0	NA	NA	NA	NA	NA
ENSG00000277916	AL357500.2	0	NA	NA	NA	NA	NA
ENSG00000228176	AC092265.1	0	NA	NA	NA	NA	NA
ENSG00000233372	AL137076.1	0	NA	NA	NA	NA	NA
ENSG00000231251	AL021921.1	0	NA	NA	NA	NA	NA
ENSG00000236335	AL161638.2	0	NA	NA	NA	NA	NA
ENSG00000231949	AL161638.1	0	NA	NA	NA	NA	NA
ENSG00000264773	MIR4420	0	NA	NA	NA	NA	NA
ENSG00000222784	RN7SKP91	0	NA	NA	NA	NA	NA
ENSG00000266210	RN7SL371P	0	NA	NA	NA	NA	NA
ENSG00000215900	SELENOWP1	0	NA	NA	NA	NA	NA
ENSG00000225142	AC114495.1	0	NA	NA	NA	NA	NA
ENSG00000250135	AL049795.2	0	NA	NA	NA	NA	NA
ENSG00000277617	Metazoa_SRP	0	NA	NA	NA	NA	NA
ENSG00000252450	Y_RNA	0	NA	NA	NA	NA	NA
ENSG00000263529	RN7SL122P	0	NA	NA	NA	NA	NA
ENSG00000284721	AL662907.3	0	NA	NA	NA	NA	NA
ENSG00000234512	TLR12P	0	NA	NA	NA	NA	NA
ENSG00000227000	HSPD1P14	0	NA	NA	NA	NA	NA
ENSG00000176256	HMGB4	0	NA	NA	NA	NA	NA
ENSG00000201148	RNA5SP42	0	NA	NA	NA	NA	NA
ENSG00000270241	AC115286.1	0	NA	NA	NA	NA	NA
ENSG00000207941	MIR552	0	NA	NA	NA	NA	NA
ENSG00000230163	AL122010.1	0	NA	NA	NA	NA	NA
ENSG00000233940	RPL12P45	0	NA	NA	NA	NA	NA
ENSG00000278702	Metazoa_SRP	0	NA	NA	NA	NA	NA
ENSG00000271914	AL139286.1	0	NA	NA	NA	NA	NA
ENSG00000142694	EVA1B	0	NA	NA	NA	NA	NA
ENSG00000222821	RNU4-27P	0	NA	NA	NA	NA	NA
ENSG00000230214	FTLP18	0	NA	NA	NA	NA	NA
ENSG00000264698	MIR4255	0	NA	NA	NA	NA	NA
ENSG00000207328	RNU6-636P	0	NA	NA	NA	NA	NA
ENSG00000252368	RNA5SP43	0	NA	NA	NA	NA	NA
ENSG00000283724	MIR6732	0	NA	NA	NA	NA	NA
ENSG00000233728	AL929472.3	0	NA	NA	NA	NA	NA
ENSG00000230955	AL929472.2	0	NA	NA	NA	NA	NA
ENSG00000277168	Metazoa_SRP	0	NA	NA	NA	NA	NA
ENSG00000284632	AL354702.1	0	NA	NA	NA	NA	NA
ENSG00000273637	AL139260.2	0	NA	NA	NA	NA	NA
ENSG00000207466	Y_RNA	0	NA	NA	NA	NA	NA
ENSG00000252413	RNU7-121P	0	NA	NA	NA	NA	NA
ENSG00000229213	AL033527.1	0	NA	NA	NA	NA	NA
ENSG00000284678	LINC02811	0	NA	NA	NA	NA	NA
ENSG00000207356	Y_RNA	0	NA	NA	NA	NA	NA
ENSG00000226745	OAZ1P1	0	NA	NA	NA	NA	NA
ENSG00000213172	AL031985.1	0	NA	NA	NA	NA	NA
ENSG00000264582	RN7SL326P	0	NA	NA	NA	NA	NA
ENSG00000228940	AL391730.1	0	NA	NA	NA	NA	NA
ENSG00000286668	AL391730.2	0	NA	NA	NA	NA	NA
ENSG00000233118	UBE2V1P8	0	NA	NA	NA	NA	NA
ENSG00000252563	RNA5SP45	0	NA	NA	NA	NA	NA
ENSG00000230881	AL445933.2	0	NA	NA	NA	NA	NA
ENSG00000284895	AC119676.1	0	NA	NA	NA	NA	NA
ENSG00000228776	AC114492.1	0	NA	NA	NA	NA	NA
ENSG00000228452	AC098484.1	0	NA	NA	NA	NA	NA
ENSG00000283136	AL161637.2	0	NA	NA	NA	NA	NA
ENSG00000284410	MIR6733	0	NA	NA	NA	NA	NA
ENSG00000283836	MIR6734	0	NA	NA	NA	NA	NA
ENSG00000229372	SZT2-AS1	0	NA	NA	NA	NA	NA
ENSG00000274975	MIR6735	0	NA	NA	NA	NA	NA
ENSG00000178922	HYI	0	NA	NA	NA	NA	NA
ENSG00000284989	AL451062.3	0	NA	NA	NA	NA	NA
ENSG00000283477	MIR6079	0	NA	NA	NA	NA	NA
ENSG00000227163	AL139220.1	0	NA	NA	NA	NA	NA
ENSG00000271647	KRT8P47	0	NA	NA	NA	NA	NA
ENSG00000239560	RN7SL479P	0	NA	NA	NA	NA	NA
ENSG00000226804	AL359839.1	0	NA	NA	NA	NA	NA
ENSG00000200171	Y_RNA	0	NA	NA	NA	NA	NA
ENSG00000238037	OOSP1P1	0	NA	NA	NA	NA	NA
ENSG00000227994	AL035417.1	0	NA	NA	NA	NA	NA
ENSG00000199385	RNU6-369P	0	NA	NA	NA	NA	NA
ENSG00000263381	MIR5584	0	NA	NA	NA	NA	NA
ENSG00000264294	SNORD55	0	NA	NA	NA	NA	NA
ENSG00000207421	SNORD38B	0	NA	NA	NA	NA	NA
ENSG00000281859	SNORD38B	0	NA	NA	NA	NA	NA
ENSG00000202444	RNU5E-6P	0	NA	NA	NA	NA	NA
ENSG00000253039	RNA5SP47	0	NA	NA	NA	NA	NA
ENSG00000229815	CCNB1IP1P1	0	NA	NA	NA	NA	NA
ENSG00000288208	AL451136.1	0	NA	NA	NA	NA	NA
ENSG00000278139	P3R3URF-PIK3R3	0	NA	NA	NA	NA	NA
ENSG00000250719	P3R3URF	0	NA	NA	NA	NA	NA
ENSG00000228237	EFCAB14-AS1	0	NA	NA	NA	NA	NA
ENSG00000238145	AL731892.1	0	NA	NA	NA	NA	NA
ENSG00000259832	CYP4A26P	0	NA	NA	NA	NA	NA
ENSG00000261196	CYP4A43P	0	NA	NA	NA	NA	NA
ENSG00000261593	CYP4A27P	0	NA	NA	NA	NA	NA
ENSG00000225514	MTND1P34	0	NA	NA	NA	NA	NA
ENSG00000271355	AL356458.1	0	NA	NA	NA	NA	NA
ENSG00000229554	RPL21P24	0	NA	NA	NA	NA	NA
ENSG00000223814	AL691459.1	0	NA	NA	NA	NA	NA
ENSG00000231413	AL356289.1	0	NA	NA	NA	NA	NA
ENSG00000206700	RNU6-723P	0	NA	NA	NA	NA	NA
ENSG00000232514	AL356968.1	0	NA	NA	NA	NA	NA
ENSG00000286597	AL645507.1	0	NA	NA	NA	NA	NA
ENSG00000233595	MTND2P29	0	NA	NA	NA	NA	NA
ENSG00000230828	AL583843.1	0	NA	NA	NA	NA	NA
ENSG00000233407	AL592182.1	0	NA	NA	NA	NA	NA
ENSG00000284696	LINC02808	0	NA	NA	NA	NA	NA
ENSG00000229316	HMGB1P45	0	NA	NA	NA	NA	NA
ENSG00000284700	AL049637.1	0	NA	NA	NA	NA	NA
ENSG00000207194	RNU6-1026P	0	NA	NA	NA	NA	NA
ENSG00000265538	MIR4421	0	NA	NA	NA	NA	NA
ENSG00000275816	MIR6500	0	NA	NA	NA	NA	NA
ENSG00000204006	C1orf185	0	NA	NA	NA	NA	NA
ENSG00000200262	Y_RNA	0	NA	NA	NA	NA	NA
ENSG00000283899	MIR761	0	NA	NA	NA	NA	NA
ENSG00000264613	RN7SL290P	0	NA	NA	NA	NA	NA
ENSG00000236004	AL139156.3	0	NA	NA	NA	NA	NA
ENSG00000239640	RN7SL62P	0	NA	NA	NA	NA	NA
ENSG00000266188	AC099677.6	0	NA	NA	NA	NA	NA
ENSG00000232993	AL445183.1	0	NA	NA	NA	NA	NA
ENSG00000227644	HIGD1AP11	0	NA	NA	NA	NA	NA
ENSG00000234578	AL355483.3	0	NA	NA	NA	NA	NA
ENSG00000226938	AC119428.1	0	NA	NA	NA	NA	NA
ENSG00000230138	LINC02812	0	NA	NA	NA	NA	NA
ENSG00000288527	AL365445.1	0	NA	NA	NA	NA	NA
ENSG00000239007	RNU7-95P	0	NA	NA	NA	NA	NA
ENSG00000229687	AL049745.2	0	NA	NA	NA	NA	NA
ENSG00000279049	AL353898.2	0	NA	NA	NA	NA	NA
ENSG00000157211	CDCP2	0	NA	NA	NA	NA	NA
ENSG00000237173	AC099796.1	0	NA	NA	NA	NA	NA
ENSG00000233271	AL590440.1	0	NA	NA	NA	NA	NA
ENSG00000265822	MIR4422	0	NA	NA	NA	NA	NA
ENSG00000231900	GOT2P1	0	NA	NA	NA	NA	NA
ENSG00000232198	MTCO2P34	0	NA	NA	NA	NA	NA
ENSG00000199831	RN7SKP291	0	NA	NA	NA	NA	NA
ENSG00000252162	RNU6-830P	0	NA	NA	NA	NA	NA
ENSG00000272051	Y_RNA	0	NA	NA	NA	NA	NA
ENSG00000233079	LINC01755	0	NA	NA	NA	NA	NA
ENSG00000230250	LINC01753	0	NA	NA	NA	NA	NA
ENSG00000227104	PIGQP1	0	NA	NA	NA	NA	NA
ENSG00000235612	AL353681.1	0	NA	NA	NA	NA	NA
ENSG00000230546	AL445193.1	0	NA	NA	NA	NA	NA
ENSG00000264128	RN7SL713P	0	NA	NA	NA	NA	NA
ENSG00000237853	NFIA-AS1	0	NA	NA	NA	NA	NA
ENSG00000287224	AC099791.4	0	NA	NA	NA	NA	NA
ENSG00000263908	MIR3116-1	0	NA	NA	NA	NA	NA
ENSG00000283690	MIR3116-2	0	NA	NA	NA	NA	NA
ENSG00000234204	PIGPP2	0	NA	NA	NA	NA	NA
ENSG00000234088	RPS15AP7	0	NA	NA	NA	NA	NA
ENSG00000200174	Y_RNA	0	NA	NA	NA	NA	NA
ENSG00000201153	RNU6-371P	0	NA	NA	NA	NA	NA
ENSG00000229537	LINC01739	0	NA	NA	NA	NA	NA
ENSG00000286455	AL162400.3	0	NA	NA	NA	NA	NA
ENSG00000227485	AL162400.1	0	NA	NA	NA	NA	NA
ENSG00000229225	AL162400.2	0	NA	NA	NA	NA	NA
ENSG00000203605	AC096543.1	0	NA	NA	NA	NA	NA
ENSG00000252259	RNA5SP49	0	NA	NA	NA	NA	NA
ENSG00000228734	AC096543.2	0	NA	NA	NA	NA	NA
ENSG00000223683	RPSAP65	0	NA	NA	NA	NA	NA
ENSG00000252784	Y_RNA	0	NA	NA	NA	NA	NA
ENSG00000276884	AL109925.3	0	NA	NA	NA	NA	NA
ENSG00000278287	AL109925.6	0	NA	NA	NA	NA	NA
ENSG00000277565	AL109925.4	0	NA	NA	NA	NA	NA
ENSG00000275823	AL109925.2	0	NA	NA	NA	NA	NA
ENSG00000277689	AL109925.5	0	NA	NA	NA	NA	NA
ENSG00000274199	AL109925.1	0	NA	NA	NA	NA	NA
ENSG00000238653	RNU7-62P	0	NA	NA	NA	NA	NA
ENSG00000234784	AL606517.2	0	NA	NA	NA	NA	NA
ENSG00000235804	AL357078.1	0	NA	NA	NA	NA	NA
ENSG00000234496	MRPS21P1	0	NA	NA	NA	NA	NA
ENSG00000285079	AL513493.1	0	NA	NA	NA	NA	NA
ENSG00000239319	RN7SL854P	0	NA	NA	NA	NA	NA
ENSG00000227466	PDE4B-AS1	0	NA	NA	NA	NA	NA
ENSG00000223152	RNU4-88P	0	NA	NA	NA	NA	NA
ENSG00000252433	AL133320.1	0	NA	NA	NA	NA	NA
ENSG00000253074	RNU6-586P	0	NA	NA	NA	NA	NA
ENSG00000252116	RNU4ATAC4P	0	NA	NA	NA	NA	NA
ENSG00000207504	RNU6-1031P	0	NA	NA	NA	NA	NA
ENSG00000238139	AL590559.1	0	NA	NA	NA	NA	NA
ENSG00000242482	RN7SL392P	0	NA	NA	NA	NA	NA
ENSG00000232048	HNRNPCP9	0	NA	NA	NA	NA	NA
ENSG00000225242	COX6B1P7	0	NA	NA	NA	NA	NA
ENSG00000237622	ELOCP18	0	NA	NA	NA	NA	NA
ENSG00000229440	AL139413.1	0	NA	NA	NA	NA	NA
ENSG00000225167	TXNP2	0	NA	NA	NA	NA	NA
ENSG00000235446	LINC02791	0	NA	NA	NA	NA	NA
ENSG00000270615	SGO1P1	0	NA	NA	NA	NA	NA
ENSG00000240692	RN7SL538P	0	NA	NA	NA	NA	NA
ENSG00000229359	PIN1P1	0	NA	NA	NA	NA	NA
ENSG00000237033	CASP3P1	0	NA	NA	NA	NA	NA
ENSG00000226208	AL513285.1	0	NA	NA	NA	NA	NA
ENSG00000227207	RPL31P12	0	NA	NA	NA	NA	NA
ENSG00000212366	RNU6-1246P	0	NA	NA	NA	NA	NA
ENSG00000229636	KRT8P21	0	NA	NA	NA	NA	NA
ENSG00000251825	RN7SKP19	0	NA	NA	NA	NA	NA
ENSG00000200601	RNA5SP50	0	NA	NA	NA	NA	NA
ENSG00000252005	RNU4ATAC8P	0	NA	NA	NA	NA	NA
ENSG00000229943	AC133865.1	0	NA	NA	NA	NA	NA
ENSG00000206999	RNU6-622P	0	NA	NA	NA	NA	NA
ENSG00000206620	SNORD45C	0	NA	NA	NA	NA	NA
ENSG00000207241	SNORD45A	0	NA	NA	NA	NA	NA
ENSG00000201487	SNORD45B	0	NA	NA	NA	NA	NA
ENSG00000225605	AC092813.1	0	NA	NA	NA	NA	NA
ENSG00000223905	AC103592.1	0	NA	NA	NA	NA	NA
ENSG00000237552	LINC02567	0	NA	NA	NA	NA	NA
ENSG00000233099	AC095030.1	0	NA	NA	NA	NA	NA
ENSG00000232672	ACTG1P21	0	NA	NA	NA	NA	NA
ENSG00000222849	RNA5SP21	0	NA	NA	NA	NA	NA
ENSG00000212308	RNA5SP23	0	NA	NA	NA	NA	NA
ENSG00000235011	AL353651.1	0	NA	NA	NA	NA	NA
ENSG00000282898	AL353651.2	0	NA	NA	NA	NA	NA
ENSG00000285409	AC099671.1	0	NA	NA	NA	NA	NA
ENSG00000260322	AC098657.2	0	NA	NA	NA	NA	NA
ENSG00000277670	AC098657.3	0	NA	NA	NA	NA	NA
ENSG00000236407	HMGB1P18	0	NA	NA	NA	NA	NA
ENSG00000227062	AL596276.1	0	NA	NA	NA	NA	NA
ENSG00000234108	AL596276.2	0	NA	NA	NA	NA	NA
ENSG00000234184	LINC01781	0	NA	NA	NA	NA	NA
ENSG00000227937	MTND2P30	0	NA	NA	NA	NA	NA
ENSG00000235089	AL357632.1	0	NA	NA	NA	NA	NA
ENSG00000242598	MED28P8	0	NA	NA	NA	NA	NA
ENSG00000229486	AC104454.1	0	NA	NA	NA	NA	NA
ENSG00000201620	RNA5SP51	0	NA	NA	NA	NA	NA
ENSG00000229505	AC104455.1	0	NA	NA	NA	NA	NA
ENSG00000231349	AC119749.1	0	NA	NA	NA	NA	NA
ENSG00000224466	CDCA4P2	0	NA	NA	NA	NA	NA
ENSG00000270507	AL049861.1	0	NA	NA	NA	NA	NA
ENSG00000239504	RN7SL583P	0	NA	NA	NA	NA	NA
ENSG00000237959	RPL36AP10	0	NA	NA	NA	NA	NA
ENSG00000202385	Y_RNA	0	NA	NA	NA	NA	NA
ENSG00000284637	AC099063.3	0	NA	NA	NA	NA	NA
ENSG00000237568	AC099063.1	0	NA	NA	NA	NA	NA
ENSG00000233235	BX119321.1	0	NA	NA	NA	NA	NA
ENSG00000288629	AC099569.1	0	NA	NA	NA	NA	NA
ENSG00000230735	AC093423.2	0	NA	NA	NA	NA	NA
ENSG00000271949	AC093423.3	0	NA	NA	NA	NA	NA
ENSG00000199666	SNORD3G	0	NA	NA	NA	NA	NA
ENSG00000239794	RN7SL653P	0	NA	NA	NA	NA	NA
ENSG00000233228	LPCAT2BP	0	NA	NA	NA	NA	NA
ENSG00000226773	AL663109.1	0	NA	NA	NA	NA	NA
ENSG00000233125	ACTBP12	0	NA	NA	NA	NA	NA
ENSG00000242764	RN7SL824P	0	NA	NA	NA	NA	NA
ENSG00000201317	RNU4-59P	0	NA	NA	NA	NA	NA
ENSG00000234202	H3P3	0	NA	NA	NA	NA	NA
ENSG00000206680	SNORD21	0	NA	NA	NA	NA	NA
ENSG00000252121	RNU6-970P	0	NA	NA	NA	NA	NA
ENSG00000239710	RN7SL692P	0	NA	NA	NA	NA	NA
ENSG00000252752	RNU6-210P	0	NA	NA	NA	NA	NA
ENSG00000222664	RN7SKP123	0	NA	NA	NA	NA	NA
ENSG00000251837	Y_RNA	0	NA	NA	NA	NA	NA
ENSG00000235794	MTND3P21	0	NA	NA	NA	NA	NA
ENSG00000232752	MTCO3P21	0	NA	NA	NA	NA	NA
ENSG00000229842	MTATP6P13	0	NA	NA	NA	NA	NA
ENSG00000264963	RN7SL440P	0	NA	NA	NA	NA	NA
ENSG00000178596	GAPDHP29	0	NA	NA	NA	NA	NA
ENSG00000232918	AC118469.1	0	NA	NA	NA	NA	NA
ENSG00000228504	LINC01760	0	NA	NA	NA	NA	NA
ENSG00000230434	LINC01650	0	NA	NA	NA	NA	NA
ENSG00000233907	LINC01761	0	NA	NA	NA	NA	NA
ENSG00000200800	RNU1-130P	0	NA	NA	NA	NA	NA
ENSG00000231987	LINC01787	0	NA	NA	NA	NA	NA
ENSG00000225923	AC092393.1	0	NA	NA	NA	NA	NA
ENSG00000241992	RN7SL831P	0	NA	NA	NA	NA	NA
ENSG00000234226	NDUFS5P2	0	NA	NA	NA	NA	NA
ENSG00000223229	RN7SKP270	0	NA	NA	NA	NA	NA
ENSG00000230718	AC114878.1	0	NA	NA	NA	NA	NA
ENSG00000284247	MIR2682	0	NA	NA	NA	NA	NA
ENSG00000284202	MIR137	0	NA	NA	NA	NA	NA
ENSG00000201491	RNU4-75P	0	NA	NA	NA	NA	NA
ENSG00000202254	Y_RNA	0	NA	NA	NA	NA	NA
ENSG00000231996	AC096949.1	0	NA	NA	NA	NA	NA
ENSG00000223906	AC104457.2	0	NA	NA	NA	NA	NA
ENSG00000213421	AC099670.1	0	NA	NA	NA	NA	NA
ENSG00000230402	LINC01349	0	NA	NA	NA	NA	NA
ENSG00000224685	AC099670.2	0	NA	NA	NA	NA	NA
ENSG00000252765	AC093157.3	0	NA	NA	NA	NA	NA
ENSG00000271578	AC119501.1	0	NA	NA	NA	NA	NA
ENSG00000173810	PPIAP7	0	NA	NA	NA	NA	NA
ENSG00000252530	RNU6-965P	0	NA	NA	NA	NA	NA
ENSG00000252717	RNU6-352P	0	NA	NA	NA	NA	NA
ENSG00000271277	AL356280.1	0	NA	NA	NA	NA	NA
ENSG00000162699	DNAJA1P5	0	NA	NA	NA	NA	NA
ENSG00000234257	SOD2P1	0	NA	NA	NA	NA	NA
ENSG00000236085	ACTG1P4	0	NA	NA	NA	NA	NA
ENSG00000243480	AMY2A	0	NA	NA	NA	NA	NA
ENSG00000237763	AMY1A	0	NA	NA	NA	NA	NA
ENSG00000234441	AC105272.1	0	NA	NA	NA	NA	NA
ENSG00000174876	AMY1B	0	NA	NA	NA	NA	NA
ENSG00000227408	AMYP1	0	NA	NA	NA	NA	NA
ENSG00000187733	AMY1C	0	NA	NA	NA	NA	NA
ENSG00000228347	FTLP17	0	NA	NA	NA	NA	NA
ENSG00000285981	AL591888.1	0	NA	NA	NA	NA	NA
ENSG00000225036	CDK4P1	0	NA	NA	NA	NA	NA
ENSG00000230768	LINC01676	0	NA	NA	NA	NA	NA
ENSG00000233047	LINC01677	0	NA	NA	NA	NA	NA
ENSG00000237480	AL355306.2	0	NA	NA	NA	NA	NA
ENSG00000230932	AL355306.1	0	NA	NA	NA	NA	NA
ENSG00000270976	AL596327.1	0	NA	NA	NA	NA	NA
ENSG00000233449	MTATP6P14	0	NA	NA	NA	NA	NA
ENSG00000232551	MTCO1P14	0	NA	NA	NA	NA	NA
ENSG00000237460	LINC01661	0	NA	NA	NA	NA	NA
ENSG00000275455	MIR7852	0	NA	NA	NA	NA	NA
ENSG00000260879	AL359258.2	0	NA	NA	NA	NA	NA
ENSG00000238122	AL359258.1	0	NA	NA	NA	NA	NA
ENSG00000243967	NBPF5P	0	NA	NA	NA	NA	NA
ENSG00000224698	AL390038.1	0	NA	NA	NA	NA	NA
ENSG00000283354	AL392088.2	0	NA	NA	NA	NA	NA
ENSG00000228054	RANP5	0	NA	NA	NA	NA	NA
ENSG00000278249	SCARNA2	0	NA	NA	NA	NA	NA
ENSG00000270066	AL356488.2	0	NA	NA	NA	NA	NA
ENSG00000254942	AL355310.3	0	NA	NA	NA	NA	NA
ENSG00000225113	AL355310.1	0	NA	NA	NA	NA	NA
ENSG00000284443	MIR197	0	NA	NA	NA	NA	NA
ENSG00000228703	AL355310.2	0	NA	NA	NA	NA	NA
ENSG00000200536	AL137790.1	0	NA	NA	NA	NA	NA
ENSG00000270380	AL358215.1	0	NA	NA	NA	NA	NA
ENSG00000282887	AL358215.2	0	NA	NA	NA	NA	NA
ENSG00000143105	KCNA10	0	NA	NA	NA	NA	NA
ENSG00000232791	OR11I1P	0	NA	NA	NA	NA	NA
ENSG00000225672	CCNT2P1	0	NA	NA	NA	NA	NA
ENSG00000252760	RNA5SP54	0	NA	NA	NA	NA	NA
ENSG00000272982	AL355816.1	0	NA	NA	NA	NA	NA
ENSG00000273221	AL355816.2	0	NA	NA	NA	NA	NA
ENSG00000229283	AL356387.1	0	NA	NA	NA	NA	NA
ENSG00000232240	AL356387.2	0	NA	NA	NA	NA	NA
ENSG00000200360	RNU6-792P	0	NA	NA	NA	NA	NA
ENSG00000234388	TXNP3	0	NA	NA	NA	NA	NA
ENSG00000238761	AL591521.1	0	NA	NA	NA	NA	NA
ENSG00000237278	RLIMP2	0	NA	NA	NA	NA	NA
ENSG00000238256	MTND5P20	0	NA	NA	NA	NA	NA
ENSG00000232895	AL121999.1	0	NA	NA	NA	NA	NA
ENSG00000273698	MRPL57P1	0	NA	NA	NA	NA	NA
ENSG00000271419	AL035410.2	0	NA	NA	NA	NA	NA
ENSG00000242769	RN7SL432P	0	NA	NA	NA	NA	NA
ENSG00000227970	NR1H5P	0	NA	NA	NA	NA	NA
ENSG00000287103	AL512638.3	0	NA	NA	NA	NA	NA
ENSG00000229101	ELOCP20	0	NA	NA	NA	NA	NA
ENSG00000232185	CNOT7P2	0	NA	NA	NA	NA	NA
ENSG00000270631	AL592436.2	0	NA	NA	NA	NA	NA
ENSG00000239984	RN7SL420P	0	NA	NA	NA	NA	NA
ENSG00000207502	AL592436.1	0	NA	NA	NA	NA	NA
ENSG00000212385	RNU6-817P	0	NA	NA	NA	NA	NA
ENSG00000200547	AL390066.1	0	NA	NA	NA	NA	NA
ENSG00000211543	MIR320B1	0	NA	NA	NA	NA	NA
ENSG00000231072	GAPDHP64	0	NA	NA	NA	NA	NA
ENSG00000225079	FTH1P22	0	NA	NA	NA	NA	NA
ENSG00000252510	RNA5SP55	0	NA	NA	NA	NA	NA
ENSG00000212266	AL390877.1	0	NA	NA	NA	NA	NA
ENSG00000270719	AL390877.2	0	NA	NA	NA	NA	NA
ENSG00000222209	RNA5SP56	0	NA	NA	NA	NA	NA
ENSG00000229911	AL139148.1	0	NA	NA	NA	NA	NA
ENSG00000226172	AL139420.1	0	NA	NA	NA	NA	NA
ENSG00000227205	PFN1P9	0	NA	NA	NA	NA	NA
ENSG00000226446	NOTCH2P1	0	NA	NA	NA	NA	NA
ENSG00000134249	ADAM30	0	NA	NA	NA	NA	NA
ENSG00000207149	RNU6-465P	0	NA	NA	NA	NA	NA
ENSG00000277313	7SK	0	NA	NA	NA	NA	NA
ENSG00000275538	RNVU1-19	0	NA	NA	NA	NA	NA
ENSG00000273516	U1	0	NA	NA	NA	NA	NA
ENSG00000275296	AC241377.1	0	NA	NA	NA	NA	NA
ENSG00000275129	AC243994.1	0	NA	NA	NA	NA	NA
ENSG00000252830	RNA5SP533	0	NA	NA	NA	NA	NA
ENSG00000226028	PFN1P12	0	NA	NA	NA	NA	NA
ENSG00000270962	AC239800.3	0	NA	NA	NA	NA	NA
ENSG00000252105	RNU1-143P	0	NA	NA	NA	NA	NA
ENSG00000237503	AC239798.2	0	NA	NA	NA	NA	NA
ENSG00000268074	RPL22P5	0	NA	NA	NA	NA	NA
ENSG00000275075	AC244015.1	0	NA	NA	NA	NA	NA
ENSG00000275767	AC244015.2	0	NA	NA	NA	NA	NA
ENSG00000276442	RNA5SP529	0	NA	NA	NA	NA	NA
ENSG00000175658	DRD5P2	0	NA	NA	NA	NA	NA
ENSG00000271567	PPIAL4E	0	NA	NA	NA	NA	NA
ENSG00000271439	AC246785.4	0	NA	NA	NA	NA	NA
ENSG00000279782	PPIAL4F	0	NA	NA	NA	NA	NA
ENSG00000224363	FP700111.1	0	NA	NA	NA	NA	NA
ENSG00000278273	FP700107.1	0	NA	NA	NA	NA	NA
ENSG00000222854	RNA5SP59	0	NA	NA	NA	NA	NA
ENSG00000273825	FP700111.2	0	NA	NA	NA	NA	NA
ENSG00000256374	PPIAL4D	0	NA	NA	NA	NA	NA
ENSG00000271291	AC245014.2	0	NA	NA	NA	NA	NA
ENSG00000207501	RNVU1-14	0	NA	NA	NA	NA	NA
ENSG00000278431	AC243547.2	0	NA	NA	NA	NA	NA
ENSG00000201558	RNVU1-6	0	NA	NA	NA	NA	NA
ENSG00000201789	RNU6-1071P	0	NA	NA	NA	NA	NA
ENSG00000271121	NUDT4P2	0	NA	NA	NA	NA	NA
ENSG00000270339	PPIAL4H	0	NA	NA	NA	NA	NA
ENSG00000274408	RNA5SP536	0	NA	NA	NA	NA	NA
ENSG00000274450	AC241929.1	0	NA	NA	NA	NA	NA
ENSG00000234225	AC244394.2	0	NA	NA	NA	NA	NA
ENSG00000213226	AC242426.1	0	NA	NA	NA	NA	NA
ENSG00000226653	OR13Z1P	0	NA	NA	NA	NA	NA
ENSG00000207209	AC242425.1	0	NA	NA	NA	NA	NA
ENSG00000272480	OR13Z3P	0	NA	NA	NA	NA	NA
ENSG00000288626	AC242628.1	0	NA	NA	NA	NA	NA
ENSG00000277762	RN7SL261P	0	NA	NA	NA	NA	NA
ENSG00000227139	AC241644.1	0	NA	NA	NA	NA	NA
ENSG00000274415	AC241644.3	0	NA	NA	NA	NA	NA
ENSG00000234190	AC241644.2	0	NA	NA	NA	NA	NA
ENSG00000121634	GJA8	0	NA	NA	NA	NA	NA
ENSG00000252744	Y_RNA	0	NA	NA	NA	NA	NA
ENSG00000285062	AC245100.8	0	NA	NA	NA	NA	NA
ENSG00000252515	RNU6-1171P	0	NA	NA	NA	NA	NA
ENSG00000177144	NUDT4B	0	NA	NA	NA	NA	NA
ENSG00000271546	AC245389.1	0	NA	NA	NA	NA	NA
ENSG00000252656	RN7SKP88	0	NA	NA	NA	NA	NA
ENSG00000254913	AC239802.1	0	NA	NA	NA	NA	NA
ENSG00000273591	7SK	0	NA	NA	NA	NA	NA
ENSG00000286185	AC242842.3	0	NA	NA	NA	NA	NA
ENSG00000275229	RNU1-68P	0	NA	NA	NA	NA	NA
ENSG00000226500	AC243772.1	0	NA	NA	NA	NA	NA
ENSG00000266187	RN7SL480P	0	NA	NA	NA	NA	NA
ENSG00000283933	MIR6878	0	NA	NA	NA	NA	NA
ENSG00000206931	RNU6-1042P	0	NA	NA	NA	NA	NA
ENSG00000229357	CYCSP51	0	NA	NA	NA	NA	NA
ENSG00000259357	AL590133.2	0	NA	NA	NA	NA	NA
ENSG00000224645	AL391069.1	0	NA	NA	NA	NA	NA
ENSG00000206980	RNU6-662P	0	NA	NA	NA	NA	NA
ENSG00000232937	AL589765.2	0	NA	NA	NA	NA	NA
ENSG00000240667	NBPF18P	0	NA	NA	NA	NA	NA
ENSG00000233792	PUDPP2	0	NA	NA	NA	NA	NA
ENSG00000244057	LCE3C	0	NA	NA	NA	NA	NA
ENSG00000187238	LCE3B	0	NA	NA	NA	NA	NA
ENSG00000226947	LCEP4	0	NA	NA	NA	NA	NA
ENSG00000285753	LCEP3	0	NA	NA	NA	NA	NA
ENSG00000187180	LCE2C	0	NA	NA	NA	NA	NA
ENSG00000159455	LCE2B	0	NA	NA	NA	NA	NA
ENSG00000187173	LCE2A	0	NA	NA	NA	NA	NA
ENSG00000187170	LCE4A	0	NA	NA	NA	NA	NA
ENSG00000198854	C1orf68	0	NA	NA	NA	NA	NA
ENSG00000229713	LCEP2	0	NA	NA	NA	NA	NA
ENSG00000233819	LCEP1	0	NA	NA	NA	NA	NA
ENSG00000203786	KPRP	0	NA	NA	NA	NA	NA
ENSG00000172155	LCE1D	0	NA	NA	NA	NA	NA
ENSG00000197084	LCE1C	0	NA	NA	NA	NA	NA
ENSG00000235942	LCE6A	0	NA	NA	NA	NA	NA
ENSG00000285946	AL162596.1	0	NA	NA	NA	NA	NA
ENSG00000283227	SPRR5	0	NA	NA	NA	NA	NA
ENSG00000184148	SPRR4	0	NA	NA	NA	NA	NA
ENSG00000252920	AL356867.2	0	NA	NA	NA	NA	NA
ENSG00000196805	SPRR2B	0	NA	NA	NA	NA	NA
ENSG00000203784	LELP1	0	NA	NA	NA	NA	NA
ENSG00000230779	AL161636.2	0	NA	NA	NA	NA	NA
ENSG00000203781	S100A7P1	0	NA	NA	NA	NA	NA
ENSG00000197364	S100A7L2	0	NA	NA	NA	NA	NA
ENSG00000263841	RN7SL44P	0	NA	NA	NA	NA	NA
ENSG00000242565	RN7SL372P	0	NA	NA	NA	NA	NA
ENSG00000235015	GEMIN2P1	0	NA	NA	NA	NA	NA
ENSG00000199565	Y_RNA	0	NA	NA	NA	NA	NA
ENSG00000233222	AL513523.3	0	NA	NA	NA	NA	NA
ENSG00000285779	AL358472.7	0	NA	NA	NA	NA	NA
ENSG00000263987	MIR5698	0	NA	NA	NA	NA	NA
ENSG00000264384	RN7SL431P	0	NA	NA	NA	NA	NA
ENSG00000215938	MIR190B	0	NA	NA	NA	NA	NA
ENSG00000252682	AL354980.1	0	NA	NA	NA	NA	NA
ENSG00000212292	RNU6-239P	0	NA	NA	NA	NA	NA
ENSG00000222457	RNU6-121P	0	NA	NA	NA	NA	NA
ENSG00000237920	AL162591.1	0	NA	NA	NA	NA	NA
ENSG00000273110	AL162591.2	0	NA	NA	NA	NA	NA
ENSG00000233875	AL592078.1	0	NA	NA	NA	NA	NA
ENSG00000251246	AL691442.2	0	NA	NA	NA	NA	NA
ENSG00000202027	AL691442.1	0	NA	NA	NA	NA	NA
ENSG00000273088	AL713999.1	0	NA	NA	NA	NA	NA
ENSG00000284586	MIR92B	0	NA	NA	NA	NA	NA
ENSG00000236263	AC234582.2	0	NA	NA	NA	NA	NA
ENSG00000280466	SCARNA4	0	NA	NA	NA	NA	NA
ENSG00000281394	SCARNA4	0	NA	NA	NA	NA	NA
ENSG00000284592	AL357143.2	0	NA	NA	NA	NA	NA
ENSG00000228239	AL138900.1	0	NA	NA	NA	NA	NA
ENSG00000286005	AL353899.1	0	NA	NA	NA	NA	NA
ENSG00000160856	FCRL3	0	NA	NA	NA	NA	NA
ENSG00000227217	AL356276.1	0	NA	NA	NA	NA	NA
ENSG00000232366	VDAC1P9	0	NA	NA	NA	NA	NA
ENSG00000163534	FCRL1	0	NA	NA	NA	NA	NA
ENSG00000227425	MRPS21P2	0	NA	NA	NA	NA	NA
ENSG00000158477	CD1A	0	NA	NA	NA	NA	NA
ENSG00000230942	HMGN1P5	0	NA	NA	NA	NA	NA
ENSG00000158485	CD1B	0	NA	NA	NA	NA	NA
ENSG00000158488	CD1E	0	NA	NA	NA	NA	NA
ENSG00000180708	OR10K2	0	NA	NA	NA	NA	NA
ENSG00000203758	OR10T1P	0	NA	NA	NA	NA	NA
ENSG00000173285	OR10K1	0	NA	NA	NA	NA	NA
ENSG00000198965	OR10R2	0	NA	NA	NA	NA	NA
ENSG00000236656	AL365440.2	0	NA	NA	NA	NA	NA
ENSG00000198703	OR10R3P	0	NA	NA	NA	NA	NA
ENSG00000227445	OR10R1P	0	NA	NA	NA	NA	NA
ENSG00000197532	OR6Y1	0	NA	NA	NA	NA	NA
ENSG00000186440	OR6P1	0	NA	NA	NA	NA	NA
ENSG00000279111	OR10X1	0	NA	NA	NA	NA	NA
ENSG00000231237	OR6K1P	0	NA	NA	NA	NA	NA
ENSG00000203757	OR6K3	0	NA	NA	NA	NA	NA
ENSG00000180437	OR6K4P	0	NA	NA	NA	NA	NA
ENSG00000226949	OR6K5P	0	NA	NA	NA	NA	NA
ENSG00000197403	OR6N1	0	NA	NA	NA	NA	NA
ENSG00000229724	OR2AQ1P	0	NA	NA	NA	NA	NA
ENSG00000180409	OR10AA1P	0	NA	NA	NA	NA	NA
ENSG00000229849	PYHIN5P	0	NA	NA	NA	NA	NA
ENSG00000215846	MPTX1	0	NA	NA	NA	NA	NA
ENSG00000248642	OR10J2P	0	NA	NA	NA	NA	NA
ENSG00000196266	OR10J3	0	NA	NA	NA	NA	NA
ENSG00000228560	AL513323.1	0	NA	NA	NA	NA	NA
ENSG00000248442	OR10J7P	0	NA	NA	NA	NA	NA
ENSG00000251686	OR10J8P	0	NA	NA	NA	NA	NA
ENSG00000249197	OR10J9P	0	NA	NA	NA	NA	NA
ENSG00000249730	OR10J4	0	NA	NA	NA	NA	NA
ENSG00000196184	OR10J1	0	NA	NA	NA	NA	NA
ENSG00000224943	LINC02819	0	NA	NA	NA	NA	NA
ENSG00000184155	OR10J5	0	NA	NA	NA	NA	NA
ENSG00000271890	OR10AE1P	0	NA	NA	NA	NA	NA
ENSG00000158731	OR10J6P	0	NA	NA	NA	NA	NA
ENSG00000276632	AL445528.2	0	NA	NA	NA	NA	NA
ENSG00000235226	AL445528.1	0	NA	NA	NA	NA	NA
ENSG00000158714	SLAMF8	0	NA	NA	NA	NA	NA
ENSG00000212161	AL590560.1	0	NA	NA	NA	NA	NA
ENSG00000226003	PPIAP37	0	NA	NA	NA	NA	NA
ENSG00000206921	RNU6-481P	0	NA	NA	NA	NA	NA
ENSG00000273112	AL590385.2	0	NA	NA	NA	NA	NA
ENSG00000224203	RPS23P10	0	NA	NA	NA	NA	NA
ENSG00000224515	AL590385.1	0	NA	NA	NA	NA	NA
ENSG00000231586	RPS23P9	0	NA	NA	NA	NA	NA
ENSG00000199595	Y_RNA	0	NA	NA	NA	NA	NA
ENSG00000241347	RN7SL466P	0	NA	NA	NA	NA	NA
ENSG00000227818	AL590408.1	0	NA	NA	NA	NA	NA
ENSG00000243173	RN7SL861P	0	NA	NA	NA	NA	NA
ENSG00000227667	AL392003.1	0	NA	NA	NA	NA	NA
ENSG00000200327	RNA5SP62	0	NA	NA	NA	NA	NA
ENSG00000212527	RNA5SP63	0	NA	NA	NA	NA	NA
ENSG00000228289	AL355862.1	0	NA	NA	NA	NA	NA
ENSG00000212538	U3	0	NA	NA	NA	NA	NA
ENSG00000199849	RNU5F-6P	0	NA	NA	NA	NA	NA
ENSG00000201270	RNU6-755P	0	NA	NA	NA	NA	NA
ENSG00000237783	AL356441.2	0	NA	NA	NA	NA	NA
ENSG00000206990	AL451074.1	0	NA	NA	NA	NA	NA
ENSG00000283936	MIR3658	0	NA	NA	NA	NA	NA
ENSG00000271527	AL606495.1	0	NA	NA	NA	NA	NA
ENSG00000207341	RNA5SP64	0	NA	NA	NA	NA	NA
ENSG00000234142	LINC01675	0	NA	NA	NA	NA	NA
ENSG00000234984	FMO10P	0	NA	NA	NA	NA	NA
ENSG00000232148	FMO11P	0	NA	NA	NA	NA	NA
ENSG00000232223	CNN2P10	0	NA	NA	NA	NA	NA
ENSG00000200036	RNA5SP65	0	NA	NA	NA	NA	NA
ENSG00000233411	AL359962.1	0	NA	NA	NA	NA	NA
ENSG00000237131	AL021397.1	0	NA	NA	NA	NA	NA
ENSG00000214262	ANKRD36BP1	0	NA	NA	NA	NA	NA
ENSG00000283255	AL022100.2	0	NA	NA	NA	NA	NA
ENSG00000215833	QRSL1P1	0	NA	NA	NA	NA	NA
ENSG00000252987	RNA5SP66	0	NA	NA	NA	NA	NA
ENSG00000288139	AL031297.1	0	NA	NA	NA	NA	NA
ENSG00000283340	MIR3119-1	0	NA	NA	NA	NA	NA
ENSG00000263390	MIR3119-2	0	NA	NA	NA	NA	NA
ENSG00000238051	ISCUP1	0	NA	NA	NA	NA	NA
ENSG00000226967	HAUS4P1	0	NA	NA	NA	NA	NA
ENSG00000225545	AL162399.1	0	NA	NA	NA	NA	NA
ENSG00000221390	MIR1295A	0	NA	NA	NA	NA	NA
ENSG00000283598	MIR1295B	0	NA	NA	NA	NA	NA
ENSG00000234333	CYCSP53	0	NA	NA	NA	NA	NA
ENSG00000232261	Z98751.1	0	NA	NA	NA	NA	NA
ENSG00000271459	Z98751.3	0	NA	NA	NA	NA	NA
ENSG00000283844	MIR214	0	NA	NA	NA	NA	NA
ENSG00000283152	MIR3120	0	NA	NA	NA	NA	NA
ENSG00000208024	MIR199A2	0	NA	NA	NA	NA	NA
ENSG00000251943	RNU6-693P	0	NA	NA	NA	NA	NA
ENSG00000227177	AIMP1P2	0	NA	NA	NA	NA	NA
ENSG00000252231	RNA5SP67	0	NA	NA	NA	NA	NA
ENSG00000225713	RPL30P1	0	NA	NA	NA	NA	NA
ENSG00000230687	AL008626.1	0	NA	NA	NA	NA	NA
ENSG00000233946	RPS29P4	0	NA	NA	NA	NA	NA
ENSG00000235628	TNR-IT1	0	NA	NA	NA	NA	NA
ENSG00000253025	RNU2-12P	0	NA	NA	NA	NA	NA
ENSG00000231020	AL591043.1	0	NA	NA	NA	NA	NA
ENSG00000225904	MORF4L1P7	0	NA	NA	NA	NA	NA
ENSG00000202609	MIR488	0	NA	NA	NA	NA	NA
ENSG00000236720	LINC01741	0	NA	NA	NA	NA	NA
ENSG00000285910	AL513013.1	0	NA	NA	NA	NA	NA
ENSG00000201619	AL512326.1	0	NA	NA	NA	NA	NA
ENSG00000223794	COX5BP8	0	NA	NA	NA	NA	NA
ENSG00000228191	AL512326.4	0	NA	NA	NA	NA	NA
ENSG00000224620	MEF2AP1	0	NA	NA	NA	NA	NA
ENSG00000251875	RNU5F-2P	0	NA	NA	NA	NA	NA
ENSG00000261817	AL390718.1	0	NA	NA	NA	NA	NA
ENSG00000206905	Y_RNA	0	NA	NA	NA	NA	NA
ENSG00000179452	LINC01699	0	NA	NA	NA	NA	NA
ENSG00000273573	Metazoa_SRP	0	NA	NA	NA	NA	NA
ENSG00000252977	RNA5SP70	0	NA	NA	NA	NA	NA
ENSG00000222397	RN7SKP229	0	NA	NA	NA	NA	NA
ENSG00000287452	AL391477.1	0	NA	NA	NA	NA	NA
ENSG00000232309	AL390856.1	0	NA	NA	NA	NA	NA
ENSG00000232096	YPEL5P1	0	NA	NA	NA	NA	NA
ENSG00000206764	RNU6-152P	0	NA	NA	NA	NA	NA
ENSG00000228664	AL513480.1	0	NA	NA	NA	NA	NA
ENSG00000270443	AL139344.1	0	NA	NA	NA	NA	NA
ENSG00000233537	TEDDM2P	0	NA	NA	NA	NA	NA
ENSG00000227181	LINC01688	0	NA	NA	NA	NA	NA
ENSG00000271269	AL353778.1	0	NA	NA	NA	NA	NA
ENSG00000157060	SHCBP1L	0	NA	NA	NA	NA	NA
ENSG00000285609	5S_rRNA	0	NA	NA	NA	NA	NA
ENSG00000226570	AL450304.1	0	NA	NA	NA	NA	NA
ENSG00000233562	RPS3AP8	0	NA	NA	NA	NA	NA
ENSG00000199840	Y_RNA	0	NA	NA	NA	NA	NA
ENSG00000207080	AL445228.1	0	NA	NA	NA	NA	NA
ENSG00000231791	AL445228.2	0	NA	NA	NA	NA	NA
ENSG00000244568	RN7SL654P	0	NA	NA	NA	NA	NA
ENSG00000201312	RNA5SP72	0	NA	NA	NA	NA	NA
ENSG00000252407	RNU7-183P	0	NA	NA	NA	NA	NA
ENSG00000270920	MCRIP2P2	0	NA	NA	NA	NA	NA
ENSG00000279401	AL133383.2	0	NA	NA	NA	NA	NA
ENSG00000207108	Y_RNA	0	NA	NA	NA	NA	NA
ENSG00000201596	Y_RNA	0	NA	NA	NA	NA	NA
ENSG00000288078	AL133553.2	0	NA	NA	NA	NA	NA
ENSG00000202025	RNU6-1240P	0	NA	NA	NA	NA	NA
ENSG00000288562	AL049198.1	0	NA	NA	NA	NA	NA
ENSG00000271558	AL391813.1	0	NA	NA	NA	NA	NA
ENSG00000274702	AL357559.1	0	NA	NA	NA	NA	NA
ENSG00000236401	SLC4A1APP2	0	NA	NA	NA	NA	NA
ENSG00000223847	AL645474.1	0	NA	NA	NA	NA	NA
ENSG00000150732	AL136372.1	0	NA	NA	NA	NA	NA
ENSG00000222240	RN7SKP156	0	NA	NA	NA	NA	NA
ENSG00000261182	AL596211.1	0	NA	NA	NA	NA	NA
ENSG00000224278	AL592447.1	0	NA	NA	NA	NA	NA
ENSG00000225006	AL929288.1	0	NA	NA	NA	NA	NA
ENSG00000235083	AL929288.2	0	NA	NA	NA	NA	NA
ENSG00000238054	AL691515.2	0	NA	NA	NA	NA	NA
ENSG00000271036	CLPTM1LP1	0	NA	NA	NA	NA	NA
ENSG00000226196	GAPDHP75	0	NA	NA	NA	NA	NA
ENSG00000252553	RNA5SP73	0	NA	NA	NA	NA	NA
ENSG00000238270	AL591504.1	0	NA	NA	NA	NA	NA
ENSG00000287472	AL591504.2	0	NA	NA	NA	NA	NA
ENSG00000230987	AL359976.1	0	NA	NA	NA	NA	NA
ENSG00000241505	AL391645.1	0	NA	NA	NA	NA	NA
ENSG00000231175	LINC01720	0	NA	NA	NA	NA	NA
ENSG00000236025	AL139135.1	0	NA	NA	NA	NA	NA
ENSG00000285638	AL138927.1	0	NA	NA	NA	NA	NA
ENSG00000228020	HNRNPA1P46	0	NA	NA	NA	NA	NA
ENSG00000271187	AL713866.2	0	NA	NA	NA	NA	NA
ENSG00000233882	LINC01680	0	NA	NA	NA	NA	NA
ENSG00000228215	LINC02770	0	NA	NA	NA	NA	NA
ENSG00000223344	AL359081.1	0	NA	NA	NA	NA	NA
ENSG00000283795	MIR4426	0	NA	NA	NA	NA	NA
ENSG00000228687	AL035407.2	0	NA	NA	NA	NA	NA
ENSG00000226814	AL035407.1	0	NA	NA	NA	NA	NA
ENSG00000223075	RN7SKP126	0	NA	NA	NA	NA	NA
ENSG00000237011	AL357793.2	0	NA	NA	NA	NA	NA
ENSG00000237213	RPL23AP22	0	NA	NA	NA	NA	NA
ENSG00000231714	AL513348.1	0	NA	NA	NA	NA	NA
ENSG00000251813	RNU6-983P	0	NA	NA	NA	NA	NA
ENSG00000228167	AL353072.1	0	NA	NA	NA	NA	NA
ENSG00000285718	AL353072.2	0	NA	NA	NA	NA	NA
ENSG00000227421	LINC01724	0	NA	NA	NA	NA	NA
ENSG00000285986	BX248415.1	0	NA	NA	NA	NA	NA
ENSG00000273844	AL139418.1	0	NA	NA	NA	NA	NA
ENSG00000221879	MRPS21P3	0	NA	NA	NA	NA	NA
ENSG00000287989	AL450352.1	0	NA	NA	NA	NA	NA
ENSG00000223881	AL157402.1	0	NA	NA	NA	NA	NA
ENSG00000236278	PEBP1P3	0	NA	NA	NA	NA	NA
ENSG00000225172	AC096631.1	0	NA	NA	NA	NA	NA
ENSG00000233410	LINC01222	0	NA	NA	NA	NA	NA
ENSG00000235492	LINC01221	0	NA	NA	NA	NA	NA
ENSG00000286541	AC105941.1	0	NA	NA	NA	NA	NA
ENSG00000231718	LINC02789	0	NA	NA	NA	NA	NA
ENSG00000228190	RPL23AP16	0	NA	NA	NA	NA	NA
ENSG00000236468	AC099335.1	0	NA	NA	NA	NA	NA
ENSG00000231984	AL596266.1	0	NA	NA	NA	NA	NA
ENSG00000228530	AL445687.1	0	NA	NA	NA	NA	NA
ENSG00000200139	RNU6-778P	0	NA	NA	NA	NA	NA
ENSG00000202491	RNU6-716P	0	NA	NA	NA	NA	NA
ENSG00000202329	RNU6-609P	0	NA	NA	NA	NA	NA
ENSG00000224818	AC096677.2	0	NA	NA	NA	NA	NA
ENSG00000221028	MIR1231	0	NA	NA	NA	NA	NA
ENSG00000235811	AL691482.2	0	NA	NA	NA	NA	NA
ENSG00000212512	Y_RNA	0	NA	NA	NA	NA	NA
ENSG00000272262	RNU6-89P	0	NA	NA	NA	NA	NA
ENSG00000231547	AC096632.1	0	NA	NA	NA	NA	NA
ENSG00000224671	AC105940.1	0	NA	NA	NA	NA	NA
ENSG00000236523	NPM1P40	0	NA	NA	NA	NA	NA
ENSG00000202300	RNU6-487P	0	NA	NA	NA	NA	NA
ENSG00000229652	AL359837.1	0	NA	NA	NA	NA	NA
ENSG00000271588	LARP7P1	0	NA	NA	NA	NA	NA
ENSG00000288644	AC114402.3	0	NA	NA	NA	NA	NA
ENSG00000261065	AL592146.1	0	NA	NA	NA	NA	NA
ENSG00000225522	AL592114.2	0	NA	NA	NA	NA	NA
ENSG00000200408	RNA5SP74	0	NA	NA	NA	NA	NA
ENSG00000251861	AL161793.2	0	NA	NA	NA	NA	NA
ENSG00000253097	RNU2-19P	0	NA	NA	NA	NA	NA
ENSG00000252692	AC244035.3	0	NA	NA	NA	NA	NA
ENSG00000225483	RPL22P4	0	NA	NA	NA	NA	NA
ENSG00000278465	MIR6769B	0	NA	NA	NA	NA	NA
ENSG00000162891	IL20	0	NA	NA	NA	NA	NA
ENSG00000271680	AC098935.2	0	NA	NA	NA	NA	NA
ENSG00000243636	AL445493.2	0	NA	NA	NA	NA	NA
ENSG00000283044	AL391597.1	0	NA	NA	NA	NA	NA
ENSG00000284214	MIR29C	0	NA	NA	NA	NA	NA
ENSG00000284203	MIR29B2	0	NA	NA	NA	NA	NA
ENSG00000285719	AL356275.1	0	NA	NA	NA	NA	NA
ENSG00000226843	AL606753.1	0	NA	NA	NA	NA	NA
ENSG00000236950	LINC01774	0	NA	NA	NA	NA	NA
ENSG00000278684	AC104465.1	0	NA	NA	NA	NA	NA
ENSG00000228081	AC092810.2	0	NA	NA	NA	NA	NA
ENSG00000227940	LINC01696	0	NA	NA	NA	NA	NA
ENSG00000283876	MIR4260	0	NA	NA	NA	NA	NA
ENSG00000279333	AC096636.1	0	NA	NA	NA	NA	NA
ENSG00000283952	AC092017.2	0	NA	NA	NA	NA	NA
ENSG00000223649	AC105275.1	0	NA	NA	NA	NA	NA
ENSG00000230063	AL360091.2	0	NA	NA	NA	NA	NA
ENSG00000235182	AC104333.1	0	NA	NA	NA	NA	NA
ENSG00000228646	RPL31P13	0	NA	NA	NA	NA	NA
ENSG00000185221	GAPDHP24	0	NA	NA	NA	NA	NA
ENSG00000223869	AC099563.1	0	NA	NA	NA	NA	NA
ENSG00000202498	SNORD116	0	NA	NA	NA	NA	NA
ENSG00000229242	AL358452.1	0	NA	NA	NA	NA	NA
ENSG00000233620	AC093581.1	0	NA	NA	NA	NA	NA
ENSG00000226013	MRPS18BP1	0	NA	NA	NA	NA	NA
ENSG00000231814	LINC00210	0	NA	NA	NA	NA	NA
ENSG00000230714	AL355526.1	0	NA	NA	NA	NA	NA
ENSG00000201493	RNU1-141P	0	NA	NA	NA	NA	NA
ENSG00000229016	AC096638.2	0	NA	NA	NA	NA	NA
ENSG00000281453	TGFB2-OT1	0	NA	NA	NA	NA	NA
ENSG00000212610	U3	0	NA	NA	NA	NA	NA
ENSG00000226693	NXNP1	0	NA	NA	NA	NA	NA
ENSG00000252086	RNA5SP76	0	NA	NA	NA	NA	NA
ENSG00000221673	U3	0	NA	NA	NA	NA	NA
ENSG00000230318	XRCC6P3	0	NA	NA	NA	NA	NA
ENSG00000232883	AL451081.2	0	NA	NA	NA	NA	NA
ENSG00000260505	AC096644.3	0	NA	NA	NA	NA	NA
ENSG00000235163	AC096644.2	0	NA	NA	NA	NA	NA
ENSG00000234863	AC096644.1	0	NA	NA	NA	NA	NA
ENSG00000226226	PRELID3BP1	0	NA	NA	NA	NA	NA
ENSG00000276642	AL445423.2	0	NA	NA	NA	NA	NA
ENSG00000226211	AL445466.1	0	NA	NA	NA	NA	NA
ENSG00000232436	AL360013.2	0	NA	NA	NA	NA	NA
ENSG00000227585	AL360013.1	0	NA	NA	NA	NA	NA
ENSG00000286421	AL360013.4	0	NA	NA	NA	NA	NA
ENSG00000227613	QRSL1P2	0	NA	NA	NA	NA	NA
ENSG00000226643	AL513314.1	0	NA	NA	NA	NA	NA
ENSG00000226601	AL359979.1	0	NA	NA	NA	NA	NA
ENSG00000251789	RNU4-57P	0	NA	NA	NA	NA	NA
ENSG00000227002	SNRPEP10	0	NA	NA	NA	NA	NA
ENSG00000212398	RNU6-1248P	0	NA	NA	NA	NA	NA
ENSG00000252484	RN7SKP49	0	NA	NA	NA	NA	NA
ENSG00000223306	RNU6-1304P	0	NA	NA	NA	NA	NA
ENSG00000284519	MIR6741	0	NA	NA	NA	NA	NA
ENSG00000213032	NDUFA3P3	0	NA	NA	NA	NA	NA
ENSG00000236994	YBX1P9	0	NA	NA	NA	NA	NA
ENSG00000270287	AL359704.1	0	NA	NA	NA	NA	NA
ENSG00000223282	RN7SKP165	0	NA	NA	NA	NA	NA
ENSG00000238183	RPS27P5	0	NA	NA	NA	NA	NA
ENSG00000233706	AL353689.2	0	NA	NA	NA	NA	NA
ENSG00000242757	AL606462.1	0	NA	NA	NA	NA	NA
ENSG00000237193	AL451054.2	0	NA	NA	NA	NA	NA
ENSG00000278180	AL451054.3	0	NA	NA	NA	NA	NA
ENSG00000274886	SEPTIN14P17	0	NA	NA	NA	NA	NA
ENSG00000284163	MIR3620	0	NA	NA	NA	NA	NA
ENSG00000270094	AL670729.1	0	NA	NA	NA	NA	NA
ENSG00000284311	MIR6742	0	NA	NA	NA	NA	NA
ENSG00000199352	RNA5S1	0	NA	NA	NA	NA	NA
ENSG00000201588	RNA5S2	0	NA	NA	NA	NA	NA
ENSG00000199337	RNA5S3	0	NA	NA	NA	NA	NA
ENSG00000200381	RNA5S4	0	NA	NA	NA	NA	NA
ENSG00000199396	RNA5S5	0	NA	NA	NA	NA	NA
ENSG00000200624	RNA5S6	0	NA	NA	NA	NA	NA
ENSG00000202521	RNA5S7	0	NA	NA	NA	NA	NA
ENSG00000200343	RNA5S8	0	NA	NA	NA	NA	NA
ENSG00000201321	RNA5S9	0	NA	NA	NA	NA	NA
ENSG00000199910	RNA5S10	0	NA	NA	NA	NA	NA
ENSG00000199334	RNA5S11	0	NA	NA	NA	NA	NA
ENSG00000199270	RNA5S12	0	NA	NA	NA	NA	NA
ENSG00000202526	RNA5S13	0	NA	NA	NA	NA	NA
ENSG00000201355	RNA5S14	0	NA	NA	NA	NA	NA
ENSG00000201925	RNA5S15	0	NA	NA	NA	NA	NA
ENSG00000202257	RNA5S16	0	NA	NA	NA	NA	NA
ENSG00000200370	RNA5S17	0	NA	NA	NA	NA	NA
ENSG00000252506	RNU6-180P	0	NA	NA	NA	NA	NA
ENSG00000230331	AL160004.2	0	NA	NA	NA	NA	NA
ENSG00000226920	AL160004.1	0	NA	NA	NA	NA	NA
ENSG00000224407	AL136988.1	0	NA	NA	NA	NA	NA
ENSG00000235817	AL158214.1	0	NA	NA	NA	NA	NA
ENSG00000283799	MIR1182	0	NA	NA	NA	NA	NA
ENSG00000229595	AL109810.1	0	NA	NA	NA	NA	NA
ENSG00000235710	AL109810.2	0	NA	NA	NA	NA	NA
ENSG00000222986	RNU5A-5P	0	NA	NA	NA	NA	NA
ENSG00000274121	AL136171.1	0	NA	NA	NA	NA	NA
ENSG00000238382	RNU6-1211P	0	NA	NA	NA	NA	NA
ENSG00000225919	LINC01745	0	NA	NA	NA	NA	NA
ENSG00000236497	LINC01744	0	NA	NA	NA	NA	NA
ENSG00000251508	AL133380.1	0	NA	NA	NA	NA	NA
ENSG00000252501	RNU4-77P	0	NA	NA	NA	NA	NA
ENSG00000287423	AL360006.1	0	NA	NA	NA	NA	NA
ENSG00000286666	AL663058.2	0	NA	NA	NA	NA	NA
ENSG00000236101	RAC1P7	0	NA	NA	NA	NA	NA
ENSG00000231272	AL122008.1	0	NA	NA	NA	NA	NA
ENSG00000236244	AL122008.4	0	NA	NA	NA	NA	NA
ENSG00000264377	MIR4671	0	NA	NA	NA	NA	NA
ENSG00000230404	AL161640.1	0	NA	NA	NA	NA	NA
ENSG00000228830	AL160408.2	0	NA	NA	NA	NA	NA
ENSG00000201638	RNY4P16	0	NA	NA	NA	NA	NA
ENSG00000258082	AL391832.3	0	NA	NA	NA	NA	NA
ENSG00000233018	AL732292.1	0	NA	NA	NA	NA	NA
ENSG00000238236	MTCYBP14	0	NA	NA	NA	NA	NA
ENSG00000231582	MTND4LP21	0	NA	NA	NA	NA	NA
ENSG00000232714	MTND3P8	0	NA	NA	NA	NA	NA
ENSG00000235761	MTCO3P46	0	NA	NA	NA	NA	NA
ENSG00000222831	MIR1537	0	NA	NA	NA	NA	NA
ENSG00000206803	RNU6-968P	0	NA	NA	NA	NA	NA
ENSG00000237845	AL139161.1	0	NA	NA	NA	NA	NA
ENSG00000244457	ENO1P1	0	NA	NA	NA	NA	NA
ENSG00000266262	MIR4428	0	NA	NA	NA	NA	NA
ENSG00000252290	AL442065.1	0	NA	NA	NA	NA	NA
ENSG00000243781	AL590396.1	0	NA	NA	NA	NA	NA
ENSG00000283174	AL590396.3	0	NA	NA	NA	NA	NA
ENSG00000283166	AL590396.2	0	NA	NA	NA	NA	NA
ENSG00000283377	AL590396.4	0	NA	NA	NA	NA	NA
ENSG00000270188	MTRNR2L11	0	NA	NA	NA	NA	NA
ENSG00000232154	MTCYBP15	0	NA	NA	NA	NA	NA
ENSG00000225723	MTND6P15	0	NA	NA	NA	NA	NA
ENSG00000230019	YWHAQP9	0	NA	NA	NA	NA	NA
ENSG00000232989	AL356010.1	0	NA	NA	NA	NA	NA
ENSG00000252371	RNU6-725P	0	NA	NA	NA	NA	NA
ENSG00000224783	MIPEPP2	0	NA	NA	NA	NA	NA
ENSG00000287177	AL583825.1	0	NA	NA	NA	NA	NA
ENSG00000287102	AL356361.3	0	NA	NA	NA	NA	NA
ENSG00000217327	RPS7P5	0	NA	NA	NA	NA	NA
ENSG00000224359	AL358176.1	0	NA	NA	NA	NA	NA
ENSG00000226014	AL358176.2	0	NA	NA	NA	NA	NA
ENSG00000231440	AL358176.4	0	NA	NA	NA	NA	NA
ENSG00000228844	AL358176.3	0	NA	NA	NA	NA	NA
ENSG00000251750	RNU5F-8P	0	NA	NA	NA	NA	NA
ENSG00000199241	AL590965.1	0	NA	NA	NA	NA	NA
ENSG00000265831	MIR3123	0	NA	NA	NA	NA	NA
ENSG00000224625	TUBB8P6	0	NA	NA	NA	NA	NA
ENSG00000252084	RN7SKP12	0	NA	NA	NA	NA	NA
ENSG00000270859	AC099785.1	0	NA	NA	NA	NA	NA
ENSG00000270818	AL445675.1	0	NA	NA	NA	NA	NA
ENSG00000234116	AL606534.3	0	NA	NA	NA	NA	NA
ENSG00000229960	AL590483.1	0	NA	NA	NA	NA	NA
ENSG00000244066	RN7SL148P	0	NA	NA	NA	NA	NA
ENSG00000287531	AL358177.1	0	NA	NA	NA	NA	NA
ENSG00000227735	CYCSP5	0	NA	NA	NA	NA	NA
ENSG00000201758	RN7SKP55	0	NA	NA	NA	NA	NA
ENSG00000252073	RNU6-947P	0	NA	NA	NA	NA	NA
ENSG00000223353	AL589763.1	0	NA	NA	NA	NA	NA
ENSG00000207326	Y_RNA	0	NA	NA	NA	NA	NA
ENSG00000227728	AL356583.1	0	NA	NA	NA	NA	NA
ENSG00000230813	AL356583.3	0	NA	NA	NA	NA	NA
ENSG00000229112	AL356583.2	0	NA	NA	NA	NA	NA
ENSG00000283881	MIR3916	0	NA	NA	NA	NA	NA
ENSG00000235818	VN1R17P	0	NA	NA	NA	NA	NA
ENSG00000203664	OR2W5	0	NA	NA	NA	NA	NA
ENSG00000169224	GCSAML	0	NA	NA	NA	NA	NA
ENSG00000196242	OR2C3	0	NA	NA	NA	NA	NA
ENSG00000284824	GCSAML-AS1	0	NA	NA	NA	NA	NA
ENSG00000236817	AL606804.1	0	NA	NA	NA	NA	NA
ENSG00000177489	OR2G2	0	NA	NA	NA	NA	NA
ENSG00000177476	OR2G3	0	NA	NA	NA	NA	NA
ENSG00000283369	AL606804.2	0	NA	NA	NA	NA	NA
ENSG00000198452	OR14L1P	0	NA	NA	NA	NA	NA
ENSG00000230411	OR3D1P	0	NA	NA	NA	NA	NA
ENSG00000197437	OR13G1	0	NA	NA	NA	NA	NA
ENSG00000239395	AC118470.1	0	NA	NA	NA	NA	NA
ENSG00000241128	OR14A2	0	NA	NA	NA	NA	NA
ENSG00000153230	OR14K1	0	NA	NA	NA	NA	NA
ENSG00000221888	OR1C1	0	NA	NA	NA	NA	NA
ENSG00000232908	HSD17B7P1	0	NA	NA	NA	NA	NA
ENSG00000230576	OR6R1P	0	NA	NA	NA	NA	NA
ENSG00000197591	OR11L1	0	NA	NA	NA	NA	NA
ENSG00000237492	OR2L9P	0	NA	NA	NA	NA	NA
ENSG00000199442	Y_RNA	0	NA	NA	NA	NA	NA
ENSG00000177233	OR2M1P	0	NA	NA	NA	NA	NA
ENSG00000162727	OR2M5	0	NA	NA	NA	NA	NA
ENSG00000198601	OR2M2	0	NA	NA	NA	NA	NA
ENSG00000228198	OR2M3	0	NA	NA	NA	NA	NA
ENSG00000171180	OR2M4	0	NA	NA	NA	NA	NA
ENSG00000177201	OR2T12	0	NA	NA	NA	NA	NA
ENSG00000177186	OR2M7	0	NA	NA	NA	NA	NA
ENSG00000177174	OR14C36	0	NA	NA	NA	NA	NA
ENSG00000196944	OR2T4	0	NA	NA	NA	NA	NA
ENSG00000198104	OR2T6	0	NA	NA	NA	NA	NA
ENSG00000175143	OR2T1	0	NA	NA	NA	NA	NA
ENSG00000227152	OR2T7	0	NA	NA	NA	NA	NA
ENSG00000196240	OR2T2	0	NA	NA	NA	NA	NA
ENSG00000196539	OR2T3	0	NA	NA	NA	NA	NA
ENSG00000229255	AC138089.1	0	NA	NA	NA	NA	NA
ENSG00000203661	OR2T5	0	NA	NA	NA	NA	NA
ENSG00000271934	OR2AS2P	0	NA	NA	NA	NA	NA
ENSG00000188558	OR2G6	0	NA	NA	NA	NA	NA
ENSG00000224521	AC098483.1	0	NA	NA	NA	NA	NA
ENSG00000227102	OR2AS1P	0	NA	NA	NA	NA	NA
ENSG00000182783	OR2T29	0	NA	NA	NA	NA	NA
ENSG00000183310	OR2T34	0	NA	NA	NA	NA	NA
ENSG00000184022	OR2T10	0	NA	NA	NA	NA	NA
ENSG00000201602	Y_RNA	0	NA	NA	NA	NA	NA
ENSG00000271701	AC098483.2	0	NA	NA	NA	NA	NA
ENSG00000279301	OR2T11	0	NA	NA	NA	NA	NA
ENSG00000177151	OR2T35	0	NA	NA	NA	NA	NA
ENSG00000187701	OR2T27	0	NA	NA	NA	NA	NA
ENSG00000286015	CR589904.2	0	NA	NA	NA	NA	NA
ENSG00000189181	OR14I1	0	NA	NA	NA	NA	NA
ENSG00000229703	LYPD9P	0	NA	NA	NA	NA	NA
ENSG00000276520	CR589904.1	0	NA	NA	NA	NA	NA
ENSG00000242529	AHCYP8	0	NA	NA	NA	NA	NA
ENSG00000229663	DPY19L4P1	0	NA	NA	NA	NA	NA
ENSG00000277997	AC079779.4	0	NA	NA	NA	NA	NA
ENSG00000284452	AC093326.2	0	NA	NA	NA	NA	NA
ENSG00000225942	LINC01875	0	NA	NA	NA	NA	NA
ENSG00000234796	AC113607.1	0	NA	NA	NA	NA	NA
ENSG00000227364	AC018685.1	0	NA	NA	NA	NA	NA
ENSG00000237401	LINC01304	0	NA	NA	NA	NA	NA
ENSG00000231821	NPM1P48	0	NA	NA	NA	NA	NA
ENSG00000252238	AC092169.1	0	NA	NA	NA	NA	NA
ENSG00000207192	RNU6-649P	0	NA	NA	NA	NA	NA
ENSG00000228585	AC073143.1	0	NA	NA	NA	NA	NA
ENSG00000237266	LINC01810	0	NA	NA	NA	NA	NA
ENSG00000276733	MIR7158	0	NA	NA	NA	NA	NA
ENSG00000234275	AC017053.1	0	NA	NA	NA	NA	NA
ENSG00000227007	LINC01247	0	NA	NA	NA	NA	NA
ENSG00000231610	PIK3CDP1	0	NA	NA	NA	NA	NA
ENSG00000236172	MIR7515HG	0	NA	NA	NA	NA	NA
ENSG00000286851	AC097517.1	0	NA	NA	NA	NA	NA
ENSG00000283394	MIR7515	0	NA	NA	NA	NA	NA
ENSG00000221255	RNU6ATAC37P	0	NA	NA	NA	NA	NA
ENSG00000232979	AC092580.3	0	NA	NA	NA	NA	NA
ENSG00000229405	AC092580.1	0	NA	NA	NA	NA	NA
ENSG00000229740	U91324.1	0	NA	NA	NA	NA	NA
ENSG00000230886	HMGB1P25	0	NA	NA	NA	NA	NA
ENSG00000223640	RPL30P3	0	NA	NA	NA	NA	NA
ENSG00000240980	AC093904.1	0	NA	NA	NA	NA	NA
ENSG00000200034	RNU4-73P	0	NA	NA	NA	NA	NA
ENSG00000240960	AC082651.2	0	NA	NA	NA	NA	NA
ENSG00000260476	AC104794.4	0	NA	NA	NA	NA	NA
ENSG00000212558	AC104794.1	0	NA	NA	NA	NA	NA
ENSG00000264030	RN7SL66P	0	NA	NA	NA	NA	NA
ENSG00000277446	Metazoa_SRP	0	NA	NA	NA	NA	NA
ENSG00000238962	RNU7-176P	0	NA	NA	NA	NA	NA
ENSG00000232056	AC092687.1	0	NA	NA	NA	NA	NA
ENSG00000270488	AC079587.1	0	NA	NA	NA	NA	NA
ENSG00000207267	RNU6-1081P	0	NA	NA	NA	NA	NA
ENSG00000226961	PPIAP60	0	NA	NA	NA	NA	NA
ENSG00000230952	AC099344.1	0	NA	NA	NA	NA	NA
ENSG00000230044	CDK8P1	0	NA	NA	NA	NA	NA
ENSG00000265172	MIR4262	0	NA	NA	NA	NA	NA
ENSG00000238503	SNORD18	0	NA	NA	NA	NA	NA
ENSG00000264089	MIR3681	0	NA	NA	NA	NA	NA
ENSG00000207183	RNU6-843P	0	NA	NA	NA	NA	NA
ENSG00000223360	AC096559.1	0	NA	NA	NA	NA	NA
ENSG00000229370	AC073062.1	0	NA	NA	NA	NA	NA
ENSG00000227718	AC016730.1	0	NA	NA	NA	NA	NA
ENSG00000251859	RNU6-1288P	0	NA	NA	NA	NA	NA
ENSG00000237261	Metazoa_SRP	0	NA	NA	NA	NA	NA
ENSG00000235127	AC068286.1	0	NA	NA	NA	NA	NA
ENSG00000229087	RPS26P18	0	NA	NA	NA	NA	NA
ENSG00000231031	LINC01804	0	NA	NA	NA	NA	NA
ENSG00000237326	AC113608.1	0	NA	NA	NA	NA	NA
ENSG00000202160	RNU5E-7P	0	NA	NA	NA	NA	NA
ENSG00000214657	RPLP1P5	0	NA	NA	NA	NA	NA
ENSG00000238371	AC010145.2	0	NA	NA	NA	NA	NA
ENSG00000226764	AC010145.1	0	NA	NA	NA	NA	NA
ENSG00000271315	AC174048.1	0	NA	NA	NA	NA	NA
ENSG00000251704	AC142283.1	0	NA	NA	NA	NA	NA
ENSG00000231266	AC010745.3	0	NA	NA	NA	NA	NA
ENSG00000222842	RN7SKP168	0	NA	NA	NA	NA	NA
ENSG00000214843	ZFYVE9P2	0	NA	NA	NA	NA	NA
ENSG00000212455	AC079802.1	0	NA	NA	NA	NA	NA
ENSG00000287849	AC079148.2	0	NA	NA	NA	NA	NA
ENSG00000250741	NT5C1B-RDH14	0	NA	NA	NA	NA	NA
ENSG00000266738	MIR4757	0	NA	NA	NA	NA	NA
ENSG00000235911	AC019055.1	0	NA	NA	NA	NA	NA
ENSG00000266059	RN7SL140P	0	NA	NA	NA	NA	NA
ENSG00000200763	RNU6-961P	0	NA	NA	NA	NA	NA
ENSG00000232800	SLC7A15P	0	NA	NA	NA	NA	NA
ENSG00000212171	RNA5SP86	0	NA	NA	NA	NA	NA
ENSG00000200829	Y_RNA	0	NA	NA	NA	NA	NA
ENSG00000227047	AC012065.1	0	NA	NA	NA	NA	NA
ENSG00000270100	AC012065.3	0	NA	NA	NA	NA	NA
ENSG00000236436	LINC02850	0	NA	NA	NA	NA	NA
ENSG00000271629	AC067959.1	0	NA	NA	NA	NA	NA
ENSG00000270654	NUTF2P8	0	NA	NA	NA	NA	NA
ENSG00000228538	AC009411.1	0	NA	NA	NA	NA	NA
ENSG00000264192	RN7SL117P	0	NA	NA	NA	NA	NA
ENSG00000223691	AC068044.1	0	NA	NA	NA	NA	NA
ENSG00000234189	AC099799.1	0	NA	NA	NA	NA	NA
ENSG00000222616	RN7SKP27	0	NA	NA	NA	NA	NA
ENSG00000223530	AC012506.1	0	NA	NA	NA	NA	NA
ENSG00000222940	RNU6-370P	0	NA	NA	NA	NA	NA
ENSG00000286829	AC093798.1	0	NA	NA	NA	NA	NA
ENSG00000207069	Y_RNA	0	NA	NA	NA	NA	NA
ENSG00000201160	Y_RNA	0	NA	NA	NA	NA	NA
ENSG00000237951	PPIL1P1	0	NA	NA	NA	NA	NA
ENSG00000200003	RNU6-986P	0	NA	NA	NA	NA	NA
ENSG00000259080	AC074091.2	0	NA	NA	NA	NA	NA
ENSG00000225991	RPL23AP34	0	NA	NA	NA	NA	NA
ENSG00000227938	AC104695.1	0	NA	NA	NA	NA	NA
ENSG00000242915	SNRPGP7	0	NA	NA	NA	NA	NA
ENSG00000222232	RNA5SP89	0	NA	NA	NA	NA	NA
ENSG00000200283	Y_RNA	0	NA	NA	NA	NA	NA
ENSG00000242699	RN7SL516P	0	NA	NA	NA	NA	NA
ENSG00000288553	AC106870.3	0	NA	NA	NA	NA	NA
ENSG00000230737	AC106870.2	0	NA	NA	NA	NA	NA
ENSG00000197644	AC106870.1	0	NA	NA	NA	NA	NA
ENSG00000225943	AC016907.1	0	NA	NA	NA	NA	NA
ENSG00000231712	H3P5	0	NA	NA	NA	NA	NA
ENSG00000280154	AC073255.1	0	NA	NA	NA	NA	NA
ENSG00000234579	AC009305.1	0	NA	NA	NA	NA	NA
ENSG00000201671	RNA5SP90	0	NA	NA	NA	NA	NA
ENSG00000228563	AL133247.1	0	NA	NA	NA	NA	NA
ENSG00000206951	Y_RNA	0	NA	NA	NA	NA	NA
ENSG00000212204	RNA5SP91	0	NA	NA	NA	NA	NA
ENSG00000283591	MIR4430	0	NA	NA	NA	NA	NA
ENSG00000239649	MYADML	0	NA	NA	NA	NA	NA
ENSG00000237790	LINC01318	0	NA	NA	NA	NA	NA
ENSG00000285754	AC008170.1	0	NA	NA	NA	NA	NA
ENSG00000237320	AC019064.1	0	NA	NA	NA	NA	NA
ENSG00000196085	SMIM7P1	0	NA	NA	NA	NA	NA
ENSG00000288535	AC013442.1	0	NA	NA	NA	NA	NA
ENSG00000265301	MIR548AD	0	NA	NA	NA	NA	NA
ENSG00000207255	RNU6-1117P	0	NA	NA	NA	NA	NA
ENSG00000229013	AC083939.1	0	NA	NA	NA	NA	NA
ENSG00000233752	RPL21P36	0	NA	NA	NA	NA	NA
ENSG00000270677	AC007363.1	0	NA	NA	NA	NA	NA
ENSG00000279519	AC007382.1	0	NA	NA	NA	NA	NA
ENSG00000253078	RNU6-1116P	0	NA	NA	NA	NA	NA
ENSG00000199603	RNU6-951P	0	NA	NA	NA	NA	NA
ENSG00000213594	GAPDHP25	0	NA	NA	NA	NA	NA
ENSG00000235009	LINC01883	0	NA	NA	NA	NA	NA
ENSG00000232114	NPLP1	0	NA	NA	NA	NA	NA
ENSG00000265905	RN7SL96P	0	NA	NA	NA	NA	NA
ENSG00000202309	Y_RNA	0	NA	NA	NA	NA	NA
ENSG00000235653	AC007253.1	0	NA	NA	NA	NA	NA
ENSG00000233128	LINC01794	0	NA	NA	NA	NA	NA
ENSG00000287145	AC009413.1	0	NA	NA	NA	NA	NA
ENSG00000207218	Y_RNA	0	NA	NA	NA	NA	NA
ENSG00000223245	RNU4-63P	0	NA	NA	NA	NA	NA
ENSG00000207411	Y_RNA	0	NA	NA	NA	NA	NA
ENSG00000252490	RN7SKP66	0	NA	NA	NA	NA	NA
ENSG00000252599	RNU6-566P	0	NA	NA	NA	NA	NA
ENSG00000285542	AC013717.1	0	NA	NA	NA	NA	NA
ENSG00000276229	AC012354.5	0	NA	NA	NA	NA	NA
ENSG00000274547	AC012354.3	0	NA	NA	NA	NA	NA
ENSG00000276670	AC012354.6	0	NA	NA	NA	NA	NA
ENSG00000233335	RPL36AP14	0	NA	NA	NA	NA	NA
ENSG00000278764	Metazoa_SRP	0	NA	NA	NA	NA	NA
ENSG00000284608	AC016912.2	0	NA	NA	NA	NA	NA
ENSG00000284701	TMEM247	0	NA	NA	NA	NA	NA
ENSG00000272814	AC093732.2	0	NA	NA	NA	NA	NA
ENSG00000275423	VN1R18P	0	NA	NA	NA	NA	NA
ENSG00000239995	TPT1P11	0	NA	NA	NA	NA	NA
ENSG00000232285	ELOBP3	0	NA	NA	NA	NA	NA
ENSG00000212036	MIR548BA	0	NA	NA	NA	NA	NA
ENSG00000206915	RNU6-439P	0	NA	NA	NA	NA	NA
ENSG00000282828	AC009971.1	0	NA	NA	NA	NA	NA
ENSG00000212580	AC078994.1	0	NA	NA	NA	NA	NA
ENSG00000216191	MIR8485	0	NA	NA	NA	NA	NA
ENSG00000287867	AC007402.2	0	NA	NA	NA	NA	NA
ENSG00000224344	KNOP1P3	0	NA	NA	NA	NA	NA
ENSG00000223710	CRYGGP	0	NA	NA	NA	NA	NA
ENSG00000230840	AC097463.1	0	NA	NA	NA	NA	NA
ENSG00000226366	CCDC12P1	0	NA	NA	NA	NA	NA
ENSG00000287344	AC079304.1	0	NA	NA	NA	NA	NA
ENSG00000236538	ZNF863P	0	NA	NA	NA	NA	NA
ENSG00000202195	Y_RNA	0	NA	NA	NA	NA	NA
ENSG00000225842	GGCTP3	0	NA	NA	NA	NA	NA
ENSG00000236837	AC139712.1	0	NA	NA	NA	NA	NA
ENSG00000233083	FTH1P6	0	NA	NA	NA	NA	NA
ENSG00000264975	MIR4431	0	NA	NA	NA	NA	NA
ENSG00000232604	AC010967.2	0	NA	NA	NA	NA	NA
ENSG00000232668	AC010967.3	0	NA	NA	NA	NA	NA
ENSG00000251942	AC069157.2	0	NA	NA	NA	NA	NA
ENSG00000223897	AC069157.1	0	NA	NA	NA	NA	NA
ENSG00000207456	RNU6-997P	0	NA	NA	NA	NA	NA
ENSG00000241114	AC008280.1	0	NA	NA	NA	NA	NA
ENSG00000252934	RNU7-172P	0	NA	NA	NA	NA	NA
ENSG00000231334	EML6-AS1	0	NA	NA	NA	NA	NA
ENSG00000238619	RNU6-775P	0	NA	NA	NA	NA	NA
ENSG00000238493	RNU6-221P	0	NA	NA	NA	NA	NA
ENSG00000272606	AC015982.2	0	NA	NA	NA	NA	NA
ENSG00000211520	MIR216B	0	NA	NA	NA	NA	NA
ENSG00000229805	LINC01813	0	NA	NA	NA	NA	NA
ENSG00000271894	AC007744.1	0	NA	NA	NA	NA	NA
ENSG00000199395	RNA5SP93	0	NA	NA	NA	NA	NA
ENSG00000231570	PPIAP63	0	NA	NA	NA	NA	NA
ENSG00000271115	EIF2S2P7	0	NA	NA	NA	NA	NA
ENSG00000212168	AC073875.1	0	NA	NA	NA	NA	NA
ENSG00000285673	AC007092.1	0	NA	NA	NA	NA	NA
ENSG00000231815	AC007179.1	0	NA	NA	NA	NA	NA
ENSG00000270447	AC007179.3	0	NA	NA	NA	NA	NA
ENSG00000200101	RNU6-508P	0	NA	NA	NA	NA	NA
ENSG00000252726	RNA5SP94	0	NA	NA	NA	NA	NA
ENSG00000286604	AC007100.2	0	NA	NA	NA	NA	NA
ENSG00000285611	AC007132.1	0	NA	NA	NA	NA	NA
ENSG00000287640	AC007381.1	0	NA	NA	NA	NA	NA
ENSG00000200807	RNU1-32P	0	NA	NA	NA	NA	NA
ENSG00000266078	MIR4432	0	NA	NA	NA	NA	NA
ENSG00000242158	RN7SL361P	0	NA	NA	NA	NA	NA
ENSG00000271134	IFITM3P9	0	NA	NA	NA	NA	NA
ENSG00000213495	RPL26P13	0	NA	NA	NA	NA	NA
ENSG00000252718	RNU6-612P	0	NA	NA	NA	NA	NA
ENSG00000237024	RPL21P33	0	NA	NA	NA	NA	NA
ENSG00000201076	RNU4-51P	0	NA	NA	NA	NA	NA
ENSG00000267520	AC010733.1	0	NA	NA	NA	NA	NA
ENSG00000234624	AC016894.1	0	NA	NA	NA	NA	NA
ENSG00000271243	AC016727.2	0	NA	NA	NA	NA	NA
ENSG00000226884	RPS29P10	0	NA	NA	NA	NA	NA
ENSG00000206973	RNU6-1145P	0	NA	NA	NA	NA	NA
ENSG00000213486	AC108039.1	0	NA	NA	NA	NA	NA
ENSG00000242735	RPSAP26	0	NA	NA	NA	NA	NA
ENSG00000239958	RN7SL51P	0	NA	NA	NA	NA	NA
ENSG00000241625	RN7SL18P	0	NA	NA	NA	NA	NA
ENSG00000270437	AC009501.1	0	NA	NA	NA	NA	NA
ENSG00000264297	MIR4433B	0	NA	NA	NA	NA	NA
ENSG00000283222	MIR4433A	0	NA	NA	NA	NA	NA
ENSG00000275588	RN7SL341P	0	NA	NA	NA	NA	NA
ENSG00000199964	Y_RNA	0	NA	NA	NA	NA	NA
ENSG00000272025	SNORA74	0	NA	NA	NA	NA	NA
ENSG00000223739	RPS15AP15	0	NA	NA	NA	NA	NA
ENSG00000243029	RN7SL635P	0	NA	NA	NA	NA	NA
ENSG00000251900	VTRNA2-2P	0	NA	NA	NA	NA	NA
ENSG00000280257	AC007741.1	0	NA	NA	NA	NA	NA
ENSG00000232688	LINC01628	0	NA	NA	NA	NA	NA
ENSG00000236605	AC023115.1	0	NA	NA	NA	NA	NA
ENSG00000235968	FBXL12P1	0	NA	NA	NA	NA	NA
ENSG00000273275	AC017083.2	0	NA	NA	NA	NA	NA
ENSG00000228329	LINC01890	0	NA	NA	NA	NA	NA
ENSG00000237576	LINC01888	0	NA	NA	NA	NA	NA
ENSG00000169605	GKN1	0	NA	NA	NA	NA	NA
ENSG00000286347	AC114802.1	0	NA	NA	NA	NA	NA
ENSG00000199460	RNU6-1216P	0	NA	NA	NA	NA	NA
ENSG00000252250	Y_RNA	0	NA	NA	NA	NA	NA
ENSG00000207016	SNORA36C	0	NA	NA	NA	NA	NA
ENSG00000263669	RN7SL470P	0	NA	NA	NA	NA	NA
ENSG00000221238	MIR1285-2	0	NA	NA	NA	NA	NA
ENSG00000233849	AC022201.2	0	NA	NA	NA	NA	NA
ENSG00000235289	BRD7P6	0	NA	NA	NA	NA	NA
ENSG00000229229	AC022201.1	0	NA	NA	NA	NA	NA
ENSG00000234485	OR7E46P	0	NA	NA	NA	NA	NA
ENSG00000200779	RNU6-105P	0	NA	NA	NA	NA	NA
ENSG00000252988	RNU6-111P	0	NA	NA	NA	NA	NA
ENSG00000214484	RPSAP28	0	NA	NA	NA	NA	NA
ENSG00000201876	RNA5SP97	0	NA	NA	NA	NA	NA
ENSG00000279201	AC073263.3	0	NA	NA	NA	NA	NA
ENSG00000204822	MRPL53	0	NA	NA	NA	NA	NA
ENSG00000108442	TVP23BP2	0	NA	NA	NA	NA	NA
ENSG00000236209	AC104135.1	0	NA	NA	NA	NA	NA
ENSG00000263909	MIR5000	0	NA	NA	NA	NA	NA
ENSG00000230477	AC005034.1	0	NA	NA	NA	NA	NA
ENSG00000221638	U3	0	NA	NA	NA	NA	NA
ENSG00000233107	SUCLA2P2	0	NA	NA	NA	NA	NA
ENSG00000287749	AC073091.2	0	NA	NA	NA	NA	NA
ENSG00000228209	PNPP1	0	NA	NA	NA	NA	NA
ENSG00000271356	USP21P2	0	NA	NA	NA	NA	NA
ENSG00000286202	AC068616.1	0	NA	NA	NA	NA	NA
ENSG00000200028	RNA5SP98	0	NA	NA	NA	NA	NA
ENSG00000233605	LINC01851	0	NA	NA	NA	NA	NA
ENSG00000229494	AC012494.2	0	NA	NA	NA	NA	NA
ENSG00000270470	AC064872.1	0	NA	NA	NA	NA	NA
ENSG00000234877	AC092660.1	0	NA	NA	NA	NA	NA
ENSG00000202423	RNU6-827P	0	NA	NA	NA	NA	NA
ENSG00000200048	RNU6-812P	0	NA	NA	NA	NA	NA
ENSG00000172023	REG1B	0	NA	NA	NA	NA	NA
ENSG00000204787	REG1CP	0	NA	NA	NA	NA	NA
ENSG00000224879	AC011754.1	0	NA	NA	NA	NA	NA
ENSG00000286227	AC011754.2	0	NA	NA	NA	NA	NA
ENSG00000230237	GNA13P1	0	NA	NA	NA	NA	NA
ENSG00000252031	RNU6-561P	0	NA	NA	NA	NA	NA
ENSG00000266436	MIR4264	0	NA	NA	NA	NA	NA
ENSG00000276917	MIR8080	0	NA	NA	NA	NA	NA
ENSG00000231722	CHMP4AP1	0	NA	NA	NA	NA	NA
ENSG00000200890	RNA5SP99	0	NA	NA	NA	NA	NA
ENSG00000233444	AC013262.1	0	NA	NA	NA	NA	NA
ENSG00000229560	LYARP1	0	NA	NA	NA	NA	NA
ENSG00000252897	RNU6-685P	0	NA	NA	NA	NA	NA
ENSG00000201311	Y_RNA	0	NA	NA	NA	NA	NA
ENSG00000237498	AC010105.1	0	NA	NA	NA	NA	NA
ENSG00000226860	RBX1P1	0	NA	NA	NA	NA	NA
ENSG00000226700	MTND4P25	0	NA	NA	NA	NA	NA
ENSG00000225045	MTND5P27	0	NA	NA	NA	NA	NA
ENSG00000224695	MTND6P7	0	NA	NA	NA	NA	NA
ENSG00000227789	MTCYBP7	0	NA	NA	NA	NA	NA
ENSG00000223977	AC138623.1	0	NA	NA	NA	NA	NA
ENSG00000232548	LINC01809	0	NA	NA	NA	NA	NA
ENSG00000199295	RNU6-1312P	0	NA	NA	NA	NA	NA
ENSG00000228225	CRLF3P3	0	NA	NA	NA	NA	NA
ENSG00000228902	ST6GALNAC2P1	0	NA	NA	NA	NA	NA
ENSG00000228272	AC106874.1	0	NA	NA	NA	NA	NA
ENSG00000276362	AC010087.1	0	NA	NA	NA	NA	NA
ENSG00000213400	RPL12P18	0	NA	NA	NA	NA	NA
ENSG00000235463	AC078974.1	0	NA	NA	NA	NA	NA
ENSG00000207207	Y_RNA	0	NA	NA	NA	NA	NA
ENSG00000199936	Y_RNA	0	NA	NA	NA	NA	NA
ENSG00000199687	RNU1-38P	0	NA	NA	NA	NA	NA
ENSG00000252321	RN7SKP83	0	NA	NA	NA	NA	NA
ENSG00000265420	MIR4779	0	NA	NA	NA	NA	NA
ENSG00000202537	AC009408.1	0	NA	NA	NA	NA	NA
ENSG00000251974	AC009408.2	0	NA	NA	NA	NA	NA
ENSG00000226114	NDUFB4P5	0	NA	NA	NA	NA	NA
ENSG00000231259	ANAPC1P2	0	NA	NA	NA	NA	NA
ENSG00000266931	AC092651.1	0	NA	NA	NA	NA	NA
ENSG00000264793	MIR4771-1	0	NA	NA	NA	NA	NA
ENSG00000233671	CENPNP1	0	NA	NA	NA	NA	NA
ENSG00000271097	DBF4P3	0	NA	NA	NA	NA	NA
ENSG00000265507	MIR4435-1	0	NA	NA	NA	NA	NA
ENSG00000225428	NDUFB4P7	0	NA	NA	NA	NA	NA
ENSG00000275597	ANAPC1P5	0	NA	NA	NA	NA	NA
ENSG00000265003	MIR4780	0	NA	NA	NA	NA	NA
ENSG00000232508	MRPL45P1	0	NA	NA	NA	NA	NA
ENSG00000283262	U6	0	NA	NA	NA	NA	NA
ENSG00000212133	RNU6-1168P	0	NA	NA	NA	NA	NA
ENSG00000224291	RPL38P6	0	NA	NA	NA	NA	NA
ENSG00000240040	AC244205.1	0	NA	NA	NA	NA	NA
ENSG00000265510	MIR4436A	0	NA	NA	NA	NA	NA
ENSG00000211593	IGKJ5	0	NA	NA	NA	NA	NA
ENSG00000211594	IGKJ4	0	NA	NA	NA	NA	NA
ENSG00000211596	IGKJ2	0	NA	NA	NA	NA	NA
ENSG00000211598	IGKV4-1	0	NA	NA	NA	NA	NA
ENSG00000211599	IGKV5-2	0	NA	NA	NA	NA	NA
ENSG00000197794	IGKV7-3	0	NA	NA	NA	NA	NA
ENSG00000225136	PGBD4P5	0	NA	NA	NA	NA	NA
ENSG00000253435	IGKV2-4	0	NA	NA	NA	NA	NA
ENSG00000243466	IGKV1-5	0	NA	NA	NA	NA	NA
ENSG00000239855	IGKV1-6	0	NA	NA	NA	NA	NA
ENSG00000243063	IGKV3-7	0	NA	NA	NA	NA	NA
ENSG00000240671	IGKV1-8	0	NA	NA	NA	NA	NA
ENSG00000241755	IGKV1-9	0	NA	NA	NA	NA	NA
ENSG00000253278	IGKV2-10	0	NA	NA	NA	NA	NA
ENSG00000241351	IGKV3-11	0	NA	NA	NA	NA	NA
ENSG00000253497	IGKV1-13	0	NA	NA	NA	NA	NA
ENSG00000244437	IGKV3-15	0	NA	NA	NA	NA	NA
ENSG00000254157	IGKV2-18	0	NA	NA	NA	NA	NA
ENSG00000253732	IGKV2-19	0	NA	NA	NA	NA	NA
ENSG00000239951	IGKV3-20	0	NA	NA	NA	NA	NA
ENSG00000211611	IGKV6-21	0	NA	NA	NA	NA	NA
ENSG00000253578	IGKV1-22	0	NA	NA	NA	NA	NA
ENSG00000253625	IGKV2-23	0	NA	NA	NA	NA	NA
ENSG00000241294	IGKV2-24	0	NA	NA	NA	NA	NA
ENSG00000253202	IGKV3-25	0	NA	NA	NA	NA	NA
ENSG00000254098	IGKV2-26	0	NA	NA	NA	NA	NA
ENSG00000277852	AC244255.1	0	NA	NA	NA	NA	NA
ENSG00000244575	IGKV1-27	0	NA	NA	NA	NA	NA
ENSG00000244116	IGKV2-28	0	NA	NA	NA	NA	NA
ENSG00000253998	IGKV2-29	0	NA	NA	NA	NA	NA
ENSG00000243238	IGKV2-30	0	NA	NA	NA	NA	NA
ENSG00000253158	IGKV3-31	0	NA	NA	NA	NA	NA
ENSG00000253870	IGKV1-32	0	NA	NA	NA	NA	NA
ENSG00000242076	IGKV1-33	0	NA	NA	NA	NA	NA
ENSG00000253860	IGKV3-34	0	NA	NA	NA	NA	NA
ENSG00000253461	IGKV1-35	0	NA	NA	NA	NA	NA
ENSG00000253487	IGKV2-36	0	NA	NA	NA	NA	NA
ENSG00000239862	IGKV1-37	0	NA	NA	NA	NA	NA
ENSG00000253592	IGKV2-38	0	NA	NA	NA	NA	NA
ENSG00000242371	IGKV1-39	0	NA	NA	NA	NA	NA
ENSG00000273962	IGKV2-40	0	NA	NA	NA	NA	NA
ENSG00000276861	5S_rRNA	0	NA	NA	NA	NA	NA
ENSG00000283132	AC006453.1	0	NA	NA	NA	NA	NA
ENSG00000283214	AC006453.2	0	NA	NA	NA	NA	NA
ENSG00000283659	AC006453.4	0	NA	NA	NA	NA	NA
ENSG00000251039	IGKV2D-40	0	NA	NA	NA	NA	NA
ENSG00000251546	IGKV1D-39	0	NA	NA	NA	NA	NA
ENSG00000254009	IGKV2D-38	0	NA	NA	NA	NA	NA
ENSG00000250036	IGKV1D-37	0	NA	NA	NA	NA	NA
ENSG00000253127	IGKV2D-36	0	NA	NA	NA	NA	NA
ENSG00000232747	IGKV1D-35	0	NA	NA	NA	NA	NA
ENSG00000253501	IGKV3D-34	0	NA	NA	NA	NA	NA
ENSG00000239975	IGKV1D-33	0	NA	NA	NA	NA	NA
ENSG00000253191	IGKV1D-32	0	NA	NA	NA	NA	NA
ENSG00000253999	IGKV3D-31	0	NA	NA	NA	NA	NA
ENSG00000239571	IGKV2D-30	0	NA	NA	NA	NA	NA
ENSG00000243264	IGKV2D-29	0	NA	NA	NA	NA	NA
ENSG00000242534	IGKV2D-28	0	NA	NA	NA	NA	NA
ENSG00000224607	IGKV1D-27	0	NA	NA	NA	NA	NA
ENSG00000211623	IGKV2D-26	0	NA	NA	NA	NA	NA
ENSG00000254097	IGKV3D-25	0	NA	NA	NA	NA	NA
ENSG00000241566	IGKV2D-24	0	NA	NA	NA	NA	NA
ENSG00000254345	IGKV2D-23	0	NA	NA	NA	NA	NA
ENSG00000253365	IGKV1D-22	0	NA	NA	NA	NA	NA
ENSG00000225523	IGKV6D-21	0	NA	NA	NA	NA	NA
ENSG00000211625	IGKV3D-20	0	NA	NA	NA	NA	NA
ENSG00000253765	IGKV2D-19	0	NA	NA	NA	NA	NA
ENSG00000254220	IGKV2D-18	0	NA	NA	NA	NA	NA
ENSG00000242766	IGKV1D-17	0	NA	NA	NA	NA	NA
ENSG00000241244	IGKV1D-16	0	NA	NA	NA	NA	NA
ENSG00000224041	IGKV3D-15	0	NA	NA	NA	NA	NA
ENSG00000254292	IGKV2D-14	0	NA	NA	NA	NA	NA
ENSG00000276566	IGKV1D-13	0	NA	NA	NA	NA	NA
ENSG00000278857	IGKV1D-12	0	NA	NA	NA	NA	NA
ENSG00000211632	IGKV3D-11	0	NA	NA	NA	NA	NA
ENSG00000253906	IGKV2D-10	0	NA	NA	NA	NA	NA
ENSG00000211633	IGKV1D-42	0	NA	NA	NA	NA	NA
ENSG00000239819	IGKV1D-8	0	NA	NA	NA	NA	NA
ENSG00000222835	RNA5SP100	0	NA	NA	NA	NA	NA
ENSG00000271627	NKAIN1P2	0	NA	NA	NA	NA	NA
ENSG00000235235	IGKV1OR2-1	0	NA	NA	NA	NA	NA
ENSG00000214330	ABCD1P5	0	NA	NA	NA	NA	NA
ENSG00000227497	PABPC1P6	0	NA	NA	NA	NA	NA
ENSG00000226481	ACTR3BP2	0	NA	NA	NA	NA	NA
ENSG00000234898	CHEK2P3	0	NA	NA	NA	NA	NA
ENSG00000235147	AC128677.1	0	NA	NA	NA	NA	NA
ENSG00000223816	IGKV1OR2-2	0	NA	NA	NA	NA	NA
ENSG00000261522	AL845331.2	0	NA	NA	NA	NA	NA
ENSG00000237383	CNN2P11	0	NA	NA	NA	NA	NA
ENSG00000227265	GXYLT1P7	0	NA	NA	NA	NA	NA
ENSG00000213355	CNN2P8	0	NA	NA	NA	NA	NA
ENSG00000234837	AC073464.2	0	NA	NA	NA	NA	NA
ENSG00000232502	AC073464.1	0	NA	NA	NA	NA	NA
ENSG00000235571	SNX18P14	0	NA	NA	NA	NA	NA
ENSG00000212140	RNU6-1320P	0	NA	NA	NA	NA	NA
ENSG00000237055	MTCO1P48	0	NA	NA	NA	NA	NA
ENSG00000232128	MTCO3P45	0	NA	NA	NA	NA	NA
ENSG00000233158	RPS24P6	0	NA	NA	NA	NA	NA
ENSG00000231331	AC103563.3	0	NA	NA	NA	NA	NA
ENSG00000232594	AC103563.4	0	NA	NA	NA	NA	NA
ENSG00000233105	AC103563.5	0	NA	NA	NA	NA	NA
ENSG00000224585	AC103563.1	0	NA	NA	NA	NA	NA
ENSG00000233447	AC103563.6	0	NA	NA	NA	NA	NA
ENSG00000275768	SLC2AXP1	0	NA	NA	NA	NA	NA
ENSG00000248821	AC009238.3	0	NA	NA	NA	NA	NA
ENSG00000233275	AC009238.2	0	NA	NA	NA	NA	NA
ENSG00000227120	AC009238.1	0	NA	NA	NA	NA	NA
ENSG00000204705	UBTFL5	0	NA	NA	NA	NA	NA
ENSG00000277747	AC133104.2	0	NA	NA	NA	NA	NA
ENSG00000234903	AC133104.1	0	NA	NA	NA	NA	NA
ENSG00000144010	TRIM43B	0	NA	NA	NA	NA	NA
ENSG00000238162	AC009237.11	0	NA	NA	NA	NA	NA
ENSG00000237308	AC009237.10	0	NA	NA	NA	NA	NA
ENSG00000224719	AC009237.2	0	NA	NA	NA	NA	NA
ENSG00000226185	TRIM64FP	0	NA	NA	NA	NA	NA
ENSG00000272913	AC009237.14	0	NA	NA	NA	NA	NA
ENSG00000236431	AC009237.8	0	NA	NA	NA	NA	NA
ENSG00000273305	AC009237.15	0	NA	NA	NA	NA	NA
ENSG00000233037	AC009237.5	0	NA	NA	NA	NA	NA
ENSG00000168992	OR7E102P	0	NA	NA	NA	NA	NA
ENSG00000274028	AC009237.16	0	NA	NA	NA	NA	NA
ENSG00000230083	AC009237.4	0	NA	NA	NA	NA	NA
ENSG00000236026	AC009237.7	0	NA	NA	NA	NA	NA
ENSG00000271003	AC009237.13	0	NA	NA	NA	NA	NA
ENSG00000270193	AC009237.12	0	NA	NA	NA	NA	NA
ENSG00000204699	UBTFL3	0	NA	NA	NA	NA	NA
ENSG00000275497	AC009237.17	0	NA	NA	NA	NA	NA
ENSG00000235959	AC009237.6	0	NA	NA	NA	NA	NA
ENSG00000236750	AC009237.9	0	NA	NA	NA	NA	NA
ENSG00000275961	RN7SL210P	0	NA	NA	NA	NA	NA
ENSG00000274206	Metazoa_SRP	0	NA	NA	NA	NA	NA
ENSG00000275094	AC079395.3	0	NA	NA	NA	NA	NA
ENSG00000273634	AC079395.2	0	NA	NA	NA	NA	NA
ENSG00000248134	AC079395.1	0	NA	NA	NA	NA	NA
ENSG00000144188	TRIM43CP	0	NA	NA	NA	NA	NA
ENSG00000230343	AC018892.1	0	NA	NA	NA	NA	NA
ENSG00000236847	AC018892.2	0	NA	NA	NA	NA	NA
ENSG00000270748	IGKV2OR2-1	0	NA	NA	NA	NA	NA
ENSG00000271402	IGKV2OR2-2	0	NA	NA	NA	NA	NA
ENSG00000204670	IGKV1OR2-3	0	NA	NA	NA	NA	NA
ENSG00000237837	AC159540.1	0	NA	NA	NA	NA	NA
ENSG00000271351	IGKV1OR2-9	0	NA	NA	NA	NA	NA
ENSG00000276050	IGKV2OR2-10	0	NA	NA	NA	NA	NA
ENSG00000271015	IGKV2OR2-7D	0	NA	NA	NA	NA	NA
ENSG00000270252	IGKV3OR2-5	0	NA	NA	NA	NA	NA
ENSG00000271569	IGKV1OR2-6	0	NA	NA	NA	NA	NA
ENSG00000270450	IGKV2OR2-7	0	NA	NA	NA	NA	NA
ENSG00000278537	IGKV2OR2-8	0	NA	NA	NA	NA	NA
ENSG00000270187	IGKV1OR2-11	0	NA	NA	NA	NA	NA
ENSG00000232084	LINC01104	0	NA	NA	NA	NA	NA
ENSG00000269383	CYCSP7	0	NA	NA	NA	NA	NA
ENSG00000270699	AC012493.1	0	NA	NA	NA	NA	NA
ENSG00000204640	NMS	0	NA	NA	NA	NA	NA
ENSG00000227259	HMGN2P22	0	NA	NA	NA	NA	NA
ENSG00000226034	NANOGNBP1	0	NA	NA	NA	NA	NA
ENSG00000234169	LINC01868	0	NA	NA	NA	NA	NA
ENSG00000228488	AC092168.1	0	NA	NA	NA	NA	NA
ENSG00000286737	AC092168.3	0	NA	NA	NA	NA	NA
ENSG00000264857	MIR5696	0	NA	NA	NA	NA	NA
ENSG00000237549	RPS6P3	0	NA	NA	NA	NA	NA
ENSG00000232556	PRCPP1	0	NA	NA	NA	NA	NA
ENSG00000286047	AC093894.1	0	NA	NA	NA	NA	NA
ENSG00000236785	SDR42E1P5	0	NA	NA	NA	NA	NA
ENSG00000264764	MIR4772	0	NA	NA	NA	NA	NA
ENSG00000236525	AC007278.2	0	NA	NA	NA	NA	NA
ENSG00000234389	AC007278.1	0	NA	NA	NA	NA	NA
ENSG00000227680	AC108051.1	0	NA	NA	NA	NA	NA
ENSG00000227623	AC010881.1	0	NA	NA	NA	NA	NA
ENSG00000221849	AC018880.1	0	NA	NA	NA	NA	NA
ENSG00000231723	CAPZBP1	0	NA	NA	NA	NA	NA
ENSG00000256637	LINC01965	0	NA	NA	NA	NA	NA
ENSG00000273515	AC013727.3	0	NA	NA	NA	NA	NA
ENSG00000228968	AC096554.1	0	NA	NA	NA	NA	NA
ENSG00000287793	AC068535.2	0	NA	NA	NA	NA	NA
ENSG00000231626	AC013402.2	0	NA	NA	NA	NA	NA
ENSG00000236109	AC013402.3	0	NA	NA	NA	NA	NA
ENSG00000288565	AC068057.3	0	NA	NA	NA	NA	NA
ENSG00000225669	RPL23AP27	0	NA	NA	NA	NA	NA
ENSG00000207249	SNORA72	0	NA	NA	NA	NA	NA
ENSG00000213301	HMGB3P11	0	NA	NA	NA	NA	NA
ENSG00000230353	RPS21P2	0	NA	NA	NA	NA	NA
ENSG00000233939	RPL27AP4	0	NA	NA	NA	NA	NA
ENSG00000227513	ILRUNP1	0	NA	NA	NA	NA	NA
ENSG00000229682	AC114755.1	0	NA	NA	NA	NA	NA
ENSG00000231505	AC108868.1	0	NA	NA	NA	NA	NA
ENSG00000286218	AC005040.2	0	NA	NA	NA	NA	NA
ENSG00000229360	PPP1R2P5	0	NA	NA	NA	NA	NA
ENSG00000229457	LINC01789	0	NA	NA	NA	NA	NA
ENSG00000232991	GACAT1	0	NA	NA	NA	NA	NA
ENSG00000230651	RGPD4-AS1	0	NA	NA	NA	NA	NA
ENSG00000227270	AC009963.1	0	NA	NA	NA	NA	NA
ENSG00000235644	RPL10P5	0	NA	NA	NA	NA	NA
ENSG00000264934	MIR4265	0	NA	NA	NA	NA	NA
ENSG00000230603	AC011753.1	0	NA	NA	NA	NA	NA
ENSG00000231099	BMS1P19	0	NA	NA	NA	NA	NA
ENSG00000186148	AC013268.1	0	NA	NA	NA	NA	NA
ENSG00000240069	GPAA1P1	0	NA	NA	NA	NA	NA
ENSG00000229730	AC013268.2	0	NA	NA	NA	NA	NA
ENSG00000265682	MIR4267	0	NA	NA	NA	NA	NA
ENSG00000282785	AC140479.5	0	NA	NA	NA	NA	NA
ENSG00000263881	MIR4436B2	0	NA	NA	NA	NA	NA
ENSG00000227574	AC112229.2	0	NA	NA	NA	NA	NA
ENSG00000231583	AC108938.1	0	NA	NA	NA	NA	NA
ENSG00000266139	MIR4435-2	0	NA	NA	NA	NA	NA
ENSG00000236555	AC115115.1	0	NA	NA	NA	NA	NA
ENSG00000207383	Y_RNA	0	NA	NA	NA	NA	NA
ENSG00000236124	HMGN2P23	0	NA	NA	NA	NA	NA
ENSG00000232090	POLR2DP1	0	NA	NA	NA	NA	NA
ENSG00000136694	IL36A	0	NA	NA	NA	NA	NA
ENSG00000201805	RNU6-1180P	0	NA	NA	NA	NA	NA
ENSG00000234148	LINC01961	0	NA	NA	NA	NA	NA
ENSG00000221055	MIR1302-3	0	NA	NA	NA	NA	NA
ENSG00000175509	ACRP1	0	NA	NA	NA	NA	NA
ENSG00000202427	RNU6-744P	0	NA	NA	NA	NA	NA
ENSG00000212182	U3	0	NA	NA	NA	NA	NA
ENSG00000235242	AC010982.1	0	NA	NA	NA	NA	NA
ENSG00000231926	SEPHS1P7	0	NA	NA	NA	NA	NA
ENSG00000231538	DPP10-AS3	0	NA	NA	NA	NA	NA
ENSG00000235717	DPP10-AS2	0	NA	NA	NA	NA	NA
ENSG00000271667	AC104408.1	0	NA	NA	NA	NA	NA
ENSG00000224869	AC062016.1	0	NA	NA	NA	NA	NA
ENSG00000226341	MTCYBP39	0	NA	NA	NA	NA	NA
ENSG00000235871	AC062016.2	0	NA	NA	NA	NA	NA
ENSG00000239185	RNU7-190P	0	NA	NA	NA	NA	NA
ENSG00000243510	RN7SL111P	0	NA	NA	NA	NA	NA
ENSG00000201006	AC018866.1	0	NA	NA	NA	NA	NA
ENSG00000201584	AC016764.1	0	NA	NA	NA	NA	NA
ENSG00000236145	AC079988.1	0	NA	NA	NA	NA	NA
ENSG00000232723	RPS17P7	0	NA	NA	NA	NA	NA
ENSG00000270798	AC018737.1	0	NA	NA	NA	NA	NA
ENSG00000287871	AC073632.1	0	NA	NA	NA	NA	NA
ENSG00000237856	AC062020.1	0	NA	NA	NA	NA	NA
ENSG00000232740	LINC01826	0	NA	NA	NA	NA	NA
ENSG00000287854	AC073409.2	0	NA	NA	NA	NA	NA
ENSG00000226708	AC073409.1	0	NA	NA	NA	NA	NA
ENSG00000227738	PSMD14P1	0	NA	NA	NA	NA	NA
ENSG00000279874	AC064859.1	0	NA	NA	NA	NA	NA
ENSG00000223118	RN7SKP102	0	NA	NA	NA	NA	NA
ENSG00000238046	MTND5P22	0	NA	NA	NA	NA	NA
ENSG00000270815	AC019159.1	0	NA	NA	NA	NA	NA
ENSG00000252674	RNA5SP102	0	NA	NA	NA	NA	NA
ENSG00000206726	RNU6-259P	0	NA	NA	NA	NA	NA
ENSG00000226813	LINC01941	0	NA	NA	NA	NA	NA
ENSG00000286515	AC142116.2	0	NA	NA	NA	NA	NA
ENSG00000236655	SLC6A14P3	0	NA	NA	NA	NA	NA
ENSG00000288524	AC013474.2	0	NA	NA	NA	NA	NA
ENSG00000206963	RNU6-675P	0	NA	NA	NA	NA	NA
ENSG00000238788	RNU7-182P	0	NA	NA	NA	NA	NA
ENSG00000237630	NIFKP9	0	NA	NA	NA	NA	NA
ENSG00000173349	SFT2D3	0	NA	NA	NA	NA	NA
ENSG00000202532	RNU6-395P	0	NA	NA	NA	NA	NA
ENSG00000244563	RPS26P19	0	NA	NA	NA	NA	NA
ENSG00000204399	AC012306.1	0	NA	NA	NA	NA	NA
ENSG00000234044	AC108059.2	0	NA	NA	NA	NA	NA
ENSG00000200432	Y_RNA	0	NA	NA	NA	NA	NA
ENSG00000238277	AC068483.1	0	NA	NA	NA	NA	NA
ENSG00000233428	PPIAP65	0	NA	NA	NA	NA	NA
ENSG00000234559	RPL22P7	0	NA	NA	NA	NA	NA
ENSG00000284619	AC079776.3	0	NA	NA	NA	NA	NA
ENSG00000286026	AC079776.4	0	NA	NA	NA	NA	NA
ENSG00000250207	AC079776.2	0	NA	NA	NA	NA	NA
ENSG00000231147	ARHGAP42P2	0	NA	NA	NA	NA	NA
ENSG00000228471	AC018865.1	0	NA	NA	NA	NA	NA
ENSG00000224087	POTEF-AS1	0	NA	NA	NA	NA	NA
ENSG00000252223	RNU6-1049P	0	NA	NA	NA	NA	NA
ENSG00000236595	MED15P5	0	NA	NA	NA	NA	NA
ENSG00000237722	MTND1P29	0	NA	NA	NA	NA	NA
ENSG00000231954	MTND2P22	0	NA	NA	NA	NA	NA
ENSG00000236211	MTCO1P7	0	NA	NA	NA	NA	NA
ENSG00000230496	MTCO2P7	0	NA	NA	NA	NA	NA
ENSG00000232990	MTATP6P7	0	NA	NA	NA	NA	NA
ENSG00000249997	MTCO3P7	0	NA	NA	NA	NA	NA
ENSG00000283940	AC068137.1	0	NA	NA	NA	NA	NA
ENSG00000284171	AC068137.2	0	NA	NA	NA	NA	NA
ENSG00000230548	MTND4P27	0	NA	NA	NA	NA	NA
ENSG00000234934	MTND5P29	0	NA	NA	NA	NA	NA
ENSG00000248136	MTND6P8	0	NA	NA	NA	NA	NA
ENSG00000233550	MTCYBP8	0	NA	NA	NA	NA	NA
ENSG00000226915	RPL19P4	0	NA	NA	NA	NA	NA
ENSG00000224352	AC132479.1	0	NA	NA	NA	NA	NA
ENSG00000251973	RNU6-473P	0	NA	NA	NA	NA	NA
ENSG00000225341	AC013269.1	0	NA	NA	NA	NA	NA
ENSG00000184761	PRSS40B	0	NA	NA	NA	NA	NA
ENSG00000277668	AC140481.3	0	NA	NA	NA	NA	NA
ENSG00000251757	RNU6-848P	0	NA	NA	NA	NA	NA
ENSG00000281159	AC112786.1	0	NA	NA	NA	NA	NA
ENSG00000281516	AC112786.2	0	NA	NA	NA	NA	NA
ENSG00000284479	SMIM39	0	NA	NA	NA	NA	NA
ENSG00000225448	AC009477.1	0	NA	NA	NA	NA	NA
ENSG00000212199	RNU6-127P	0	NA	NA	NA	NA	NA
ENSG00000284604	AC073869.5	0	NA	NA	NA	NA	NA
ENSG00000284706	AC073869.7	0	NA	NA	NA	NA	NA
ENSG00000233285	MTCYBP10	0	NA	NA	NA	NA	NA
ENSG00000227275	MTND6P10	0	NA	NA	NA	NA	NA
ENSG00000235080	MTND5P23	0	NA	NA	NA	NA	NA
ENSG00000231777	MTND4P21	0	NA	NA	NA	NA	NA
ENSG00000284003	AC073869.4	0	NA	NA	NA	NA	NA
ENSG00000283865	MTND3P18	0	NA	NA	NA	NA	NA
ENSG00000227661	MTCO3P18	0	NA	NA	NA	NA	NA
ENSG00000236590	MTATP6P4	0	NA	NA	NA	NA	NA
ENSG00000234480	MTCO2P18	0	NA	NA	NA	NA	NA
ENSG00000237910	MTCO1P18	0	NA	NA	NA	NA	NA
ENSG00000234939	MTND2P18	0	NA	NA	NA	NA	NA
ENSG00000234576	MTND1P26	0	NA	NA	NA	NA	NA
ENSG00000284149	MIR4784	0	NA	NA	NA	NA	NA
ENSG00000251956	RNU6-617P	0	NA	NA	NA	NA	NA
ENSG00000270930	GRAMD4P8	0	NA	NA	NA	NA	NA
ENSG00000244337	AJ239322.2	0	NA	NA	NA	NA	NA
ENSG00000271179	AC098826.3	0	NA	NA	NA	NA	NA
ENSG00000225594	AC098826.1	0	NA	NA	NA	NA	NA
ENSG00000239108	RNU6-1132P	0	NA	NA	NA	NA	NA
ENSG00000202174	RNA5-8SP5	0	NA	NA	NA	NA	NA
ENSG00000221288	MIR663B	0	NA	NA	NA	NA	NA
ENSG00000230803	AC097532.1	0	NA	NA	NA	NA	NA
ENSG00000252705	RNU6-175P	0	NA	NA	NA	NA	NA
ENSG00000232349	YBX1P7	0	NA	NA	NA	NA	NA
ENSG00000200718	RN7SKP103	0	NA	NA	NA	NA	NA
ENSG00000228721	AC016909.1	0	NA	NA	NA	NA	NA
ENSG00000222068	RN7SKP154	0	NA	NA	NA	NA	NA
ENSG00000223430	AC011243.1	0	NA	NA	NA	NA	NA
ENSG00000200708	RN7SKP93	0	NA	NA	NA	NA	NA
ENSG00000286697	AC092623.1	0	NA	NA	NA	NA	NA
ENSG00000234060	EDDM3CP	0	NA	NA	NA	NA	NA
ENSG00000200664	Y_RNA	0	NA	NA	NA	NA	NA
ENSG00000251976	RN7SKP141	0	NA	NA	NA	NA	NA
ENSG00000229568	SMC4P1	0	NA	NA	NA	NA	NA
ENSG00000222826	RN7SKP286	0	NA	NA	NA	NA	NA
ENSG00000287147	AC023468.1	0	NA	NA	NA	NA	NA
ENSG00000286778	AC013265.1	0	NA	NA	NA	NA	NA
ENSG00000226939	AC062021.1	0	NA	NA	NA	NA	NA
ENSG00000229131	AC016710.1	0	NA	NA	NA	NA	NA
ENSG00000206901	SNORA72	0	NA	NA	NA	NA	NA
ENSG00000235232	MRPS18BP2	0	NA	NA	NA	NA	NA
ENSG00000228374	RPL9P13	0	NA	NA	NA	NA	NA
ENSG00000223554	AC078851.1	0	NA	NA	NA	NA	NA
ENSG00000240977	RN7SL283P	0	NA	NA	NA	NA	NA
ENSG00000224028	LINC01853	0	NA	NA	NA	NA	NA
ENSG00000227149	MTCO1P44	0	NA	NA	NA	NA	NA
ENSG00000231567	MTND2P19	0	NA	NA	NA	NA	NA
ENSG00000223921	MTND1P27	0	NA	NA	NA	NA	NA
ENSG00000283506	MIR7157	0	NA	NA	NA	NA	NA
ENSG00000201892	Y_RNA	0	NA	NA	NA	NA	NA
ENSG00000252015	RNU6-904P	0	NA	NA	NA	NA	NA
ENSG00000233329	RPS16P3	0	NA	NA	NA	NA	NA
ENSG00000228134	UBE2V1P14	0	NA	NA	NA	NA	NA
ENSG00000270390	SFXN4P1	0	NA	NA	NA	NA	NA
ENSG00000224288	MTCYBP11	0	NA	NA	NA	NA	NA
ENSG00000226839	MTND6P11	0	NA	NA	NA	NA	NA
ENSG00000224852	MTND5P24	0	NA	NA	NA	NA	NA
ENSG00000232772	MTND4P22	0	NA	NA	NA	NA	NA
ENSG00000236300	MTND4LP12	0	NA	NA	NA	NA	NA
ENSG00000227557	MTND3P9	0	NA	NA	NA	NA	NA
ENSG00000225476	MTCO3P5	0	NA	NA	NA	NA	NA
ENSG00000284167	MTATP6P5	0	NA	NA	NA	NA	NA
ENSG00000231766	MTCO2P5	0	NA	NA	NA	NA	NA
ENSG00000257284	AC013437.1	0	NA	NA	NA	NA	NA
ENSG00000257226	AC079584.2	0	NA	NA	NA	NA	NA
ENSG00000236356	AC079584.1	0	NA	NA	NA	NA	NA
ENSG00000200287	Y_RNA	0	NA	NA	NA	NA	NA
ENSG00000275372	AC009951.2	0	NA	NA	NA	NA	NA
ENSG00000273537	AC009951.1	0	NA	NA	NA	NA	NA
ENSG00000277444	AC009951.3	0	NA	NA	NA	NA	NA
ENSG00000234940	AC023128.1	0	NA	NA	NA	NA	NA
ENSG00000276706	AC023128.2	0	NA	NA	NA	NA	NA
ENSG00000235352	SGCEP1	0	NA	NA	NA	NA	NA
ENSG00000268580	LINC01966	0	NA	NA	NA	NA	NA
ENSG00000235435	AC096666.1	0	NA	NA	NA	NA	NA
ENSG00000214064	RPL6P5	0	NA	NA	NA	NA	NA
ENSG00000226218	AC079163.1	0	NA	NA	NA	NA	NA
ENSG00000234119	METAP2P1	0	NA	NA	NA	NA	NA
ENSG00000279876	AC079248.2	0	NA	NA	NA	NA	NA
ENSG00000251905	RNU7-2P	0	NA	NA	NA	NA	NA
ENSG00000230559	RPL17P12	0	NA	NA	NA	NA	NA
ENSG00000227134	OTX2P2	0	NA	NA	NA	NA	NA
ENSG00000271583	AC103881.1	0	NA	NA	NA	NA	NA
ENSG00000231040	LINC01911	0	NA	NA	NA	NA	NA
ENSG00000227902	AC062032.1	0	NA	NA	NA	NA	NA
ENSG00000287847	AC018678.1	0	NA	NA	NA	NA	NA
ENSG00000207225	RNU6-692P	0	NA	NA	NA	NA	NA
ENSG00000207161	Y_RNA	0	NA	NA	NA	NA	NA
ENSG00000202074	RNU6-715P	0	NA	NA	NA	NA	NA
ENSG00000253083	RNA5SP106	0	NA	NA	NA	NA	NA
ENSG00000229143	AC009480.2	0	NA	NA	NA	NA	NA
ENSG00000232238	RPS29P8	0	NA	NA	NA	NA	NA
ENSG00000222126	RNU2-9P	0	NA	NA	NA	NA	NA
ENSG00000230645	LINC01818	0	NA	NA	NA	NA	NA
ENSG00000231420	LINC01817	0	NA	NA	NA	NA	NA
ENSG00000237220	AC104777.2	0	NA	NA	NA	NA	NA
ENSG00000232359	AC104777.1	0	NA	NA	NA	NA	NA
ENSG00000236885	AC018731.1	0	NA	NA	NA	NA	NA
ENSG00000283569	MIR4773-2	0	NA	NA	NA	NA	NA
ENSG00000264684	MIR4773-1	0	NA	NA	NA	NA	NA
ENSG00000283228	AC068547.1	0	NA	NA	NA	NA	NA
ENSG00000225214	AC079790.1	0	NA	NA	NA	NA	NA
ENSG00000199884	Y_RNA	0	NA	NA	NA	NA	NA
ENSG00000234932	AC009969.1	0	NA	NA	NA	NA	NA
ENSG00000226213	UBQLN4P2	0	NA	NA	NA	NA	NA
ENSG00000214025	ATP5PBP4	0	NA	NA	NA	NA	NA
ENSG00000224612	AC011901.1	0	NA	NA	NA	NA	NA
ENSG00000226338	AC079150.1	0	NA	NA	NA	NA	NA
ENSG00000200377	AC012501.1	0	NA	NA	NA	NA	NA
ENSG00000223290	RNA5SP107	0	NA	NA	NA	NA	NA
ENSG00000228837	CBX3P6	0	NA	NA	NA	NA	NA
ENSG00000223197	RNU6-1001P	0	NA	NA	NA	NA	NA
ENSG00000232982	MTCO1P45	0	NA	NA	NA	NA	NA
ENSG00000229701	MTND2P20	0	NA	NA	NA	NA	NA
ENSG00000233709	MTND4P28	0	NA	NA	NA	NA	NA
ENSG00000233039	MTND5P30	0	NA	NA	NA	NA	NA
ENSG00000229935	MTCYBP9	0	NA	NA	NA	NA	NA
ENSG00000206718	RNU6-546P	0	NA	NA	NA	NA	NA
ENSG00000238069	RPLP0P7	0	NA	NA	NA	NA	NA
ENSG00000251980	RNU6-436P	0	NA	NA	NA	NA	NA
ENSG00000212410	RNU6-932P	0	NA	NA	NA	NA	NA
ENSG00000231158	PTP4A1P1	0	NA	NA	NA	NA	NA
ENSG00000243792	OR7E89P	0	NA	NA	NA	NA	NA
ENSG00000222300	RNU2-21P	0	NA	NA	NA	NA	NA
ENSG00000275141	MIR6888	0	NA	NA	NA	NA	NA
ENSG00000225369	CAPZA1P2	0	NA	NA	NA	NA	NA
ENSG00000248672	LY75-CD302	0	NA	NA	NA	NA	NA
ENSG00000283734	MIR4785	0	NA	NA	NA	NA	NA
ENSG00000244372	RN7SL423P	0	NA	NA	NA	NA	NA
ENSG00000232337	AC009313.2	0	NA	NA	NA	NA	NA
ENSG00000224076	AC009487.1	0	NA	NA	NA	NA	NA
ENSG00000280105	AC009487.3	0	NA	NA	NA	NA	NA
ENSG00000238570	AC092654.1	0	NA	NA	NA	NA	NA
ENSG00000226946	AC062022.1	0	NA	NA	NA	NA	NA
ENSG00000235716	KRT18P46	0	NA	NA	NA	NA	NA
ENSG00000234732	RPEP5	0	NA	NA	NA	NA	NA
ENSG00000231445	TIMM8AP1	0	NA	NA	NA	NA	NA
ENSG00000224674	EIF3EP2	0	NA	NA	NA	NA	NA
ENSG00000230282	RPL7P61	0	NA	NA	NA	NA	NA
ENSG00000200902	RNU6-627P	0	NA	NA	NA	NA	NA
ENSG00000226847	PRPS1P1	0	NA	NA	NA	NA	NA
ENSG00000229641	CYP2C56P	0	NA	NA	NA	NA	NA
ENSG00000233204	MAPRE1P3	0	NA	NA	NA	NA	NA
ENSG00000238813	AC010127.1	0	NA	NA	NA	NA	NA
ENSG00000222376	RN7SKP152	0	NA	NA	NA	NA	NA
ENSG00000225182	AC092601.1	0	NA	NA	NA	NA	NA
ENSG00000238357	RNU7-148P	0	NA	NA	NA	NA	NA
ENSG00000265694	MIR4774	0	NA	NA	NA	NA	NA
ENSG00000235321	AC007556.1	0	NA	NA	NA	NA	NA
ENSG00000251569	AC093899.2	0	NA	NA	NA	NA	NA
ENSG00000206961	AC009967.1	0	NA	NA	NA	NA	NA
ENSG00000252807	RNU6-1006P	0	NA	NA	NA	NA	NA
ENSG00000275414	AC007277.2	0	NA	NA	NA	NA	NA
ENSG00000222509	Y_RNA	0	NA	NA	NA	NA	NA
ENSG00000233934	RPL21P38	0	NA	NA	NA	NA	NA
ENSG00000286557	AC104088.2	0	NA	NA	NA	NA	NA
ENSG00000232292	ALDH7A1P2	0	NA	NA	NA	NA	NA
ENSG00000231735	RPS2P18	0	NA	NA	NA	NA	NA
ENSG00000213148	JPT1P1	0	NA	NA	NA	NA	NA
ENSG00000236832	CBY1P1	0	NA	NA	NA	NA	NA
ENSG00000234415	RPL5P7	0	NA	NA	NA	NA	NA
ENSG00000235414	RPSAP24	0	NA	NA	NA	NA	NA
ENSG00000201088	Y_RNA	0	NA	NA	NA	NA	NA
ENSG00000227180	LRRC2P1	0	NA	NA	NA	NA	NA
ENSG00000279884	AC010894.4	0	NA	NA	NA	NA	NA
ENSG00000212167	RNU6-763P	0	NA	NA	NA	NA	NA
ENSG00000199827	RNU6-1290P	0	NA	NA	NA	NA	NA
ENSG00000227187	RPL21P31	0	NA	NA	NA	NA	NA
ENSG00000200121	Y_RNA	0	NA	NA	NA	NA	NA
ENSG00000233131	RPS15AP14	0	NA	NA	NA	NA	NA
ENSG00000229066	AC093459.1	0	NA	NA	NA	NA	NA
ENSG00000283880	MIR7704	0	NA	NA	NA	NA	NA
ENSG00000230384	RPSAP25	0	NA	NA	NA	NA	NA
ENSG00000229434	AC017048.1	0	NA	NA	NA	NA	NA
ENSG00000283203	MIR1246	0	NA	NA	NA	NA	NA
ENSG00000252027	RNU6ATAC14P	0	NA	NA	NA	NA	NA
ENSG00000237053	FUCA1P1	0	NA	NA	NA	NA	NA
ENSG00000223777	AC092162.1	0	NA	NA	NA	NA	NA
ENSG00000206866	RNU6-187P	0	NA	NA	NA	NA	NA
ENSG00000251746	RNA5SP112	0	NA	NA	NA	NA	NA
ENSG00000226273	STUB1P1	0	NA	NA	NA	NA	NA
ENSG00000284252	MIR4444-1	0	NA	NA	NA	NA	NA
ENSG00000238295	AC019080.2	0	NA	NA	NA	NA	NA
ENSG00000284741	PDE11A	0	NA	NA	NA	NA	NA
ENSG00000236664	AC011998.2	0	NA	NA	NA	NA	NA
ENSG00000229744	SDHDP5	0	NA	NA	NA	NA	NA
ENSG00000206788	RNU6-629P	0	NA	NA	NA	NA	NA
ENSG00000227241	AC011998.1	0	NA	NA	NA	NA	NA
ENSG00000223096	RNU5E-9P	0	NA	NA	NA	NA	NA
ENSG00000271011	AC010680.3	0	NA	NA	NA	NA	NA
ENSG00000271141	AC010680.4	0	NA	NA	NA	NA	NA
ENSG00000238542	RNU7-104P	0	NA	NA	NA	NA	NA
ENSG00000237477	AC093911.1	0	NA	NA	NA	NA	NA
ENSG00000237964	RAD52P1	0	NA	NA	NA	NA	NA
ENSG00000221240	MIR1258	0	NA	NA	NA	NA	NA
ENSG00000280636	AC096587.2	0	NA	NA	NA	NA	NA
ENSG00000202216	AC096587.1	0	NA	NA	NA	NA	NA
ENSG00000270289	AC012669.1	0	NA	NA	NA	NA	NA
ENSG00000279559	AC104820.1	0	NA	NA	NA	NA	NA
ENSG00000236667	RPL27AP3	0	NA	NA	NA	NA	NA
ENSG00000266705	MIR4437	0	NA	NA	NA	NA	NA
ENSG00000226681	AC020595.1	0	NA	NA	NA	NA	NA
ENSG00000221023	RNU6ATAC19P	0	NA	NA	NA	NA	NA
ENSG00000222418	RNA5SP113	0	NA	NA	NA	NA	NA
ENSG00000287536	AC012500.1	0	NA	NA	NA	NA	NA
ENSG00000242121	RN7SL267P	0	NA	NA	NA	NA	NA
ENSG00000232430	RPL31P15	0	NA	NA	NA	NA	NA
ENSG00000212404	Y_RNA	0	NA	NA	NA	NA	NA
ENSG00000224643	AC064871.2	0	NA	NA	NA	NA	NA
ENSG00000234172	AC093639.1	0	NA	NA	NA	NA	NA
ENSG00000266808	MIR548AE1	0	NA	NA	NA	NA	NA
ENSG00000237824	RPL23AP33	0	NA	NA	NA	NA	NA
ENSG00000232568	RPL23AP35	0	NA	NA	NA	NA	NA
ENSG00000222845	RN7SKP42	0	NA	NA	NA	NA	NA
ENSG00000199626	RNU6-989P	0	NA	NA	NA	NA	NA
ENSG00000200650	RNA5SP114	0	NA	NA	NA	NA	NA
ENSG00000221502	MIR1245A	0	NA	NA	NA	NA	NA
ENSG00000283238	MIR1245B	0	NA	NA	NA	NA	NA
ENSG00000276828	AC012488.1	0	NA	NA	NA	NA	NA
ENSG00000286053	ASDURF	0	NA	NA	NA	NA	NA
ENSG00000286165	AC012488.2	0	NA	NA	NA	NA	NA
ENSG00000207402	RNU6-959P	0	NA	NA	NA	NA	NA
ENSG00000274845	AC114778.1	0	NA	NA	NA	NA	NA
ENSG00000288582	AC098872.2	0	NA	NA	NA	NA	NA
ENSG00000225884	AC098872.1	0	NA	NA	NA	NA	NA
ENSG00000229395	AC062039.1	0	NA	NA	NA	NA	NA
ENSG00000232227	AC013401.1	0	NA	NA	NA	NA	NA
ENSG00000226242	RPS17P8	0	NA	NA	NA	NA	NA
ENSG00000278406	AC013401.2	0	NA	NA	NA	NA	NA
ENSG00000232658	SLC44A3P1	0	NA	NA	NA	NA	NA
ENSG00000235218	DNAJC17P1	0	NA	NA	NA	NA	NA
ENSG00000224219	SEC61GP1	0	NA	NA	NA	NA	NA
ENSG00000224670	AC068135.1	0	NA	NA	NA	NA	NA
ENSG00000236695	HNRNPA1P47	0	NA	NA	NA	NA	NA
ENSG00000225394	AC106883.1	0	NA	NA	NA	NA	NA
ENSG00000286539	AC073973.1	0	NA	NA	NA	NA	NA
ENSG00000276123	Metazoa_SRP	0	NA	NA	NA	NA	NA
ENSG00000252517	AC006196.1	0	NA	NA	NA	NA	NA
ENSG00000230173	LINC01790	0	NA	NA	NA	NA	NA
ENSG00000235056	AC010983.1	0	NA	NA	NA	NA	NA
ENSG00000202206	RNU6-169P	0	NA	NA	NA	NA	NA
ENSG00000213107	AHCYP5	0	NA	NA	NA	NA	NA
ENSG00000276200	RN7SL820P	0	NA	NA	NA	NA	NA
ENSG00000225636	HNRNPA3P15	0	NA	NA	NA	NA	NA
ENSG00000225979	AC010746.2	0	NA	NA	NA	NA	NA
ENSG00000237035	AC020719.1	0	NA	NA	NA	NA	NA
ENSG00000231557	AC020718.1	0	NA	NA	NA	NA	NA
ENSG00000230407	AC018717.1	0	NA	NA	NA	NA	NA
ENSG00000238698	RNU7-147P	0	NA	NA	NA	NA	NA
ENSG00000257045	AC016746.1	0	NA	NA	NA	NA	NA
ENSG00000227004	AC108032.1	0	NA	NA	NA	NA	NA
ENSG00000284084	AOX3P-AOX2P	0	NA	NA	NA	NA	NA
ENSG00000201737	RNU1-133P	0	NA	NA	NA	NA	NA
ENSG00000234431	AC007283.1	0	NA	NA	NA	NA	NA
ENSG00000234842	MTCO2P16	0	NA	NA	NA	NA	NA
ENSG00000224590	MTND3P16	0	NA	NA	NA	NA	NA
ENSG00000234731	MTND4LP16	0	NA	NA	NA	NA	NA
ENSG00000249177	MTND4P29	0	NA	NA	NA	NA	NA
ENSG00000227841	MTND5P31	0	NA	NA	NA	NA	NA
ENSG00000241790	ENO1P4	0	NA	NA	NA	NA	NA
ENSG00000222972	RNU6-651P	0	NA	NA	NA	NA	NA
ENSG00000231124	UBE2V1P11	0	NA	NA	NA	NA	NA
ENSG00000212184	RNU6-440P	0	NA	NA	NA	NA	NA
ENSG00000212309	SNORD70B	0	NA	NA	NA	NA	NA
ENSG00000241221	MTND4LP17	0	NA	NA	NA	NA	NA
ENSG00000240761	AC098831.1	0	NA	NA	NA	NA	NA
ENSG00000204196	RPL12P16	0	NA	NA	NA	NA	NA
ENSG00000206970	RNU6-474P	0	NA	NA	NA	NA	NA
ENSG00000235951	AC009965.2	0	NA	NA	NA	NA	NA
ENSG00000236681	DSTNP5	0	NA	NA	NA	NA	NA
ENSG00000225304	AC106901.1	0	NA	NA	NA	NA	NA
ENSG00000201875	RN7SKP178	0	NA	NA	NA	NA	NA
ENSG00000213739	PPIAP68	0	NA	NA	NA	NA	NA
ENSG00000231955	AC007383.2	0	NA	NA	NA	NA	NA
ENSG00000237580	GCSHP3	0	NA	NA	NA	NA	NA
ENSG00000277502	AC007383.3	0	NA	NA	NA	NA	NA
ENSG00000207406	SNORA41	0	NA	NA	NA	NA	NA
ENSG00000222496	RN7SKP200	0	NA	NA	NA	NA	NA
ENSG00000224070	HMGN1P6	0	NA	NA	NA	NA	NA
ENSG00000252716	RN7SKP260	0	NA	NA	NA	NA	NA
ENSG00000231653	AC010731.2	0	NA	NA	NA	NA	NA
ENSG00000213083	VPS26CP1	0	NA	NA	NA	NA	NA
ENSG00000207319	Y_RNA	0	NA	NA	NA	NA	NA
ENSG00000283469	MIR3130-1	0	NA	NA	NA	NA	NA
ENSG00000263468	MIR3130-2	0	NA	NA	NA	NA	NA
ENSG00000286568	AC007879.5	0	NA	NA	NA	NA	NA
ENSG00000225064	LINC01802	0	NA	NA	NA	NA	NA
ENSG00000221628	MIR1302-4	0	NA	NA	NA	NA	NA
ENSG00000223433	RPS29P9	0	NA	NA	NA	NA	NA
ENSG00000199251	RNU6-664P	0	NA	NA	NA	NA	NA
ENSG00000272851	AC096772.1	0	NA	NA	NA	NA	NA
ENSG00000284079	MIR4775	0	NA	NA	NA	NA	NA
ENSG00000251941	RNA5SP116	0	NA	NA	NA	NA	NA
ENSG00000224529	AC093698.1	0	NA	NA	NA	NA	NA
ENSG00000233869	RPSAP27	0	NA	NA	NA	NA	NA
ENSG00000231896	AC019185.1	0	NA	NA	NA	NA	NA
ENSG00000232409	AC019185.2	0	NA	NA	NA	NA	NA
ENSG00000287662	AC109824.1	0	NA	NA	NA	NA	NA
ENSG00000202164	RNA5SP117	0	NA	NA	NA	NA	NA
ENSG00000286249	AC016743.1	0	NA	NA	NA	NA	NA
ENSG00000199203	Y_RNA	0	NA	NA	NA	NA	NA
ENSG00000271074	AC012491.1	0	NA	NA	NA	NA	NA
ENSG00000231017	RPS27P10	0	NA	NA	NA	NA	NA
ENSG00000266354	MIR4776-1	0	NA	NA	NA	NA	NA
ENSG00000283637	MIR4776-2	0	NA	NA	NA	NA	NA
ENSG00000265734	MIR4438	0	NA	NA	NA	NA	NA
ENSG00000224257	VWC2L-IT1	0	NA	NA	NA	NA	NA
ENSG00000177261	ENSAP3	0	NA	NA	NA	NA	NA
ENSG00000225166	AC012462.1	0	NA	NA	NA	NA	NA
ENSG00000234938	AC012668.2	0	NA	NA	NA	NA	NA
ENSG00000227981	AC012668.1	0	NA	NA	NA	NA	NA
ENSG00000235444	PSMB3P2	0	NA	NA	NA	NA	NA
ENSG00000223874	LINC01921	0	NA	NA	NA	NA	NA
ENSG00000251982	RN7SKP43	0	NA	NA	NA	NA	NA
ENSG00000278004	AC009492.1	0	NA	NA	NA	NA	NA
ENSG00000284173	MIR6513	0	NA	NA	NA	NA	NA
ENSG00000234638	AC053503.3	0	NA	NA	NA	NA	NA
ENSG00000286143	AC053503.6	0	NA	NA	NA	NA	NA
ENSG00000222678	RN7SKP213	0	NA	NA	NA	NA	NA
ENSG00000223903	RPL23P4	0	NA	NA	NA	NA	NA
ENSG00000228909	LINC01803	0	NA	NA	NA	NA	NA
ENSG00000286199	AC008281.1	0	NA	NA	NA	NA	NA
ENSG00000266518	MIR4268	0	NA	NA	NA	NA	NA
ENSG00000225911	AC009310.1	0	NA	NA	NA	NA	NA
ENSG00000286272	AC093843.2	0	NA	NA	NA	NA	NA
ENSG00000232089	AC011233.1	0	NA	NA	NA	NA	NA
ENSG00000234446	AC068489.1	0	NA	NA	NA	NA	NA
ENSG00000226331	RPL23AP28	0	NA	NA	NA	NA	NA
ENSG00000200822	AC010980.1	0	NA	NA	NA	NA	NA
ENSG00000202016	RNU6-619P	0	NA	NA	NA	NA	NA
ENSG00000233751	RRAS2P2	0	NA	NA	NA	NA	NA
ENSG00000243125	RN7SL807P	0	NA	NA	NA	NA	NA
ENSG00000233299	HIGD1AP4	0	NA	NA	NA	NA	NA
ENSG00000231189	AC013448.1	0	NA	NA	NA	NA	NA
ENSG00000235610	AC013448.2	0	NA	NA	NA	NA	NA
ENSG00000286239	AC093884.1	0	NA	NA	NA	NA	NA
ENSG00000224826	USP21P1	0	NA	NA	NA	NA	NA
ENSG00000228681	AC008072.1	0	NA	NA	NA	NA	NA
ENSG00000283428	CCDC195	0	NA	NA	NA	NA	NA
ENSG00000263828	MIR4439	0	NA	NA	NA	NA	NA
ENSG00000279015	AC016717.3	0	NA	NA	NA	NA	NA
ENSG00000284629	SCYGR1	0	NA	NA	NA	NA	NA
[truncated: 58,672 more rows]

## Sheet: BLC
GeneID	GeneName	baseMean	log2FoldChange	lfcSE	stat	pvalue	padj
ENSG00000284332	MIR1302-2	0	NA	NA	NA	NA	NA
ENSG00000268020	OR4G4P	0	NA	NA	NA	NA	NA
ENSG00000240361	OR4G11P	0	NA	NA	NA	NA	NA
ENSG00000186092	OR4F5	0	NA	NA	NA	NA	NA
ENSG00000239945	AL627309.3	0	NA	NA	NA	NA	NA
ENSG00000241599	AL627309.4	0	NA	NA	NA	NA	NA
ENSG00000273874	MIR6859-2	0	NA	NA	NA	NA	NA
ENSG00000269732	WBP1LP7	0	NA	NA	NA	NA	NA
ENSG00000284733	OR4F29	0	NA	NA	NA	NA	NA
ENSG00000278791	AC114498.2	0	NA	NA	NA	NA	NA
ENSG00000284662	OR4F16	0	NA	NA	NA	NA	NA
ENSG00000285268	AL669831.6	0	NA	NA	NA	NA	NA
ENSG00000242590	AL645608.5	0	NA	NA	NA	NA	NA
ENSG00000278073	MIR6726	0	NA	NA	NA	NA	NA
ENSG00000283712	MIR6727	0	NA	NA	NA	NA	NA
ENSG00000284372	MIR6808	0	NA	NA	NA	NA	NA
ENSG00000264293	RN7SL657P	0	NA	NA	NA	NA	NA
ENSG00000233234	AL592464.2	0	NA	NA	NA	NA	NA
ENSG00000287396	AL592464.3	0	NA	NA	NA	NA	NA
ENSG00000231630	AL592464.1	0	NA	NA	NA	NA	NA
ENSG00000276189	AL136528.2	0	NA	NA	NA	NA	NA
ENSG00000226374	LINC01345	0	NA	NA	NA	NA	NA
ENSG00000229280	EEF1DP6	0	NA	NA	NA	NA	NA
ENSG00000284694	AL355602.1	0	NA	NA	NA	NA	NA
ENSG00000227169	Z98747.1	0	NA	NA	NA	NA	NA
ENSG00000232596	LINC01646	0	NA	NA	NA	NA	NA
ENSG00000284666	Z98259.2	0	NA	NA	NA	NA	NA
ENSG00000283356	Z97988.2	0	NA	NA	NA	NA	NA
ENSG00000271746	AL031848.2	0	NA	NA	NA	NA	NA
ENSG00000265392	MIR4252	0	NA	NA	NA	NA	NA
ENSG00000228750	LINC01672	0	NA	NA	NA	NA	NA
ENSG00000237365	AL512330.1	0	NA	NA	NA	NA	NA
ENSG00000207056	RNU1-8P	0	NA	NA	NA	NA	NA
ENSG00000237728	CAMTA1-AS2	0	NA	NA	NA	NA	NA
ENSG00000270330	AL009183.1	0	NA	NA	NA	NA	NA
ENSG00000200975	RNU1-7P	0	NA	NA	NA	NA	NA
ENSG00000251977	RNU6-991P	0	NA	NA	NA	NA	NA
ENSG00000229716	RPL23AP19	0	NA	NA	NA	NA	NA
ENSG00000232663	AL139415.2	0	NA	NA	NA	NA	NA
ENSG00000265141	RN7SL451P	0	NA	NA	NA	NA	NA
ENSG00000252404	AL158048.1	0	NA	NA	NA	NA	NA
ENSG00000284357	MIR34A	0	NA	NA	NA	NA	NA
ENSG00000252956	RNA5SP40	0	NA	NA	NA	NA	NA
ENSG00000233268	AL691449.1	0	NA	NA	NA	NA	NA
ENSG00000223989	AL357140.1	0	NA	NA	NA	NA	NA
ENSG00000241326	AL603962.1	0	NA	NA	NA	NA	NA
ENSG00000264501	RN7SL731P	0	NA	NA	NA	NA	NA
ENSG00000203469	AL354956.1	0	NA	NA	NA	NA	NA
ENSG00000225158	HSPE1P24	0	NA	NA	NA	NA	NA
ENSG00000276470	AL021155.2	0	NA	NA	NA	NA	NA
ENSG00000278852	AL021155.3	0	NA	NA	NA	NA	NA
ENSG00000275915	AL021155.1	0	NA	NA	NA	NA	NA
ENSG00000199347	RNU5E-1	0	NA	NA	NA	NA	NA
ENSG00000276869	MIR6729	0	NA	NA	NA	NA	NA
ENSG00000201135	RNU6-777P	0	NA	NA	NA	NA	NA
ENSG00000283789	MIR7846	0	NA	NA	NA	NA	NA
ENSG00000263676	MIR4632	0	NA	NA	NA	NA	NA
ENSG00000225196	RPL10P17	0	NA	NA	NA	NA	NA
ENSG00000252969	SNORA70	0	NA	NA	NA	NA	NA
ENSG00000226166	AC244670.1	0	NA	NA	NA	NA	NA
ENSG00000116721	PRAMEF1	0	NA	NA	NA	NA	NA
ENSG00000228338	LINC01784	0	NA	NA	NA	NA	NA
ENSG00000239810	PRAMEF11	0	NA	NA	NA	NA	NA
ENSG00000231103	PRAMEF30P	0	NA	NA	NA	NA	NA
ENSG00000120952	PRAMEF2	0	NA	NA	NA	NA	NA
ENSG00000243073	PRAMEF4	0	NA	NA	NA	NA	NA
ENSG00000187545	PRAMEF10	0	NA	NA	NA	NA	NA
ENSG00000204510	PRAMEF7	0	NA	NA	NA	NA	NA
ENSG00000207434	RNU6-1072P	0	NA	NA	NA	NA	NA
ENSG00000234064	PRAMEF29P	0	NA	NA	NA	NA	NA
ENSG00000232423	PRAMEF6	0	NA	NA	NA	NA	NA
ENSG00000274178	PRAMEF28P	0	NA	NA	NA	NA	NA
ENSG00000274764	PRAMEF27	0	NA	NA	NA	NA	NA
ENSG00000229571	PRAMEF25	0	NA	NA	NA	NA	NA
ENSG00000277862	PRAMEF34P	0	NA	NA	NA	NA	NA
ENSG00000236179	PRAMEF35P	0	NA	NA	NA	NA	NA
ENSG00000229978	PRAMEF36P	0	NA	NA	NA	NA	NA
ENSG00000233336	AC245056.1	0	NA	NA	NA	NA	NA
ENSG00000280267	PRAMEF26	0	NA	NA	NA	NA	NA
ENSG00000204505	PRAMEF9	0	NA	NA	NA	NA	NA
ENSG00000279169	PRAMEF13	0	NA	NA	NA	NA	NA
ENSG00000279804	PRAMEF18	0	NA	NA	NA	NA	NA
ENSG00000250894	PRAMEF31P	0	NA	NA	NA	NA	NA
ENSG00000270601	PRAMEF5	0	NA	NA	NA	NA	NA
ENSG00000231219	PRAMEF32P	0	NA	NA	NA	NA	NA
ENSG00000207511	RNU6-771P	0	NA	NA	NA	NA	NA
ENSG00000182330	PRAMEF8	0	NA	NA	NA	NA	NA
ENSG00000237700	PRAMEF33	0	NA	NA	NA	NA	NA
ENSG00000204501	PRAMEF15	0	NA	NA	NA	NA	NA
ENSG00000228229	AC243961.1	0	NA	NA	NA	NA	NA
ENSG00000204481	PRAMEF14	0	NA	NA	NA	NA	NA
ENSG00000204480	PRAMEF19	0	NA	NA	NA	NA	NA
ENSG00000204479	PRAMEF17	0	NA	NA	NA	NA	NA
ENSG00000204478	PRAMEF20	0	NA	NA	NA	NA	NA
ENSG00000259961	AL354712.1	0	NA	NA	NA	NA	NA
ENSG00000215909	BRWD1P1	0	NA	NA	NA	NA	NA
ENSG00000252151	RNU6-1265P	0	NA	NA	NA	NA	NA
ENSG00000236500	CD24P1	0	NA	NA	NA	NA	NA
ENSG00000215695	RSC1A1	0	NA	NA	NA	NA	NA
ENSG00000231353	AL355994.1	0	NA	NA	NA	NA	NA
ENSG00000275503	AL355994.5	0	NA	NA	NA	NA	NA
ENSG00000224966	TBC1D3P6	0	NA	NA	NA	NA	NA
ENSG00000233078	AL355994.3	0	NA	NA	NA	NA	NA
ENSG00000234166	ARHGEF19-AS1	0	NA	NA	NA	NA	NA
ENSG00000224174	AL137802.1	0	NA	NA	NA	NA	NA
ENSG00000225710	AL355149.1	0	NA	NA	NA	NA	NA
ENSG00000283773	AL137798.3	0	NA	NA	NA	NA	NA
ENSG00000207513	RNU1-3	0	NA	NA	NA	NA	NA
ENSG00000207389	RNU1-4	0	NA	NA	NA	NA	NA
ENSG00000230239	BX284668.3	0	NA	NA	NA	NA	NA
ENSG00000263811	MIR3675	0	NA	NA	NA	NA	NA
ENSG00000277234	RNU1-5P	0	NA	NA	NA	NA	NA
ENSG00000235241	BX284668.4	0	NA	NA	NA	NA	NA
ENSG00000288636	AL049569.3	0	NA	NA	NA	NA	NA
ENSG00000227751	RCC2-AS1	0	NA	NA	NA	NA	NA
ENSG00000284653	AL357509.1	0	NA	NA	NA	NA	NA
ENSG00000261781	LINC01654	0	NA	NA	NA	NA	NA
ENSG00000230035	IGSF21-AS1	0	NA	NA	NA	NA	NA
ENSG00000235282	DYNLL1P3	0	NA	NA	NA	NA	NA
ENSG00000225478	AL031737.1	0	NA	NA	NA	NA	NA
ENSG00000265606	MIR4695	0	NA	NA	NA	NA	NA
ENSG00000201609	RNU4-28P	0	NA	NA	NA	NA	NA
ENSG00000242688	RN7SL304P	0	NA	NA	NA	NA	NA
ENSG00000228105	LINC01757	0	NA	NA	NA	NA	NA
ENSG00000226487	AL139254.1	0	NA	NA	NA	NA	NA
ENSG00000284005	MIR6084	0	NA	NA	NA	NA	NA
ENSG00000221808	MIR1256	0	NA	NA	NA	NA	NA
ENSG00000236216	PPP1R11P1	0	NA	NA	NA	NA	NA
ENSG00000236009	AL592309.2	0	NA	NA	NA	NA	NA
ENSG00000176378	PFN1P10	0	NA	NA	NA	NA	NA
ENSG00000278124	RN7SL186P	0	NA	NA	NA	NA	NA
ENSG00000285794	AL031281.1	0	NA	NA	NA	NA	NA
ENSG00000276835	MIR6127	0	NA	NA	NA	NA	NA
ENSG00000252578	RNU6-135P	0	NA	NA	NA	NA	NA
ENSG00000201405	AL109936.1	0	NA	NA	NA	NA	NA
ENSG00000229239	AL451000.1	0	NA	NA	NA	NA	NA
ENSG00000232557	AL590609.2	0	NA	NA	NA	NA	NA
ENSG00000264926	MIR378F	0	NA	NA	NA	NA	NA
ENSG00000230703	MYOM3-AS1	0	NA	NA	NA	NA	NA
ENSG00000278034	MIR6731	0	NA	NA	NA	NA	NA
ENSG00000264371	MIR4425	0	NA	NA	NA	NA	NA
ENSG00000233755	AL050344.1	0	NA	NA	NA	NA	NA
ENSG00000233419	IFITM3P7	0	NA	NA	NA	NA	NA
ENSG00000255054	AL020996.2	0	NA	NA	NA	NA	NA
ENSG00000272478	AL020996.3	0	NA	NA	NA	NA	NA
ENSG00000283938	MIR3917	0	NA	NA	NA	NA	NA
ENSG00000252190	AL592064.1	0	NA	NA	NA	NA	NA
ENSG00000142684	ZNF593	0	NA	NA	NA	NA	NA
ENSG00000238705	MIR1976	0	NA	NA	NA	NA	NA
ENSG00000243905	RN7SL679P	0	NA	NA	NA	NA	NA
ENSG00000252802	Y_RNA	0	NA	NA	NA	NA	NA
ENSG00000252429	RNU7-29P	0	NA	NA	NA	NA	NA
ENSG00000229247	AL627313.1	0	NA	NA	NA	NA	NA
ENSG00000238316	AL627082.2	0	NA	NA	NA	NA	NA
ENSG00000235069	AL627082.1	0	NA	NA	NA	NA	NA
ENSG00000226698	AL034380.1	0	NA	NA	NA	NA	NA
ENSG00000224311	AL590640.1	0	NA	NA	NA	NA	NA
ENSG00000206767	RNU6-949P	0	NA	NA	NA	NA	NA
ENSG00000226662	CHMP1AP1	0	NA	NA	NA	NA	NA
ENSG00000207095	RNU6-424P	0	NA	NA	NA	NA	NA
ENSG00000223062	RNU6-1245P	0	NA	NA	NA	NA	NA
ENSG00000228943	AL137792.2	0	NA	NA	NA	NA	NA
ENSG00000253005	RNU6-176P	0	NA	NA	NA	NA	NA
ENSG00000274266	SNORA73A	0	NA	NA	NA	NA	NA
ENSG00000278274	SNORA61	0	NA	NA	NA	NA	NA
ENSG00000273544	SNORA44	0	NA	NA	NA	NA	NA
ENSG00000274582	SNORA16A	0	NA	NA	NA	NA	NA
ENSG00000280498	SNORA16A	0	NA	NA	NA	NA	NA
ENSG00000270103	AL360012.1	0	NA	NA	NA	NA	NA
ENSG00000274978	RNU11	0	NA	NA	NA	NA	NA
ENSG00000277916	AL357500.2	0	NA	NA	NA	NA	NA
ENSG00000228176	AC092265.1	0	NA	NA	NA	NA	NA
ENSG00000233372	AL137076.1	0	NA	NA	NA	NA	NA
ENSG00000231251	AL021921.1	0	NA	NA	NA	NA	NA
ENSG00000236335	AL161638.2	0	NA	NA	NA	NA	NA
ENSG00000231949	AL161638.1	0	NA	NA	NA	NA	NA
ENSG00000264773	MIR4420	0	NA	NA	NA	NA	NA
ENSG00000222784	RN7SKP91	0	NA	NA	NA	NA	NA
ENSG00000266210	RN7SL371P	0	NA	NA	NA	NA	NA
ENSG00000215900	SELENOWP1	0	NA	NA	NA	NA	NA
ENSG00000225142	AC114495.1	0	NA	NA	NA	NA	NA
ENSG00000250135	AL049795.2	0	NA	NA	NA	NA	NA
ENSG00000277617	Metazoa_SRP	0	NA	NA	NA	NA	NA
ENSG00000252450	Y_RNA	0	NA	NA	NA	NA	NA
ENSG00000263529	RN7SL122P	0	NA	NA	NA	NA	NA
ENSG00000284721	AL662907.3	0	NA	NA	NA	NA	NA
ENSG00000234512	TLR12P	0	NA	NA	NA	NA	NA
ENSG00000227000	HSPD1P14	0	NA	NA	NA	NA	NA
ENSG00000176256	HMGB4	0	NA	NA	NA	NA	NA
ENSG00000201148	RNA5SP42	0	NA	NA	NA	NA	NA
ENSG00000270241	AC115286.1	0	NA	NA	NA	NA	NA
ENSG00000207941	MIR552	0	NA	NA	NA	NA	NA
ENSG00000230163	AL122010.1	0	NA	NA	NA	NA	NA
ENSG00000233940	RPL12P45	0	NA	NA	NA	NA	NA
ENSG00000278702	Metazoa_SRP	0	NA	NA	NA	NA	NA
ENSG00000271914	AL139286.1	0	NA	NA	NA	NA	NA
ENSG00000142694	EVA1B	0	NA	NA	NA	NA	NA
ENSG00000222821	RNU4-27P	0	NA	NA	NA	NA	NA
ENSG00000230214	FTLP18	0	NA	NA	NA	NA	NA
ENSG00000264698	MIR4255	0	NA	NA	NA	NA	NA
ENSG00000207328	RNU6-636P	0	NA	NA	NA	NA	NA
ENSG00000252368	RNA5SP43	0	NA	NA	NA	NA	NA
ENSG00000283724	MIR6732	0	NA	NA	NA	NA	NA
ENSG00000233728	AL929472.3	0	NA	NA	NA	NA	NA
ENSG00000230955	AL929472.2	0	NA	NA	NA	NA	NA
ENSG00000277168	Metazoa_SRP	0	NA	NA	NA	NA	NA
ENSG00000284632	AL354702.1	0	NA	NA	NA	NA	NA
ENSG00000273637	AL139260.2	0	NA	NA	NA	NA	NA
ENSG00000207466	Y_RNA	0	NA	NA	NA	NA	NA
ENSG00000252413	RNU7-121P	0	NA	NA	NA	NA	NA
ENSG00000229213	AL033527.1	0	NA	NA	NA	NA	NA
ENSG00000284678	LINC02811	0	NA	NA	NA	NA	NA
ENSG00000207356	Y_RNA	0	NA	NA	NA	NA	NA
ENSG00000226745	OAZ1P1	0	NA	NA	NA	NA	NA
ENSG00000213172	AL031985.1	0	NA	NA	NA	NA	NA
ENSG00000264582	RN7SL326P	0	NA	NA	NA	NA	NA
ENSG00000228940	AL391730.1	0	NA	NA	NA	NA	NA
ENSG00000286668	AL391730.2	0	NA	NA	NA	NA	NA
ENSG00000233118	UBE2V1P8	0	NA	NA	NA	NA	NA
ENSG00000252563	RNA5SP45	0	NA	NA	NA	NA	NA
ENSG00000230881	AL445933.2	0	NA	NA	NA	NA	NA
ENSG00000284895	AC119676.1	0	NA	NA	NA	NA	NA
ENSG00000228776	AC114492.1	0	NA	NA	NA	NA	NA
ENSG00000228452	AC098484.1	0	NA	NA	NA	NA	NA
ENSG00000283136	AL161637.2	0	NA	NA	NA	NA	NA
ENSG00000284410	MIR6733	0	NA	NA	NA	NA	NA
ENSG00000283836	MIR6734	0	NA	NA	NA	NA	NA
ENSG00000229372	SZT2-AS1	0	NA	NA	NA	NA	NA
ENSG00000274975	MIR6735	0	NA	NA	NA	NA	NA
ENSG00000178922	HYI	0	NA	NA	NA	NA	NA
ENSG00000284989	AL451062.3	0	NA	NA	NA	NA	NA
ENSG00000283477	MIR6079	0	NA	NA	NA	NA	NA
ENSG00000227163	AL139220.1	0	NA	NA	NA	NA	NA
ENSG00000271647	KRT8P47	0	NA	NA	NA	NA	NA
ENSG00000239560	RN7SL479P	0	NA	NA	NA	NA	NA
ENSG00000226804	AL359839.1	0	NA	NA	NA	NA	NA
ENSG00000200171	Y_RNA	0	NA	NA	NA	NA	NA
ENSG00000238037	OOSP1P1	0	NA	NA	NA	NA	NA
ENSG00000227994	AL035417.1	0	NA	NA	NA	NA	NA
ENSG00000199385	RNU6-369P	0	NA	NA	NA	NA	NA
ENSG00000263381	MIR5584	0	NA	NA	NA	NA	NA
ENSG00000264294	SNORD55	0	NA	NA	NA	NA	NA
ENSG00000207421	SNORD38B	0	NA	NA	NA	NA	NA
ENSG00000281859	SNORD38B	0	NA	NA	NA	NA	NA
ENSG00000202444	RNU5E-6P	0	NA	NA	NA	NA	NA
ENSG00000253039	RNA5SP47	0	NA	NA	NA	NA	NA
ENSG00000229815	CCNB1IP1P1	0	NA	NA	NA	NA	NA
ENSG00000288208	AL451136.1	0	NA	NA	NA	NA	NA
ENSG00000278139	P3R3URF-PIK3R3	0	NA	NA	NA	NA	NA
ENSG00000250719	P3R3URF	0	NA	NA	NA	NA	NA
ENSG00000228237	EFCAB14-AS1	0	NA	NA	NA	NA	NA
ENSG00000238145	AL731892.1	0	NA	NA	NA	NA	NA
ENSG00000259832	CYP4A26P	0	NA	NA	NA	NA	NA
ENSG00000261196	CYP4A43P	0	NA	NA	NA	NA	NA
ENSG00000261593	CYP4A27P	0	NA	NA	NA	NA	NA
ENSG00000225514	MTND1P34	0	NA	NA	NA	NA	NA
ENSG00000271355	AL356458.1	0	NA	NA	NA	NA	NA
ENSG00000229554	RPL21P24	0	NA	NA	NA	NA	NA
ENSG00000223814	AL691459.1	0	NA	NA	NA	NA	NA
ENSG00000231413	AL356289.1	0	NA	NA	NA	NA	NA
ENSG00000206700	RNU6-723P	0	NA	NA	NA	NA	NA
ENSG00000232514	AL356968.1	0	NA	NA	NA	NA	NA
ENSG00000286597	AL645507.1	0	NA	NA	NA	NA	NA
ENSG00000233595	MTND2P29	0	NA	NA	NA	NA	NA
ENSG00000230828	AL583843.1	0	NA	NA	NA	NA	NA
ENSG00000233407	AL592182.1	0	NA	NA	NA	NA	NA
ENSG00000284696	LINC02808	0	NA	NA	NA	NA	NA
ENSG00000229316	HMGB1P45	0	NA	NA	NA	NA	NA
ENSG00000284700	AL049637.1	0	NA	NA	NA	NA	NA
ENSG00000207194	RNU6-1026P	0	NA	NA	NA	NA	NA
ENSG00000265538	MIR4421	0	NA	NA	NA	NA	NA
ENSG00000275816	MIR6500	0	NA	NA	NA	NA	NA
ENSG00000204006	C1orf185	0	NA	NA	NA	NA	NA
ENSG00000200262	Y_RNA	0	NA	NA	NA	NA	NA
ENSG00000283899	MIR761	0	NA	NA	NA	NA	NA
ENSG00000264613	RN7SL290P	0	NA	NA	NA	NA	NA
ENSG00000236004	AL139156.3	0	NA	NA	NA	NA	NA
ENSG00000239640	RN7SL62P	0	NA	NA	NA	NA	NA
ENSG00000266188	AC099677.6	0	NA	NA	NA	NA	NA
ENSG00000232993	AL445183.1	0	NA	NA	NA	NA	NA
ENSG00000227644	HIGD1AP11	0	NA	NA	NA	NA	NA
ENSG00000234578	AL355483.3	0	NA	NA	NA	NA	NA
ENSG00000226938	AC119428.1	0	NA	NA	NA	NA	NA
ENSG00000230138	LINC02812	0	NA	NA	NA	NA	NA
ENSG00000288527	AL365445.1	0	NA	NA	NA	NA	NA
ENSG00000239007	RNU7-95P	0	NA	NA	NA	NA	NA
ENSG00000229687	AL049745.2	0	NA	NA	NA	NA	NA
ENSG00000279049	AL353898.2	0	NA	NA	NA	NA	NA
ENSG00000157211	CDCP2	0	NA	NA	NA	NA	NA
ENSG00000237173	AC099796.1	0	NA	NA	NA	NA	NA
ENSG00000233271	AL590440.1	0	NA	NA	NA	NA	NA
ENSG00000265822	MIR4422	0	NA	NA	NA	NA	NA
ENSG00000231900	GOT2P1	0	NA	NA	NA	NA	NA
ENSG00000232198	MTCO2P34	0	NA	NA	NA	NA	NA
ENSG00000199831	RN7SKP291	0	NA	NA	NA	NA	NA
ENSG00000252162	RNU6-830P	0	NA	NA	NA	NA	NA
ENSG00000272051	Y_RNA	0	NA	NA	NA	NA	NA
ENSG00000233079	LINC01755	0	NA	NA	NA	NA	NA
ENSG00000230250	LINC01753	0	NA	NA	NA	NA	NA
ENSG00000227104	PIGQP1	0	NA	NA	NA	NA	NA
ENSG00000235612	AL353681.1	0	NA	NA	NA	NA	NA
ENSG00000230546	AL445193.1	0	NA	NA	NA	NA	NA
ENSG00000264128	RN7SL713P	0	NA	NA	NA	NA	NA
ENSG00000237853	NFIA-AS1	0	NA	NA	NA	NA	NA
ENSG00000287224	AC099791.4	0	NA	NA	NA	NA	NA
ENSG00000263908	MIR3116-1	0	NA	NA	NA	NA	NA
ENSG00000283690	MIR3116-2	0	NA	NA	NA	NA	NA
ENSG00000234204	PIGPP2	0	NA	NA	NA	NA	NA
ENSG00000234088	RPS15AP7	0	NA	NA	NA	NA	NA
ENSG00000200174	Y_RNA	0	NA	NA	NA	NA	NA
ENSG00000201153	RNU6-371P	0	NA	NA	NA	NA	NA
ENSG00000229537	LINC01739	0	NA	NA	NA	NA	NA
ENSG00000286455	AL162400.3	0	NA	NA	NA	NA	NA
ENSG00000227485	AL162400.1	0	NA	NA	NA	NA	NA
ENSG00000229225	AL162400.2	0	NA	NA	NA	NA	NA
ENSG00000203605	AC096543.1	0	NA	NA	NA	NA	NA
ENSG00000252259	RNA5SP49	0	NA	NA	NA	NA	NA
ENSG00000228734	AC096543.2	0	NA	NA	NA	NA	NA
ENSG00000223683	RPSAP65	0	NA	NA	NA	NA	NA
ENSG00000252784	Y_RNA	0	NA	NA	NA	NA	NA
ENSG00000276884	AL109925.3	0	NA	NA	NA	NA	NA
ENSG00000278287	AL109925.6	0	NA	NA	NA	NA	NA
ENSG00000277565	AL109925.4	0	NA	NA	NA	NA	NA
ENSG00000275823	AL109925.2	0	NA	NA	NA	NA	NA
ENSG00000277689	AL109925.5	0	NA	NA	NA	NA	NA
ENSG00000274199	AL109925.1	0	NA	NA	NA	NA	NA
ENSG00000238653	RNU7-62P	0	NA	NA	NA	NA	NA
ENSG00000234784	AL606517.2	0	NA	NA	NA	NA	NA
ENSG00000235804	AL357078.1	0	NA	NA	NA	NA	NA
ENSG00000234496	MRPS21P1	0	NA	NA	NA	NA	NA
ENSG00000285079	AL513493.1	0	NA	NA	NA	NA	NA
ENSG00000239319	RN7SL854P	0	NA	NA	NA	NA	NA
ENSG00000227466	PDE4B-AS1	0	NA	NA	NA	NA	NA
ENSG00000223152	RNU4-88P	0	NA	NA	NA	NA	NA
ENSG00000252433	AL133320.1	0	NA	NA	NA	NA	NA
ENSG00000253074	RNU6-586P	0	NA	NA	NA	NA	NA
ENSG00000252116	RNU4ATAC4P	0	NA	NA	NA	NA	NA
ENSG00000207504	RNU6-1031P	0	NA	NA	NA	NA	NA
ENSG00000238139	AL590559.1	0	NA	NA	NA	NA	NA
ENSG00000242482	RN7SL392P	0	NA	NA	NA	NA	NA
ENSG00000232048	HNRNPCP9	0	NA	NA	NA	NA	NA
ENSG00000225242	COX6B1P7	0	NA	NA	NA	NA	NA
ENSG00000237622	ELOCP18	0	NA	NA	NA	NA	NA
ENSG00000229440	AL139413.1	0	NA	NA	NA	NA	NA
ENSG00000225167	TXNP2	0	NA	NA	NA	NA	NA
ENSG00000235446	LINC02791	0	NA	NA	NA	NA	NA
ENSG00000270615	SGO1P1	0	NA	NA	NA	NA	NA
ENSG00000240692	RN7SL538P	0	NA	NA	NA	NA	NA
ENSG00000229359	PIN1P1	0	NA	NA	NA	NA	NA
ENSG00000237033	CASP3P1	0	NA	NA	NA	NA	NA
ENSG00000226208	AL513285.1	0	NA	NA	NA	NA	NA
ENSG00000227207	RPL31P12	0	NA	NA	NA	NA	NA
ENSG00000212366	RNU6-1246P	0	NA	NA	NA	NA	NA
ENSG00000229636	KRT8P21	0	NA	NA	NA	NA	NA
ENSG00000251825	RN7SKP19	0	NA	NA	NA	NA	NA
ENSG00000200601	RNA5SP50	0	NA	NA	NA	NA	NA
ENSG00000252005	RNU4ATAC8P	0	NA	NA	NA	NA	NA
ENSG00000229943	AC133865.1	0	NA	NA	NA	NA	NA
ENSG00000206999	RNU6-622P	0	NA	NA	NA	NA	NA
ENSG00000206620	SNORD45C	0	NA	NA	NA	NA	NA
ENSG00000207241	SNORD45A	0	NA	NA	NA	NA	NA
ENSG00000201487	SNORD45B	0	NA	NA	NA	NA	NA
ENSG00000225605	AC092813.1	0	NA	NA	NA	NA	NA
ENSG00000223905	AC103592.1	0	NA	NA	NA	NA	NA
ENSG00000237552	LINC02567	0	NA	NA	NA	NA	NA
ENSG00000233099	AC095030.1	0	NA	NA	NA	NA	NA
ENSG00000232672	ACTG1P21	0	NA	NA	NA	NA	NA
ENSG00000222849	RNA5SP21	0	NA	NA	NA	NA	NA
ENSG00000212308	RNA5SP23	0	NA	NA	NA	NA	NA
ENSG00000235011	AL353651.1	0	NA	NA	NA	NA	NA
ENSG00000282898	AL353651.2	0	NA	NA	NA	NA	NA
ENSG00000285409	AC099671.1	0	NA	NA	NA	NA	NA
ENSG00000260322	AC098657.2	0	NA	NA	NA	NA	NA
ENSG00000277670	AC098657.3	0	NA	NA	NA	NA	NA
ENSG00000236407	HMGB1P18	0	NA	NA	NA	NA	NA
ENSG00000227062	AL596276.1	0	NA	NA	NA	NA	NA
ENSG00000234108	AL596276.2	0	NA	NA	NA	NA	NA
ENSG00000234184	LINC01781	0	NA	NA	NA	NA	NA
ENSG00000227937	MTND2P30	0	NA	NA	NA	NA	NA
ENSG00000235089	AL357632.1	0	NA	NA	NA	NA	NA
ENSG00000242598	MED28P8	0	NA	NA	NA	NA	NA
ENSG00000229486	AC104454.1	0	NA	NA	NA	NA	NA
ENSG00000201620	RNA5SP51	0	NA	NA	NA	NA	NA
ENSG00000229505	AC104455.1	0	NA	NA	NA	NA	NA
ENSG00000231349	AC119749.1	0	NA	NA	NA	NA	NA
ENSG00000224466	CDCA4P2	0	NA	NA	NA	NA	NA
ENSG00000270507	AL049861.1	0	NA	NA	NA	NA	NA
ENSG00000239504	RN7SL583P	0	NA	NA	NA	NA	NA
ENSG00000237959	RPL36AP10	0	NA	NA	NA	NA	NA
ENSG00000202385	Y_RNA	0	NA	NA	NA	NA	NA
ENSG00000284637	AC099063.3	0	NA	NA	NA	NA	NA
ENSG00000237568	AC099063.1	0	NA	NA	NA	NA	NA
ENSG00000233235	BX119321.1	0	NA	NA	NA	NA	NA
ENSG00000288629	AC099569.1	0	NA	NA	NA	NA	NA
ENSG00000230735	AC093423.2	0	NA	NA	NA	NA	NA
ENSG00000271949	AC093423.3	0	NA	NA	NA	NA	NA
ENSG00000199666	SNORD3G	0	NA	NA	NA	NA	NA
ENSG00000239794	RN7SL653P	0	NA	NA	NA	NA	NA
ENSG00000233228	LPCAT2BP	0	NA	NA	NA	NA	NA
ENSG00000226773	AL663109.1	0	NA	NA	NA	NA	NA
ENSG00000233125	ACTBP12	0	NA	NA	NA	NA	NA
ENSG00000242764	RN7SL824P	0	NA	NA	NA	NA	NA
ENSG00000201317	RNU4-59P	0	NA	NA	NA	NA	NA
ENSG00000234202	H3P3	0	NA	NA	NA	NA	NA
ENSG00000206680	SNORD21	0	NA	NA	NA	NA	NA
ENSG00000252121	RNU6-970P	0	NA	NA	NA	NA	NA
ENSG00000239710	RN7SL692P	0	NA	NA	NA	NA	NA
ENSG00000252752	RNU6-210P	0	NA	NA	NA	NA	NA
ENSG00000222664	RN7SKP123	0	NA	NA	NA	NA	NA
ENSG00000251837	Y_RNA	0	NA	NA	NA	NA	NA
ENSG00000235794	MTND3P21	0	NA	NA	NA	NA	NA
ENSG00000232752	MTCO3P21	0	NA	NA	NA	NA	NA
ENSG00000229842	MTATP6P13	0	NA	NA	NA	NA	NA
ENSG00000264963	RN7SL440P	0	NA	NA	NA	NA	NA
ENSG00000178596	GAPDHP29	0	NA	NA	NA	NA	NA
ENSG00000232918	AC118469.1	0	NA	NA	NA	NA	NA
ENSG00000228504	LINC01760	0	NA	NA	NA	NA	NA
ENSG00000230434	LINC01650	0	NA	NA	NA	NA	NA
ENSG00000233907	LINC01761	0	NA	NA	NA	NA	NA
ENSG00000200800	RNU1-130P	0	NA	NA	NA	NA	NA
ENSG00000231987	LINC01787	0	NA	NA	NA	NA	NA
ENSG00000225923	AC092393.1	0	NA	NA	NA	NA	NA
ENSG00000241992	RN7SL831P	0	NA	NA	NA	NA	NA
ENSG00000234226	NDUFS5P2	0	NA	NA	NA	NA	NA
ENSG00000223229	RN7SKP270	0	NA	NA	NA	NA	NA
ENSG00000230718	AC114878.1	0	NA	NA	NA	NA	NA
ENSG00000284247	MIR2682	0	NA	NA	NA	NA	NA
ENSG00000284202	MIR137	0	NA	NA	NA	NA	NA
ENSG00000201491	RNU4-75P	0	NA	NA	NA	NA	NA
ENSG00000202254	Y_RNA	0	NA	NA	NA	NA	NA
ENSG00000231996	AC096949.1	0	NA	NA	NA	NA	NA
ENSG00000223906	AC104457.2	0	NA	NA	NA	NA	NA
ENSG00000213421	AC099670.1	0	NA	NA	NA	NA	NA
ENSG00000230402	LINC01349	0	NA	NA	NA	NA	NA
ENSG00000224685	AC099670.2	0	NA	NA	NA	NA	NA
ENSG00000252765	AC093157.3	0	NA	NA	NA	NA	NA
ENSG00000271578	AC119501.1	0	NA	NA	NA	NA	NA
ENSG00000173810	PPIAP7	0	NA	NA	NA	NA	NA
ENSG00000252530	RNU6-965P	0	NA	NA	NA	NA	NA
ENSG00000252717	RNU6-352P	0	NA	NA	NA	NA	NA
ENSG00000271277	AL356280.1	0	NA	NA	NA	NA	NA
ENSG00000162699	DNAJA1P5	0	NA	NA	NA	NA	NA
ENSG00000234257	SOD2P1	0	NA	NA	NA	NA	NA
ENSG00000236085	ACTG1P4	0	NA	NA	NA	NA	NA
ENSG00000243480	AMY2A	0	NA	NA	NA	NA	NA
ENSG00000237763	AMY1A	0	NA	NA	NA	NA	NA
ENSG00000234441	AC105272.1	0	NA	NA	NA	NA	NA
ENSG00000174876	AMY1B	0	NA	NA	NA	NA	NA
ENSG00000227408	AMYP1	0	NA	NA	NA	NA	NA
ENSG00000187733	AMY1C	0	NA	NA	NA	NA	NA
ENSG00000228347	FTLP17	0	NA	NA	NA	NA	NA
ENSG00000285981	AL591888.1	0	NA	NA	NA	NA	NA
ENSG00000225036	CDK4P1	0	NA	NA	NA	NA	NA
ENSG00000230768	LINC01676	0	NA	NA	NA	NA	NA
ENSG00000233047	LINC01677	0	NA	NA	NA	NA	NA
ENSG00000237480	AL355306.2	0	NA	NA	NA	NA	NA
ENSG00000230932	AL355306.1	0	NA	NA	NA	NA	NA
ENSG00000270976	AL596327.1	0	NA	NA	NA	NA	NA
ENSG00000233449	MTATP6P14	0	NA	NA	NA	NA	NA
ENSG00000232551	MTCO1P14	0	NA	NA	NA	NA	NA
ENSG00000237460	LINC01661	0	NA	NA	NA	NA	NA
ENSG00000275455	MIR7852	0	NA	NA	NA	NA	NA
ENSG00000260879	AL359258.2	0	NA	NA	NA	NA	NA
ENSG00000238122	AL359258.1	0	NA	NA	NA	NA	NA
ENSG00000243967	NBPF5P	0	NA	NA	NA	NA	NA
ENSG00000224698	AL390038.1	0	NA	NA	NA	NA	NA
ENSG00000283354	AL392088.2	0	NA	NA	NA	NA	NA
ENSG00000228054	RANP5	0	NA	NA	NA	NA	NA
ENSG00000278249	SCARNA2	0	NA	NA	NA	NA	NA
ENSG00000270066	AL356488.2	0	NA	NA	NA	NA	NA
ENSG00000254942	AL355310.3	0	NA	NA	NA	NA	NA
ENSG00000225113	AL355310.1	0	NA	NA	NA	NA	NA
ENSG00000284443	MIR197	0	NA	NA	NA	NA	NA
ENSG00000228703	AL355310.2	0	NA	NA	NA	NA	NA
ENSG00000200536	AL137790.1	0	NA	NA	NA	NA	NA
ENSG00000270380	AL358215.1	0	NA	NA	NA	NA	NA
ENSG00000282887	AL358215.2	0	NA	NA	NA	NA	NA
ENSG00000143105	KCNA10	0	NA	NA	NA	NA	NA
ENSG00000232791	OR11I1P	0	NA	NA	NA	NA	NA
ENSG00000225672	CCNT2P1	0	NA	NA	NA	NA	NA
ENSG00000252760	RNA5SP54	0	NA	NA	NA	NA	NA
ENSG00000272982	AL355816.1	0	NA	NA	NA	NA	NA
ENSG00000273221	AL355816.2	0	NA	NA	NA	NA	NA
ENSG00000229283	AL356387.1	0	NA	NA	NA	NA	NA
ENSG00000232240	AL356387.2	0	NA	NA	NA	NA	NA
ENSG00000200360	RNU6-792P	0	NA	NA	NA	NA	NA
ENSG00000234388	TXNP3	0	NA	NA	NA	NA	NA
ENSG00000238761	AL591521.1	0	NA	NA	NA	NA	NA
ENSG00000237278	RLIMP2	0	NA	NA	NA	NA	NA
ENSG00000238256	MTND5P20	0	NA	NA	NA	NA	NA
ENSG00000232895	AL121999.1	0	NA	NA	NA	NA	NA
ENSG00000273698	MRPL57P1	0	NA	NA	NA	NA	NA
ENSG00000271419	AL035410.2	0	NA	NA	NA	NA	NA
ENSG00000242769	RN7SL432P	0	NA	NA	NA	NA	NA
ENSG00000227970	NR1H5P	0	NA	NA	NA	NA	NA
ENSG00000287103	AL512638.3	0	NA	NA	NA	NA	NA
ENSG00000229101	ELOCP20	0	NA	NA	NA	NA	NA
ENSG00000232185	CNOT7P2	0	NA	NA	NA	NA	NA
ENSG00000270631	AL592436.2	0	NA	NA	NA	NA	NA
ENSG00000239984	RN7SL420P	0	NA	NA	NA	NA	NA
ENSG00000207502	AL592436.1	0	NA	NA	NA	NA	NA
ENSG00000212385	RNU6-817P	0	NA	NA	NA	NA	NA
ENSG00000200547	AL390066.1	0	NA	NA	NA	NA	NA
ENSG00000211543	MIR320B1	0	NA	NA	NA	NA	NA
ENSG00000231072	GAPDHP64	0	NA	NA	NA	NA	NA
ENSG00000225079	FTH1P22	0	NA	NA	NA	NA	NA
ENSG00000252510	RNA5SP55	0	NA	NA	NA	NA	NA
ENSG00000212266	AL390877.1	0	NA	NA	NA	NA	NA
ENSG00000270719	AL390877.2	0	NA	NA	NA	NA	NA
ENSG00000222209	RNA5SP56	0	NA	NA	NA	NA	NA
ENSG00000229911	AL139148.1	0	NA	NA	NA	NA	NA
ENSG00000226172	AL139420.1	0	NA	NA	NA	NA	NA
ENSG00000227205	PFN1P9	0	NA	NA	NA	NA	NA
ENSG00000226446	NOTCH2P1	0	NA	NA	NA	NA	NA
ENSG00000134249	ADAM30	0	NA	NA	NA	NA	NA
ENSG00000207149	RNU6-465P	0	NA	NA	NA	NA	NA
ENSG00000277313	7SK	0	NA	NA	NA	NA	NA
ENSG00000275538	RNVU1-19	0	NA	NA	NA	NA	NA
ENSG00000273516	U1	0	NA	NA	NA	NA	NA
ENSG00000275296	AC241377.1	0	NA	NA	NA	NA	NA
ENSG00000275129	AC243994.1	0	NA	NA	NA	NA	NA
ENSG00000252830	RNA5SP533	0	NA	NA	NA	NA	NA
ENSG00000226028	PFN1P12	0	NA	NA	NA	NA	NA
ENSG00000270962	AC239800.3	0	NA	NA	NA	NA	NA
ENSG00000252105	RNU1-143P	0	NA	NA	NA	NA	NA
ENSG00000237503	AC239798.2	0	NA	NA	NA	NA	NA
ENSG00000268074	RPL22P5	0	NA	NA	NA	NA	NA
ENSG00000275075	AC244015.1	0	NA	NA	NA	NA	NA
ENSG00000275767	AC244015.2	0	NA	NA	NA	NA	NA
ENSG00000276442	RNA5SP529	0	NA	NA	NA	NA	NA
ENSG00000175658	DRD5P2	0	NA	NA	NA	NA	NA
ENSG00000271567	PPIAL4E	0	NA	NA	NA	NA	NA
ENSG00000271439	AC246785.4	0	NA	NA	NA	NA	NA
ENSG00000279782	PPIAL4F	0	NA	NA	NA	NA	NA
ENSG00000224363	FP700111.1	0	NA	NA	NA	NA	NA
ENSG00000278273	FP700107.1	0	NA	NA	NA	NA	NA
ENSG00000222854	RNA5SP59	0	NA	NA	NA	NA	NA
ENSG00000273825	FP700111.2	0	NA	NA	NA	NA	NA
ENSG00000256374	PPIAL4D	0	NA	NA	NA	NA	NA
ENSG00000271291	AC245014.2	0	NA	NA	NA	NA	NA
ENSG00000207501	RNVU1-14	0	NA	NA	NA	NA	NA
ENSG00000278431	AC243547.2	0	NA	NA	NA	NA	NA
ENSG00000201558	RNVU1-6	0	NA	NA	NA	NA	NA
ENSG00000201789	RNU6-1071P	0	NA	NA	NA	NA	NA
ENSG00000271121	NUDT4P2	0	NA	NA	NA	NA	NA
ENSG00000270339	PPIAL4H	0	NA	NA	NA	NA	NA
ENSG00000274408	RNA5SP536	0	NA	NA	NA	NA	NA
ENSG00000274450	AC241929.1	0	NA	NA	NA	NA	NA
ENSG00000234225	AC244394.2	0	NA	NA	NA	NA	NA
ENSG00000213226	AC242426.1	0	NA	NA	NA	NA	NA
ENSG00000226653	OR13Z1P	0	NA	NA	NA	NA	NA
ENSG00000207209	AC242425.1	0	NA	NA	NA	NA	NA
ENSG00000272480	OR13Z3P	0	NA	NA	NA	NA	NA
ENSG00000288626	AC242628.1	0	NA	NA	NA	NA	NA
ENSG00000277762	RN7SL261P	0	NA	NA	NA	NA	NA
ENSG00000227139	AC241644.1	0	NA	NA	NA	NA	NA
ENSG00000274415	AC241644.3	0	NA	NA	NA	NA	NA
ENSG00000234190	AC241644.2	0	NA	NA	NA	NA	NA
ENSG00000121634	GJA8	0	NA	NA	NA	NA	NA
ENSG00000252744	Y_RNA	0	NA	NA	NA	NA	NA
ENSG00000285062	AC245100.8	0	NA	NA	NA	NA	NA
ENSG00000252515	RNU6-1171P	0	NA	NA	NA	NA	NA
ENSG00000177144	NUDT4B	0	NA	NA	NA	NA	NA
ENSG00000271546	AC245389.1	0	NA	NA	NA	NA	NA
ENSG00000252656	RN7SKP88	0	NA	NA	NA	NA	NA
ENSG00000254913	AC239802.1	0	NA	NA	NA	NA	NA
ENSG00000273591	7SK	0	NA	NA	NA	NA	NA
ENSG00000286185	AC242842.3	0	NA	NA	NA	NA	NA
ENSG00000275229	RNU1-68P	0	NA	NA	NA	NA	NA
ENSG00000226500	AC243772.1	0	NA	NA	NA	NA	NA
ENSG00000266187	RN7SL480P	0	NA	NA	NA	NA	NA
ENSG00000283933	MIR6878	0	NA	NA	NA	NA	NA
ENSG00000206931	RNU6-1042P	0	NA	NA	NA	NA	NA
ENSG00000229357	CYCSP51	0	NA	NA	NA	NA	NA
ENSG00000259357	AL590133.2	0	NA	NA	NA	NA	NA
ENSG00000224645	AL391069.1	0	NA	NA	NA	NA	NA
ENSG00000206980	RNU6-662P	0	NA	NA	NA	NA	NA
ENSG00000232937	AL589765.2	0	NA	NA	NA	NA	NA
ENSG00000240667	NBPF18P	0	NA	NA	NA	NA	NA
ENSG00000233792	PUDPP2	0	NA	NA	NA	NA	NA
ENSG00000244057	LCE3C	0	NA	NA	NA	NA	NA
ENSG00000187238	LCE3B	0	NA	NA	NA	NA	NA
ENSG00000226947	LCEP4	0	NA	NA	NA	NA	NA
ENSG00000285753	LCEP3	0	NA	NA	NA	NA	NA
ENSG00000187180	LCE2C	0	NA	NA	NA	NA	NA
ENSG00000159455	LCE2B	0	NA	NA	NA	NA	NA
ENSG00000187173	LCE2A	0	NA	NA	NA	NA	NA
ENSG00000187170	LCE4A	0	NA	NA	NA	NA	NA
ENSG00000198854	C1orf68	0	NA	NA	NA	NA	NA
ENSG00000229713	LCEP2	0	NA	NA	NA	NA	NA
ENSG00000233819	LCEP1	0	NA	NA	NA	NA	NA
ENSG00000203786	KPRP	0	NA	NA	NA	NA	NA
ENSG00000172155	LCE1D	0	NA	NA	NA	NA	NA
ENSG00000197084	LCE1C	0	NA	NA	NA	NA	NA
ENSG00000235942	LCE6A	0	NA	NA	NA	NA	NA
ENSG00000285946	AL162596.1	0	NA	NA	NA	NA	NA
ENSG00000283227	SPRR5	0	NA	NA	NA	NA	NA
ENSG00000184148	SPRR4	0	NA	NA	NA	NA	NA
ENSG00000252920	AL356867.2	0	NA	NA	NA	NA	NA
ENSG00000196805	SPRR2B	0	NA	NA	NA	NA	NA
ENSG00000203784	LELP1	0	NA	NA	NA	NA	NA
ENSG00000230779	AL161636.2	0	NA	NA	NA	NA	NA
ENSG00000203781	S100A7P1	0	NA	NA	NA	NA	NA
ENSG00000197364	S100A7L2	0	NA	NA	NA	NA	NA
ENSG00000263841	RN7SL44P	0	NA	NA	NA	NA	NA
ENSG00000242565	RN7SL372P	0	NA	NA	NA	NA	NA
ENSG00000235015	GEMIN2P1	0	NA	NA	NA	NA	NA
ENSG00000199565	Y_RNA	0	NA	NA	NA	NA	NA
ENSG00000233222	AL513523.3	0	NA	NA	NA	NA	NA
ENSG00000285779	AL358472.7	0	NA	NA	NA	NA	NA
ENSG00000263987	MIR5698	0	NA	NA	NA	NA	NA
ENSG00000264384	RN7SL431P	0	NA	NA	NA	NA	NA
ENSG00000215938	MIR190B	0	NA	NA	NA	NA	NA
ENSG00000252682	AL354980.1	0	NA	NA	NA	NA	NA
ENSG00000212292	RNU6-239P	0	NA	NA	NA	NA	NA
ENSG00000222457	RNU6-121P	0	NA	NA	NA	NA	NA
ENSG00000237920	AL162591.1	0	NA	NA	NA	NA	NA
ENSG00000273110	AL162591.2	0	NA	NA	NA	NA	NA
ENSG00000233875	AL592078.1	0	NA	NA	NA	NA	NA
ENSG00000251246	AL691442.2	0	NA	NA	NA	NA	NA
ENSG00000202027	AL691442.1	0	NA	NA	NA	NA	NA
ENSG00000273088	AL713999.1	0	NA	NA	NA	NA	NA
ENSG00000284586	MIR92B	0	NA	NA	NA	NA	NA
ENSG00000236263	AC234582.2	0	NA	NA	NA	NA	NA
ENSG00000280466	SCARNA4	0	NA	NA	NA	NA	NA
ENSG00000281394	SCARNA4	0	NA	NA	NA	NA	NA
ENSG00000284592	AL357143.2	0	NA	NA	NA	NA	NA
ENSG00000228239	AL138900.1	0	NA	NA	NA	NA	NA
ENSG00000286005	AL353899.1	0	NA	NA	NA	NA	NA
ENSG00000160856	FCRL3	0	NA	NA	NA	NA	NA
ENSG00000227217	AL356276.1	0	NA	NA	NA	NA	NA
ENSG00000232366	VDAC1P9	0	NA	NA	NA	NA	NA
ENSG00000163534	FCRL1	0	NA	NA	NA	NA	NA
ENSG00000227425	MRPS21P2	0	NA	NA	NA	NA	NA
ENSG00000158477	CD1A	0	NA	NA	NA	NA	NA
ENSG00000230942	HMGN1P5	0	NA	NA	NA	NA	NA
ENSG00000158485	CD1B	0	NA	NA	NA	NA	NA
ENSG00000158488	CD1E	0	NA	NA	NA	NA	NA
ENSG00000180708	OR10K2	0	NA	NA	NA	NA	NA
ENSG00000203758	OR10T1P	0	NA	NA	NA	NA	NA
ENSG00000173285	OR10K1	0	NA	NA	NA	NA	NA
ENSG00000198965	OR10R2	0	NA	NA	NA	NA	NA
ENSG00000236656	AL365440.2	0	NA	NA	NA	NA	NA
ENSG00000198703	OR10R3P	0	NA	NA	NA	NA	NA
ENSG00000227445	OR10R1P	0	NA	NA	NA	NA	NA
ENSG00000197532	OR6Y1	0	NA	NA	NA	NA	NA
ENSG00000186440	OR6P1	0	NA	NA	NA	NA	NA
ENSG00000279111	OR10X1	0	NA	NA	NA	NA	NA
ENSG00000231237	OR6K1P	0	NA	NA	NA	NA	NA
ENSG00000203757	OR6K3	0	NA	NA	NA	NA	NA
ENSG00000180437	OR6K4P	0	NA	NA	NA	NA	NA
ENSG00000226949	OR6K5P	0	NA	NA	NA	NA	NA
ENSG00000197403	OR6N1	0	NA	NA	NA	NA	NA
ENSG00000229724	OR2AQ1P	0	NA	NA	NA	NA	NA
ENSG00000180409	OR10AA1P	0	NA	NA	NA	NA	NA
ENSG00000229849	PYHIN5P	0	NA	NA	NA	NA	NA
ENSG00000215846	MPTX1	0	NA	NA	NA	NA	NA
ENSG00000248642	OR10J2P	0	NA	NA	NA	NA	NA
ENSG00000196266	OR10J3	0	NA	NA	NA	NA	NA
ENSG00000228560	AL513323.1	0	NA	NA	NA	NA	NA
ENSG00000248442	OR10J7P	0	NA	NA	NA	NA	NA
ENSG00000251686	OR10J8P	0	NA	NA	NA	NA	NA
ENSG00000249197	OR10J9P	0	NA	NA	NA	NA	NA
ENSG00000249730	OR10J4	0	NA	NA	NA	NA	NA
ENSG00000196184	OR10J1	0	NA	NA	NA	NA	NA
ENSG00000224943	LINC02819	0	NA	NA	NA	NA	NA
ENSG00000184155	OR10J5	0	NA	NA	NA	NA	NA
ENSG00000271890	OR10AE1P	0	NA	NA	NA	NA	NA
ENSG00000158731	OR10J6P	0	NA	NA	NA	NA	NA
ENSG00000276632	AL445528.2	0	NA	NA	NA	NA	NA
ENSG00000235226	AL445528.1	0	NA	NA	NA	NA	NA
ENSG00000158714	SLAMF8	0	NA	NA	NA	NA	NA
ENSG00000212161	AL590560.1	0	NA	NA	NA	NA	NA
ENSG00000226003	PPIAP37	0	NA	NA	NA	NA	NA
ENSG00000206921	RNU6-481P	0	NA	NA	NA	NA	NA
ENSG00000273112	AL590385.2	0	NA	NA	NA	NA	NA
ENSG00000224203	RPS23P10	0	NA	NA	NA	NA	NA
ENSG00000224515	AL590385.1	0	NA	NA	NA	NA	NA
ENSG00000231586	RPS23P9	0	NA	NA	NA	NA	NA
ENSG00000199595	Y_RNA	0	NA	NA	NA	NA	NA
ENSG00000241347	RN7SL466P	0	NA	NA	NA	NA	NA
ENSG00000227818	AL590408.1	0	NA	NA	NA	NA	NA
ENSG00000243173	RN7SL861P	0	NA	NA	NA	NA	NA
ENSG00000227667	AL392003.1	0	NA	NA	NA	NA	NA
ENSG00000200327	RNA5SP62	0	NA	NA	NA	NA	NA
ENSG00000212527	RNA5SP63	0	NA	NA	NA	NA	NA
ENSG00000228289	AL355862.1	0	NA	NA	NA	NA	NA
ENSG00000212538	U3	0	NA	NA	NA	NA	NA
ENSG00000199849	RNU5F-6P	0	NA	NA	NA	NA	NA
ENSG00000201270	RNU6-755P	0	NA	NA	NA	NA	NA
ENSG00000237783	AL356441.2	0	NA	NA	NA	NA	NA
ENSG00000206990	AL451074.1	0	NA	NA	NA	NA	NA
ENSG00000283936	MIR3658	0	NA	NA	NA	NA	NA
ENSG00000271527	AL606495.1	0	NA	NA	NA	NA	NA
ENSG00000207341	RNA5SP64	0	NA	NA	NA	NA	NA
ENSG00000234142	LINC01675	0	NA	NA	NA	NA	NA
ENSG00000234984	FMO10P	0	NA	NA	NA	NA	NA
ENSG00000232148	FMO11P	0	NA	NA	NA	NA	NA
ENSG00000232223	CNN2P10	0	NA	NA	NA	NA	NA
ENSG00000200036	RNA5SP65	0	NA	NA	NA	NA	NA
ENSG00000233411	AL359962.1	0	NA	NA	NA	NA	NA
ENSG00000237131	AL021397.1	0	NA	NA	NA	NA	NA
ENSG00000214262	ANKRD36BP1	0	NA	NA	NA	NA	NA
ENSG00000283255	AL022100.2	0	NA	NA	NA	NA	NA
ENSG00000215833	QRSL1P1	0	NA	NA	NA	NA	NA
ENSG00000252987	RNA5SP66	0	NA	NA	NA	NA	NA
ENSG00000288139	AL031297.1	0	NA	NA	NA	NA	NA
ENSG00000283340	MIR3119-1	0	NA	NA	NA	NA	NA
ENSG00000263390	MIR3119-2	0	NA	NA	NA	NA	NA
ENSG00000238051	ISCUP1	0	NA	NA	NA	NA	NA
ENSG00000226967	HAUS4P1	0	NA	NA	NA	NA	NA
ENSG00000225545	AL162399.1	0	NA	NA	NA	NA	NA
ENSG00000221390	MIR1295A	0	NA	NA	NA	NA	NA
ENSG00000283598	MIR1295B	0	NA	NA	NA	NA	NA
ENSG00000234333	CYCSP53	0	NA	NA	NA	NA	NA
ENSG00000232261	Z98751.1	0	NA	NA	NA	NA	NA
ENSG00000271459	Z98751.3	0	NA	NA	NA	NA	NA
ENSG00000283844	MIR214	0	NA	NA	NA	NA	NA
ENSG00000283152	MIR3120	0	NA	NA	NA	NA	NA
ENSG00000208024	MIR199A2	0	NA	NA	NA	NA	NA
ENSG00000251943	RNU6-693P	0	NA	NA	NA	NA	NA
ENSG00000227177	AIMP1P2	0	NA	NA	NA	NA	NA
ENSG00000252231	RNA5SP67	0	NA	NA	NA	NA	NA
ENSG00000225713	RPL30P1	0	NA	NA	NA	NA	NA
ENSG00000230687	AL008626.1	0	NA	NA	NA	NA	NA
ENSG00000233946	RPS29P4	0	NA	NA	NA	NA	NA
ENSG00000235628	TNR-IT1	0	NA	NA	NA	NA	NA
ENSG00000253025	RNU2-12P	0	NA	NA	NA	NA	NA
ENSG00000231020	AL591043.1	0	NA	NA	NA	NA	NA
ENSG00000225904	MORF4L1P7	0	NA	NA	NA	NA	NA
ENSG00000202609	MIR488	0	NA	NA	NA	NA	NA
ENSG00000236720	LINC01741	0	NA	NA	NA	NA	NA
ENSG00000285910	AL513013.1	0	NA	NA	NA	NA	NA
ENSG00000201619	AL512326.1	0	NA	NA	NA	NA	NA
ENSG00000223794	COX5BP8	0	NA	NA	NA	NA	NA
ENSG00000228191	AL512326.4	0	NA	NA	NA	NA	NA
ENSG00000224620	MEF2AP1	0	NA	NA	NA	NA	NA
ENSG00000251875	RNU5F-2P	0	NA	NA	NA	NA	NA
ENSG00000261817	AL390718.1	0	NA	NA	NA	NA	NA
ENSG00000206905	Y_RNA	0	NA	NA	NA	NA	NA
ENSG00000179452	LINC01699	0	NA	NA	NA	NA	NA
ENSG00000273573	Metazoa_SRP	0	NA	NA	NA	NA	NA
ENSG00000252977	RNA5SP70	0	NA	NA	NA	NA	NA
ENSG00000222397	RN7SKP229	0	NA	NA	NA	NA	NA
ENSG00000287452	AL391477.1	0	NA	NA	NA	NA	NA
ENSG00000232309	AL390856.1	0	NA	NA	NA	NA	NA
ENSG00000232096	YPEL5P1	0	NA	NA	NA	NA	NA
ENSG00000206764	RNU6-152P	0	NA	NA	NA	NA	NA
ENSG00000228664	AL513480.1	0	NA	NA	NA	NA	NA
ENSG00000270443	AL139344.1	0	NA	NA	NA	NA	NA
ENSG00000233537	TEDDM2P	0	NA	NA	NA	NA	NA
ENSG00000227181	LINC01688	0	NA	NA	NA	NA	NA
ENSG00000271269	AL353778.1	0	NA	NA	NA	NA	NA
ENSG00000157060	SHCBP1L	0	NA	NA	NA	NA	NA
ENSG00000285609	5S_rRNA	0	NA	NA	NA	NA	NA
ENSG00000226570	AL450304.1	0	NA	NA	NA	NA	NA
ENSG00000233562	RPS3AP8	0	NA	NA	NA	NA	NA
ENSG00000199840	Y_RNA	0	NA	NA	NA	NA	NA
ENSG00000207080	AL445228.1	0	NA	NA	NA	NA	NA
ENSG00000231791	AL445228.2	0	NA	NA	NA	NA	NA
ENSG00000244568	RN7SL654P	0	NA	NA	NA	NA	NA
ENSG00000201312	RNA5SP72	0	NA	NA	NA	NA	NA
ENSG00000252407	RNU7-183P	0	NA	NA	NA	NA	NA
ENSG00000270920	MCRIP2P2	0	NA	NA	NA	NA	NA
ENSG00000279401	AL133383.2	0	NA	NA	NA	NA	NA
ENSG00000207108	Y_RNA	0	NA	NA	NA	NA	NA
ENSG00000201596	Y_RNA	0	NA	NA	NA	NA	NA
ENSG00000288078	AL133553.2	0	NA	NA	NA	NA	NA
ENSG00000202025	RNU6-1240P	0	NA	NA	NA	NA	NA
ENSG00000288562	AL049198.1	0	NA	NA	NA	NA	NA
ENSG00000271558	AL391813.1	0	NA	NA	NA	NA	NA
ENSG00000274702	AL357559.1	0	NA	NA	NA	NA	NA
ENSG00000236401	SLC4A1APP2	0	NA	NA	NA	NA	NA
ENSG00000223847	AL645474.1	0	NA	NA	NA	NA	NA
ENSG00000150732	AL136372.1	0	NA	NA	NA	NA	NA
ENSG00000222240	RN7SKP156	0	NA	NA	NA	NA	NA
ENSG00000261182	AL596211.1	0	NA	NA	NA	NA	NA
ENSG00000224278	AL592447.1	0	NA	NA	NA	NA	NA
ENSG00000225006	AL929288.1	0	NA	NA	NA	NA	NA
ENSG00000235083	AL929288.2	0	NA	NA	NA	NA	NA
ENSG00000238054	AL691515.2	0	NA	NA	NA	NA	NA
ENSG00000271036	CLPTM1LP1	0	NA	NA	NA	NA	NA
ENSG00000226196	GAPDHP75	0	NA	NA	NA	NA	NA
ENSG00000252553	RNA5SP73	0	NA	NA	NA	NA	NA
ENSG00000238270	AL591504.1	0	NA	NA	NA	NA	NA
ENSG00000287472	AL591504.2	0	NA	NA	NA	NA	NA
ENSG00000230987	AL359976.1	0	NA	NA	NA	NA	NA
ENSG00000241505	AL391645.1	0	NA	NA	NA	NA	NA
ENSG00000231175	LINC01720	0	NA	NA	NA	NA	NA
ENSG00000236025	AL139135.1	0	NA	NA	NA	NA	NA
ENSG00000285638	AL138927.1	0	NA	NA	NA	NA	NA
ENSG00000228020	HNRNPA1P46	0	NA	NA	NA	NA	NA
ENSG00000271187	AL713866.2	0	NA	NA	NA	NA	NA
ENSG00000233882	LINC01680	0	NA	NA	NA	NA	NA
ENSG00000228215	LINC02770	0	NA	NA	NA	NA	NA
ENSG00000223344	AL359081.1	0	NA	NA	NA	NA	NA
ENSG00000283795	MIR4426	0	NA	NA	NA	NA	NA
ENSG00000228687	AL035407.2	0	NA	NA	NA	NA	NA
ENSG00000226814	AL035407.1	0	NA	NA	NA	NA	NA
ENSG00000223075	RN7SKP126	0	NA	NA	NA	NA	NA
ENSG00000237011	AL357793.2	0	NA	NA	NA	NA	NA
ENSG00000237213	RPL23AP22	0	NA	NA	NA	NA	NA
ENSG00000231714	AL513348.1	0	NA	NA	NA	NA	NA
ENSG00000251813	RNU6-983P	0	NA	NA	NA	NA	NA
ENSG00000228167	AL353072.1	0	NA	NA	NA	NA	NA
ENSG00000285718	AL353072.2	0	NA	NA	NA	NA	NA
ENSG00000227421	LINC01724	0	NA	NA	NA	NA	NA
ENSG00000285986	BX248415.1	0	NA	NA	NA	NA	NA
ENSG00000273844	AL139418.1	0	NA	NA	NA	NA	NA
ENSG00000221879	MRPS21P3	0	NA	NA	NA	NA	NA
ENSG00000287989	AL450352.1	0	NA	NA	NA	NA	NA
ENSG00000223881	AL157402.1	0	NA	NA	NA	NA	NA
ENSG00000236278	PEBP1P3	0	NA	NA	NA	NA	NA
ENSG00000225172	AC096631.1	0	NA	NA	NA	NA	NA
ENSG00000233410	LINC01222	0	NA	NA	NA	NA	NA
ENSG00000235492	LINC01221	0	NA	NA	NA	NA	NA
ENSG00000286541	AC105941.1	0	NA	NA	NA	NA	NA
ENSG00000231718	LINC02789	0	NA	NA	NA	NA	NA
ENSG00000228190	RPL23AP16	0	NA	NA	NA	NA	NA
ENSG00000236468	AC099335.1	0	NA	NA	NA	NA	NA
ENSG00000231984	AL596266.1	0	NA	NA	NA	NA	NA
ENSG00000228530	AL445687.1	0	NA	NA	NA	NA	NA
ENSG00000200139	RNU6-778P	0	NA	NA	NA	NA	NA
ENSG00000202491	RNU6-716P	0	NA	NA	NA	NA	NA
ENSG00000202329	RNU6-609P	0	NA	NA	NA	NA	NA
ENSG00000224818	AC096677.2	0	NA	NA	NA	NA	NA
ENSG00000221028	MIR1231	0	NA	NA	NA	NA	NA
ENSG00000235811	AL691482.2	0	NA	NA	NA	NA	NA
ENSG00000212512	Y_RNA	0	NA	NA	NA	NA	NA
ENSG00000272262	RNU6-89P	0	NA	NA	NA	NA	NA
ENSG00000231547	AC096632.1	0	NA	NA	NA	NA	NA
ENSG00000224671	AC105940.1	0	NA	NA	NA	NA	NA
ENSG00000236523	NPM1P40	0	NA	NA	NA	NA	NA
ENSG00000202300	RNU6-487P	0	NA	NA	NA	NA	NA
ENSG00000229652	AL359837.1	0	NA	NA	NA	NA	NA
ENSG00000271588	LARP7P1	0	NA	NA	NA	NA	NA
ENSG00000288644	AC114402.3	0	NA	NA	NA	NA	NA
ENSG00000261065	AL592146.1	0	NA	NA	NA	NA	NA
ENSG00000225522	AL592114.2	0	NA	NA	NA	NA	NA
ENSG00000200408	RNA5SP74	0	NA	NA	NA	NA	NA
ENSG00000251861	AL161793.2	0	NA	NA	NA	NA	NA
ENSG00000253097	RNU2-19P	0	NA	NA	NA	NA	NA
ENSG00000252692	AC244035.3	0	NA	NA	NA	NA	NA
ENSG00000225483	RPL22P4	0	NA	NA	NA	NA	NA
ENSG00000278465	MIR6769B	0	NA	NA	NA	NA	NA
ENSG00000162891	IL20	0	NA	NA	NA	NA	NA
ENSG00000271680	AC098935.2	0	NA	NA	NA	NA	NA
ENSG00000243636	AL445493.2	0	NA	NA	NA	NA	NA
ENSG00000283044	AL391597.1	0	NA	NA	NA	NA	NA
ENSG00000284214	MIR29C	0	NA	NA	NA	NA	NA
ENSG00000284203	MIR29B2	0	NA	NA	NA	NA	NA
ENSG00000285719	AL356275.1	0	NA	NA	NA	NA	NA
ENSG00000226843	AL606753.1	0	NA	NA	NA	NA	NA
ENSG00000236950	LINC01774	0	NA	NA	NA	NA	NA
ENSG00000278684	AC104465.1	0	NA	NA	NA	NA	NA
ENSG00000228081	AC092810.2	0	NA	NA	NA	NA	NA
ENSG00000227940	LINC01696	0	NA	NA	NA	NA	NA
ENSG00000283876	MIR4260	0	NA	NA	NA	NA	NA
ENSG00000279333	AC096636.1	0	NA	NA	NA	NA	NA
ENSG00000283952	AC092017.2	0	NA	NA	NA	NA	NA
ENSG00000223649	AC105275.1	0	NA	NA	NA	NA	NA
ENSG00000230063	AL360091.2	0	NA	NA	NA	NA	NA
ENSG00000235182	AC104333.1	0	NA	NA	NA	NA	NA
ENSG00000228646	RPL31P13	0	NA	NA	NA	NA	NA
ENSG00000185221	GAPDHP24	0	NA	NA	NA	NA	NA
ENSG00000223869	AC099563.1	0	NA	NA	NA	NA	NA
ENSG00000202498	SNORD116	0	NA	NA	NA	NA	NA
ENSG00000229242	AL358452.1	0	NA	NA	NA	NA	NA
ENSG00000233620	AC093581.1	0	NA	NA	NA	NA	NA
ENSG00000226013	MRPS18BP1	0	NA	NA	NA	NA	NA
ENSG00000231814	LINC00210	0	NA	NA	NA	NA	NA
ENSG00000230714	AL355526.1	0	NA	NA	NA	NA	NA
ENSG00000201493	RNU1-141P	0	NA	NA	NA	NA	NA
ENSG00000229016	AC096638.2	0	NA	NA	NA	NA	NA
ENSG00000281453	TGFB2-OT1	0	NA	NA	NA	NA	NA
ENSG00000212610	U3	0	NA	NA	NA	NA	NA
ENSG00000226693	NXNP1	0	NA	NA	NA	NA	NA
ENSG00000252086	RNA5SP76	0	NA	NA	NA	NA	NA
ENSG00000221673	U3	0	NA	NA	NA	NA	NA
ENSG00000230318	XRCC6P3	0	NA	NA	NA	NA	NA
ENSG00000232883	AL451081.2	0	NA	NA	NA	NA	NA
ENSG00000260505	AC096644.3	0	NA	NA	NA	NA	NA
ENSG00000235163	AC096644.2	0	NA	NA	NA	NA	NA
ENSG00000234863	AC096644.1	0	NA	NA	NA	NA	NA
ENSG00000226226	PRELID3BP1	0	NA	NA	NA	NA	NA
ENSG00000276642	AL445423.2	0	NA	NA	NA	NA	NA
ENSG00000226211	AL445466.1	0	NA	NA	NA	NA	NA
ENSG00000232436	AL360013.2	0	NA	NA	NA	NA	NA
ENSG00000227585	AL360013.1	0	NA	NA	NA	NA	NA
ENSG00000286421	AL360013.4	0	NA	NA	NA	NA	NA
ENSG00000227613	QRSL1P2	0	NA	NA	NA	NA	NA
ENSG00000226643	AL513314.1	0	NA	NA	NA	NA	NA
ENSG00000226601	AL359979.1	0	NA	NA	NA	NA	NA
ENSG00000251789	RNU4-57P	0	NA	NA	NA	NA	NA
ENSG00000227002	SNRPEP10	0	NA	NA	NA	NA	NA
ENSG00000212398	RNU6-1248P	0	NA	NA	NA	NA	NA
ENSG00000252484	RN7SKP49	0	NA	NA	NA	NA	NA
ENSG00000223306	RNU6-1304P	0	NA	NA	NA	NA	NA
ENSG00000284519	MIR6741	0	NA	NA	NA	NA	NA
ENSG00000213032	NDUFA3P3	0	NA	NA	NA	NA	NA
ENSG00000236994	YBX1P9	0	NA	NA	NA	NA	NA
ENSG00000270287	AL359704.1	0	NA	NA	NA	NA	NA
ENSG00000223282	RN7SKP165	0	NA	NA	NA	NA	NA
ENSG00000238183	RPS27P5	0	NA	NA	NA	NA	NA
ENSG00000233706	AL353689.2	0	NA	NA	NA	NA	NA
ENSG00000242757	AL606462.1	0	NA	NA	NA	NA	NA
ENSG00000237193	AL451054.2	0	NA	NA	NA	NA	NA
ENSG00000278180	AL451054.3	0	NA	NA	NA	NA	NA
ENSG00000274886	SEPTIN14P17	0	NA	NA	NA	NA	NA
ENSG00000284163	MIR3620	0	NA	NA	NA	NA	NA
ENSG00000270094	AL670729.1	0	NA	NA	NA	NA	NA
ENSG00000284311	MIR6742	0	NA	NA	NA	NA	NA
ENSG00000199352	RNA5S1	0	NA	NA	NA	NA	NA
ENSG00000201588	RNA5S2	0	NA	NA	NA	NA	NA
ENSG00000199337	RNA5S3	0	NA	NA	NA	NA	NA
ENSG00000200381	RNA5S4	0	NA	NA	NA	NA	NA
ENSG00000199396	RNA5S5	0	NA	NA	NA	NA	NA
ENSG00000200624	RNA5S6	0	NA	NA	NA	NA	NA
ENSG00000202521	RNA5S7	0	NA	NA	NA	NA	NA
ENSG00000200343	RNA5S8	0	NA	NA	NA	NA	NA
ENSG00000201321	RNA5S9	0	NA	NA	NA	NA	NA
ENSG00000199910	RNA5S10	0	NA	NA	NA	NA	NA
ENSG00000199334	RNA5S11	0	NA	NA	NA	NA	NA
ENSG00000199270	RNA5S12	0	NA	NA	NA	NA	NA
ENSG00000202526	RNA5S13	0	NA	NA	NA	NA	NA
ENSG00000201355	RNA5S14	0	NA	NA	NA	NA	NA
ENSG00000201925	RNA5S15	0	NA	NA	NA	NA	NA
ENSG00000202257	RNA5S16	0	NA	NA	NA	NA	NA
ENSG00000200370	RNA5S17	0	NA	NA	NA	NA	NA
ENSG00000252506	RNU6-180P	0	NA	NA	NA	NA	NA
ENSG00000230331	AL160004.2	0	NA	NA	NA	NA	NA
ENSG00000226920	AL160004.1	0	NA	NA	NA	NA	NA
ENSG00000224407	AL136988.1	0	NA	NA	NA	NA	NA
ENSG00000235817	AL158214.1	0	NA	NA	NA	NA	NA
ENSG00000283799	MIR1182	0	NA	NA	NA	NA	NA
ENSG00000229595	AL109810.1	0	NA	NA	NA	NA	NA
ENSG00000235710	AL109810.2	0	NA	NA	NA	NA	NA
ENSG00000222986	RNU5A-5P	0	NA	NA	NA	NA	NA
ENSG00000274121	AL136171.1	0	NA	NA	NA	NA	NA
ENSG00000238382	RNU6-1211P	0	NA	NA	NA	NA	NA
ENSG00000225919	LINC01745	0	NA	NA	NA	NA	NA
ENSG00000236497	LINC01744	0	NA	NA	NA	NA	NA
ENSG00000251508	AL133380.1	0	NA	NA	NA	NA	NA
ENSG00000252501	RNU4-77P	0	NA	NA	NA	NA	NA
ENSG00000287423	AL360006.1	0	NA	NA	NA	NA	NA
ENSG00000286666	AL663058.2	0	NA	NA	NA	NA	NA
ENSG00000236101	RAC1P7	0	NA	NA	NA	NA	NA
ENSG00000231272	AL122008.1	0	NA	NA	NA	NA	NA
ENSG00000236244	AL122008.4	0	NA	NA	NA	NA	NA
ENSG00000264377	MIR4671	0	NA	NA	NA	NA	NA
ENSG00000230404	AL161640.1	0	NA	NA	NA	NA	NA
ENSG00000228830	AL160408.2	0	NA	NA	NA	NA	NA
ENSG00000201638	RNY4P16	0	NA	NA	NA	NA	NA
ENSG00000258082	AL391832.3	0	NA	NA	NA	NA	NA
ENSG00000233018	AL732292.1	0	NA	NA	NA	NA	NA
ENSG00000238236	MTCYBP14	0	NA	NA	NA	NA	NA
ENSG00000231582	MTND4LP21	0	NA	NA	NA	NA	NA
ENSG00000232714	MTND3P8	0	NA	NA	NA	NA	NA
ENSG00000235761	MTCO3P46	0	NA	NA	NA	NA	NA
ENSG00000222831	MIR1537	0	NA	NA	NA	NA	NA
ENSG00000206803	RNU6-968P	0	NA	NA	NA	NA	NA
ENSG00000237845	AL139161.1	0	NA	NA	NA	NA	NA
ENSG00000244457	ENO1P1	0	NA	NA	NA	NA	NA
ENSG00000266262	MIR4428	0	NA	NA	NA	NA	NA
ENSG00000252290	AL442065.1	0	NA	NA	NA	NA	NA
ENSG00000243781	AL590396.1	0	NA	NA	NA	NA	NA
ENSG00000283174	AL590396.3	0	NA	NA	NA	NA	NA
ENSG00000283166	AL590396.2	0	NA	NA	NA	NA	NA
ENSG00000283377	AL590396.4	0	NA	NA	NA	NA	NA
ENSG00000270188	MTRNR2L11	0	NA	NA	NA	NA	NA
ENSG00000232154	MTCYBP15	0	NA	NA	NA	NA	NA
ENSG00000225723	MTND6P15	0	NA	NA	NA	NA	NA
ENSG00000230019	YWHAQP9	0	NA	NA	NA	NA	NA
ENSG00000232989	AL356010.1	0	NA	NA	NA	NA	NA
ENSG00000252371	RNU6-725P	0	NA	NA	NA	NA	NA
ENSG00000224783	MIPEPP2	0	NA	NA	NA	NA	NA
ENSG00000287177	AL583825.1	0	NA	NA	NA	NA	NA
ENSG00000287102	AL356361.3	0	NA	NA	NA	NA	NA
ENSG00000217327	RPS7P5	0	NA	NA	NA	NA	NA
ENSG00000224359	AL358176.1	0	NA	NA	NA	NA	NA
ENSG00000226014	AL358176.2	0	NA	NA	NA	NA	NA
ENSG00000231440	AL358176.4	0	NA	NA	NA	NA	NA
ENSG00000228844	AL358176.3	0	NA	NA	NA	NA	NA
ENSG00000251750	RNU5F-8P	0	NA	NA	NA	NA	NA
ENSG00000199241	AL590965.1	0	NA	NA	NA	NA	NA
ENSG00000265831	MIR3123	0	NA	NA	NA	NA	NA
ENSG00000224625	TUBB8P6	0	NA	NA	NA	NA	NA
ENSG00000252084	RN7SKP12	0	NA	NA	NA	NA	NA
ENSG00000270859	AC099785.1	0	NA	NA	NA	NA	NA
ENSG00000270818	AL445675.1	0	NA	NA	NA	NA	NA
ENSG00000234116	AL606534.3	0	NA	NA	NA	NA	NA
ENSG00000229960	AL590483.1	0	NA	NA	NA	NA	NA
ENSG00000244066	RN7SL148P	0	NA	NA	NA	NA	NA
ENSG00000287531	AL358177.1	0	NA	NA	NA	NA	NA
ENSG00000227735	CYCSP5	0	NA	NA	NA	NA	NA
ENSG00000201758	RN7SKP55	0	NA	NA	NA	NA	NA
ENSG00000252073	RNU6-947P	0	NA	NA	NA	NA	NA
ENSG00000223353	AL589763.1	0	NA	NA	NA	NA	NA
ENSG00000207326	Y_RNA	0	NA	NA	NA	NA	NA
ENSG00000227728	AL356583.1	0	NA	NA	NA	NA	NA
ENSG00000230813	AL356583.3	0	NA	NA	NA	NA	NA
ENSG00000229112	AL356583.2	0	NA	NA	NA	NA	NA
ENSG00000283881	MIR3916	0	NA	NA	NA	NA	NA
ENSG00000235818	VN1R17P	0	NA	NA	NA	NA	NA
ENSG00000203664	OR2W5	0	NA	NA	NA	NA	NA
ENSG00000169224	GCSAML	0	NA	NA	NA	NA	NA
ENSG00000196242	OR2C3	0	NA	NA	NA	NA	NA
ENSG00000284824	GCSAML-AS1	0	NA	NA	NA	NA	NA
ENSG00000236817	AL606804.1	0	NA	NA	NA	NA	NA
ENSG00000177489	OR2G2	0	NA	NA	NA	NA	NA
ENSG00000177476	OR2G3	0	NA	NA	NA	NA	NA
ENSG00000283369	AL606804.2	0	NA	NA	NA	NA	NA
ENSG00000198452	OR14L1P	0	NA	NA	NA	NA	NA
ENSG00000230411	OR3D1P	0	NA	NA	NA	NA	NA
ENSG00000197437	OR13G1	0	NA	NA	NA	NA	NA
ENSG00000239395	AC118470.1	0	NA	NA	NA	NA	NA
ENSG00000241128	OR14A2	0	NA	NA	NA	NA	NA
ENSG00000153230	OR14K1	0	NA	NA	NA	NA	NA
ENSG00000221888	OR1C1	0	NA	NA	NA	NA	NA
ENSG00000232908	HSD17B7P1	0	NA	NA	NA	NA	NA
ENSG00000230576	OR6R1P	0	NA	NA	NA	NA	NA
ENSG00000197591	OR11L1	0	NA	NA	NA	NA	NA
ENSG00000237492	OR2L9P	0	NA	NA	NA	NA	NA
ENSG00000199442	Y_RNA	0	NA	NA	NA	NA	NA
ENSG00000177233	OR2M1P	0	NA	NA	NA	NA	NA
ENSG00000162727	OR2M5	0	NA	NA	NA	NA	NA
ENSG00000198601	OR2M2	0	NA	NA	NA	NA	NA
ENSG00000228198	OR2M3	0	NA	NA	NA	NA	NA
ENSG00000171180	OR2M4	0	NA	NA	NA	NA	NA
ENSG00000177201	OR2T12	0	NA	NA	NA	NA	NA
ENSG00000177186	OR2M7	0	NA	NA	NA	NA	NA
ENSG00000177174	OR14C36	0	NA	NA	NA	NA	NA
ENSG00000196944	OR2T4	0	NA	NA	NA	NA	NA
ENSG00000198104	OR2T6	0	NA	NA	NA	NA	NA
ENSG00000175143	OR2T1	0	NA	NA	NA	NA	NA
ENSG00000227152	OR2T7	0	NA	NA	NA	NA	NA
ENSG00000196240	OR2T2	0	NA	NA	NA	NA	NA
ENSG00000196539	OR2T3	0	NA	NA	NA	NA	NA
ENSG00000229255	AC138089.1	0	NA	NA	NA	NA	NA
ENSG00000203661	OR2T5	0	NA	NA	NA	NA	NA
ENSG00000271934	OR2AS2P	0	NA	NA	NA	NA	NA
ENSG00000188558	OR2G6	0	NA	NA	NA	NA	NA
ENSG00000224521	AC098483.1	0	NA	NA	NA	NA	NA
ENSG00000227102	OR2AS1P	0	NA	NA	NA	NA	NA
ENSG00000182783	OR2T29	0	NA	NA	NA	NA	NA
ENSG00000183310	OR2T34	0	NA	NA	NA	NA	NA
ENSG00000184022	OR2T10	0	NA	NA	NA	NA	NA
ENSG00000201602	Y_RNA	0	NA	NA	NA	NA	NA
ENSG00000271701	AC098483.2	0	NA	NA	NA	NA	NA
ENSG00000279301	OR2T11	0	NA	NA	NA	NA	NA
ENSG00000177151	OR2T35	0	NA	NA	NA	NA	NA
ENSG00000187701	OR2T27	0	NA	NA	NA	NA	NA
ENSG00000286015	CR589904.2	0	NA	NA	NA	NA	NA
ENSG00000189181	OR14I1	0	NA	NA	NA	NA	NA
ENSG00000229703	LYPD9P	0	NA	NA	NA	NA	NA
ENSG00000276520	CR589904.1	0	NA	NA	NA	NA	NA
ENSG00000242529	AHCYP8	0	NA	NA	NA	NA	NA
ENSG00000229663	DPY19L4P1	0	NA	NA	NA	NA	NA
ENSG00000277997	AC079779.4	0	NA	NA	NA	NA	NA
ENSG00000284452	AC093326.2	0	NA	NA	NA	NA	NA
ENSG00000225942	LINC01875	0	NA	NA	NA	NA	NA
ENSG00000234796	AC113607.1	0	NA	NA	NA	NA	NA
ENSG00000227364	AC018685.1	0	NA	NA	NA	NA	NA
ENSG00000237401	LINC01304	0	NA	NA	NA	NA	NA
ENSG00000231821	NPM1P48	0	NA	NA	NA	NA	NA
ENSG00000252238	AC092169.1	0	NA	NA	NA	NA	NA
ENSG00000207192	RNU6-649P	0	NA	NA	NA	NA	NA
ENSG00000228585	AC073143.1	0	NA	NA	NA	NA	NA
ENSG00000237266	LINC01810	0	NA	NA	NA	NA	NA
ENSG00000276733	MIR7158	0	NA	NA	NA	NA	NA
ENSG00000234275	AC017053.1	0	NA	NA	NA	NA	NA
ENSG00000227007	LINC01247	0	NA	NA	NA	NA	NA
ENSG00000231610	PIK3CDP1	0	NA	NA	NA	NA	NA
ENSG00000236172	MIR7515HG	0	NA	NA	NA	NA	NA
ENSG00000286851	AC097517.1	0	NA	NA	NA	NA	NA
ENSG00000283394	MIR7515	0	NA	NA	NA	NA	NA
ENSG00000221255	RNU6ATAC37P	0	NA	NA	NA	NA	NA
ENSG00000232979	AC092580.3	0	NA	NA	NA	NA	NA
ENSG00000229405	AC092580.1	0	NA	NA	NA	NA	NA
ENSG00000229740	U91324.1	0	NA	NA	NA	NA	NA
ENSG00000230886	HMGB1P25	0	NA	NA	NA	NA	NA
ENSG00000223640	RPL30P3	0	NA	NA	NA	NA	NA
ENSG00000240980	AC093904.1	0	NA	NA	NA	NA	NA
ENSG00000200034	RNU4-73P	0	NA	NA	NA	NA	NA
ENSG00000240960	AC082651.2	0	NA	NA	NA	NA	NA
ENSG00000260476	AC104794.4	0	NA	NA	NA	NA	NA
ENSG00000212558	AC104794.1	0	NA	NA	NA	NA	NA
ENSG00000264030	RN7SL66P	0	NA	NA	NA	NA	NA
ENSG00000277446	Metazoa_SRP	0	NA	NA	NA	NA	NA
ENSG00000238962	RNU7-176P	0	NA	NA	NA	NA	NA
ENSG00000232056	AC092687.1	0	NA	NA	NA	NA	NA
ENSG00000270488	AC079587.1	0	NA	NA	NA	NA	NA
ENSG00000207267	RNU6-1081P	0	NA	NA	NA	NA	NA
ENSG00000226961	PPIAP60	0	NA	NA	NA	NA	NA
ENSG00000230952	AC099344.1	0	NA	NA	NA	NA	NA
ENSG00000230044	CDK8P1	0	NA	NA	NA	NA	NA
ENSG00000265172	MIR4262	0	NA	NA	NA	NA	NA
ENSG00000238503	SNORD18	0	NA	NA	NA	NA	NA
ENSG00000264089	MIR3681	0	NA	NA	NA	NA	NA
ENSG00000207183	RNU6-843P	0	NA	NA	NA	NA	NA
ENSG00000223360	AC096559.1	0	NA	NA	NA	NA	NA
ENSG00000229370	AC073062.1	0	NA	NA	NA	NA	NA
ENSG00000227718	AC016730.1	0	NA	NA	NA	NA	NA
ENSG00000251859	RNU6-1288P	0	NA	NA	NA	NA	NA
ENSG00000237261	Metazoa_SRP	0	NA	NA	NA	NA	NA
ENSG00000235127	AC068286.1	0	NA	NA	NA	NA	NA
ENSG00000229087	RPS26P18	0	NA	NA	NA	NA	NA
ENSG00000231031	LINC01804	0	NA	NA	NA	NA	NA
ENSG00000237326	AC113608.1	0	NA	NA	NA	NA	NA
ENSG00000202160	RNU5E-7P	0	NA	NA	NA	NA	NA
ENSG00000214657	RPLP1P5	0	NA	NA	NA	NA	NA
ENSG00000238371	AC010145.2	0	NA	NA	NA	NA	NA
ENSG00000226764	AC010145.1	0	NA	NA	NA	NA	NA
ENSG00000271315	AC174048.1	0	NA	NA	NA	NA	NA
ENSG00000251704	AC142283.1	0	NA	NA	NA	NA	NA
ENSG00000231266	AC010745.3	0	NA	NA	NA	NA	NA
ENSG00000222842	RN7SKP168	0	NA	NA	NA	NA	NA
ENSG00000214843	ZFYVE9P2	0	NA	NA	NA	NA	NA
ENSG00000212455	AC079802.1	0	NA	NA	NA	NA	NA
ENSG00000287849	AC079148.2	0	NA	NA	NA	NA	NA
ENSG00000250741	NT5C1B-RDH14	0	NA	NA	NA	NA	NA
ENSG00000266738	MIR4757	0	NA	NA	NA	NA	NA
ENSG00000235911	AC019055.1	0	NA	NA	NA	NA	NA
ENSG00000266059	RN7SL140P	0	NA	NA	NA	NA	NA
ENSG00000200763	RNU6-961P	0	NA	NA	NA	NA	NA
ENSG00000232800	SLC7A15P	0	NA	NA	NA	NA	NA
ENSG00000212171	RNA5SP86	0	NA	NA	NA	NA	NA
ENSG00000200829	Y_RNA	0	NA	NA	NA	NA	NA
ENSG00000227047	AC012065.1	0	NA	NA	NA	NA	NA
ENSG00000270100	AC012065.3	0	NA	NA	NA	NA	NA
ENSG00000236436	LINC02850	0	NA	NA	NA	NA	NA
ENSG00000271629	AC067959.1	0	NA	NA	NA	NA	NA
ENSG00000270654	NUTF2P8	0	NA	NA	NA	NA	NA
ENSG00000228538	AC009411.1	0	NA	NA	NA	NA	NA
ENSG00000264192	RN7SL117P	0	NA	NA	NA	NA	NA
ENSG00000223691	AC068044.1	0	NA	NA	NA	NA	NA
ENSG00000234189	AC099799.1	0	NA	NA	NA	NA	NA
ENSG00000222616	RN7SKP27	0	NA	NA	NA	NA	NA
ENSG00000223530	AC012506.1	0	NA	NA	NA	NA	NA
ENSG00000222940	RNU6-370P	0	NA	NA	NA	NA	NA
ENSG00000286829	AC093798.1	0	NA	NA	NA	NA	NA
ENSG00000207069	Y_RNA	0	NA	NA	NA	NA	NA
ENSG00000201160	Y_RNA	0	NA	NA	NA	NA	NA
ENSG00000237951	PPIL1P1	0	NA	NA	NA	NA	NA
ENSG00000200003	RNU6-986P	0	NA	NA	NA	NA	NA
ENSG00000259080	AC074091.2	0	NA	NA	NA	NA	NA
ENSG00000225991	RPL23AP34	0	NA	NA	NA	NA	NA
ENSG00000227938	AC104695.1	0	NA	NA	NA	NA	NA
ENSG00000242915	SNRPGP7	0	NA	NA	NA	NA	NA
ENSG00000222232	RNA5SP89	0	NA	NA	NA	NA	NA
ENSG00000200283	Y_RNA	0	NA	NA	NA	NA	NA
ENSG00000242699	RN7SL516P	0	NA	NA	NA	NA	NA
ENSG00000288553	AC106870.3	0	NA	NA	NA	NA	NA
ENSG00000230737	AC106870.2	0	NA	NA	NA	NA	NA
ENSG00000197644	AC106870.1	0	NA	NA	NA	NA	NA
ENSG00000225943	AC016907.1	0	NA	NA	NA	NA	NA
ENSG00000231712	H3P5	0	NA	NA	NA	NA	NA
ENSG00000280154	AC073255.1	0	NA	NA	NA	NA	NA
ENSG00000234579	AC009305.1	0	NA	NA	NA	NA	NA
ENSG00000201671	RNA5SP90	0	NA	NA	NA	NA	NA
ENSG00000228563	AL133247.1	0	NA	NA	NA	NA	NA
ENSG00000206951	Y_RNA	0	NA	NA	NA	NA	NA
ENSG00000212204	RNA5SP91	0	NA	NA	NA	NA	NA
ENSG00000283591	MIR4430	0	NA	NA	NA	NA	NA
ENSG00000239649	MYADML	0	NA	NA	NA	NA	NA
ENSG00000237790	LINC01318	0	NA	NA	NA	NA	NA
ENSG00000285754	AC008170.1	0	NA	NA	NA	NA	NA
ENSG00000237320	AC019064.1	0	NA	NA	NA	NA	NA
ENSG00000196085	SMIM7P1	0	NA	NA	NA	NA	NA
ENSG00000288535	AC013442.1	0	NA	NA	NA	NA	NA
ENSG00000265301	MIR548AD	0	NA	NA	NA	NA	NA
ENSG00000207255	RNU6-1117P	0	NA	NA	NA	NA	NA
ENSG00000229013	AC083939.1	0	NA	NA	NA	NA	NA
ENSG00000233752	RPL21P36	0	NA	NA	NA	NA	NA
ENSG00000270677	AC007363.1	0	NA	NA	NA	NA	NA
ENSG00000279519	AC007382.1	0	NA	NA	NA	NA	NA
ENSG00000253078	RNU6-1116P	0	NA	NA	NA	NA	NA
ENSG00000199603	RNU6-951P	0	NA	NA	NA	NA	NA
ENSG00000213594	GAPDHP25	0	NA	NA	NA	NA	NA
ENSG00000235009	LINC01883	0	NA	NA	NA	NA	NA
ENSG00000232114	NPLP1	0	NA	NA	NA	NA	NA
ENSG00000265905	RN7SL96P	0	NA	NA	NA	NA	NA
ENSG00000202309	Y_RNA	0	NA	NA	NA	NA	NA
ENSG00000235653	AC007253.1	0	NA	NA	NA	NA	NA
ENSG00000233128	LINC01794	0	NA	NA	NA	NA	NA
ENSG00000287145	AC009413.1	0	NA	NA	NA	NA	NA
ENSG00000207218	Y_RNA	0	NA	NA	NA	NA	NA
ENSG00000223245	RNU4-63P	0	NA	NA	NA	NA	NA
ENSG00000207411	Y_RNA	0	NA	NA	NA	NA	NA
ENSG00000252490	RN7SKP66	0	NA	NA	NA	NA	NA
ENSG00000252599	RNU6-566P	0	NA	NA	NA	NA	NA
ENSG00000285542	AC013717.1	0	NA	NA	NA	NA	NA
ENSG00000276229	AC012354.5	0	NA	NA	NA	NA	NA
ENSG00000274547	AC012354.3	0	NA	NA	NA	NA	NA
ENSG00000276670	AC012354.6	0	NA	NA	NA	NA	NA
ENSG00000233335	RPL36AP14	0	NA	NA	NA	NA	NA
ENSG00000278764	Metazoa_SRP	0	NA	NA	NA	NA	NA
ENSG00000284608	AC016912.2	0	NA	NA	NA	NA	NA
ENSG00000284701	TMEM247	0	NA	NA	NA	NA	NA
ENSG00000272814	AC093732.2	0	NA	NA	NA	NA	NA
ENSG00000275423	VN1R18P	0	NA	NA	NA	NA	NA
ENSG00000239995	TPT1P11	0	NA	NA	NA	NA	NA
ENSG00000232285	ELOBP3	0	NA	NA	NA	NA	NA
ENSG00000212036	MIR548BA	0	NA	NA	NA	NA	NA
ENSG00000206915	RNU6-439P	0	NA	NA	NA	NA	NA
ENSG00000282828	AC009971.1	0	NA	NA	NA	NA	NA
ENSG00000212580	AC078994.1	0	NA	NA	NA	NA	NA
ENSG00000216191	MIR8485	0	NA	NA	NA	NA	NA
ENSG00000287867	AC007402.2	0	NA	NA	NA	NA	NA
ENSG00000224344	KNOP1P3	0	NA	NA	NA	NA	NA
ENSG00000223710	CRYGGP	0	NA	NA	NA	NA	NA
ENSG00000230840	AC097463.1	0	NA	NA	NA	NA	NA
ENSG00000226366	CCDC12P1	0	NA	NA	NA	NA	NA
ENSG00000287344	AC079304.1	0	NA	NA	NA	NA	NA
ENSG00000236538	ZNF863P	0	NA	NA	NA	NA	NA
ENSG00000202195	Y_RNA	0	NA	NA	NA	NA	NA
ENSG00000225842	GGCTP3	0	NA	NA	NA	NA	NA
ENSG00000236837	AC139712.1	0	NA	NA	NA	NA	NA
ENSG00000233083	FTH1P6	0	NA	NA	NA	NA	NA
ENSG00000264975	MIR4431	0	NA	NA	NA	NA	NA
ENSG00000232604	AC010967.2	0	NA	NA	NA	NA	NA
ENSG00000232668	AC010967.3	0	NA	NA	NA	NA	NA
ENSG00000251942	AC069157.2	0	NA	NA	NA	NA	NA
ENSG00000223897	AC069157.1	0	NA	NA	NA	NA	NA
ENSG00000207456	RNU6-997P	0	NA	NA	NA	NA	NA
ENSG00000241114	AC008280.1	0	NA	NA	NA	NA	NA
ENSG00000252934	RNU7-172P	0	NA	NA	NA	NA	NA
ENSG00000231334	EML6-AS1	0	NA	NA	NA	NA	NA
ENSG00000238619	RNU6-775P	0	NA	NA	NA	NA	NA
ENSG00000238493	RNU6-221P	0	NA	NA	NA	NA	NA
ENSG00000272606	AC015982.2	0	NA	NA	NA	NA	NA
ENSG00000211520	MIR216B	0	NA	NA	NA	NA	NA
ENSG00000229805	LINC01813	0	NA	NA	NA	NA	NA
ENSG00000271894	AC007744.1	0	NA	NA	NA	NA	NA
ENSG00000199395	RNA5SP93	0	NA	NA	NA	NA	NA
ENSG00000231570	PPIAP63	0	NA	NA	NA	NA	NA
ENSG00000271115	EIF2S2P7	0	NA	NA	NA	NA	NA
ENSG00000212168	AC073875.1	0	NA	NA	NA	NA	NA
ENSG00000285673	AC007092.1	0	NA	NA	NA	NA	NA
ENSG00000231815	AC007179.1	0	NA	NA	NA	NA	NA
ENSG00000270447	AC007179.3	0	NA	NA	NA	NA	NA
ENSG00000200101	RNU6-508P	0	NA	NA	NA	NA	NA
ENSG00000252726	RNA5SP94	0	NA	NA	NA	NA	NA
ENSG00000286604	AC007100.2	0	NA	NA	NA	NA	NA
ENSG00000285611	AC007132.1	0	NA	NA	NA	NA	NA
ENSG00000287640	AC007381.1	0	NA	NA	NA	NA	NA
ENSG00000200807	RNU1-32P	0	NA	NA	NA	NA	NA
ENSG00000266078	MIR4432	0	NA	NA	NA	NA	NA
ENSG00000242158	RN7SL361P	0	NA	NA	NA	NA	NA
ENSG00000271134	IFITM3P9	0	NA	NA	NA	NA	NA
ENSG00000213495	RPL26P13	0	NA	NA	NA	NA	NA
ENSG00000252718	RNU6-612P	0	NA	NA	NA	NA	NA
ENSG00000237024	RPL21P33	0	NA	NA	NA	NA	NA
ENSG00000201076	RNU4-51P	0	NA	NA	NA	NA	NA
ENSG00000267520	AC010733.1	0	NA	NA	NA	NA	NA
ENSG00000234624	AC016894.1	0	NA	NA	NA	NA	NA
ENSG00000271243	AC016727.2	0	NA	NA	NA	NA	NA
ENSG00000226884	RPS29P10	0	NA	NA	NA	NA	NA
ENSG00000206973	RNU6-1145P	0	NA	NA	NA	NA	NA
ENSG00000213486	AC108039.1	0	NA	NA	NA	NA	NA
ENSG00000242735	RPSAP26	0	NA	NA	NA	NA	NA
ENSG00000239958	RN7SL51P	0	NA	NA	NA	NA	NA
ENSG00000241625	RN7SL18P	0	NA	NA	NA	NA	NA
ENSG00000270437	AC009501.1	0	NA	NA	NA	NA	NA
ENSG00000264297	MIR4433B	0	NA	NA	NA	NA	NA
ENSG00000283222	MIR4433A	0	NA	NA	NA	NA	NA
ENSG00000275588	RN7SL341P	0	NA	NA	NA	NA	NA
ENSG00000199964	Y_RNA	0	NA	NA	NA	NA	NA
ENSG00000272025	SNORA74	0	NA	NA	NA	NA	NA
ENSG00000223739	RPS15AP15	0	NA	NA	NA	NA	NA
ENSG00000243029	RN7SL635P	0	NA	NA	NA	NA	NA
ENSG00000251900	VTRNA2-2P	0	NA	NA	NA	NA	NA
ENSG00000280257	AC007741.1	0	NA	NA	NA	NA	NA
ENSG00000232688	LINC01628	0	NA	NA	NA	NA	NA
ENSG00000236605	AC023115.1	0	NA	NA	NA	NA	NA
ENSG00000235968	FBXL12P1	0	NA	NA	NA	NA	NA
ENSG00000273275	AC017083.2	0	NA	NA	NA	NA	NA
ENSG00000228329	LINC01890	0	NA	NA	NA	NA	NA
ENSG00000237576	LINC01888	0	NA	NA	NA	NA	NA
ENSG00000169605	GKN1	0	NA	NA	NA	NA	NA
ENSG00000286347	AC114802.1	0	NA	NA	NA	NA	NA
ENSG00000199460	RNU6-1216P	0	NA	NA	NA	NA	NA
ENSG00000252250	Y_RNA	0	NA	NA	NA	NA	NA
ENSG00000207016	SNORA36C	0	NA	NA	NA	NA	NA
ENSG00000263669	RN7SL470P	0	NA	NA	NA	NA	NA
ENSG00000221238	MIR1285-2	0	NA	NA	NA	NA	NA
ENSG00000233849	AC022201.2	0	NA	NA	NA	NA	NA
ENSG00000235289	BRD7P6	0	NA	NA	NA	NA	NA
ENSG00000229229	AC022201.1	0	NA	NA	NA	NA	NA
ENSG00000234485	OR7E46P	0	NA	NA	NA	NA	NA
ENSG00000200779	RNU6-105P	0	NA	NA	NA	NA	NA
ENSG00000252988	RNU6-111P	0	NA	NA	NA	NA	NA
ENSG00000214484	RPSAP28	0	NA	NA	NA	NA	NA
ENSG00000201876	RNA5SP97	0	NA	NA	NA	NA	NA
ENSG00000279201	AC073263.3	0	NA	NA	NA	NA	NA
ENSG00000204822	MRPL53	0	NA	NA	NA	NA	NA
ENSG00000108442	TVP23BP2	0	NA	NA	NA	NA	NA
ENSG00000236209	AC104135.1	0	NA	NA	NA	NA	NA
ENSG00000263909	MIR5000	0	NA	NA	NA	NA	NA
ENSG00000230477	AC005034.1	0	NA	NA	NA	NA	NA
ENSG00000221638	U3	0	NA	NA	NA	NA	NA
ENSG00000233107	SUCLA2P2	0	NA	NA	NA	NA	NA
ENSG00000287749	AC073091.2	0	NA	NA	NA	NA	NA
ENSG00000228209	PNPP1	0	NA	NA	NA	NA	NA
ENSG00000271356	USP21P2	0	NA	NA	NA	NA	NA
ENSG00000286202	AC068616.1	0	NA	NA	NA	NA	NA
ENSG00000200028	RNA5SP98	0	NA	NA	NA	NA	NA
ENSG00000233605	LINC01851	0	NA	NA	NA	NA	NA
ENSG00000229494	AC012494.2	0	NA	NA	NA	NA	NA
ENSG00000270470	AC064872.1	0	NA	NA	NA	NA	NA
ENSG00000234877	AC092660.1	0	NA	NA	NA	NA	NA
ENSG00000202423	RNU6-827P	0	NA	NA	NA	NA	NA
ENSG00000200048	RNU6-812P	0	NA	NA	NA	NA	NA
ENSG00000172023	REG1B	0	NA	NA	NA	NA	NA
ENSG00000204787	REG1CP	0	NA	NA	NA	NA	NA
ENSG00000224879	AC011754.1	0	NA	NA	NA	NA	NA
ENSG00000286227	AC011754.2	0	NA	NA	NA	NA	NA
ENSG00000230237	GNA13P1	0	NA	NA	NA	NA	NA
ENSG00000252031	RNU6-561P	0	NA	NA	NA	NA	NA
ENSG00000266436	MIR4264	0	NA	NA	NA	NA	NA
ENSG00000276917	MIR8080	0	NA	NA	NA	NA	NA
ENSG00000231722	CHMP4AP1	0	NA	NA	NA	NA	NA
ENSG00000200890	RNA5SP99	0	NA	NA	NA	NA	NA
ENSG00000233444	AC013262.1	0	NA	NA	NA	NA	NA
ENSG00000229560	LYARP1	0	NA	NA	NA	NA	NA
ENSG00000252897	RNU6-685P	0	NA	NA	NA	NA	NA
ENSG00000201311	Y_RNA	0	NA	NA	NA	NA	NA
ENSG00000237498	AC010105.1	0	NA	NA	NA	NA	NA
ENSG00000226860	RBX1P1	0	NA	NA	NA	NA	NA
ENSG00000226700	MTND4P25	0	NA	NA	NA	NA	NA
ENSG00000225045	MTND5P27	0	NA	NA	NA	NA	NA
ENSG00000224695	MTND6P7	0	NA	NA	NA	NA	NA
ENSG00000227789	MTCYBP7	0	NA	NA	NA	NA	NA
ENSG00000223977	AC138623.1	0	NA	NA	NA	NA	NA
ENSG00000232548	LINC01809	0	NA	NA	NA	NA	NA
ENSG00000199295	RNU6-1312P	0	NA	NA	NA	NA	NA
ENSG00000228225	CRLF3P3	0	NA	NA	NA	NA	NA
ENSG00000228902	ST6GALNAC2P1	0	NA	NA	NA	NA	NA
ENSG00000228272	AC106874.1	0	NA	NA	NA	NA	NA
ENSG00000276362	AC010087.1	0	NA	NA	NA	NA	NA
ENSG00000213400	RPL12P18	0	NA	NA	NA	NA	NA
ENSG00000235463	AC078974.1	0	NA	NA	NA	NA	NA
ENSG00000207207	Y_RNA	0	NA	NA	NA	NA	NA
ENSG00000199936	Y_RNA	0	NA	NA	NA	NA	NA
ENSG00000199687	RNU1-38P	0	NA	NA	NA	NA	NA
ENSG00000252321	RN7SKP83	0	NA	NA	NA	NA	NA
ENSG00000265420	MIR4779	0	NA	NA	NA	NA	NA
ENSG00000202537	AC009408.1	0	NA	NA	NA	NA	NA
ENSG00000251974	AC009408.2	0	NA	NA	NA	NA	NA
ENSG00000226114	NDUFB4P5	0	NA	NA	NA	NA	NA
ENSG00000231259	ANAPC1P2	0	NA	NA	NA	NA	NA
ENSG00000266931	AC092651.1	0	NA	NA	NA	NA	NA
ENSG00000264793	MIR4771-1	0	NA	NA	NA	NA	NA
ENSG00000233671	CENPNP1	0	NA	NA	NA	NA	NA
ENSG00000271097	DBF4P3	0	NA	NA	NA	NA	NA
ENSG00000265507	MIR4435-1	0	NA	NA	NA	NA	NA
ENSG00000225428	NDUFB4P7	0	NA	NA	NA	NA	NA
ENSG00000275597	ANAPC1P5	0	NA	NA	NA	NA	NA
ENSG00000265003	MIR4780	0	NA	NA	NA	NA	NA
ENSG00000232508	MRPL45P1	0	NA	NA	NA	NA	NA
ENSG00000283262	U6	0	NA	NA	NA	NA	NA
ENSG00000212133	RNU6-1168P	0	NA	NA	NA	NA	NA
ENSG00000224291	RPL38P6	0	NA	NA	NA	NA	NA
ENSG00000240040	AC244205.1	0	NA	NA	NA	NA	NA
ENSG00000265510	MIR4436A	0	NA	NA	NA	NA	NA
ENSG00000211593	IGKJ5	0	NA	NA	NA	NA	NA
ENSG00000211594	IGKJ4	0	NA	NA	NA	NA	NA
ENSG00000211596	IGKJ2	0	NA	NA	NA	NA	NA
ENSG00000211598	IGKV4-1	0	NA	NA	NA	NA	NA
ENSG00000211599	IGKV5-2	0	NA	NA	NA	NA	NA
ENSG00000197794	IGKV7-3	0	NA	NA	NA	NA	NA
ENSG00000225136	PGBD4P5	0	NA	NA	NA	NA	NA
ENSG00000253435	IGKV2-4	0	NA	NA	NA	NA	NA
ENSG00000243466	IGKV1-5	0	NA	NA	NA	NA	NA
ENSG00000239855	IGKV1-6	0	NA	NA	NA	NA	NA
ENSG00000243063	IGKV3-7	0	NA	NA	NA	NA	NA
ENSG00000240671	IGKV1-8	0	NA	NA	NA	NA	NA
ENSG00000241755	IGKV1-9	0	NA	NA	NA	NA	NA
ENSG00000253278	IGKV2-10	0	NA	NA	NA	NA	NA
ENSG00000241351	IGKV3-11	0	NA	NA	NA	NA	NA
ENSG00000253497	IGKV1-13	0	NA	NA	NA	NA	NA
ENSG00000244437	IGKV3-15	0	NA	NA	NA	NA	NA
ENSG00000254157	IGKV2-18	0	NA	NA	NA	NA	NA
ENSG00000253732	IGKV2-19	0	NA	NA	NA	NA	NA
ENSG00000239951	IGKV3-20	0	NA	NA	NA	NA	NA
ENSG00000211611	IGKV6-21	0	NA	NA	NA	NA	NA
ENSG00000253578	IGKV1-22	0	NA	NA	NA	NA	NA
ENSG00000253625	IGKV2-23	0	NA	NA	NA	NA	NA
ENSG00000241294	IGKV2-24	0	NA	NA	NA	NA	NA
ENSG00000253202	IGKV3-25	0	NA	NA	NA	NA	NA
ENSG00000254098	IGKV2-26	0	NA	NA	NA	NA	NA
ENSG00000277852	AC244255.1	0	NA	NA	NA	NA	NA
ENSG00000244575	IGKV1-27	0	NA	NA	NA	NA	NA
ENSG00000244116	IGKV2-28	0	NA	NA	NA	NA	NA
ENSG00000253998	IGKV2-29	0	NA	NA	NA	NA	NA
ENSG00000243238	IGKV2-30	0	NA	NA	NA	NA	NA
ENSG00000253158	IGKV3-31	0	NA	NA	NA	NA	NA
ENSG00000253870	IGKV1-32	0	NA	NA	NA	NA	NA
ENSG00000242076	IGKV1-33	0	NA	NA	NA	NA	NA
ENSG00000253860	IGKV3-34	0	NA	NA	NA	NA	NA
ENSG00000253461	IGKV1-35	0	NA	NA	NA	NA	NA
ENSG00000253487	IGKV2-36	0	NA	NA	NA	NA	NA
ENSG00000239862	IGKV1-37	0	NA	NA	NA	NA	NA
ENSG00000253592	IGKV2-38	0	NA	NA	NA	NA	NA
ENSG00000242371	IGKV1-39	0	NA	NA	NA	NA	NA
ENSG00000273962	IGKV2-40	0	NA	NA	NA	NA	NA
ENSG00000276861	5S_rRNA	0	NA	NA	NA	NA	NA
ENSG00000283132	AC006453.1	0	NA	NA	NA	NA	NA
ENSG00000283214	AC006453.2	0	NA	NA	NA	NA	NA
ENSG00000283659	AC006453.4	0	NA	NA	NA	NA	NA
ENSG00000251039	IGKV2D-40	0	NA	NA	NA	NA	NA
ENSG00000251546	IGKV1D-39	0	NA	NA	NA	NA	NA
ENSG00000254009	IGKV2D-38	0	NA	NA	NA	NA	NA
ENSG00000250036	IGKV1D-37	0	NA	NA	NA	NA	NA
ENSG00000253127	IGKV2D-36	0	NA	NA	NA	NA	NA
ENSG00000232747	IGKV1D-35	0	NA	NA	NA	NA	NA
ENSG00000253501	IGKV3D-34	0	NA	NA	NA	NA	NA
ENSG00000239975	IGKV1D-33	0	NA	NA	NA	NA	NA
ENSG00000253191	IGKV1D-32	0	NA	NA	NA	NA	NA
ENSG00000253999	IGKV3D-31	0	NA	NA	NA	NA	NA
ENSG00000239571	IGKV2D-30	0	NA	NA	NA	NA	NA
ENSG00000243264	IGKV2D-29	0	NA	NA	NA	NA	NA
ENSG00000242534	IGKV2D-28	0	NA	NA	NA	NA	NA
ENSG00000224607	IGKV1D-27	0	NA	NA	NA	NA	NA
ENSG00000211623	IGKV2D-26	0	NA	NA	NA	NA	NA
ENSG00000254097	IGKV3D-25	0	NA	NA	NA	NA	NA
ENSG00000241566	IGKV2D-24	0	NA	NA	NA	NA	NA
ENSG00000254345	IGKV2D-23	0	NA	NA	NA	NA	NA
ENSG00000253365	IGKV1D-22	0	NA	NA	NA	NA	NA
ENSG00000225523	IGKV6D-21	0	NA	NA	NA	NA	NA
ENSG00000211625	IGKV3D-20	0	NA	NA	NA	NA	NA
ENSG00000253765	IGKV2D-19	0	NA	NA	NA	NA	NA
ENSG00000254220	IGKV2D-18	0	NA	NA	NA	NA	NA
ENSG00000242766	IGKV1D-17	0	NA	NA	NA	NA	NA
ENSG00000241244	IGKV1D-16	0	NA	NA	NA	NA	NA
ENSG00000224041	IGKV3D-15	0	NA	NA	NA	NA	NA
ENSG00000254292	IGKV2D-14	0	NA	NA	NA	NA	NA
ENSG00000276566	IGKV1D-13	0	NA	NA	NA	NA	NA
ENSG00000278857	IGKV1D-12	0	NA	NA	NA	NA	NA
ENSG00000211632	IGKV3D-11	0	NA	NA	NA	NA	NA
ENSG00000253906	IGKV2D-10	0	NA	NA	NA	NA	NA
ENSG00000211633	IGKV1D-42	0	NA	NA	NA	NA	NA
ENSG00000239819	IGKV1D-8	0	NA	NA	NA	NA	NA
ENSG00000222835	RNA5SP100	0	NA	NA	NA	NA	NA
ENSG00000271627	NKAIN1P2	0	NA	NA	NA	NA	NA
ENSG00000235235	IGKV1OR2-1	0	NA	NA	NA	NA	NA
ENSG00000214330	ABCD1P5	0	NA	NA	NA	NA	NA
ENSG00000227497	PABPC1P6	0	NA	NA	NA	NA	NA
ENSG00000226481	ACTR3BP2	0	NA	NA	NA	NA	NA
ENSG00000234898	CHEK2P3	0	NA	NA	NA	NA	NA
ENSG00000235147	AC128677.1	0	NA	NA	NA	NA	NA
ENSG00000223816	IGKV1OR2-2	0	NA	NA	NA	NA	NA
ENSG00000261522	AL845331.2	0	NA	NA	NA	NA	NA
ENSG00000237383	CNN2P11	0	NA	NA	NA	NA	NA
ENSG00000227265	GXYLT1P7	0	NA	NA	NA	NA	NA
ENSG00000213355	CNN2P8	0	NA	NA	NA	NA	NA
ENSG00000234837	AC073464.2	0	NA	NA	NA	NA	NA
ENSG00000232502	AC073464.1	0	NA	NA	NA	NA	NA
ENSG00000235571	SNX18P14	0	NA	NA	NA	NA	NA
ENSG00000212140	RNU6-1320P	0	NA	NA	NA	NA	NA
ENSG00000237055	MTCO1P48	0	NA	NA	NA	NA	NA
ENSG00000232128	MTCO3P45	0	NA	NA	NA	NA	NA
ENSG00000233158	RPS24P6	0	NA	NA	NA	NA	NA
ENSG00000231331	AC103563.3	0	NA	NA	NA	NA	NA
ENSG00000232594	AC103563.4	0	NA	NA	NA	NA	NA
ENSG00000233105	AC103563.5	0	NA	NA	NA	NA	NA
ENSG00000224585	AC103563.1	0	NA	NA	NA	NA	NA
ENSG00000233447	AC103563.6	0	NA	NA	NA	NA	NA
ENSG00000275768	SLC2AXP1	0	NA	NA	NA	NA	NA
ENSG00000248821	AC009238.3	0	NA	NA	NA	NA	NA
ENSG00000233275	AC009238.2	0	NA	NA	NA	NA	NA
ENSG00000227120	AC009238.1	0	NA	NA	NA	NA	NA
ENSG00000204705	UBTFL5	0	NA	NA	NA	NA	NA
ENSG00000277747	AC133104.2	0	NA	NA	NA	NA	NA
ENSG00000234903	AC133104.1	0	NA	NA	NA	NA	NA
ENSG00000144010	TRIM43B	0	NA	NA	NA	NA	NA
ENSG00000238162	AC009237.11	0	NA	NA	NA	NA	NA
ENSG00000237308	AC009237.10	0	NA	NA	NA	NA	NA
ENSG00000224719	AC009237.2	0	NA	NA	NA	NA	NA
ENSG00000226185	TRIM64FP	0	NA	NA	NA	NA	NA
ENSG00000272913	AC009237.14	0	NA	NA	NA	NA	NA
ENSG00000236431	AC009237.8	0	NA	NA	NA	NA	NA
ENSG00000273305	AC009237.15	0	NA	NA	NA	NA	NA
ENSG00000233037	AC009237.5	0	NA	NA	NA	NA	NA
ENSG00000168992	OR7E102P	0	NA	NA	NA	NA	NA
ENSG00000274028	AC009237.16	0	NA	NA	NA	NA	NA
ENSG00000230083	AC009237.4	0	NA	NA	NA	NA	NA
ENSG00000236026	AC009237.7	0	NA	NA	NA	NA	NA
ENSG00000271003	AC009237.13	0	NA	NA	NA	NA	NA
ENSG00000270193	AC009237.12	0	NA	NA	NA	NA	NA
ENSG00000204699	UBTFL3	0	NA	NA	NA	NA	NA
ENSG00000275497	AC009237.17	0	NA	NA	NA	NA	NA
ENSG00000235959	AC009237.6	0	NA	NA	NA	NA	NA
ENSG00000236750	AC009237.9	0	NA	NA	NA	NA	NA
ENSG00000275961	RN7SL210P	0	NA	NA	NA	NA	NA
ENSG00000274206	Metazoa_SRP	0	NA	NA	NA	NA	NA
ENSG00000275094	AC079395.3	0	NA	NA	NA	NA	NA
ENSG00000273634	AC079395.2	0	NA	NA	NA	NA	NA
ENSG00000248134	AC079395.1	0	NA	NA	NA	NA	NA
ENSG00000144188	TRIM43CP	0	NA	NA	NA	NA	NA
ENSG00000230343	AC018892.1	0	NA	NA	NA	NA	NA
ENSG00000236847	AC018892.2	0	NA	NA	NA	NA	NA
ENSG00000270748	IGKV2OR2-1	0	NA	NA	NA	NA	NA
ENSG00000271402	IGKV2OR2-2	0	NA	NA	NA	NA	NA
ENSG00000204670	IGKV1OR2-3	0	NA	NA	NA	NA	NA
ENSG00000237837	AC159540.1	0	NA	NA	NA	NA	NA
ENSG00000271351	IGKV1OR2-9	0	NA	NA	NA	NA	NA
ENSG00000276050	IGKV2OR2-10	0	NA	NA	NA	NA	NA
ENSG00000271015	IGKV2OR2-7D	0	NA	NA	NA	NA	NA
ENSG00000270252	IGKV3OR2-5	0	NA	NA	NA	NA	NA
ENSG00000271569	IGKV1OR2-6	0	NA	NA	NA	NA	NA
ENSG00000270450	IGKV2OR2-7	0	NA	NA	NA	NA	NA
ENSG00000278537	IGKV2OR2-8	0	NA	NA	NA	NA	NA
ENSG00000270187	IGKV1OR2-11	0	NA	NA	NA	NA	NA
ENSG00000232084	LINC01104	0	NA	NA	NA	NA	NA
ENSG00000269383	CYCSP7	0	NA	NA	NA	NA	NA
ENSG00000270699	AC012493.1	0	NA	NA	NA	NA	NA
ENSG00000204640	NMS	0	NA	NA	NA	NA	NA
ENSG00000227259	HMGN2P22	0	NA	NA	NA	NA	NA
ENSG00000226034	NANOGNBP1	0	NA	NA	NA	NA	NA
ENSG00000234169	LINC01868	0	NA	NA	NA	NA	NA
ENSG00000228488	AC092168.1	0	NA	NA	NA	NA	NA
ENSG00000286737	AC092168.3	0	NA	NA	NA	NA	NA
ENSG00000264857	MIR5696	0	NA	NA	NA	NA	NA
ENSG00000237549	RPS6P3	0	NA	NA	NA	NA	NA
ENSG00000232556	PRCPP1	0	NA	NA	NA	NA	NA
ENSG00000286047	AC093894.1	0	NA	NA	NA	NA	NA
ENSG00000236785	SDR42E1P5	0	NA	NA	NA	NA	NA
ENSG00000264764	MIR4772	0	NA	NA	NA	NA	NA
ENSG00000236525	AC007278.2	0	NA	NA	NA	NA	NA
ENSG00000234389	AC007278.1	0	NA	NA	NA	NA	NA
ENSG00000227680	AC108051.1	0	NA	NA	NA	NA	NA
ENSG00000227623	AC010881.1	0	NA	NA	NA	NA	NA
ENSG00000221849	AC018880.1	0	NA	NA	NA	NA	NA
ENSG00000231723	CAPZBP1	0	NA	NA	NA	NA	NA
ENSG00000256637	LINC01965	0	NA	NA	NA	NA	NA
ENSG00000273515	AC013727.3	0	NA	NA	NA	NA	NA
ENSG00000228968	AC096554.1	0	NA	NA	NA	NA	NA
ENSG00000287793	AC068535.2	0	NA	NA	NA	NA	NA
ENSG00000231626	AC013402.2	0	NA	NA	NA	NA	NA
ENSG00000236109	AC013402.3	0	NA	NA	NA	NA	NA
ENSG00000288565	AC068057.3	0	NA	NA	NA	NA	NA
ENSG00000225669	RPL23AP27	0	NA	NA	NA	NA	NA
ENSG00000207249	SNORA72	0	NA	NA	NA	NA	NA
ENSG00000213301	HMGB3P11	0	NA	NA	NA	NA	NA
ENSG00000230353	RPS21P2	0	NA	NA	NA	NA	NA
ENSG00000233939	RPL27AP4	0	NA	NA	NA	NA	NA
ENSG00000227513	ILRUNP1	0	NA	NA	NA	NA	NA
ENSG00000229682	AC114755.1	0	NA	NA	NA	NA	NA
ENSG00000231505	AC108868.1	0	NA	NA	NA	NA	NA
ENSG00000286218	AC005040.2	0	NA	NA	NA	NA	NA
ENSG00000229360	PPP1R2P5	0	NA	NA	NA	NA	NA
ENSG00000229457	LINC01789	0	NA	NA	NA	NA	NA
ENSG00000232991	GACAT1	0	NA	NA	NA	NA	NA
ENSG00000230651	RGPD4-AS1	0	NA	NA	NA	NA	NA
ENSG00000227270	AC009963.1	0	NA	NA	NA	NA	NA
ENSG00000235644	RPL10P5	0	NA	NA	NA	NA	NA
ENSG00000264934	MIR4265	0	NA	NA	NA	NA	NA
ENSG00000230603	AC011753.1	0	NA	NA	NA	NA	NA
ENSG00000231099	BMS1P19	0	NA	NA	NA	NA	NA
ENSG00000186148	AC013268.1	0	NA	NA	NA	NA	NA
ENSG00000240069	GPAA1P1	0	NA	NA	NA	NA	NA
ENSG00000229730	AC013268.2	0	NA	NA	NA	NA	NA
ENSG00000265682	MIR4267	0	NA	NA	NA	NA	NA
ENSG00000282785	AC140479.5	0	NA	NA	NA	NA	NA
ENSG00000263881	MIR4436B2	0	NA	NA	NA	NA	NA
ENSG00000227574	AC112229.2	0	NA	NA	NA	NA	NA
ENSG00000231583	AC108938.1	0	NA	NA	NA	NA	NA
ENSG00000266139	MIR4435-2	0	NA	NA	NA	NA	NA
ENSG00000236555	AC115115.1	0	NA	NA	NA	NA	NA
ENSG00000207383	Y_RNA	0	NA	NA	NA	NA	NA
ENSG00000236124	HMGN2P23	0	NA	NA	NA	NA	NA
ENSG00000232090	POLR2DP1	0	NA	NA	NA	NA	NA
ENSG00000136694	IL36A	0	NA	NA	NA	NA	NA
ENSG00000201805	RNU6-1180P	0	NA	NA	NA	NA	NA
ENSG00000234148	LINC01961	0	NA	NA	NA	NA	NA
ENSG00000221055	MIR1302-3	0	NA	NA	NA	NA	NA
ENSG00000175509	ACRP1	0	NA	NA	NA	NA	NA
ENSG00000202427	RNU6-744P	0	NA	NA	NA	NA	NA
ENSG00000212182	U3	0	NA	NA	NA	NA	NA
ENSG00000235242	AC010982.1	0	NA	NA	NA	NA	NA
ENSG00000231926	SEPHS1P7	0	NA	NA	NA	NA	NA
ENSG00000231538	DPP10-AS3	0	NA	NA	NA	NA	NA
ENSG00000235717	DPP10-AS2	0	NA	NA	NA	NA	NA
ENSG00000271667	AC104408.1	0	NA	NA	NA	NA	NA
ENSG00000224869	AC062016.1	0	NA	NA	NA	NA	NA
ENSG00000226341	MTCYBP39	0	NA	NA	NA	NA	NA
ENSG00000235871	AC062016.2	0	NA	NA	NA	NA	NA
ENSG00000239185	RNU7-190P	0	NA	NA	NA	NA	NA
ENSG00000243510	RN7SL111P	0	NA	NA	NA	NA	NA
ENSG00000201006	AC018866.1	0	NA	NA	NA	NA	NA
ENSG00000201584	AC016764.1	0	NA	NA	NA	NA	NA
ENSG00000236145	AC079988.1	0	NA	NA	NA	NA	NA
ENSG00000232723	RPS17P7	0	NA	NA	NA	NA	NA
ENSG00000270798	AC018737.1	0	NA	NA	NA	NA	NA
ENSG00000287871	AC073632.1	0	NA	NA	NA	NA	NA
ENSG00000237856	AC062020.1	0	NA	NA	NA	NA	NA
ENSG00000232740	LINC01826	0	NA	NA	NA	NA	NA
ENSG00000287854	AC073409.2	0	NA	NA	NA	NA	NA
ENSG00000226708	AC073409.1	0	NA	NA	NA	NA	NA
ENSG00000227738	PSMD14P1	0	NA	NA	NA	NA	NA
ENSG00000279874	AC064859.1	0	NA	NA	NA	NA	NA
ENSG00000223118	RN7SKP102	0	NA	NA	NA	NA	NA
ENSG00000238046	MTND5P22	0	NA	NA	NA	NA	NA
ENSG00000270815	AC019159.1	0	NA	NA	NA	NA	NA
ENSG00000252674	RNA5SP102	0	NA	NA	NA	NA	NA
ENSG00000206726	RNU6-259P	0	NA	NA	NA	NA	NA
ENSG00000226813	LINC01941	0	NA	NA	NA	NA	NA
ENSG00000286515	AC142116.2	0	NA	NA	NA	NA	NA
ENSG00000236655	SLC6A14P3	0	NA	NA	NA	NA	NA
ENSG00000288524	AC013474.2	0	NA	NA	NA	NA	NA
ENSG00000206963	RNU6-675P	0	NA	NA	NA	NA	NA
ENSG00000238788	RNU7-182P	0	NA	NA	NA	NA	NA
ENSG00000237630	NIFKP9	0	NA	NA	NA	NA	NA
ENSG00000173349	SFT2D3	0	NA	NA	NA	NA	NA
ENSG00000202532	RNU6-395P	0	NA	NA	NA	NA	NA
ENSG00000244563	RPS26P19	0	NA	NA	NA	NA	NA
ENSG00000204399	AC012306.1	0	NA	NA	NA	NA	NA
ENSG00000234044	AC108059.2	0	NA	NA	NA	NA	NA
ENSG00000200432	Y_RNA	0	NA	NA	NA	NA	NA
ENSG00000238277	AC068483.1	0	NA	NA	NA	NA	NA
ENSG00000233428	PPIAP65	0	NA	NA	NA	NA	NA
ENSG00000234559	RPL22P7	0	NA	NA	NA	NA	NA
ENSG00000284619	AC079776.3	0	NA	NA	NA	NA	NA
ENSG00000286026	AC079776.4	0	NA	NA	NA	NA	NA
ENSG00000250207	AC079776.2	0	NA	NA	NA	NA	NA
ENSG00000231147	ARHGAP42P2	0	NA	NA	NA	NA	NA
ENSG00000228471	AC018865.1	0	NA	NA	NA	NA	NA
ENSG00000224087	POTEF-AS1	0	NA	NA	NA	NA	NA
ENSG00000252223	RNU6-1049P	0	NA	NA	NA	NA	NA
ENSG00000236595	MED15P5	0	NA	NA	NA	NA	NA
ENSG00000237722	MTND1P29	0	NA	NA	NA	NA	NA
ENSG00000231954	MTND2P22	0	NA	NA	NA	NA	NA
ENSG00000236211	MTCO1P7	0	NA	NA	NA	NA	NA
ENSG00000230496	MTCO2P7	0	NA	NA	NA	NA	NA
ENSG00000232990	MTATP6P7	0	NA	NA	NA	NA	NA
ENSG00000249997	MTCO3P7	0	NA	NA	NA	NA	NA
ENSG00000283940	AC068137.1	0	NA	NA	NA	NA	NA
ENSG00000284171	AC068137.2	0	NA	NA	NA	NA	NA
ENSG00000230548	MTND4P27	0	NA	NA	NA	NA	NA
ENSG00000234934	MTND5P29	0	NA	NA	NA	NA	NA
ENSG00000248136	MTND6P8	0	NA	NA	NA	NA	NA
ENSG00000233550	MTCYBP8	0	NA	NA	NA	NA	NA
ENSG00000226915	RPL19P4	0	NA	NA	NA	NA	NA
ENSG00000224352	AC132479.1	0	NA	NA	NA	NA	NA
ENSG00000251973	RNU6-473P	0	NA	NA	NA	NA	NA
ENSG00000225341	AC013269.1	0	NA	NA	NA	NA	NA
ENSG00000184761	PRSS40B	0	NA	NA	NA	NA	NA
ENSG00000277668	AC140481.3	0	NA	NA	NA	NA	NA
ENSG00000251757	RNU6-848P	0	NA	NA	NA	NA	NA
ENSG00000281159	AC112786.1	0	NA	NA	NA	NA	NA
ENSG00000281516	AC112786.2	0	NA	NA	NA	NA	NA
ENSG00000284479	SMIM39	0	NA	NA	NA	NA	NA
ENSG00000225448	AC009477.1	0	NA	NA	NA	NA	NA
ENSG00000212199	RNU6-127P	0	NA	NA	NA	NA	NA
ENSG00000284604	AC073869.5	0	NA	NA	NA	NA	NA
ENSG00000284706	AC073869.7	0	NA	NA	NA	NA	NA
ENSG00000233285	MTCYBP10	0	NA	NA	NA	NA	NA
ENSG00000227275	MTND6P10	0	NA	NA	NA	NA	NA
ENSG00000235080	MTND5P23	0	NA	NA	NA	NA	NA
ENSG00000231777	MTND4P21	0	NA	NA	NA	NA	NA
ENSG00000284003	AC073869.4	0	NA	NA	NA	NA	NA
ENSG00000283865	MTND3P18	0	NA	NA	NA	NA	NA
ENSG00000227661	MTCO3P18	0	NA	NA	NA	NA	NA
ENSG00000236590	MTATP6P4	0	NA	NA	NA	NA	NA
ENSG00000234480	MTCO2P18	0	NA	NA	NA	NA	NA
ENSG00000237910	MTCO1P18	0	NA	NA	NA	NA	NA
ENSG00000234939	MTND2P18	0	NA	NA	NA	NA	NA
ENSG00000234576	MTND1P26	0	NA	NA	NA	NA	NA
ENSG00000284149	MIR4784	0	NA	NA	NA	NA	NA
ENSG00000251956	RNU6-617P	0	NA	NA	NA	NA	NA
ENSG00000270930	GRAMD4P8	0	NA	NA	NA	NA	NA
ENSG00000244337	AJ239322.2	0	NA	NA	NA	NA	NA
ENSG00000271179	AC098826.3	0	NA	NA	NA	NA	NA
ENSG00000225594	AC098826.1	0	NA	NA	NA	NA	NA
ENSG00000239108	RNU6-1132P	0	NA	NA	NA	NA	NA
ENSG00000202174	RNA5-8SP5	0	NA	NA	NA	NA	NA
ENSG00000221288	MIR663B	0	NA	NA	NA	NA	NA
ENSG00000230803	AC097532.1	0	NA	NA	NA	NA	NA
ENSG00000252705	RNU6-175P	0	NA	NA	NA	NA	NA
ENSG00000232349	YBX1P7	0	NA	NA	NA	NA	NA
ENSG00000200718	RN7SKP103	0	NA	NA	NA	NA	NA
ENSG00000228721	AC016909.1	0	NA	NA	NA	NA	NA
ENSG00000222068	RN7SKP154	0	NA	NA	NA	NA	NA
ENSG00000223430	AC011243.1	0	NA	NA	NA	NA	NA
ENSG00000200708	RN7SKP93	0	NA	NA	NA	NA	NA
ENSG00000286697	AC092623.1	0	NA	NA	NA	NA	NA
ENSG00000234060	EDDM3CP	0	NA	NA	NA	NA	NA
ENSG00000200664	Y_RNA	0	NA	NA	NA	NA	NA
ENSG00000251976	RN7SKP141	0	NA	NA	NA	NA	NA
ENSG00000229568	SMC4P1	0	NA	NA	NA	NA	NA
ENSG00000222826	RN7SKP286	0	NA	NA	NA	NA	NA
ENSG00000287147	AC023468.1	0	NA	NA	NA	NA	NA
ENSG00000286778	AC013265.1	0	NA	NA	NA	NA	NA
ENSG00000226939	AC062021.1	0	NA	NA	NA	NA	NA
ENSG00000229131	AC016710.1	0	NA	NA	NA	NA	NA
ENSG00000206901	SNORA72	0	NA	NA	NA	NA	NA
ENSG00000235232	MRPS18BP2	0	NA	NA	NA	NA	NA
ENSG00000228374	RPL9P13	0	NA	NA	NA	NA	NA
ENSG00000223554	AC078851.1	0	NA	NA	NA	NA	NA
ENSG00000240977	RN7SL283P	0	NA	NA	NA	NA	NA
ENSG00000224028	LINC01853	0	NA	NA	NA	NA	NA
ENSG00000227149	MTCO1P44	0	NA	NA	NA	NA	NA
ENSG00000231567	MTND2P19	0	NA	NA	NA	NA	NA
ENSG00000223921	MTND1P27	0	NA	NA	NA	NA	NA
ENSG00000283506	MIR7157	0	NA	NA	NA	NA	NA
ENSG00000201892	Y_RNA	0	NA	NA	NA	NA	NA
ENSG00000252015	RNU6-904P	0	NA	NA	NA	NA	NA
ENSG00000233329	RPS16P3	0	NA	NA	NA	NA	NA
ENSG00000228134	UBE2V1P14	0	NA	NA	NA	NA	NA
ENSG00000270390	SFXN4P1	0	NA	NA	NA	NA	NA
ENSG00000224288	MTCYBP11	0	NA	NA	NA	NA	NA
ENSG00000226839	MTND6P11	0	NA	NA	NA	NA	NA
ENSG00000224852	MTND5P24	0	NA	NA	NA	NA	NA
ENSG00000232772	MTND4P22	0	NA	NA	NA	NA	NA
ENSG00000236300	MTND4LP12	0	NA	NA	NA	NA	NA
ENSG00000227557	MTND3P9	0	NA	NA	NA	NA	NA
ENSG00000225476	MTCO3P5	0	NA	NA	NA	NA	NA
ENSG00000284167	MTATP6P5	0	NA	NA	NA	NA	NA
ENSG00000231766	MTCO2P5	0	NA	NA	NA	NA	NA
ENSG00000257284	AC013437.1	0	NA	NA	NA	NA	NA
ENSG00000257226	AC079584.2	0	NA	NA	NA	NA	NA
ENSG00000236356	AC079584.1	0	NA	NA	NA	NA	NA
ENSG00000200287	Y_RNA	0	NA	NA	NA	NA	NA
ENSG00000275372	AC009951.2	0	NA	NA	NA	NA	NA
ENSG00000273537	AC009951.1	0	NA	NA	NA	NA	NA
ENSG00000277444	AC009951.3	0	NA	NA	NA	NA	NA
ENSG00000234940	AC023128.1	0	NA	NA	NA	NA	NA
ENSG00000276706	AC023128.2	0	NA	NA	NA	NA	NA
ENSG00000235352	SGCEP1	0	NA	NA	NA	NA	NA
ENSG00000268580	LINC01966	0	NA	NA	NA	NA	NA
ENSG00000235435	AC096666.1	0	NA	NA	NA	NA	NA
ENSG00000214064	RPL6P5	0	NA	NA	NA	NA	NA
ENSG00000226218	AC079163.1	0	NA	NA	NA	NA	NA
ENSG00000234119	METAP2P1	0	NA	NA	NA	NA	NA
ENSG00000279876	AC079248.2	0	NA	NA	NA	NA	NA
ENSG00000251905	RNU7-2P	0	NA	NA	NA	NA	NA
ENSG00000230559	RPL17P12	0	NA	NA	NA	NA	NA
ENSG00000227134	OTX2P2	0	NA	NA	NA	NA	NA
ENSG00000271583	AC103881.1	0	NA	NA	NA	NA	NA
ENSG00000231040	LINC01911	0	NA	NA	NA	NA	NA
ENSG00000227902	AC062032.1	0	NA	NA	NA	NA	NA
ENSG00000287847	AC018678.1	0	NA	NA	NA	NA	NA
ENSG00000207225	RNU6-692P	0	NA	NA	NA	NA	NA
ENSG00000207161	Y_RNA	0	NA	NA	NA	NA	NA
ENSG00000202074	RNU6-715P	0	NA	NA	NA	NA	NA
ENSG00000253083	RNA5SP106	0	NA	NA	NA	NA	NA
ENSG00000229143	AC009480.2	0	NA	NA	NA	NA	NA
ENSG00000232238	RPS29P8	0	NA	NA	NA	NA	NA
ENSG00000222126	RNU2-9P	0	NA	NA	NA	NA	NA
ENSG00000230645	LINC01818	0	NA	NA	NA	NA	NA
ENSG00000231420	LINC01817	0	NA	NA	NA	NA	NA
ENSG00000237220	AC104777.2	0	NA	NA	NA	NA	NA
ENSG00000232359	AC104777.1	0	NA	NA	NA	NA	NA
ENSG00000236885	AC018731.1	0	NA	NA	NA	NA	NA
ENSG00000283569	MIR4773-2	0	NA	NA	NA	NA	NA
ENSG00000264684	MIR4773-1	0	NA	NA	NA	NA	NA
ENSG00000283228	AC068547.1	0	NA	NA	NA	NA	NA
ENSG00000225214	AC079790.1	0	NA	NA	NA	NA	NA
ENSG00000199884	Y_RNA	0	NA	NA	NA	NA	NA
ENSG00000234932	AC009969.1	0	NA	NA	NA	NA	NA
ENSG00000226213	UBQLN4P2	0	NA	NA	NA	NA	NA
ENSG00000214025	ATP5PBP4	0	NA	NA	NA	NA	NA
ENSG00000224612	AC011901.1	0	NA	NA	NA	NA	NA
ENSG00000226338	AC079150.1	0	NA	NA	NA	NA	NA
ENSG00000200377	AC012501.1	0	NA	NA	NA	NA	NA
ENSG00000223290	RNA5SP107	0	NA	NA	NA	NA	NA
ENSG00000228837	CBX3P6	0	NA	NA	NA	NA	NA
ENSG00000223197	RNU6-1001P	0	NA	NA	NA	NA	NA
ENSG00000232982	MTCO1P45	0	NA	NA	NA	NA	NA
ENSG00000229701	MTND2P20	0	NA	NA	NA	NA	NA
ENSG00000233709	MTND4P28	0	NA	NA	NA	NA	NA
ENSG00000233039	MTND5P30	0	NA	NA	NA	NA	NA
ENSG00000229935	MTCYBP9	0	NA	NA	NA	NA	NA
ENSG00000206718	RNU6-546P	0	NA	NA	NA	NA	NA
ENSG00000238069	RPLP0P7	0	NA	NA	NA	NA	NA
ENSG00000251980	RNU6-436P	0	NA	NA	NA	NA	NA
ENSG00000212410	RNU6-932P	0	NA	NA	NA	NA	NA
ENSG00000231158	PTP4A1P1	0	NA	NA	NA	NA	NA
ENSG00000243792	OR7E89P	0	NA	NA	NA	NA	NA
ENSG00000222300	RNU2-21P	0	NA	NA	NA	NA	NA
ENSG00000275141	MIR6888	0	NA	NA	NA	NA	NA
ENSG00000225369	CAPZA1P2	0	NA	NA	NA	NA	NA
ENSG00000248672	LY75-CD302	0	NA	NA	NA	NA	NA
ENSG00000283734	MIR4785	0	NA	NA	NA	NA	NA
ENSG00000244372	RN7SL423P	0	NA	NA	NA	NA	NA
ENSG00000232337	AC009313.2	0	NA	NA	NA	NA	NA
ENSG00000224076	AC009487.1	0	NA	NA	NA	NA	NA
ENSG00000280105	AC009487.3	0	NA	NA	NA	NA	NA
ENSG00000238570	AC092654.1	0	NA	NA	NA	NA	NA
ENSG00000226946	AC062022.1	0	NA	NA	NA	NA	NA
ENSG00000235716	KRT18P46	0	NA	NA	NA	NA	NA
ENSG00000234732	RPEP5	0	NA	NA	NA	NA	NA
ENSG00000231445	TIMM8AP1	0	NA	NA	NA	NA	NA
ENSG00000224674	EIF3EP2	0	NA	NA	NA	NA	NA
ENSG00000230282	RPL7P61	0	NA	NA	NA	NA	NA
ENSG00000200902	RNU6-627P	0	NA	NA	NA	NA	NA
ENSG00000226847	PRPS1P1	0	NA	NA	NA	NA	NA
ENSG00000229641	CYP2C56P	0	NA	NA	NA	NA	NA
ENSG00000233204	MAPRE1P3	0	NA	NA	NA	NA	NA
ENSG00000238813	AC010127.1	0	NA	NA	NA	NA	NA
ENSG00000222376	RN7SKP152	0	NA	NA	NA	NA	NA
ENSG00000225182	AC092601.1	0	NA	NA	NA	NA	NA
ENSG00000238357	RNU7-148P	0	NA	NA	NA	NA	NA
ENSG00000265694	MIR4774	0	NA	NA	NA	NA	NA
ENSG00000235321	AC007556.1	0	NA	NA	NA	NA	NA
ENSG00000251569	AC093899.2	0	NA	NA	NA	NA	NA
ENSG00000206961	AC009967.1	0	NA	NA	NA	NA	NA
ENSG00000252807	RNU6-1006P	0	NA	NA	NA	NA	NA
ENSG00000275414	AC007277.2	0	NA	NA	NA	NA	NA
ENSG00000222509	Y_RNA	0	NA	NA	NA	NA	NA
ENSG00000233934	RPL21P38	0	NA	NA	NA	NA	NA
ENSG00000286557	AC104088.2	0	NA	NA	NA	NA	NA
ENSG00000232292	ALDH7A1P2	0	NA	NA	NA	NA	NA
ENSG00000231735	RPS2P18	0	NA	NA	NA	NA	NA
ENSG00000213148	JPT1P1	0	NA	NA	NA	NA	NA
ENSG00000236832	CBY1P1	0	NA	NA	NA	NA	NA
ENSG00000234415	RPL5P7	0	NA	NA	NA	NA	NA
ENSG00000235414	RPSAP24	0	NA	NA	NA	NA	NA
ENSG00000201088	Y_RNA	0	NA	NA	NA	NA	NA
ENSG00000227180	LRRC2P1	0	NA	NA	NA	NA	NA
ENSG00000279884	AC010894.4	0	NA	NA	NA	NA	NA
ENSG00000212167	RNU6-763P	0	NA	NA	NA	NA	NA
ENSG00000199827	RNU6-1290P	0	NA	NA	NA	NA	NA
ENSG00000227187	RPL21P31	0	NA	NA	NA	NA	NA
ENSG00000200121	Y_RNA	0	NA	NA	NA	NA	NA
ENSG00000233131	RPS15AP14	0	NA	NA	NA	NA	NA
ENSG00000229066	AC093459.1	0	NA	NA	NA	NA	NA
ENSG00000283880	MIR7704	0	NA	NA	NA	NA	NA
ENSG00000230384	RPSAP25	0	NA	NA	NA	NA	NA
ENSG00000229434	AC017048.1	0	NA	NA	NA	NA	NA
ENSG00000283203	MIR1246	0	NA	NA	NA	NA	NA
ENSG00000252027	RNU6ATAC14P	0	NA	NA	NA	NA	NA
ENSG00000237053	FUCA1P1	0	NA	NA	NA	NA	NA
ENSG00000223777	AC092162.1	0	NA	NA	NA	NA	NA
ENSG00000206866	RNU6-187P	0	NA	NA	NA	NA	NA
ENSG00000251746	RNA5SP112	0	NA	NA	NA	NA	NA
ENSG00000226273	STUB1P1	0	NA	NA	NA	NA	NA
ENSG00000284252	MIR4444-1	0	NA	NA	NA	NA	NA
ENSG00000238295	AC019080.2	0	NA	NA	NA	NA	NA
ENSG00000284741	PDE11A	0	NA	NA	NA	NA	NA
ENSG00000236664	AC011998.2	0	NA	NA	NA	NA	NA
ENSG00000229744	SDHDP5	0	NA	NA	NA	NA	NA
ENSG00000206788	RNU6-629P	0	NA	NA	NA	NA	NA
ENSG00000227241	AC011998.1	0	NA	NA	NA	NA	NA
ENSG00000223096	RNU5E-9P	0	NA	NA	NA	NA	NA
ENSG00000271011	AC010680.3	0	NA	NA	NA	NA	NA
ENSG00000271141	AC010680.4	0	NA	NA	NA	NA	NA
ENSG00000238542	RNU7-104P	0	NA	NA	NA	NA	NA
ENSG00000237477	AC093911.1	0	NA	NA	NA	NA	NA
ENSG00000237964	RAD52P1	0	NA	NA	NA	NA	NA
ENSG00000221240	MIR1258	0	NA	NA	NA	NA	NA
ENSG00000280636	AC096587.2	0	NA	NA	NA	NA	NA
ENSG00000202216	AC096587.1	0	NA	NA	NA	NA	NA
ENSG00000270289	AC012669.1	0	NA	NA	NA	NA	NA
ENSG00000279559	AC104820.1	0	NA	NA	NA	NA	NA
ENSG00000236667	RPL27AP3	0	NA	NA	NA	NA	NA
ENSG00000266705	MIR4437	0	NA	NA	NA	NA	NA
ENSG00000226681	AC020595.1	0	NA	NA	NA	NA	NA
ENSG00000221023	RNU6ATAC19P	0	NA	NA	NA	NA	NA
ENSG00000222418	RNA5SP113	0	NA	NA	NA	NA	NA
ENSG00000287536	AC012500.1	0	NA	NA	NA	NA	NA
ENSG00000242121	RN7SL267P	0	NA	NA	NA	NA	NA
ENSG00000232430	RPL31P15	0	NA	NA	NA	NA	NA
ENSG00000212404	Y_RNA	0	NA	NA	NA	NA	NA
ENSG00000224643	AC064871.2	0	NA	NA	NA	NA	NA
ENSG00000234172	AC093639.1	0	NA	NA	NA	NA	NA
ENSG00000266808	MIR548AE1	0	NA	NA	NA	NA	NA
ENSG00000237824	RPL23AP33	0	NA	NA	NA	NA	NA
ENSG00000232568	RPL23AP35	0	NA	NA	NA	NA	NA
ENSG00000222845	RN7SKP42	0	NA	NA	NA	NA	NA
ENSG00000199626	RNU6-989P	0	NA	NA	NA	NA	NA
ENSG00000200650	RNA5SP114	0	NA	NA	NA	NA	NA
ENSG00000221502	MIR1245A	0	NA	NA	NA	NA	NA
ENSG00000283238	MIR1245B	0	NA	NA	NA	NA	NA
ENSG00000276828	AC012488.1	0	NA	NA	NA	NA	NA
ENSG00000286053	ASDURF	0	NA	NA	NA	NA	NA
ENSG00000286165	AC012488.2	0	NA	NA	NA	NA	NA
ENSG00000207402	RNU6-959P	0	NA	NA	NA	NA	NA
ENSG00000274845	AC114778.1	0	NA	NA	NA	NA	NA
ENSG00000288582	AC098872.2	0	NA	NA	NA	NA	NA
ENSG00000225884	AC098872.1	0	NA	NA	NA	NA	NA
ENSG00000229395	AC062039.1	0	NA	NA	NA	NA	NA
ENSG00000232227	AC013401.1	0	NA	NA	NA	NA	NA
ENSG00000226242	RPS17P8	0	NA	NA	NA	NA	NA
ENSG00000278406	AC013401.2	0	NA	NA	NA	NA	NA
ENSG00000232658	SLC44A3P1	0	NA	NA	NA	NA	NA
ENSG00000235218	DNAJC17P1	0	NA	NA	NA	NA	NA
ENSG00000224219	SEC61GP1	0	NA	NA	NA	NA	NA
ENSG00000224670	AC068135.1	0	NA	NA	NA	NA	NA
ENSG00000236695	HNRNPA1P47	0	NA	NA	NA	NA	NA
ENSG00000225394	AC106883.1	0	NA	NA	NA	NA	NA
ENSG00000286539	AC073973.1	0	NA	NA	NA	NA	NA
ENSG00000276123	Metazoa_SRP	0	NA	NA	NA	NA	NA
ENSG00000252517	AC006196.1	0	NA	NA	NA	NA	NA
ENSG00000230173	LINC01790	0	NA	NA	NA	NA	NA
ENSG00000235056	AC010983.1	0	NA	NA	NA	NA	NA
ENSG00000202206	RNU6-169P	0	NA	NA	NA	NA	NA
ENSG00000213107	AHCYP5	0	NA	NA	NA	NA	NA
ENSG00000276200	RN7SL820P	0	NA	NA	NA	NA	NA
ENSG00000225636	HNRNPA3P15	0	NA	NA	NA	NA	NA
ENSG00000225979	AC010746.2	0	NA	NA	NA	NA	NA
ENSG00000237035	AC020719.1	0	NA	NA	NA	NA	NA
ENSG00000231557	AC020718.1	0	NA	NA	NA	NA	NA
ENSG00000230407	AC018717.1	0	NA	NA	NA	NA	NA
ENSG00000238698	RNU7-147P	0	NA	NA	NA	NA	NA
ENSG00000257045	AC016746.1	0	NA	NA	NA	NA	NA
ENSG00000227004	AC108032.1	0	NA	NA	NA	NA	NA
ENSG00000284084	AOX3P-AOX2P	0	NA	NA	NA	NA	NA
ENSG00000201737	RNU1-133P	0	NA	NA	NA	NA	NA
ENSG00000234431	AC007283.1	0	NA	NA	NA	NA	NA
ENSG00000234842	MTCO2P16	0	NA	NA	NA	NA	NA
ENSG00000224590	MTND3P16	0	NA	NA	NA	NA	NA
ENSG00000234731	MTND4LP16	0	NA	NA	NA	NA	NA
ENSG00000249177	MTND4P29	0	NA	NA	NA	NA	NA
ENSG00000227841	MTND5P31	0	NA	NA	NA	NA	NA
ENSG00000241790	ENO1P4	0	NA	NA	NA	NA	NA
ENSG00000222972	RNU6-651P	0	NA	NA	NA	NA	NA
ENSG00000231124	UBE2V1P11	0	NA	NA	NA	NA	NA
ENSG00000212184	RNU6-440P	0	NA	NA	NA	NA	NA
ENSG00000212309	SNORD70B	0	NA	NA	NA	NA	NA
ENSG00000241221	MTND4LP17	0	NA	NA	NA	NA	NA
ENSG00000240761	AC098831.1	0	NA	NA	NA	NA	NA
ENSG00000204196	RPL12P16	0	NA	NA	NA	NA	NA
ENSG00000206970	RNU6-474P	0	NA	NA	NA	NA	NA
ENSG00000235951	AC009965.2	0	NA	NA	NA	NA	NA
ENSG00000236681	DSTNP5	0	NA	NA	NA	NA	NA
ENSG00000225304	AC106901.1	0	NA	NA	NA	NA	NA
ENSG00000201875	RN7SKP178	0	NA	NA	NA	NA	NA
ENSG00000213739	PPIAP68	0	NA	NA	NA	NA	NA
ENSG00000231955	AC007383.2	0	NA	NA	NA	NA	NA
ENSG00000237580	GCSHP3	0	NA	NA	NA	NA	NA
ENSG00000277502	AC007383.3	0	NA	NA	NA	NA	NA
ENSG00000207406	SNORA41	0	NA	NA	NA	NA	NA
ENSG00000222496	RN7SKP200	0	NA	NA	NA	NA	NA
ENSG00000224070	HMGN1P6	0	NA	NA	NA	NA	NA
ENSG00000252716	RN7SKP260	0	NA	NA	NA	NA	NA
ENSG00000231653	AC010731.2	0	NA	NA	NA	NA	NA
ENSG00000213083	VPS26CP1	0	NA	NA	NA	NA	NA
ENSG00000207319	Y_RNA	0	NA	NA	NA	NA	NA
ENSG00000283469	MIR3130-1	0	NA	NA	NA	NA	NA
ENSG00000263468	MIR3130-2	0	NA	NA	NA	NA	NA
ENSG00000286568	AC007879.5	0	NA	NA	NA	NA	NA
ENSG00000225064	LINC01802	0	NA	NA	NA	NA	NA
ENSG00000221628	MIR1302-4	0	NA	NA	NA	NA	NA
ENSG00000223433	RPS29P9	0	NA	NA	NA	NA	NA
ENSG00000199251	RNU6-664P	0	NA	NA	NA	NA	NA
ENSG00000272851	AC096772.1	0	NA	NA	NA	NA	NA
ENSG00000284079	MIR4775	0	NA	NA	NA	NA	NA
ENSG00000251941	RNA5SP116	0	NA	NA	NA	NA	NA
ENSG00000224529	AC093698.1	0	NA	NA	NA	NA	NA
ENSG00000233869	RPSAP27	0	NA	NA	NA	NA	NA
ENSG00000231896	AC019185.1	0	NA	NA	NA	NA	NA
ENSG00000232409	AC019185.2	0	NA	NA	NA	NA	NA
ENSG00000287662	AC109824.1	0	NA	NA	NA	NA	NA
ENSG00000202164	RNA5SP117	0	NA	NA	NA	NA	NA
ENSG00000286249	AC016743.1	0	NA	NA	NA	NA	NA
ENSG00000199203	Y_RNA	0	NA	NA	NA	NA	NA
ENSG00000271074	AC012491.1	0	NA	NA	NA	NA	NA
ENSG00000231017	RPS27P10	0	NA	NA	NA	NA	NA
ENSG00000266354	MIR4776-1	0	NA	NA	NA	NA	NA
ENSG00000283637	MIR4776-2	0	NA	NA	NA	NA	NA
ENSG00000265734	MIR4438	0	NA	NA	NA	NA	NA
ENSG00000224257	VWC2L-IT1	0	NA	NA	NA	NA	NA
ENSG00000177261	ENSAP3	0	NA	NA	NA	NA	NA
ENSG00000225166	AC012462.1	0	NA	NA	NA	NA	NA
ENSG00000234938	AC012668.2	0	NA	NA	NA	NA	NA
ENSG00000227981	AC012668.1	0	NA	NA	NA	NA	NA
ENSG00000235444	PSMB3P2	0	NA	NA	NA	NA	NA
ENSG00000223874	LINC01921	0	NA	NA	NA	NA	NA
ENSG00000251982	RN7SKP43	0	NA	NA	NA	NA	NA
ENSG00000278004	AC009492.1	0	NA	NA	NA	NA	NA
ENSG00000284173	MIR6513	0	NA	NA	NA	NA	NA
ENSG00000234638	AC053503.3	0	NA	NA	NA	NA	NA
ENSG00000286143	AC053503.6	0	NA	NA	NA	NA	NA
ENSG00000222678	RN7SKP213	0	NA	NA	NA	NA	NA
ENSG00000223903	RPL23P4	0	NA	NA	NA	NA	NA
ENSG00000228909	LINC01803	0	NA	NA	NA	NA	NA
ENSG00000286199	AC008281.1	0	NA	NA	NA	NA	NA
ENSG00000266518	MIR4268	0	NA	NA	NA	NA	NA
ENSG00000225911	AC009310.1	0	NA	NA	NA	NA	NA
ENSG00000286272	AC093843.2	0	NA	NA	NA	NA	NA
ENSG00000232089	AC011233.1	0	NA	NA	NA	NA	NA
ENSG00000234446	AC068489.1	0	NA	NA	NA	NA	NA
ENSG00000226331	RPL23AP28	0	NA	NA	NA	NA	NA
ENSG00000200822	AC010980.1	0	NA	NA	NA	NA	NA
ENSG00000202016	RNU6-619P	0	NA	NA	NA	NA	NA
ENSG00000233751	RRAS2P2	0	NA	NA	NA	NA	NA
ENSG00000243125	RN7SL807P	0	NA	NA	NA	NA	NA
ENSG00000233299	HIGD1AP4	0	NA	NA	NA	NA	NA
ENSG00000231189	AC013448.1	0	NA	NA	NA	NA	NA
ENSG00000235610	AC013448.2	0	NA	NA	NA	NA	NA
ENSG00000286239	AC093884.1	0	NA	NA	NA	NA	NA
ENSG00000224826	USP21P1	0	NA	NA	NA	NA	NA
ENSG00000228681	AC008072.1	0	NA	NA	NA	NA	NA
ENSG00000283428	CCDC195	0	NA	NA	NA	NA	NA
ENSG00000263828	MIR4439	0	NA	NA	NA	NA	NA
ENSG00000279015	AC016717.3	0	NA	NA	NA	NA	NA
ENSG00000284629	SCYGR1	0	NA	NA	NA	NA	NA
[truncated: 58,672 more rows]
