# Supplementary material for: PAX4 loss of function increases diabetes risk by altering human pancreatic endocrine cell development
Source: Nat Commun. 2023 Sep 30;14:6119. doi: 10.1038/s41467-023-41860-z (PMC10542369; doi:10.1038/s41467-023-41860-z)
Supplement: Supplementary file 6 — Supplementary Data 3 [file 41467_2023_41860_MOESM6_ESM.xlsx]

## Sheet: pArg192His PP2
EntrezGene	Symbol	logFC	logCPM	F	PValue	FDR
ENSG00000016490	CLCA1	7.45865	-2.09718	11.5549	0.00088424	0.0955554
ENSG00000184524	CEND1	6.91005	-2.20509	14.8734	0.00018203	0.0599251
ENSG00000184502	GAST	6.80331	-1.7581	6.84665e-08	0.999792	0.999977
ENSG00000206341	NA	6.80308	-2.74473	14.9845	0.000166791	0.0588657
ENSG00000250974	NA	6.71815	-4.52593	11.5032	0.000978447	0.099829
ENSG00000164600	NEUROD6	6.63168	-0.270532	3.71422	0.0560108	0.278271
ENSG00000217330	NA	6.36638	-2.29744	9.84801	0.00207444	0.114541
ENSG00000152475	ZNF837	6.35503	-3.51854	12.4356	0.000572678	0.0843468
ENSG00000183248	PRR36	6.33463	-1.5381	12.6659	0.000511559	0.0843468
ENSG00000106211	HSPB1	6.29813	-0.799266	10.7575	0.00130132	0.106843
ENSG00000126458	RRAS	6.13113	-1.93917	15.6662	0.000118048	0.0538978
ENSG00000278817	LOC102724770	6.08677	-2.64536	10.0742	0.00192294	0.114541
ENSG00000121552	CSTA	6.0733	-2.67353	10.0827	0.00188288	0.114541
ENSG00000130427	EPO	6.06346	-1.35226	9.28453	0.00277102	0.117693
ENSG00000227097	NA	6.04999	0.574068	12.5123	0.000543753	0.0843468
ENSG00000163209	SPRR3	5.9654	-1.75974	7.30872	0.00787899	0.139342
ENSG00000262484	CCER2	5.88132	-1.93552	12.8706	0.000463893	0.0814559
ENSG00000184221	OLIG1	5.87176	-2.75044	11.6984	0.000823583	0.0928462
ENSG00000006016	CRLF1	5.83318	-1.92963	15.1304	0.000155568	0.0588657
ENSG00000100122	CRYBB1	5.76974	-1.58059	14.0825	0.000252639	0.0653601
ENSG00000224116	INHBA-AS1	5.66386	-2.06894	12.8685	0.000467613	0.0814559
ENSG00000169692	AGPAT2	5.64321	-2.23687	12.054	0.000690925	0.0877442
ENSG00000176978	DPP7	5.61584	-0.749957	8.51793	0.0041091	0.125492
ENSG00000185313	SCN10A	5.52272	-3.37494	6.16905	0.0143966	0.166677
ENSG00000128564	VGF	5.4669	-0.32307	24.817	1.77342e-06	0.00581261
ENSG00000189229	NA	5.40722	-0.452932	11.7906	0.000776799	0.0886806
ENSG00000142273	CBLC	5.38102	-2.64757	10.1054	0.00182616	0.114541
ENSG00000163254	CRYGC	5.35647	-3.62195	5.12839e-08	0.99982	0.999977
ENSG00000168135	KCNJ4	5.33622	-2.58781	8.71837	0.00374097	0.123101
ENSG00000124253	PCK1	5.29602	-2.00451	11.4981	0.000909518	0.0971376
ENSG00000142173	COL6A2	5.22778	0.352513	14.4843	0.000208056	0.0622906
ENSG00000123454	DBH	5.1869	-2.38916	8.88789	0.00336918	0.120464
ENSG00000008517	IL32	5.17296	-1.01685	24.3786	2.15387e-06	0.00581261
ENSG00000235142	LINC02532	5.16136	-3.17776	9.14433	0.00295266	0.117831
ENSG00000008516	MMP25	5.13628	-1.85509	9.8592	0.00206842	0.114541
ENSG00000283073	NA	5.11845	-0.887403	24.2604	2.72775e-06	0.00581261
ENSG00000142606	MMEL1	5.11049	-2.86127	10.1023	0.00181122	0.114541
ENSG00000235508	NA	5.07961	-2.66822	9.82151	0.00208877	0.114541
ENSG00000178814	OPLAH	5.07299	-2.80422	7.98738	0.0054124	0.132147
ENSG00000103152	MPG	5.07051	-0.492022	11.5817	0.000861796	0.0954289
ENSG00000106327	TFR2	5.05047	-2.19174	18.3618	3.31613e-05	0.0275284
ENSG00000196456	ZNF775	5.00975	-1.51579	11.3449	0.000969701	0.099829
ENSG00000087085	ACHE	4.99718	-0.559434	14.3415	0.000222901	0.0626284
ENSG00000182809	CRIP2	4.98184	-0.746551	7.03076	0.00895922	0.144161
ENSG00000168060	NAALADL1	4.95317	-2.08388	11.969	0.000711063	0.0877442
ENSG00000270168	NA	4.93638	-3.68763	7.37292	0.00756116	0.137499
ENSG00000182492	BGN	4.93209	-1.11149	13.8602	0.000281382	0.0694442
ENSG00000099625	CBARP	4.91962	-1.83803	6.71286	0.0105523	0.150055
ENSG00000197721	CR1L	4.87159	-3.43716	7.65159	0.00654279	0.134208
ENSG00000007255	TRAPPC6A	4.85998	-0.684344	13.3166	0.000366595	0.0754541
ENSG00000107831	FGF8	4.83168	-2.73907	8.59916	0.00397735	0.124449
ENSG00000158747	NBL1	4.82864	-2.53348	8.95627	0.00327841	0.120464
ENSG00000117226	GBP3	4.82772	-1.5972	9.80798	0.00212284	0.114541
ENSG00000140279	DUOX2	4.79923	-2.6261	9.64979	0.00227969	0.114541
ENSG00000275371	NA	4.79889	-3.5815	5.45329	0.0210671	0.187515
ENSG00000184113	CLDN5	4.73704	-0.451955	8.0427	0.00526378	0.131113
ENSG00000185614	FAM212A	4.73129	-2.62861	6.90068	0.00959289	0.147357
ENSG00000099869	IGF2-AS	4.67402	0.368428	13.5553	0.000345629	0.0748228
ENSG00000105464	GRIN2D	4.66982	-2.22539	8.28493	0.0046042	0.129161
ENSG00000274367	NA	4.65768	-3.22915	7.36008	0.0075208	0.137499
ENSG00000147724	FAM135B	4.63019	0.0662618	1.17051	0.281187	0.575386
ENSG00000197616	MYH6	4.62957	-1.70234	6.09654	0.0147688	0.167723
ENSG00000106991	ENG	4.62143	-2.81632	7.85829	0.00578979	0.134067
ENSG00000131187	F12	4.61166	-2.67538	6.97703	0.00921131	0.145316
ENSG00000261678	SCRT1	4.59977	-1.23347	7.41609	0.00740754	0.137484
ENSG00000185187	SIGIRR	4.58669	-2.01395	9.92041	0.00198635	0.114541
ENSG00000198816	ZNF358	4.55282	-1.14688	5.20301	0.0240082	0.196708
ENSG00000182870	GALNT9	4.53613	-0.691879	8.01416	0.00533734	0.131724
ENSG00000077009	NMRK2	4.50641	-1.7689	8.12947	0.00502626	0.130268
ENSG00000277196	LOC102724788	4.50117	-2.87677	7.61699	0.00653068	0.134208
ENSG00000158106	RHPN1	4.5	-1.25757	9.37131	0.00262825	0.117693
ENSG00000107738	VSIR	4.48475	-2.29752	10.9651	0.00117251	0.105997
ENSG00000172889	EGFL7	4.47579	-2.34231	7.1996	0.00814179	0.140824
ENSG00000225101	NA	4.46657	-3.99489	5.86382	0.0168388	0.173451
ENSG00000130203	APOE	4.42293	1.95608	11.5808	0.000862168	0.0954289
ENSG00000201772	SNORA5C	4.41946	-0.0941574	9.77525	0.00213853	0.114541
ENSG00000167994	RAB3IL1	4.38572	-2.0571	8.16879	0.00489134	0.130212
ENSG00000141579	ZNF750	4.36445	-2.95797	7.03407	0.00889	0.144108
ENSG00000129667	RHBDF2	4.33354	-2.19709	10.2615	0.00167095	0.113024
ENSG00000088992	TESC	4.32966	-2.41471	10.8839	0.00122126	0.106445
ENSG00000109193	SULT1E1	4.3257	-0.48215	11.9552	0.000715935	0.0877524
ENSG00000188290	HES4	4.3199	-2.13817	8.64041	0.00382858	0.123318
ENSG00000204889	KRT40	4.27951	-3.19805	2.70513	0.102376	0.360248
ENSG00000049249	TNFRSF9	4.2772	-0.902222	14.2122	0.000237267	0.0645035
ENSG00000156486	KCNS2	4.26143	0.467623	22.607	4.75456e-06	0.00868326
ENSG00000179085	DPM3	4.24988	-2.63888	4.52093	0.0352672	0.22982
ENSG00000263740	NA	4.23004	6.442	9.83782	0.00207152	0.114541
ENSG00000167011	NAT16	4.21616	-2.66167	8.27006	0.00463997	0.129161
ENSG00000174403	NA	4.20993	-1.16939	12.1752	0.000642101	0.0864714
ENSG00000130643	CALY	4.20545	-3.13898	5.4419	0.0211087	0.187595
ENSG00000175756	AURKAIP1	4.20365	1.00829	9.61968	0.00231498	0.114541
ENSG00000198598	MMP17	4.18088	-1.46599	8.59078	0.00392824	0.124449
ENSG00000160401	CFAP157	4.17421	-3.14734	7.53819	0.00680742	0.135428
ENSG00000264515	LOC284395	4.15201	-1.19715	5.2469	0.0234313	0.194931
ENSG00000176973	FAM89B	4.14023	-1.44641	5.93688	0.016042	0.172022
ENSG00000127528	KLF2	4.12119	-3.57747	5.85276	0.0167945	0.173451
ENSG00000086205	FOLH1	4.11011	-1.78656	3.54282	0.0619146	0.289668
ENSG00000131037	EPS8L1	4.09329	-0.15256	19.1137	2.33937e-05	0.0248158
ENSG00000196431	CRYBA4	4.07306	-2.91838	5.54393	0.0199376	0.183897
ENSG00000165644	COMTD1	4.063	-2.25795	8.81824	0.00349242	0.120684
ENSG00000100031	GGT1	4.03917	-1.96739	8.4006	0.00433548	0.127937
ENSG00000169442	CD52	4.02842	-2.56334	8.87868	0.0033852	0.120464
ENSG00000180448	ARHGAP45	4.02038	-1.14002	13.2036	0.000387393	0.0754708
ENSG00000151650	VENTX	4.00328	-2.60295	7.34859	0.00756649	0.137499
ENSG00000171450	CDK5R2	3.972	-1.79723	10.404	0.00164985	0.112862
ENSG00000184897	H1FX	3.97052	0.935331	9.52359	0.00243136	0.115358
ENSG00000188372	ZP3	3.96767	-2.04451	8.27162	0.00463622	0.129161
ENSG00000168477	TNXB	3.96322	-0.901323	11.8103	0.000769257	0.0886806
ENSG00000196890	HIST3H2BB	3.96054	1.23953	16.6919	7.25532e-05	0.0473228
ENSG00000100726	TELO2	3.95468	-0.420615	8.41585	0.00430128	0.127937
ENSG00000177106	EPS8L2	3.93184	-0.525795	11.9815	0.000706668	0.0877442
ENSG00000148386	LCN9	3.92525	-3.27116	3.11827	0.0796359	0.320993
ENSG00000167588	GPD1	3.92075	-1.95439	9.81522	0.00209547	0.114541
ENSG00000104518	GSDMD	3.9188	-1.13514	8.36756	0.00441054	0.128378
ENSG00000224886	NA	3.91615	-2.20408	7.88481	0.00567395	0.134067
ENSG00000099822	HCN2	3.91292	-2.47843	4.93969	0.0278782	0.208152
ENSG00000274012	RN7SL2	3.91192	11.6083	10.5798	0.00142297	0.108282
ENSG00000203900	LOC100130587	3.89637	-3.42452	5.7371	0.01804	0.177227
ENSG00000200312	NA	3.88743	-1.67778	4.12918	0.04398	0.24898
ENSG00000148826	NKX6-2	3.88205	-2.976	4.00543	0.0473342	0.258049
ENSG00000063241	ISOC2	3.87299	-0.11982	10.0512	0.00185874	0.114541
ENSG00000200488	NA	3.86902	4.29159	4.20223	0.0421769	0.244667
ENSG00000101276	SLC52A3	3.86316	-2.64622	8.37164	0.0044722	0.129147
ENSG00000102878	HSF4	3.8377	-2.49103	4.30036	0.0399681	0.240032
ENSG00000271824	SMIM32	3.83121	-1.23003	5.90237	0.0164191	0.17313
ENSG00000198832	SELENOM	3.82456	-1.67814	9.85568	0.00205279	0.114541
ENSG00000187537	POTEG	3.81493	-3.865	3.32416	0.070993	0.306037
ENSG00000100300	TSPO	3.81002	-2.61388	5.73961	0.0178653	0.176868
ENSG00000153443	UBALD1	3.79665	-1.98496	7.62786	0.00649342	0.134208
ENSG00000126861	OMG	3.78782	-2.98393	2.83894	0.094161	0.347196
ENSG00000089820	ARHGAP4	3.78531	-1.84613	9.76999	0.00214426	0.114541
ENSG00000278143	NA	3.78499	-1.74708	2.68429	0.104014	0.362321
ENSG00000198892	SHISA4	3.77438	-1.15612	10.2227	0.00170412	0.113732
ENSG00000168930	TRIM49	3.76167	-5.84035	4.51614	0.0371258	0.233706
ENSG00000254951	LOC283299	3.76156	-2.74163	5.2605	0.0232554	0.194381
ENSG00000224940	PRRT4	3.729	-2.31867	8.1349	0.00497857	0.130268
ENSG00000185803	SLC52A2	3.72341	-0.315159	9.15584	0.00293527	0.117831
ENSG00000145506	NKD2	3.72331	-1.74093	7.14483	0.00838187	0.141825
ENSG00000228594	FNDC10	3.72256	-2.73217	4.41923	0.0373574	0.234131
ENSG00000225988	LAMP5-AS1	3.69206	-2.06255	7.71414	0.0062671	0.134208
ENSG00000256288	NA	3.66766	-4.55452	5.20775	0.0240907	0.197033
ENSG00000107331	ABCA2	3.65582	0.645445	11.7912	0.000776596	0.0886806
ENSG00000109511	ANXA10	3.64899	-0.260757	3.59003	0.060561	0.287253
ENSG00000137857	DUOX1	3.64781	-3.24065	5.50357	0.0204052	0.185939
ENSG00000130762	ARHGEF16	3.63356	-0.802745	12.433	0.000565409	0.0843468
ENSG00000171509	RXFP1	3.6308	-3.14886	6.14407	0.0143763	0.166677
ENSG00000130731	METTL26	3.62676	0.648998	8.54407	0.00402445	0.124449
ENSG00000122180	MYOG	3.61314	-1.81003	2.40103	0.123918	0.394301
ENSG00000172243	CLEC7A	3.59899	-1.87371	4.17094	0.0429395	0.246218
ENSG00000186907	RTN4RL2	3.59147	-2.33029	8.27985	0.00461641	0.129161
ENSG00000143382	ADAMTSL4	3.58847	-1.49835	13.1764	0.000392582	0.0754708
ENSG00000132470	ITGB4	3.5816	-2.02297	6.73726	0.0104153	0.14954
ENSG00000108479	GALK1	3.57881	-1.58326	6.25268	0.0135162	0.163366
ENSG00000137699	TRIM29	3.57641	-1.90297	6.20637	0.013859	0.164836
ENSG00000171401	KRT13	3.56094	-0.544607	2.06842	0.152769	0.435802
ENSG00000105669	COPE	3.55926	1.07399	9.46789	0.00250155	0.117207
ENSG00000274618	HIST1H4F	3.55367	1.90225	7.2401	0.00796887	0.139535
ENSG00000185615	PDIA2	3.55034	-2.22337	6.30467	0.0131418	0.16219
ENSG00000160813	PPP1R35	3.5481	-0.821833	9.13824	0.00296191	0.117831
ENSG00000105707	HPN	3.54642	-0.818797	8.26411	0.00465437	0.129161
ENSG00000172346	CSDC2	3.53674	-1.97528	6.88282	0.00963604	0.147372
ENSG00000131771	PPP1R1B	3.52117	-1.14321	8.60232	0.00390484	0.12424
ENSG00000167657	DAPK3	3.51131	1.11803	12.2896	0.000606839	0.0845298
ENSG00000130255	RPL36	3.50948	4.10003	7.32403	0.00762246	0.137833
ENSG00000197165	SULT1A2	3.50853	-1.7591	8.67732	0.00375616	0.123158
ENSG00000136840	ST6GALNAC4	3.50472	-1.88471	6.43028	0.0122812	0.15867
ENSG00000197177	ADGRA1	3.49184	-1.61059	10.6915	0.00134519	0.106843
ENSG00000261373	VPS9D1-AS1	3.48963	-1.7344	9.68969	0.00223379	0.114541
ENSG00000261236	BOP1	3.48909	0.47955	8.09565	0.0050816	0.130496
ENSG00000130005	GAMT	3.48735	-0.280595	11.8998	0.000735864	0.0880763
ENSG00000128165	ADM2	3.48593	-1.65399	7.5526	0.00675593	0.135428
ENSG00000176101	SSNA1	3.48191	-0.0201059	6.98884	0.00910659	0.144873
ENSG00000124466	LYPD3	3.47575	-2.20329	8.92777	0.00330062	0.120464
ENSG00000160181	TFF2	3.47566	-0.528811	7.06519e-08	0.999788	0.999977
ENSG00000125652	ALKBH7	3.47324	-0.226323	9.40991	0.00257684	0.117344
ENSG00000274827	NA	3.47023	-3.30366	2.228	0.13904	0.414713
ENSG00000050555	LAMC3	3.4653	-1.616	8.31608	0.00456187	0.129161
ENSG00000270164	LINC01480	3.44607	-2.87388	4.64921	0.0329138	0.223398
ENSG00000106113	CRHR2	3.44582	-2.91451	5.2267	0.0238648	0.1964
ENSG00000115268	RPS15	3.44503	3.72674	7.10677	0.00855298	0.142601
ENSG00000102032	RENBP	3.4441	-1.47527	7.33913	0.00756182	0.137499
ENSG00000201428	NA	3.43362	3.05833	4.79781	0.0300974	0.214882
ENSG00000141738	GRB7	3.43163	0.0269382	12.2582	0.000616306	0.0845298
ENSG00000129451	KLK10	3.41785	-2.31582	4.94559	0.0277072	0.207724
ENSG00000148483	TMEM236	3.39389	-1.40051	7.25681	0.00789861	0.139342
ENSG00000158014	SLC30A2	3.3883	-3.53606	4.37651	0.0382742	0.23591
ENSG00000080573	COL5A3	3.3839	-1.20109	9.16371	0.00292342	0.117831
ENSG00000252835	SCARNA21	3.37693	2.04699	10.0624	0.00184826	0.114541
ENSG00000254647	INS	3.37278	-1.01497	1.60856e-08	0.999899	0.999977
ENSG00000183617	MRPL54	3.35475	0.760098	13.1331	0.000400969	0.0759172
ENSG00000101210	EEF1A2	3.3527	1.57032	9.46177	0.0025094	0.117207
ENSG00000163395	IGFN1	3.35032	-1.90362	3.34063	0.069888	0.303969
ENSG00000278771	RN7SL3	3.3485	4.33829	7.14844	0.0083658	0.141825
ENSG00000237125	HAND2-AS1	3.34782	-2.00172	3.29296	0.0718715	0.306888
ENSG00000130528	HRC	3.33929	-0.310999	16.2513	8.93783e-05	0.0480093
ENSG00000160932	LY6E	3.33923	1.57239	10.7253	0.00132251	0.106843
ENSG00000258451	NA	3.32426	-3.32114	4.9223	0.0283987	0.209893
ENSG00000169220	RGS14	3.31478	-0.764926	10.5498	0.00144463	0.108314
ENSG00000095981	KCNK16	3.31181	0.0877608	2.28497	0.132993	0.407977
ENSG00000114923	SLC4A3	3.3092	0.0110956	9.66778	0.00225888	0.114541
ENSG00000257704	INAFM1	3.29764	-2.89274	4.6669	0.0323965	0.221761
ENSG00000125534	PPDPF	3.28828	-0.194276	7.61668	0.00653174	0.134208
ENSG00000181392	SYNE4	3.28337	-1.50504	6.54751	0.0115307	0.154956
ENSG00000188763	FZD9	3.26285	-2.76022	5.53662	0.019969	0.183897
ENSG00000265735	NA	3.26015	6.82087	6.02661	0.0152778	0.169716
ENSG00000051523	CYBA	3.24918	-0.693114	5.68708	0.0183865	0.178633
ENSG00000110711	AIP	3.24199	1.4572	6.85	0.00980628	0.148366
ENSG00000185101	ANO9	3.24162	-1.16566	8.2764	0.00462469	0.129161
ENSG00000105619	TFPT	3.24052	-0.671789	7.86045	0.00574683	0.134067
ENSG00000068831	RASGRP2	3.23744	-1.48766	6.29737	0.0131937	0.162369
ENSG00000264940	SNORD3C	3.23507	4.74911	11.0829	0.00110536	0.10418
ENSG00000121900	TMEM54	3.23416	-2.15701	5.95584	0.0158772	0.17157
ENSG00000079689	SCGN	3.23361	0.935114	6.32266	0.0130148	0.161859
ENSG00000167779	IGFBP6	3.22924	-0.422848	8.26084	0.00466231	0.129161
ENSG00000096395	MLN	3.22897	-2.92969	3.74255	0.0550945	0.276654
ENSG00000250377	NA	3.22833	-3.087	3.86115	0.0520173	0.268917
ENSG00000099795	NDUFB7	3.22116	0.809446	3.04136	0.083292	0.327978
ENSG00000168993	CPLX1	3.21985	-2.80364	2.75334	0.0993964	0.354754
ENSG00000069399	BCL3	3.2184	-2.35386	5.69104	0.0183467	0.178633
ENSG00000058335	RASGRF1	3.2155	-0.181198	15.0189	0.00016088	0.0588657
ENSG00000225614	ZNF469	3.21099	-2.3899	4.47899	0.0361137	0.231552
ENSG00000163499	CRYBA2	3.20302	-1.67171	5.70356e-08	0.99981	0.999977
ENSG00000277529	NA	3.19626	-3.90532	3.33227	0.0704913	0.304926
ENSG00000100116	GCAT	3.19553	0.133585	9.1958	0.00287566	0.117831
ENSG00000145692	BHMT	3.19506	-0.187115	6.94812	0.00930628	0.145561
ENSG00000100097	LGALS1	3.19112	0.968755	12.1226	0.000659015	0.086587
ENSG00000269998	LINC01930	3.18115	-1.7145	7.7107	0.00633028	0.134208
ENSG00000158825	CDA	3.1502	-2.86251	3.16813	0.0773109	0.315656
ENSG00000242173	ARHGDIG	3.14185	-1.09951	6.25989	0.0134636	0.163162
ENSG00000173531	MST1	3.1406	-0.680583	10.4347	0.00153096	0.11035
ENSG00000123143	PKN1	3.13654	2.58396	10.273	0.0016613	0.112978
ENSG00000178209	PLEC	3.13632	1.97972	9.29869	0.00272786	0.117693
ENSG00000064932	SBNO2	3.13356	-0.794552	7.47789	0.00702735	0.136589
ENSG00000273542	HIST1H4K	3.12949	-0.815565	3.29305	0.0716456	0.306476
ENSG00000174917	C19orf70	3.12575	-0.411877	9.06666	0.0030729	0.119433
ENSG00000008382	MPND	3.11675	-0.167601	7.09686	0.00859814	0.142882
ENSG00000141526	SLC16A3	3.11377	0.884266	7.07905	0.00867992	0.143219
ENSG00000187244	BCAM	3.10508	0.66666	5.9641	0.015806	0.171279
ENSG00000211689	TARP	3.10436	-2.26216	4.38533	0.0385331	0.236623
ENSG00000108576	SLC6A4	3.09754	-1.44679	8.96801	0.00323292	0.119495
ENSG00000105227	PRX	3.08377	-0.606474	6.70969	0.0105702	0.150055
ENSG00000250796	NA	3.0833	-3.23348	4.0904	0.0449704	0.251558
ENSG00000142684	ZNF593	3.083	-0.629772	9.18124	0.00289723	0.117831
ENSG00000112599	GUCA1B	3.06916	-2.21762	8.16317	0.0049057	0.130212
ENSG00000105409	ATP1A3	3.06912	3.97704	13.9493	0.000269476	0.067852
ENSG00000198576	ARC	3.06774	-1.66552	4.8771	0.0287891	0.210816
ENSG00000179913	B3GNT3	3.06314	-2.20596	3.95218	0.048698	0.260736
ENSG00000185885	IFITM1	3.06302	1.14482	5.73142	0.0179456	0.176868
ENSG00000179091	CYC1	3.05854	2.92242	10.5464	0.00144711	0.108314
ENSG00000163993	S100P	3.05719	-1.45773	2.73004	0.100756	0.356679
ENSG00000186654	PRR5	3.04068	-1.41805	8.98693	0.00320158	0.119495
ENSG00000224186	NA	3.03331	-2.88982	4.68682	0.032035	0.220609
ENSG00000237136	C4orf51	3.03076	-5.16487	3.58596	0.0606253	0.287253
ENSG00000185130	HIST1H2BL	3.03008	2.19328	6.88637	0.00961779	0.147357
ENSG00000001617	SEMA3F	3.02657	1.41843	8.85333	0.00342976	0.120684
ENSG00000176979	TRIM60	3.0256	-6.03175	3.49465e-08	0.999851	0.999977
ENSG00000247596	TWF2	3.02337	-1.489	4.51249	0.0353489	0.22982
ENSG00000007314	SCN4A	3.02207	-0.718937	9.24066	0.00281023	0.117831
ENSG00000052344	PRSS8	3.022	0.510181	8.56714	0.00397663	0.124449
ENSG00000169750	RAC3	3.01757	1.38355	9.51811	0.00243817	0.115358
ENSG00000196843	ARID5A	3.01684	-2.05781	5.17314	0.0244095	0.197865
ENSG00000181234	TMEM132C	3.01606	1.15086	3.43363	0.0659189	0.29635
ENSG00000187840	EIF4EBP1	3.0148	1.81915	9.46255	0.00250839	0.117207
ENSG00000259417	CTXND1	3.00042	-0.792836	8.88322	0.00337729	0.120464
ENSG00000103490	PYCARD	2.9973	-2.93405	3.69893	0.0564119	0.279384
ENSG00000225663	MCRIP1	2.99636	1.78656	7.0084	0.00901226	0.144505
ENSG00000169738	DCXR	2.9883	0.902476	10.3307	0.00161357	0.112224
ENSG00000230267	NA	2.98608	-3.73318	2.16929	0.143462	0.422087
ENSG00000101460	MAP1LC3A	2.98576	-0.296343	4.86804	0.0289355	0.211042
ENSG00000167136	ENDOG	2.98265	-0.283687	9.75846	0.00215689	0.114541
ENSG00000116661	FBXO2	2.98241	-0.3704	12.5137	0.000543362	0.0843468
ENSG00000130270	ATP8B3	2.98171	-1.05659	10.5249	0.00146288	0.108604
ENSG00000170412	GPRC5C	2.9747	0.602422	7.98465	0.00538505	0.132105
ENSG00000167468	GPX4	2.97364	3.15003	11.9276	0.00072579	0.0880763
ENSG00000187486	KCNJ11	2.97188	-1.46984	6.45389	0.012126	0.157397
ENSG00000105251	SHD	2.96073	-1.80298	5.64271	0.0188391	0.179665
ENSG00000207513	RNU1-3	2.95032	-0.659627	13.5038	0.000334619	0.0736283
ENSG00000229335	NA	2.94951	-3.03081	5.40516	0.0221479	0.191428
ENSG00000136274	NACAD	2.94513	1.63689	9.105	0.00301293	0.11849
ENSG00000099864	PALM	2.94049	1.15936	7.52789	0.00684446	0.135428
ENSG00000105479	CCDC114	2.94014	-1.86546	7.89351	0.00564813	0.134067
ENSG00000100949	RABGGTA	2.93932	0.763912	12.2694	0.000612896	0.0845298
ENSG00000223609	HBD	2.93182	-2.5031	1.27373e-07	0.999716	0.999977
ENSG00000260776	NA	2.93102	-1.00741	6.09458	0.0147243	0.167695
ENSG00000124107	SLPI	2.93032	-2.88443	3.66027	0.0577003	0.281887
ENSG00000077080	ACTL6B	2.92614	1.0188	7.39087	0.00735778	0.137257
ENSG00000071894	CPSF1	2.9252	1.97802	7.59868	0.00659392	0.134208
ENSG00000106089	STX1A	2.92494	0.631266	16.2951	8.75395e-05	0.0480093
ENSG00000179277	NA	2.92442	-0.498017	8.61737	0.00387451	0.123761
ENSG00000125656	CLPP	2.92118	0.0204367	8.28904	0.00459438	0.129161
ENSG00000278588	HIST1H2BI	2.91588	2.99314	6.35213	0.0128095	0.160902
ENSG00000197632	SERPINB2	2.90876	-0.983141	2.4529	0.119884	0.387808
ENSG00000135740	SLC9A5	2.90837	-0.113013	12.9463	0.000439356	0.08105
ENSG00000102879	CORO1A	2.90687	-0.72675	5.55215	0.0197992	0.183597
ENSG00000122971	ACADS	2.90023	-1.7363	5.20357	0.0240008	0.196708
ENSG00000173267	SNCG	2.89655	2.45244	7.11403	0.00852008	0.142601
ENSG00000233508	NA	2.89546	-1.97079	2.563	0.111572	0.374224
ENSG00000117154	IGSF21	2.89502	1.30411	11.5576	0.000872172	0.0955554
ENSG00000142973	CYP4B1	2.89464	-3.49647	2.53246	0.113962	0.378553
ENSG00000188393	CLEC2A	2.88922	-1.8272	2.52628	0.114418	0.379172
ENSG00000167608	TMC4	2.87759	-1.61377	7.62609	0.00649948	0.134208
ENSG00000159069	FBXW5	2.87592	0.984076	4.43434	0.0369503	0.232858
ENSG00000115255	REEP6	2.87344	-2.18185	5.8461	0.0168556	0.173451
ENSG00000172478	C2orf54	2.87258	-0.885597	7.03634	0.00887927	0.144108
ENSG00000166925	TSC22D4	2.86863	-1.08422	6.85375	0.00978668	0.148366
ENSG00000112559	MDFI	2.86488	0.842957	7.14176	0.00839554	0.141825
ENSG00000090971	NAT14	2.86201	1.24236	7.5972	0.00659906	0.134208
ENSG00000128185	DGCR6L	2.86182	-0.0031897	4.13409	0.0438562	0.248741
ENSG00000162337	LRP5	2.85427	0.945661	6.88705	0.0096143	0.147357
ENSG00000172830	SSH3	2.85234	-0.497884	5.99806	0.0155167	0.170302
ENSG00000169976	SF3B5	2.85156	2.39959	9.17686	0.00290376	0.117831
ENSG00000256870	SLC5A8	2.84877	-3.04049	2.85698	0.0931318	0.345871
ENSG00000167965	MLST8	2.84539	0.594312	8.43986	0.00424799	0.127302
ENSG00000280800	NA	2.84197	-0.669735	2.44452	0.120121	0.388004
ENSG00000115041	KCNIP3	2.838	-2.3141	5.02276	0.0265393	0.203697
ENSG00000173581	CCDC106	2.83354	-1.46326	4.28864	0.040145	0.240198
ENSG00000102996	MMP15	2.83102	1.24625	8.65259	0.00380453	0.123318
ENSG00000105649	RAB3A	2.83055	1.5878	11.0393	0.00112972	0.104225
ENSG00000168528	SERINC2	2.82591	-0.0438512	6.73045	0.0104534	0.149734
ENSG00000169903	TM4SF4	2.82246	-0.400615	3.71742	0.0558068	0.2779
ENSG00000131669	NINJ1	2.82061	-0.851438	5.73211	0.0179388	0.176868
ENSG00000226210	LOC100288778	2.8197	0.0238196	8.00595	0.00532541	0.131608
ENSG00000103266	STUB1	2.8181	1.16826	7.6113	0.00655027	0.134208
ENSG00000111087	GLI1	2.81633	0.564434	15.1003	0.000154718	0.0588657
ENSG00000142698	C1orf94	2.81521	-2.58256	4.04418	0.046182	0.255041
ENSG00000161016	RPL8	2.81215	5.86449	11.4253	0.000931574	0.0981365
ENSG00000126368	NR1D1	2.81162	-1.67936	5.03835	0.0263096	0.20334
ENSG00000174938	SEZ6L2	2.8016	2.3091	9.68975	0.00223372	0.114541
ENSG00000174775	HRAS	2.80113	0.554021	6.37928	0.0126233	0.160445
ENSG00000173621	LRFN4	2.79848	-1.35261	3.77431	0.0539876	0.273447
ENSG00000235314	NA	2.79757	-0.549896	8.88243	0.00337866	0.120464
ENSG00000203635	NA	2.79589	-2.12216	3.71969	0.0558031	0.2779
ENSG00000111344	RASAL1	2.79207	-2.98123	4.58099	0.0340055	0.226492
ENSG00000160796	NBEAL2	2.78392	2.30208	7.95929	0.00545697	0.132881
ENSG00000172366	MCRIP2	2.78147	-1.44206	3.94687	0.0488478	0.261308
ENSG00000177666	PNPLA2	2.78017	-0.657504	6.50661	0.011787	0.155607
ENSG00000130479	MAP1S	2.77139	-0.0914465	7.60332	0.00657783	0.134208
ENSG00000275074	NUDT18	2.77095	-1.44345	5.69026	0.0183545	0.178633
ENSG00000142327	RNPEPL1	2.76807	-0.804347	5.88857	0.0164697	0.173264
ENSG00000078808	SDF4	2.76624	1.65415	6.1924	0.0139641	0.164864
ENSG00000106633	GCK	2.76512	-1.16984	7.0737	0.00870464	0.143219
ENSG00000170889	RPS9	2.76327	5.64534	8.2916	0.00458827	0.129161
ENSG00000122386	ZNF205	2.7501	-0.459456	8.90514	0.00333934	0.120464
ENSG00000130304	SLC27A1	2.7469	-0.874223	6.36375	0.0127294	0.160772
ENSG00000167645	YIF1B	2.74532	1.00864	14.0878	0.000251986	0.0653601
ENSG00000020633	RUNX3	2.73789	-2.48416	4.71875	0.0315479	0.219238
ENSG00000267796	LIN37	2.73656	-1.85151	5.9624	0.0158206	0.171279
ENSG00000161036	LRWD1	2.735	0.325744	9.01653	0.00315316	0.119495
ENSG00000142405	NLRP12	2.73277	-4.05518	3.57439	0.0606771	0.287308
ENSG00000166473	PKD1L2	2.72919	-1.04378	5.11886	0.0251567	0.199322
ENSG00000128591	FLNC	2.72782	1.9473	7.58482	0.00664224	0.134536
ENSG00000041982	TNC	2.72648	3.74162	35.949	1.5432e-08	0.000281835
ENSG00000111405	ENDOU	2.72591	-3.34622	2.774	0.0979705	0.352945
ENSG00000118194	TNNT2	2.72275	-1.14911	5.64516	0.0188137	0.17962
ENSG00000100065	CARD10	2.71721	-1.07986	4.46897	0.0362314	0.231552
ENSG00000197355	UAP1L1	2.71701	-0.937275	4.30651	0.0397379	0.23942
ENSG00000254815	LOC692247	2.70993	-1.70784	4.31749	0.0394898	0.238853
ENSG00000233421	LINC01783	2.70817	-1.92427	3.57876	0.0605217	0.287243
ENSG00000260152	NA	2.70766	-3.82966	2.81004	0.0959621	0.350021
ENSG00000119559	C19orf25	2.68978	-0.265141	5.82835	0.0170197	0.174135
ENSG00000105388	CEACAM5	2.68515	-1.27909	4.30756	0.0402405	0.240198
ENSG00000149925	ALDOA	2.68294	5.3416	10.4789	0.00149719	0.110255
ENSG00000233922	LINC01694	2.6824	-1.92869	4.82749	0.0296006	0.213758
ENSG00000101986	ABCD1	2.68221	-1.65628	4.78135	0.0303768	0.215613
ENSG00000155367	PPM1J	2.68187	-1.36483	7.91003	0.0055995	0.134067
ENSG00000125458	NT5C	2.68038	0.868625	10.4188	0.00154333	0.11035
ENSG00000242372	EIF6	2.68009	2.21281	9.46741	0.00250218	0.117207
ENSG00000241112	NA	2.67717	-2.40737	3.72498	0.0555612	0.277699
ENSG00000187017	ESPN	2.67488	-2.48129	3.99059	0.0476304	0.258706
ENSG00000143340	FAM163A	2.67308	-0.490581	8.69749	0.0037172	0.12305
ENSG00000249661	NA	2.66954	-2.64338	4.49956	0.0356088	0.230154
ENSG00000131409	LRRC4B	2.66748	-1.08651	3.18794	0.0762789	0.313545
ENSG00000179598	PLD6	2.66747	-1.23702	4.51547	0.0352892	0.22982
ENSG00000115607	IL18RAP	2.66734	-3.85103	3.44405	0.0658228	0.296089
ENSG00000130734	ATG4D	2.66489	-0.0496757	7.92567	0.00555383	0.133989
ENSG00000133243	BTBD2	2.66244	1.55068	9.19369	0.00287878	0.117831
ENSG00000164880	INTS1	2.65865	1.68287	6.81832	0.00997361	0.148366
ENSG00000141985	SH3GL1	2.65737	1.15619	8.70908	0.00369498	0.12305
ENSG00000105617	LENG1	2.65264	-1.76864	5.60844	0.0191966	0.181207
ENSG00000162032	SPSB3	2.65233	0.444273	8.64583	0.00381786	0.123318
ENSG00000235173	HGH1	2.65203	0.229242	8.48138	0.00415743	0.126125
ENSG00000100075	SLC25A1	2.65156	1.96135	9.31604	0.00270372	0.117693
ENSG00000175221	MED16	2.64461	-0.00350896	4.37344	0.0382517	0.235864
ENSG00000198055	GRK6	2.64085	1.7102	8.79115	0.00354159	0.120684
ENSG00000182154	MRPL41	2.64016	-0.667517	4.07148	0.0454623	0.253365
ENSG00000011590	ZBTB32	2.63781	-5.60043	1.31271e-07	0.999712	0.999977
ENSG00000169733	RFNG	2.63532	-0.0180691	7.66176	0.00637865	0.134208
ENSG00000107281	NPDC1	2.62923	0.148907	5.74574	0.0178055	0.176774
ENSG00000213398	LCAT	2.6258	-2.18968	6.52233	0.0116878	0.155465
ENSG00000181908	LOC100996455	2.62458	-2.07342	5.18122	0.0243002	0.197439
ENSG00000102890	ELMO3	2.62303	-2.31682	3.68015	0.0570339	0.280489
ENSG00000103145	HCFC1R1	2.62189	0.857465	10.3758	0.00157718	0.111388
ENSG00000105325	FZR1	2.62134	1.02649	8.19701	0.00481994	0.1296
ENSG00000130176	CNN1	2.61973	-0.608016	6.69142	0.0106741	0.150201
ENSG00000079462	PAFAH1B3	2.61825	2.39802	7.56817	0.00670072	0.134784
ENSG00000100258	LMF2	2.60906	-0.224703	5.79429	0.0173392	0.175232
ENSG00000205744	DENND1C	2.60715	-2.03604	5.02617	0.0264889	0.203672
ENSG00000129951	PLPPR3	2.60621	0.696123	9.70143	0.00222047	0.114541
ENSG00000162896	PIGR	2.60591	-1.66487	2.72774	0.100898	0.357071
ENSG00000197903	HIST1H2BK	2.60201	3.36136	6.50432	0.0118014	0.155607
ENSG00000157005	SST	2.6002	3.48103	25.2684	1.4527e-06	0.00581261
ENSG00000198670	LPA	2.6002	-3.11185	2.78543	0.0972879	0.351741
ENSG00000277157	HIST1H4D	2.59725	3.97223	6.80625	0.0100381	0.148366
ENSG00000177697	CD151	2.59551	2.05742	7.80253	0.00592405	0.134067
ENSG00000174807	CD248	2.59374	-2.55465	2.88139	0.0917588	0.34316
ENSG00000128228	SDF2L1	2.59119	-1.53889	4.97847	0.0272032	0.205889
ENSG00000100241	SBF1	2.58925	3.03414	7.48699	0.00699369	0.13645
ENSG00000175084	DES	2.58769	0.351853	4.09896	0.0447499	0.251153
ENSG00000188760	TMEM198	2.58622	0.16768	7.21438	0.00807822	0.140397
ENSG00000054148	PHPT1	2.58503	1.49406	7.18769	0.00819339	0.141166
ENSG00000042493	CAPG	2.58479	0.761397	8.87419	0.00339305	0.120464
ENSG00000007376	RPUSD1	2.58462	-1.17767	3.37322	0.0683167	0.301297
ENSG00000275221	HIST1H2AK	2.58092	0.637788	7.64643	0.00643028	0.134208
ENSG00000188013	NA	2.58079	-1.53913	4.4826	0.0359526	0.231117
ENSG00000127580	WDR24	2.58007	-0.539622	5.84023	0.0169097	0.173593
ENSG00000167680	SEMA6B	2.57893	0.46512	6.05907	0.0150108	0.168185
ENSG00000157017	GHRL	2.57639	-1.1329	3.60389	0.0596362	0.286238
ENSG00000063015	SEZ6	2.57604	0.830784	8.82788	0.00347509	0.120684
ENSG00000105289	TJP3	2.57061	-0.472794	7.49453	0.00696594	0.136355
ENSG00000064195	DLX3	2.57013	-2.53409	4.5388	0.0348264	0.228872
ENSG00000076201	PTPN23	2.56348	1.95525	7.90712	0.00560802	0.134067
ENSG00000108255	CRYBA1	2.56147	0.408845	4.00929	0.0471194	0.257416
ENSG00000172354	GNB2	2.56019	2.74097	6.76753	0.0102481	0.148895
ENSG00000132361	CLUH	2.55864	1.02444	5.47605	0.0206458	0.186315
ENSG00000067840	PDZD4	2.55618	2.40108	8.39404	0.00435028	0.127937
ENSG00000261221	ZNF865	2.55587	-2.38255	3.51333	0.0628937	0.290594
ENSG00000161179	YDJC	2.55536	-0.941522	7.84473	0.00579438	0.134067
ENSG00000213973	ZNF99	2.55059	-4.26193	1.40953e-08	0.999906	0.999977
ENSG00000015413	DPEP1	2.54777	-0.479322	3.19805	0.0758192	0.312959
ENSG00000198691	ABCA4	2.54592	-0.622643	5.66569	0.0186032	0.179337
ENSG00000141968	VAV1	2.54588	-1.7846	3.49909	0.0636398	0.292252
ENSG00000142910	TINAGL1	2.54518	-1.68288	4.98813	0.0270568	0.205444
ENSG00000196924	FLNA	2.54439	5.80972	8.0309	0.00525641	0.131113
ENSG00000142102	PGGHG	2.54412	0.805981	6.53863	0.0115859	0.155018
ENSG00000184357	HIST1H1B	2.53898	5.53036	6.83771	0.00987088	0.148366
ENSG00000079337	RAPGEF3	2.53857	-0.315443	7.41644	0.00725905	0.13719
ENSG00000185262	UBALD2	2.53831	0.522904	7.87809	0.00569395	0.134067
ENSG00000102243	VGLL1	2.5334	-2.02761	2.92126	0.0895639	0.339432
ENSG00000143774	GUK1	2.53316	1.86307	7.51151	0.00690385	0.13573
ENSG00000065717	TLE2	2.52678	-0.792796	7.10627	0.00855528	0.142601
ENSG00000168071	CCDC88B	2.52565	-1.81414	3.55114	0.0615108	0.289181
ENSG00000141524	TMC6	2.5249	-0.173137	9.24417	0.00280518	0.117831
ENSG00000101997	CCDC22	2.51738	0.211799	8.83324	0.00346549	0.120684
ENSG00000103363	ELOB	2.5173	2.37551	4.78433	0.030326	0.215503
ENSG00000213465	ARL2	2.51481	1.00057	7.19761	0.00815038	0.140824
ENSG00000163485	ADORA1	2.51468	-1.94572	5.23106	0.0236377	0.195514
ENSG00000184702	2005-09-01	2.51427	2.24483	14.0706	0.000254097	0.0653601
ENSG00000176058	TPRN	2.51417	-1.15583	5.93593	0.0160502	0.172022
ENSG00000133027	PEMT	2.50819	-0.67053	5.62692	0.0190029	0.18043
ENSG00000065268	WDR18	2.50686	0.423455	9.12182	0.00298701	0.117932
ENSG00000181284	TMEM102	2.50583	-2.07118	4.85512	0.0291457	0.212067
ENSG00000276712	MIR7111	2.50157	-2.74612	4.28603	0.0402048	0.240198
ENSG00000105552	BCAT2	2.50103	1.20285	10.3727	0.00157967	0.111388
ENSG00000007516	BAIAP3	2.50076	-1.13594	4.28284	0.0402781	0.240313
ENSG00000259726	NA	2.50065	-1.27904	5.84198	0.0168935	0.173593
ENSG00000132879	FBXO44	2.49699	1.1061	16.3825	8.39882e-05	0.0480093
ENSG00000153292	ADGRF1	2.49627	-2.7355	2.88991	0.0914973	0.343054
ENSG00000187091	PLCD1	2.49465	1.83142	14.3768	0.000219134	0.062532
ENSG00000167964	RAB26	2.49319	-1.35514	5.15104	0.0247109	0.198642
ENSG00000196169	KIF19	2.4911	-1.74117	3.44968	0.0654165	0.295668
ENSG00000103253	HAGHL	2.49097	-2.28515	1.97041	0.162547	0.448341
ENSG00000259033	NA	2.48965	-3.22597	3.54238	0.061946	0.289668
ENSG00000090339	ICAM1	2.48946	1.11339	13.6029	0.000318863	0.0713318
ENSG00000005961	ITGA2B	2.47877	-0.852252	6.1949	0.0139453	0.164843
ENSG00000277775	HIST1H3F	2.47533	3.2574	5.6066	0.019216	0.181207
ENSG00000105701	FKBP8	2.47467	2.71948	6.27497	0.0133543	0.163162
ENSG00000207389	RNU1-4	2.47417	1.33085	4.87756	0.0287817	0.210816
ENSG00000280287	NA	2.47239	-2.43122	3.36291	0.0687354	0.302187
ENSG00000126522	ASL	2.47119	-1.01786	5.57052	0.0196005	0.182828
ENSG00000149926	FAM57B	2.46976	0.0652872	5.72487	0.01801	0.177027
ENSG00000137880	GCHFR	2.46898	-1.48995	6.45697	0.0121059	0.157397
ENSG00000099937	SERPIND1	2.46888	-3.11911	0.0731228	0.787276	0.913564
ENSG00000074071	MRPS34	2.46885	1.44345	10.6541	0.00137078	0.106843
ENSG00000181201	NA	2.46861	-2.3092	2.87749	0.0919771	0.343332
ENSG00000214076	NA	2.46723	0.707512	6.1762	0.0140872	0.165398
ENSG00000083838	ZNF446	2.46397	-0.0362039	6.70705	0.0105851	0.150055
ENSG00000128274	A4GALT	2.46328	-2.74051	3.29506	0.0715599	0.306476
ENSG00000213023	SYT3	2.46292	-1.0529	3.80607	0.0529997	0.271206
ENSG00000198848	CES1	2.4534	-1.36628	3.90301	0.0501027	0.265302
ENSG00000116691	MIIP	2.45177	0.812327	7.34391	0.00754274	0.137499
ENSG00000140983	RHOT2	2.45002	1.27498	7.15413	0.00834059	0.141825
ENSG00000124839	RAB17	2.44949	-0.230213	8.07329	0.00514128	0.131028
ENSG00000136717	BIN1	2.4486	2.47457	9.9349	0.00197179	0.114541
ENSG00000178038	ALS2CL	2.44791	-0.418668	8.17273	0.00488131	0.130142
ENSG00000102575	ACP5	2.44714	-2.41664	3.73084	0.0553716	0.277131
ENSG00000164266	SPINK1	2.44712	1.54776	8.57928	0.0039517	0.124449
ENSG00000183092	BEGAIN	2.44491	-1.06315	5.7344	0.0179164	0.176868
ENSG00000106268	NUDT1	2.44417	0.185647	10.7146	0.00132966	0.106843
ENSG00000183828	NUDT14	2.44371	-0.263822	5.02736	0.0264713	0.203672
ENSG00000116809	ZBTB17	2.44367	0.857503	9.10243	0.00301691	0.11849
ENSG00000166736	HTR3A	2.44094	-0.899883	5.37909	0.0217795	0.190133
ENSG00000126561	STAT5A	2.44045	-0.394492	8.33887	0.00447681	0.129147
ENSG00000196747	HIST1H2AI	2.43944	2.55714	5.20246	0.0240156	0.196708
ENSG00000166166	TRMT61A	2.43842	-0.835999	4.69928	0.0318111	0.219813
ENSG00000122592	HOXA7	2.43661	-1.58906	3.59062	0.0603161	0.287169
ENSG00000277075	HIST1H2AE	2.434	4.13652	6.26718	0.0134106	0.163162
ENSG00000171298	GAA	2.42992	1.49465	7.04908	0.00881934	0.144053
ENSG00000130222	GADD45G	2.42941	-1.7868	3.96209	0.0484201	0.259934
ENSG00000108798	ABI3	2.42867	-4.29474	2.26076	0.135066	0.41098
ENSG00000100604	CHGA	2.42779	4.16602	19.8505	1.66547e-05	0.0202777
ENSG00000011028	MRC2	2.4264	1.52524	9.86972	0.00203819	0.114541
ENSG00000075429	CACNG5	2.4252	-1.55455	3.28735	0.0718886	0.306888
ENSG00000099860	GADD45B	2.42315	0.310782	15.7373	0.000114112	0.0538978
ENSG00000104886	PLEKHJ1	2.41998	2.34308	10.8795	0.00122397	0.106445
ENSG00000076826	CAMSAP3	2.41914	0.0344253	5.60323	0.0192515	0.181326
ENSG00000173546	CSPG4	2.41324	-0.783295	5.36428	0.0219583	0.190851
ENSG00000177595	PIDD1	2.41259	-1.09659	3.35743	0.068959	0.302593
ENSG00000234814	NA	2.41246	-1.95908	5.15181	0.0247004	0.198642
ENSG00000214922	HLA-F-AS1	2.40906	-2.52569	3.28615	0.0720458	0.307213
ENSG00000086570	FAT2	2.40661	-0.13353	5.85603	0.0167646	0.173451
ENSG00000156453	PCDH1	2.40547	2.62014	14.9335	0.000167608	0.0588657
ENSG00000130706	ADRM1	2.40509	1.50605	7.58609	0.00663778	0.134536
ENSG00000260807	LMF1	2.40494	-1.22895	4.51316	0.0353354	0.22982
ENSG00000182087	TMEM259	2.39619	1.59162	9.74364	0.00217323	0.114541
ENSG00000228232	NA	2.39321	-1.45305	9.6708	0.0022554	0.114541
ENSG00000116544	DLGAP3	2.3932	-1.56178	2.79542	0.0968059	0.351205
ENSG00000083444	PLOD1	2.39276	3.38908	12.4464	0.000561669	0.0843468
ENSG00000160957	RECQL4	2.3916	0.218445	3.78713	0.0535866	0.272226
ENSG00000030582	GRN	2.38798	1.63257	6.62562	0.0110573	0.152083
ENSG00000172137	CALB2	2.38543	0.893954	16.3842	8.39216e-05	0.0480093
ENSG00000100033	PRODH	2.38506	-0.22402	6.7806	0.0101767	0.148618
ENSG00000061656	SPAG4	2.38395	-1.22844	6.3292	0.0129689	0.161631
ENSG00000111199	TRPV4	2.38305	-2.64269	3.18024	0.0766309	0.314073
ENSG00000214274	ANG	2.3828	-2.00861	6.226	0.0137125	0.16452
ENSG00000125731	SH2D3A	2.38208	-1.63921	4.82195	0.0296926	0.214169
ENSG00000100359	SGSM3	2.37923	-1.82645	4.18039	0.0427077	0.245622
ENSG00000255366	NA	2.37914	-2.47454	2.49511	0.116385	0.381264
ENSG00000174177	CTU2	2.37806	-0.606975	5.06122	0.0259767	0.202308
ENSG00000172725	CORO1B	2.37782	0.197904	4.55783	0.0344536	0.228146
ENSG00000165716	FAM69B	2.37723	1.54272	8.56175	0.00398774	0.124449
ENSG00000126254	RBM42	2.37537	0.517231	4.96714	0.0273757	0.206681
ENSG00000204950	LRRC10B	2.37531	-0.733387	5.91118	0.016268	0.172485
ENSG00000100242	SUN2	2.3753	2.34338	7.60352	0.00657715	0.134208
ENSG00000221946	FXYD7	2.37457	-2.31463	4.09216	0.044925	0.251445
ENSG00000076662	ICAM3	2.3743	-2.02811	3.74626	0.0548763	0.276014
ENSG00000187961	KLHL17	2.3738	-0.96171	3.83633	0.0520766	0.268917
ENSG00000177542	SLC25A22	2.37176	-0.266948	4.89544	0.0284951	0.209982
ENSG00000177030	DEAF1	2.37128	1.68024	7.91395	0.00558799	0.134067
ENSG00000136878	USP20	2.37028	1.77675	7.03937	0.00886497	0.144108
ENSG00000159840	ZYX	2.37004	2.0288	7.83952	0.00581023	0.134067
ENSG00000130822	PNCK	2.3679	-0.544455	6.26171	0.0134503	0.163162
ENSG00000197070	ARRDC1	2.36716	-1.8159	3.36502	0.0686494	0.301961
ENSG00000215030	NA	2.36517	1.07322	6.09524	0.0147191	0.167695
ENSG00000116663	FBXO6	2.36296	-1.94012	4.18158	0.0426785	0.245622
ENSG00000259081	NA	2.36275	-3.86901	2.15327	0.144438	0.423685
ENSG00000125912	NCLN	2.36009	0.40719	6.26412	0.0134328	0.163162
ENSG00000198417	MT1F	2.35915	-4.01851	2.05255	0.154109	0.437441
ENSG00000142235	LMTK3	2.35895	-0.580272	2.60115	0.108965	0.371069
ENSG00000172382	PRSS27	2.35834	-2.42496	3.60249	0.0596854	0.286399
ENSG00000105048	TNNT1	2.35612	1.05834	4.75203	0.0308812	0.217402
ENSG00000099203	TMED1	2.35587	0.892832	6.91212	0.00948659	0.146747
ENSG00000142186	SCYL1	2.35534	1.83339	8.15047	0.00493831	0.130212
ENSG00000230426	NA	2.35496	-1.91571	1.01845	0.314857	0.606803
ENSG00000135480	KRT7	2.35367	-0.74914	5.68816	0.0183756	0.178633
ENSG00000214026	MRPL23	2.3521	-1.63484	3.05118	0.0828012	0.326962
ENSG00000249889	NA	2.35074	-2.77871	2.81859	0.0953372	0.348982
ENSG00000099821	POLRMT	2.34653	0.759467	5.15042	0.0247194	0.198642
ENSG00000112936	C7	2.34534	1.26936	7.10244	0.00857271	0.14272
ENSG00000172426	RSPH9	2.34348	-1.16197	6.35725	0.0127741	0.160902
ENSG00000234289	LOC102724334	2.34191	-2.82675	3.42845	0.0661211	0.296754
ENSG00000236397	NA	2.3399	-2.41482	2.37039	0.125841	0.396736
ENSG00000105880	DLX5	2.33896	-1.31687	4.31717	0.0394971	0.238853
ENSG00000105223	PLD3	2.33748	3.5225	6.72695	0.010473	0.149897
ENSG00000180176	TH	2.33505	-2.59666	1.82805	0.178591	0.46816
ENSG00000168061	SAC3D1	2.33484	-0.951353	4.27837	0.0403809	0.240402
ENSG00000159214	CCDC24	2.3339	-0.714732	6.8203	0.00996308	0.148366
ENSG00000196557	CACNA1H	2.33158	2.03474	8.96089	0.00324479	0.119495
ENSG00000109846	CRYAB	2.32976	-0.806221	5.09398	0.0255072	0.200675
ENSG00000065618	COL17A1	2.32843	-1.17027	4.13943	0.0437221	0.24852
ENSG00000087076	HSD17B14	2.32723	-0.956286	6.88785	0.00961021	0.147357
ENSG00000161921	CXCL16	2.327	-2.19894	4.6258	0.033156	0.224104
ENSG00000132004	FBXW9	2.32679	-0.126937	4.74076	0.0310775	0.218022
ENSG00000174567	GOLT1A	2.32654	-1.90215	4.76649	0.0306313	0.216577
ENSG00000162591	MEGF6	2.326	0.0841921	4.05398	0.045922	0.254607
ENSG00000197238	HIST1H4J	2.32445	1.19107	2.50916	0.11537	0.380429
ENSG00000166573	GALR1	2.31843	-1.02971	6.11114	0.0145927	0.167509
ENSG00000197769	MAP1LC3C	2.31796	-1.60799	6.03497	0.0152086	0.169323
ENSG00000160948	VPS28	2.3159	1.96634	8.4481	0.00422985	0.127055
ENSG00000261770	NA	2.31578	-0.49768	5.48873	0.0224115	0.192391
ENSG00000160161	CILP2	2.31435	-2.05579	3.84205	0.0519042	0.268782
ENSG00000196090	PTPRT	2.31407	3.53573	2.1177	0.147772	0.428341
ENSG00000276368	HIST1H2AJ	2.31399	2.06862	3.2783	0.072277	0.307578
ENSG00000099624	ATP5D	2.31172	-1.16032	2.7095	0.101924	0.359349
ENSG00000164638	SLC29A4	2.31152	0.691049	7.02145	0.0089499	0.144161
ENSG00000272821	NA	2.31085	-2.36872	3.01658	0.0845458	0.330474
ENSG00000255769	NA	2.31025	1.65207	8.82542	0.0034795	0.120684
ENSG00000203909	DPPA5	2.30993	-5.05057	2.95732	0.0883107	0.337043
ENSG00000177469	CAVIN1	2.30602	1.4328	13.3262	0.000364874	0.0754541
ENSG00000276966	HIST1H4E	2.30391	5.05997	7.17715	0.0082393	0.141747
ENSG00000177374	HIC1	2.30318	-2.31709	3.10579	0.0801263	0.321877
ENSG00000242866	STRC	2.30308	-2.09183	4.58501	0.0339283	0.226226
ENSG00000198931	APRT	2.3025	1.98624	5.51798	0.0201748	0.184986
ENSG00000167775	CD320	2.29781	0.798499	5.27146	0.0231147	0.194366
ENSG00000162728	KCNJ9	2.29768	-0.157037	7.3653	0.0074579	0.137499
ENSG00000177380	PPFIA3	2.29627	1.1945	9.26488	0.00277554	0.117693
ENSG00000160867	FGFR4	2.29455	-0.116844	4.40884	0.0374894	0.234476
ENSG00000136830	FAM129B	2.29428	1.86481	7.87448	0.00570475	0.134067
ENSG00000075891	PAX2	2.29254	0.131354	4.19367	0.042384	0.24511
ENSG00000148288	GBGT1	2.29226	-1.09458	7.01123	0.0089987	0.144414
ENSG00000164867	NOS3	2.28928	-2.16533	3.42206	0.0663713	0.297192
ENSG00000204052	LRRC73	2.2867	-1.99589	3.32294	0.0703844	0.304904
ENSG00000099800	TIMM13	2.2866	1.4132	7.76366	0.00604612	0.134067
ENSG00000183751	TBL3	2.28241	0.160059	4.46522	0.0363085	0.231552
ENSG00000100146	SOX10	2.28176	0.148351	9.3178	0.00270128	0.117693
ENSG00000161642	ZNF385A	2.28143	-0.192668	5.51462	0.0202121	0.185031
ENSG00000129946	SHC2	2.28033	0.527793	5.70052	0.0182517	0.178528
ENSG00000121905	HPCA	2.27947	-1.96031	3.37405	0.0682831	0.301297
ENSG00000206838	SNORA5A	2.27866	-0.441067	8.01816	0.00529151	0.131125
ENSG00000274997	HIST1H2AH	2.27788	1.80478	4.50088	0.035582	0.230154
ENSG00000137843	PAK6	2.275	-1.64656	5.76729	0.0175969	0.176578
ENSG00000131584	ACAP3	2.27466	2.17273	6.90263	0.0095347	0.147071
ENSG00000278493	NA	2.27429	-2.81616	2.98854	0.0859892	0.333086
ENSG00000099804	CDC34	2.27342	2.32291	8.18917	0.00483968	0.1296
ENSG00000008710	PKD1	2.27172	1.33696	6.70851	0.0105769	0.150055
ENSG00000133315	MACROD1	2.26865	-0.141868	12.8282	0.000465563	0.0814559
ENSG00000119574	ZBTB45	2.26765	-1.74996	3.98106	0.0478927	0.259009
ENSG00000268049	NA	2.26639	-2.39376	3.416	0.0666091	0.297768
ENSG00000201512	SNORA71C	2.26596	-2.0738	3.68956	0.0567213	0.279973
ENSG00000235688	NA	2.26379	-1.58743	3.29611	0.0715154	0.306476
ENSG00000169683	LRRC45	2.2628	-0.0605722	6.13092	0.014437	0.166677
ENSG00000279875	NA	2.26243	-3.00988	2.58658	0.109953	0.372072
ENSG00000197406	DIO3	2.26184	0.509707	9.20113	0.0028678	0.117831
ENSG00000247095	MIR210HG	2.26147	-0.51161	6.27302	0.0133684	0.163162
ENSG00000126934	MAP2K2	2.26018	2.26903	7.07686	0.00869003	0.143219
ENSG00000179862	CITED4	2.25953	-2.42233	2.40544	0.1231	0.393211
ENSG00000140854	KATNB1	2.25701	1.49659	7.87705	0.00569707	0.134067
ENSG00000116254	CHD5	2.25447	0.538892	8.21016	0.00478702	0.129161
ENSG00000167671	UBXN6	2.25224	1.16646	11.0089	0.00114709	0.104225
ENSG00000182580	EPHB3	2.25202	1.9727	8.37968	0.00438285	0.12807
ENSG00000214063	TSPAN4	2.24982	0.244883	3.30758	0.0710294	0.306037
ENSG00000197785	ATAD3A	2.24833	0.151894	3.59516	0.0599422	0.286998
ENSG00000122861	PLAU	2.2469	2.51402	14.3916	0.000217572	0.062532
ENSG00000174903	RAB1B	2.24548	2.83021	9.21062	0.00285388	0.117831
ENSG00000267265	NA	2.24505	-2.35569	2.80175	0.0963223	0.350565
ENSG00000225756	DBH-AS1	2.24421	-2.97815	2.51908	0.114659	0.379367
ENSG00000105655	ISYNA1	2.24315	2.30066	5.08809	0.025591	0.200846
ENSG00000168298	HIST1H1E	2.24214	4.58716	6.12776	0.0144618	0.166677
ENSG00000198062	POTEH	2.24039	-3.83425	0.962011	0.32913	0.619042
ENSG00000123146	ADGRE5	2.24014	-2.05401	3.70855	0.0560961	0.278339
ENSG00000141959	PFKL	2.24003	2.06826	7.27698	0.00781469	0.138894
ENSG00000180902	D2HGDH	2.23937	-0.980179	3.65639	0.0578312	0.281887
ENSG00000161999	JMJD8	2.23928	0.740948	6.211	0.0138243	0.164836
ENSG00000148334	PTGES2	2.23738	1.4724	7.75992	0.00605799	0.134067
ENSG00000182782	HCAR2	2.23705	-2.02613	1.9369	0.166484	0.452792
ENSG00000243279	PRAF2	2.23573	-1.00024	4.78001	0.0303996	0.215691
ENSG00000177830	CHID1	2.23502	2.03997	8.97468	0.00322183	0.119495
ENSG00000159409	CELF3	2.23469	2.4117	7.83993	0.00580898	0.134067
ENSG00000131910	NR0B2	2.23172	-3.00049	6.14247e-08	0.999803	0.999977
ENSG00000062822	POLD1	2.23047	0.994544	6.82039	0.00996259	0.148366
ENSG00000122140	MRPS2	2.23026	1.82875	7.44101	0.00716548	0.136886
ENSG00000182208	MOB2	2.22953	0.336675	6.47653	0.0119792	0.156643
ENSG00000166165	CKB	2.22632	3.60092	8.47337	0.00417474	0.126231
ENSG00000115718	PROC	2.22194	-3.7007	2.07473	0.151917	0.434728
ENSG00000254587	NA	2.21935	-4.90932	1.78723	0.183866	0.473738
ENSG00000275379	HIST1H3I	2.2192	2.31899	4.71837	0.0314713	0.218789
ENSG00000166509	CLEC3A	2.218	-3.78665	1.33545	0.249855	0.544068
ENSG00000179950	PUF60	2.21395	3.81203	6.13212	0.0144276	0.166677
ENSG00000130159	ECSIT	2.21314	1.57467	9.01906	0.00314907	0.119495
ENSG00000284700	LOC105378714	2.21226	-3.01631	3.52956	0.0628684	0.290594
ENSG00000106624	AEBP1	2.2121	1.82073	6.06055	0.0149988	0.168185
ENSG00000175329	ISX	2.20954	-1.62239	6.42337	0.0124911	0.159975
ENSG00000160447	PKN3	2.20744	-0.352885	4.78706	0.0302796	0.215294
ENSG00000157613	CREB3L1	2.20743	-0.804231	8.24119	0.00471025	0.129161
ENSG00000106006	HOXA6	2.20724	-2.52142	3.95221e-08	0.999842	0.999977
ENSG00000131095	GFAP	2.20608	-3.28842	2.11654	0.147882	0.428366
ENSG00000149782	PLCB3	2.20602	2.09848	8.48676	0.00414585	0.126023
ENSG00000081277	PKP1	2.20593	-3.3987	2.51924	0.114759	0.379395
ENSG00000058404	CAMK2B	2.20468	-0.166324	5.00768	0.0267634	0.20451
ENSG00000250571	GLI4	2.20432	-2.43379	2.68701	0.103343	0.361214
ENSG00000267868	NA	2.20305	-2.54892	2.59958	0.109199	0.371172
ENSG00000272831	NA	2.20289	-0.742913	9.61726	0.00231783	0.114541
ENSG00000106538	RARRES2	2.20246	1.71795	5.92952	0.0161064	0.172196
ENSG00000130810	PPAN	2.20195	-1.98665	4.5149	0.0353007	0.22982
ENSG00000162073	PAQR4	2.20139	1.27033	10.1381	0.00177864	0.114541
ENSG00000105699	LSR	2.20114	0.524088	3.40555	0.0670219	0.298467
ENSG00000278705	HIST1H4B	2.20086	3.74544	4.87962	0.0287485	0.210688
ENSG00000101188	NTSR1	2.19837	-2.92731	2.51156	0.115548	0.380458
ENSG00000088882	CPXM1	2.19783	2.8795	12.5257	0.000540176	0.0843468
ENSG00000111077	TNS2	2.19775	-1.44828	5.53929	0.0199397	0.183897
ENSG00000127824	TUBA4A	2.19752	0.189356	6.95731	0.00926082	0.145316
ENSG00000165507	DEPP1	2.19679	0.676189	15.5255	0.00012624	0.0561283
ENSG00000176840	MIR7-3HG	2.19663	-1.2722	8.81481	0.00349861	0.120684
ENSG00000125746	EML2	2.19639	0.821101	9.71394	0.00220636	0.114541
ENSG00000085644	ZNF213	2.19612	-0.446078	6.63253	0.0110164	0.152083
ENSG00000184281	TSSC4	2.19577	0.502655	5.68406	0.0184169	0.178753
ENSG00000103024	NME3	2.19453	-1.57825	1.85462	0.175364	0.463685
ENSG00000123159	GIPC1	2.19329	1.30801	8.13656	0.00497426	0.130268
ENSG00000148357	HMCN2	2.19184	-0.928749	2.75273	0.099255	0.354434
ENSG00000130294	KIF1A	2.19081	5.04553	9.55022	0.00239851	0.115265
ENSG00000088826	SMOX	2.19048	0.240136	4.59085	0.0338166	0.225933
ENSG00000144655	CSRNP1	2.1895	0.340128	9.12	0.0029898	0.117932
ENSG00000271755	NA	2.18846	-0.754484	9.1553	0.00293608	0.117831
ENSG00000279483	NA	2.18476	1.9853	9.97366	0.00193336	0.114541
ENSG00000032444	PNPLA6	2.18392	0.689785	6.28893	0.013254	0.162892
ENSG00000077454	LRCH4	2.18335	-0.802658	7.07813	0.00868413	0.143219
ENSG00000110717	NDUFS8	2.18307	1.26269	6.80179	0.0100621	0.148366
ENSG00000106348	IMPDH1	2.18274	1.97577	10.0616	0.00184901	0.114541
ENSG00000002330	BAD	2.18148	0.191819	5.90957	0.0162823	0.172485
ENSG00000101194	SLC17A9	2.18143	-1.18196	4.03632	0.0463913	0.255493
ENSG00000135925	WNT10A	2.17943	-3.69618	4.94706e-08	0.999823	0.999977
ENSG00000109107	ALDOC	2.17734	3.06177	14.585	0.000198191	0.0622906
ENSG00000148341	SH3GLB2	2.17705	2.44395	8.27741	0.00462226	0.129161
ENSG00000167513	CDT1	2.177	0.00918142	6.28749	0.0132643	0.162909
ENSG00000142798	HSPG2	2.17655	3.1397	5.19518	0.0241127	0.197034
ENSG00000105255	FSD1	2.17521	1.77122	8.82657	0.00347743	0.120684
ENSG00000107404	DVL1	2.17411	0.368951	5.58398	0.0194561	0.182125
ENSG00000170906	NDUFA3	2.17369	0.742341	3.79018	0.0534916	0.271819
ENSG00000167114	SLC27A4	2.17101	1.55397	8.92377	0.00330743	0.120464
ENSG00000102981	PARD6A	2.17054	-0.855894	4.11077	0.0444472	0.250355
ENSG00000090013	BLVRB	2.16996	-0.12234	6.3878	0.0125654	0.160112
ENSG00000131435	PDLIM4	2.16931	-1.02472	5.55283	0.0197919	0.183597
ENSG00000130707	ASS1	2.16824	2.57639	12.3628	0.000585294	0.0843468
ENSG00000284485	MIR205	2.16724	-2.30205	3.62911	0.0588781	0.284544
ENSG00000136877	FPGS	2.16701	1.48868	7.93667	0.00552194	0.133831
ENSG00000044090	CUL7	2.16616	3.4046	7.8251	0.00585433	0.134067
ENSG00000145321	GC	2.16589	0.148721	4.1788	0.0427464	0.245728
ENSG00000167972	ABCA3	2.16547	2.26952	9.38645	0.00260797	0.117604
ENSG00000089327	FXYD5	2.16494	1.29819	4.82294	0.0296761	0.214134
ENSG00000217801	LOC100288175	2.1646	-2.49928	2.86804	0.0925071	0.34437
ENSG00000019991	HGF	2.16437	-0.673614	6.16418	0.0141792	0.16594
ENSG00000160703	NLRX1	2.16414	0.00591939	6.56901	0.0113983	0.154542
ENSG00000188130	MAPK12	2.16388	0.892903	5.08039	0.0257008	0.201448
ENSG00000112038	OPRM1	2.16362	0.301783	3.72427	0.0555842	0.277738
ENSG00000185404	SP140L	2.16104	0.894054	4.86944	0.0289128	0.211042
ENSG00000182871	COL18A1	2.16072	2.7849	4.66318	0.0324644	0.222059
ENSG00000065057	NTHL1	2.15987	-0.412131	4.84812	0.0292602	0.212543
ENSG00000064545	TMEM161A	2.15776	-0.188196	5.94398	0.01598	0.171774
ENSG00000223414	LINC00473	2.15724	-1.2194	2.32326	0.129636	0.402807
ENSG00000250616	NA	2.15191	1.74229	4.23111	0.041486	0.243151
ENSG00000179115	FARSA	2.14907	1.79945	7.22871	0.00801712	0.139844
ENSG00000008323	PLEKHG6	2.14497	-0.485498	5.42108	0.0212807	0.188208
ENSG00000059915	PSD	2.1444	0.309863	5.00521	0.0268003	0.204621
ENSG00000160072	ATAD3B	2.1432	1.095	7.48139	0.0070144	0.136571
ENSG00000006377	DLX6	2.14261	-1.66244	3.82864	0.0523097	0.269749
ENSG00000076924	XAB2	2.14252	1.24663	4.92575	0.0280161	0.2085
ENSG00000158863	FAM160B2	2.14193	0.626793	9.60877	0.00232789	0.114594
ENSG00000138623	SEMA7A	2.14181	0.994749	13.6257	0.000315342	0.0713318
ENSG00000172350	ABCG4	2.14044	-1.48947	5.29436	0.0228235	0.193512
ENSG00000110324	IL10RA	2.13979	-1.70691	4.32276	0.0393714	0.238646
ENSG00000067057	PFKP	2.13893	2.65666	16.6168	7.51742e-05	0.0473416
ENSG00000117122	MFAP2	2.13891	2.16958	9.01058	0.00316284	0.119495
ENSG00000166145	SPINT1	2.13851	2.33152	8.78627	0.00355053	0.120684
ENSG00000013364	MVP	2.13718	-0.19808	6.34821	0.0128365	0.160902
ENSG00000095932	SMIM24	2.13651	-0.0892229	5.99022	0.015583	0.170487
ENSG00000107874	CUEDC2	2.13613	2.67864	8.68945	0.00373268	0.12305
ENSG00000224557	HLA-DPB2	2.13594	-0.138399	3.87289	0.050984	0.266801
ENSG00000149591	TAGLN	2.1348	3.26441	11.418	0.000934992	0.0981365
ENSG00000088340	FER1L4	2.13389	0.17184	6.68547	0.0107082	0.150318
ENSG00000197858	GPAA1	2.13346	0.607335	6.08889	0.0147699	0.167723
ENSG00000270441	NA	2.13303	-0.52197	7.68089	0.00631483	0.134208
ENSG00000100319	ZMAT5	2.13267	0.201545	5.32059	0.0224948	0.192965
ENSG00000161714	PLCD3	2.13222	-0.47373	8.64197	0.00382549	0.123318
ENSG00000169035	KLK7	2.1309	-1.88271	2.71113	0.101948	0.359367
ENSG00000110244	APOA4	2.13062	-1.06192	1.88861	0.171824	0.45938
ENSG00000126262	FFAR2	2.13037	-3.33429	3.61469e-08	0.999849	0.999977
ENSG00000196126	HLA-DRB1	2.12922	0.398608	1.96667	0.162944	0.448665
ENSG00000154832	CXXC1	2.12825	1.33871	9.04899	0.00310095	0.119495
ENSG00000083845	RPS5	2.12443	5.98134	8.19404	0.00482741	0.1296
ENSG00000203697	CAPN8	2.12417	-2.88865	1.73937	0.189425	0.479148
ENSG00000084207	GSTP1	2.12252	4.54736	8.01443	0.00530183	0.131202
ENSG00000262049	NA	2.12025	-1.69458	4.09933	0.0447402	0.251153
ENSG00000240445	NA	2.11996	0.463674	8.81054	0.00350631	0.120684
ENSG00000130313	PGLS	2.11698	1.14593	6.14417	0.0143337	0.166677
ENSG00000130158	DOCK6	2.1169	0.968828	9.96336	0.00194349	0.114541
ENSG00000073282	TP63	2.11685	-0.560697	3.26047	0.0730482	0.308789
ENSG00000169242	EFNA1	2.1157	0.724842	9.84746	0.00206139	0.114541
ENSG00000148362	PAXX	2.11486	-0.374669	3.1833	0.0764906	0.313991
ENSG00000064687	ABCA7	2.11485	0.0412231	5.45266	0.0209134	0.186954
ENSG00000122254	HS3ST2	2.1137	0.287726	6.36241	0.0127386	0.160778
ENSG00000129009	ISLR	2.11341	-0.691748	5.12526	0.0250675	0.198945
ENSG00000130332	LSM7	2.1124	1.73678	6.78792	0.010137	0.148581
ENSG00000125084	WNT1	2.11175	-3.55661	3.39776e-08	0.999853	0.999977
ENSG00000117411	B4GALT2	2.10992	3.09658	8.70272	0.00370716	0.12305
ENSG00000107223	EDF1	2.10981	3.0785	7.75651	0.00606885	0.134067
ENSG00000005001	PRSS22	2.10964	-1.82779	3.05566	0.0825779	0.326605
ENSG00000169223	LMAN2	2.10877	2.25962	7.70612	0.00623163	0.134208
ENSG00000153406	NMRAL1	2.10733	1.32626	10.0793	0.00183245	0.114541
ENSG00000007541	PIGQ	2.10408	-0.385034	3.7407	0.0550546	0.276597
ENSG00000248144	ADH1C	2.10336	-1.6235	3.95187	0.0488626	0.261311
ENSG00000160223	ICOSLG	2.10293	-2.43548	2.95725	0.087632	0.335623
ENSG00000141854	MISP3	2.10133	-2.56015	2.86177	0.0928607	0.345189
ENSG00000172009	THOP1	2.0996	1.83994	7.14265	0.00839156	0.141825
ENSG00000050767	COL23A1	2.09812	-1.0504	4.45526	0.0365143	0.231921
ENSG00000165462	PHOX2A	2.09543	0.490311	4.681	0.0321401	0.22076
ENSG00000185386	MAPK11	2.09444	1.03085	4.52856	0.0350289	0.229242
ENSG00000105711	SCN1B	2.093	-2.10262	3.61371	0.059294	0.285195
ENSG00000120896	SORBS3	2.09272	0.239942	5.43004	0.0211758	0.187826
ENSG00000254858	MPV17L2	2.09173	0.199415	5.98969	0.0155875	0.170487
ENSG00000174996	KLC2	2.09107	1.96729	6.00211	0.0154826	0.170132
ENSG00000174827	PDZK1	2.09054	-0.908213	6.91153	0.00948957	0.146747
ENSG00000132821	VSTM2L	2.09042	1.58733	3.31562	0.0706909	0.305424
ENSG00000126432	PRDX5	2.09004	4.21836	11.2341	0.00102488	0.101101
ENSG00000132635	PCED1A	2.08922	1.63389	9.30953	0.00271275	0.117693
ENSG00000142089	IFITM3	2.08832	2.19698	6.27975	0.0133198	0.163047
ENSG00000225868	LOC100631378	2.08713	-2.17646	2.39765	0.12383	0.394266
ENSG00000104901	DKKL1	2.08618	-2.4077	2.50856	0.115413	0.380429
ENSG00000255398	HCAR3	2.08605	-3.42687	1.64802	0.201609	0.493274
ENSG00000166341	DCHS1	2.08543	4.03554	7.25026	0.00792608	0.139342
ENSG00000235946	NA	2.08532	-2.56838	2.37367	0.125581	0.396661
ENSG00000130475	FCHO1	2.08272	0.0857609	6.14875	0.0142982	0.166677
ENSG00000138028	CGREF1	2.08167	-0.0652819	13.2483	0.000379022	0.0754541
ENSG00000278195	SSTR3	2.08072	-2.43816	3.04156	0.083282	0.327978
ENSG00000100290	BIK	2.08057	-2.36889	3.22599	0.0745652	0.310626
ENSG00000179094	PER1	2.08046	1.51313	8.71335	0.00368684	0.12305
ENSG00000104522	TSTA3	2.07955	1.0845	9.43781	0.00254034	0.117344
ENSG00000143369	ECM1	2.07943	-1.02397	3.5582	0.0612564	0.28848
ENSG00000124635	HIST1H2BJ	2.07919	3.59599	7.77653	0.00600541	0.134067
ENSG00000259120	SMIM6	2.07869	-0.863181	3.85862	0.0514076	0.267557
ENSG00000124302	CHST8	2.07861	0.138392	3.93353	0.0492257	0.262638
ENSG00000263958	LOC100505797	2.07825	-2.7878	2.7395	0.100064	0.355652
ENSG00000064490	RFXANK	2.07823	1.49015	8.8057	0.00351509	0.120684
ENSG00000104915	STX10	2.0778	0.680531	7.70545	0.00623384	0.134208
ENSG00000205277	MUC12	2.07663	-1.52579	3.41643	0.0665923	0.297768
ENSG00000087494	PTHLH	2.07558	-0.959142	5.67835	0.0184746	0.178803
ENSG00000126768	TIMM17B	2.07514	2.60096	7.44126	0.00716454	0.136886
ENSG00000132563	REEP2	2.07437	1.7766	6.86712	0.00971706	0.14791
ENSG00000076864	RAP1GAP	2.07266	0.288969	11.3028	0.000990291	0.0999209
ENSG00000143537	ADAM15	2.07252	1.44044	6.61576	0.0111159	0.152477
ENSG00000183876	ARSI	2.07203	-2.04887	2.59873	0.109129	0.371172
ENSG00000110046	ATG2A	2.07134	0.18545	4.7949	0.0301467	0.215066
ENSG00000177234	LINC01561	2.07069	-2.17257	2.3152	0.130298	0.403464
ENSG00000167371	PRRT2	2.06993	-0.0260191	7.75795	0.00606428	0.134067
ENSG00000132698	RAB25	2.0698	1.24234	10.9084	0.00120635	0.106433
ENSG00000086504	MRPL28	2.06763	1.3588	10.2129	0.00171255	0.113732
ENSG00000064300	NGFR	2.06406	2.97277	9.28336	0.00274937	0.117693
ENSG00000258199	NA	2.06166	-1.00671	4.13607	0.0438066	0.248717
ENSG00000240809	NA	2.06071	-2.7799	2.05494	0.153871	0.437201
ENSG00000076344	RGS11	2.05958	-2.06974	2.35565	0.127014	0.398498
ENSG00000126062	TMEM115	2.05918	1.0374	8.21566	0.00477331	0.129161
ENSG00000127419	TMEM175	2.0575	-0.9592	4.87214	0.0288691	0.210895
ENSG00000178719	GRINA	2.05651	2.08216	8.22596	0.00474776	0.129161
ENSG00000166595	FAM96B	2.05624	2.02819	6.4419	0.0122045	0.158191
ENSG00000179526	SHARPIN	2.05414	0.305363	5.29992	0.0227535	0.193512
ENSG00000131165	CHMP1A	2.0535	2.56406	5.53646	0.0199708	0.183897
ENSG00000161905	ALOX15	2.0506	-1.47386	3.3402	0.069667	0.303514
ENSG00000164708	PGAM2	2.05016	-1.65441	2.06227	0.153145	0.436173
ENSG00000167700	MFSD3	2.05005	-0.811313	3.46409	0.0647445	0.29442
ENSG00000135517	MIP	2.05004	-2.78886	1.72594	0.191009	0.481766
ENSG00000125531	FNDC11	2.04954	-1.94098	2.29819	0.131707	0.406244
ENSG00000196576	PLXNB2	2.04887	2.68799	6.43819	0.012229	0.158395
ENSG00000126457	PRMT1	2.04857	4.69028	10.2444	0.00168552	0.113206
ENSG00000108840	HDAC5	2.04824	2.83047	7.03593	0.00888122	0.144108
ENSG00000186265	BTLA	2.04808	-4.22608	1.41377	0.236449	0.530959
ENSG00000162148	PPP1R32	2.04586	-1.79419	3.65798	0.0577777	0.281887
ENSG00000203685	STUM	2.04567	-0.387429	7.82285	0.00586124	0.134067
ENSG00000257743	MGAM2	2.04308	0.590661	4.28523	0.0402231	0.240198
ENSG00000101443	WFDC2	2.04284	0.41064	8.0659	0.00516115	0.131096
ENSG00000135723	FHOD1	2.04184	0.516757	8.22789	0.00474299	0.129161
ENSG00000164889	SLC4A2	2.04052	1.42369	5.75277	0.0177372	0.176774
ENSG00000068001	HYAL2	2.03927	1.62935	6.14297	0.014343	0.166677
ENSG00000171551	ECEL1	2.03912	0.898307	6.14584	0.0143207	0.166677
ENSG00000258548	LINC00645	2.03759	-0.598427	2.06559	0.152816	0.435802
ENSG00000204287	HLA-DRA	2.03626	0.55768	3.51077	0.0629885	0.290635
ENSG00000072195	SPEG	2.03602	0.665589	10.7617	0.00129854	0.106843
ENSG00000006282	SPATA20	2.03525	1.16227	6.08168	0.0148277	0.167885
ENSG00000106333	PCOLCE	2.03484	0.67118	3.90906	0.0499274	0.26468
ENSG00000272636	DOC2B	2.03411	2.11816	11.5355	0.000881842	0.0955554
ENSG00000006015	REX1BD	2.03409	-0.506206	4.94767	0.027675	0.207653
ENSG00000106366	SERPINE1	2.03374	0.383808	4.89051	0.0285738	0.210167
ENSG00000216819	NA	2.0336	-0.558521	11.0338	0.00113286	0.104225
ENSG00000160211	G6PD	2.02909	1.11502	5.3619	0.0219871	0.190851
ENSG00000167815	PRDX2	2.02904	4.6632	6.32999	0.0129634	0.161631
ENSG00000121653	MAPK8IP1	2.029	2.03517	8.6624	0.00378527	0.123318
ENSG00000074317	SNCB	2.02794	-2.01608	1.6603	0.19962	0.491859
ENSG00000129991	TNNI3	2.02727	-0.521298	2.50309	0.115807	0.380667
ENSG00000123243	ITIH5	2.02687	0.825858	16.9965	6.28447e-05	0.0425086
ENSG00000185847	LINC01405	2.0261	-1.27756	2.88563	0.0918876	0.343249
ENSG00000221968	FADS3	2.02517	-0.0942284	5.12461	0.0250764	0.198945
ENSG00000108773	KAT2A	2.02493	1.75522	10.0309	0.00187803	0.114541
ENSG00000104856	RELB	2.02467	-1.03173	6.09179	0.0147466	0.167695
ENSG00000226415	NA	2.02295	-1.37702	7.9807	0.00539619	0.132105
ENSG00000228288	PCAT6	2.02158	-2.60533	3.47536	0.064316	0.293797
ENSG00000226468	NA	2.02125	-2.62242	2.19813	0.140354	0.41659
ENSG00000063660	GPC1	2.02047	1.23853	5.15073	0.0247152	0.198642
ENSG00000117984	CTSD	2.01982	-0.0237063	6.66714	0.0108139	0.151049
ENSG00000186301	NA	2.01909	-1.39238	3.73746	0.0551587	0.276824
ENSG00000196465	MYL6B	2.01855	3.48063	8.39017	0.00435903	0.127989
ENSG00000167874	TMEM88	2.01784	-2.10869	4.28494	0.0402298	0.240198
ENSG00000100147	CCDC134	2.01641	1.38835	8.98656	0.00320218	0.119495
ENSG00000116786	PLEKHM2	2.01554	2.13983	8.10608	0.00505402	0.130268
ENSG00000188064	WNT7B	2.01491	0.930976	5.45288	0.0209109	0.186954
ENSG00000184678	HIST2H2BE	2.01435	3.98878	10.1258	0.00178983	0.114541
ENSG00000117480	FAAH	2.01427	-0.0203614	3.91561	0.0497387	0.263986
ENSG00000167674	HDGFL2	2.01416	1.96432	4.98412	0.0271175	0.205582
ENSG00000279457	LOC102723897	2.01367	-0.102841	6.35687	0.0127767	0.160902
ENSG00000158874	APOA2	2.01319	-0.348437	4.15157	0.0434187	0.247644
ENSG00000257086	NA	2.01317	-1.07282	2.60858	0.108466	0.370586
ENSG00000168398	BDKRB2	2.01304	-1.14688	7.29476	0.00774148	0.138272
ENSG00000137225	CAPN11	2.01255	-2.53613	1.69957	0.194415	0.48625
ENSG00000196656	NA	2.01223	-1.71173	4.75148	0.0308907	0.217402
ENSG00000159363	ATP13A2	2.0096	1.55855	5.65322	0.0187308	0.17962
ENSG00000248817	NA	2.00735	-3.80645	1.73176	0.192108	0.482861
ENSG00000100417	PMM1	2.00662	0.581072	7.21284	0.00808485	0.140397
ENSG00000175591	P2RY2	2.00623	-2.64684	2.27147	0.133955	0.409238
ENSG00000214530	STARD10	2.00596	1.37996	9.39559	0.0025958	0.117344
ENSG00000141971	MVB12A	2.00591	-0.140229	5.59652	0.0193226	0.181527
ENSG00000149923	PPP4C	2.00443	2.8846	6.07064	0.0149169	0.168115
ENSG00000189120	SP6	2.00301	-1.12413	4.90671	0.0283161	0.209707
ENSG00000179271	GADD45GIP1	2.00274	0.904612	4.0778	0.0452974	0.252987
ENSG00000206532	NA	2.00268	2.83269	2.50466	0.115694	0.380458
ENSG00000205544	TMEM256	2.00147	0.736925	6.88147	0.00964298	0.147372
ENSG00000140553	UNC45A	1.99964	2.87665	6.96234	0.00923605	0.145316
ENSG00000169727	GPS1	1.99839	2.24374	5.9446	0.0159747	0.171774
ENSG00000178952	TUFM	1.99816	4.18656	8.15859	0.00491744	0.130212
ENSG00000130711	PRDM12	1.99779	-2.13055	2.02477	0.156906	0.440788
ENSG00000108262	GIT1	1.9977	2.3436	8.08349	0.00511397	0.130624
ENSG00000124216	SNAI1	1.9972	-1.05784	4.07715	0.0453141	0.253003
ENSG00000147262	GPR119	1.99638	-2.45593	0.111075	0.739492	0.894001
ENSG00000170477	KRT4	1.99613	2.58824	2.32055	0.129858	0.403195
ENSG00000104859	CLASRP	1.99524	1.03458	8.23334	0.00472955	0.129161
ENSG00000126464	PRR12	1.99495	0.269073	4.3094	0.0396724	0.239279
ENSG00000127418	FGFRL1	1.99454	0.883494	9.33227	0.00268133	0.117693
ENSG00000260615	NA	1.99418	-1.96495	3.80503	0.0530317	0.271294
ENSG00000169718	DUS1L	1.98945	1.40889	7.81457	0.00588673	0.134067
ENSG00000140835	CHST4	1.98936	-0.358916	2.97259	0.0871651	0.335169
ENSG00000099849	RASSF7	1.9888	-0.526616	3.27403	0.0724607	0.307612
ENSG00000196923	PDLIM7	1.98846	0.541175	5.07304	0.0258063	0.201714
ENSG00000068903	SIRT2	1.98797	2.09559	11.6526	0.000831911	0.0932097
ENSG00000158406	HIST1H4H	1.98652	3.65911	4.15002	0.0434575	0.247648
ENSG00000212402	SNORA74B	1.98566	-1.00529	4.26841	0.0406112	0.241002
ENSG00000204851	PNMA8B	1.98469	-1.35747	2.99729	0.0855358	0.332315
ENSG00000124780	KCNK17	1.98442	-0.0208596	4.41702	0.0373156	0.23395
ENSG00000105329	TGFB1	1.98247	-2.30446	2.76967	0.0982309	0.353356
ENSG00000214253	FIS1	1.98183	3.00819	6.93885	0.00935236	0.145985
ENSG00000180613	GSX2	1.98083	0.257224	4.12575	0.0440666	0.249238
ENSG00000157782	CABP1	1.98007	-2.04285	4.38935	0.0379071	0.235391
ENSG00000104853	CLPTM1	1.97987	2.10156	6.17558	0.0140918	0.165398
ENSG00000130182	ZSCAN10	1.97939	-0.679745	1.93305	0.166561	0.45284
ENSG00000248810	NA	1.97885	-1.45974	3.42122	0.0664041	0.29724
ENSG00000113721	PDGFRB	1.97815	2.08543	12.3422	0.000591277	0.0843468
ENSG00000104529	EEF1D	1.97752	4.29528	6.66588	0.0108211	0.151049
ENSG00000188897	LOC400499	1.97648	-0.854096	3.42945	0.066082	0.296743
ENSG00000178026	LRRC75B	1.97451	-0.226391	5.26637	0.0231799	0.194366
ENSG00000162576	MXRA8	1.97046	0.0525898	5.18256	0.0242822	0.197439
ENSG00000111676	ATN1	1.96876	2.34284	7.57514	0.00667619	0.134578
ENSG00000277200	NA	1.96813	-1.19346	3.37099	0.0684069	0.301549
ENSG00000184381	PLA2G6	1.96642	0.0164778	5.47764	0.0206277	0.186315
ENSG00000105671	DDX49	1.96565	1.65188	4.00205	0.0473164	0.258049
ENSG00000167619	TMEM145	1.96482	-0.394801	6.18805	0.013997	0.164864
ENSG00000130589	HELZ2	1.96444	-0.397732	3.82729	0.0523507	0.269749
ENSG00000262074	SNORD3B-2	1.96434	3.13245	5.41319	0.0213734	0.188816
ENSG00000187837	HIST1H1C	1.96356	6.11126	6.62892	0.0110377	0.152083
ENSG00000225366	TDGF1P3	1.96189	-2.53065	1.59432	0.209126	0.500984
ENSG00000180155	LYNX1	1.96158	-0.268691	4.25438	0.0409379	0.241879
ENSG00000148803	FUOM	1.96138	-1.55383	2.44362	0.120189	0.388016
ENSG00000167244	IGF2	1.96023	3.96344	7.26745	0.00785422	0.139342
ENSG00000223875	NA	1.96017	-3.03543	0.311979	0.577417	0.80138
ENSG00000249958	NA	1.95728	-3.32493	1.59165	0.209587	0.501268
ENSG00000187773	FAM69C	1.95713	-2.06849	2.30875	0.13083	0.40429
ENSG00000089847	ANKRD24	1.95644	-2.35627	2.24925	0.135858	0.412019
ENSG00000175832	ETV4	1.95637	2.62521	9.02754	0.00313535	0.119495
ENSG00000129538	RNASE1	1.95571	0.881595	5.74596	0.0178033	0.176774
ENSG00000187867	PALM3	1.95568	-1.88953	2.96542	0.0871997	0.335169
ENSG00000178597	PSAPL1	1.95504	-3.07066	2.01507	0.157896	0.441844
ENSG00000264281	NA	1.95345	-1.09918	9.0777	0.00305552	0.119433
ENSG00000100321	SYNGR1	1.95278	2.7384	6.47081	0.0120161	0.15675
ENSG00000146540	C7orf50	1.95276	0.833738	6.81907	0.00996964	0.148366
ENSG00000205593	DENND6B	1.95168	0.491481	4.56143	0.0343835	0.227929
ENSG00000168621	GDNF	1.95132	-1.67354	3.9251	0.0494663	0.263313
ENSG00000169093	ASMTL	1.94874	2.13911	11.1112	0.00108983	0.10418
ENSG00000131759	RARA	1.94754	1.36099	7.53055	0.00683488	0.135428
ENSG00000103249	CLCN7	1.94706	0.995908	7.06789	0.00873156	0.143403
ENSG00000130595	TNNT3	1.94654	-1.16776	1.31157	0.254113	0.548694
ENSG00000180879	SSR4	1.9459	2.71037	9.64026	0.0022908	0.114541
ENSG00000167861	HID1	1.94399	0.88218	5.66171	0.0186438	0.179351
ENSG00000279672	NA	1.94309	-1.98604	3.39979	0.0672508	0.298905
ENSG00000160963	COL26A1	1.94307	2.09993	5.74859	0.0177778	0.176774
ENSG00000181444	ZNF467	1.94209	-2.21358	3.47606	0.0642894	0.293797
ENSG00000163870	TPRA1	1.94057	0.810705	7.93807	0.0055179	0.133831
ENSG00000242889	NA	1.93954	-2.64962	2.34536	0.127841	0.399882
ENSG00000069482	GAL	1.93951	-1.85906	2.80578	0.0960854	0.350261
ENSG00000104960	PTOV1	1.93921	3.29516	5.73245	0.0179354	0.176868
ENSG00000185504	FAAP100	1.93898	0.409754	4.77061	0.0305606	0.21627
ENSG00000133265	HSPBP1	1.93762	0.279163	3.51784	0.0627269	0.290594
ENSG00000071859	FAM50A	1.93647	1.82228	8.50676	0.00410305	0.125492
ENSG00000104825	NFKBIB	1.93503	-0.898931	5.74642	0.0177989	0.176774
ENSG00000105088	OLFM2	1.93421	1.54088	7.38169	0.00739355	0.137364
ENSG00000105643	ARRDC2	1.93402	-0.738725	5.8165	0.0171302	0.174644
ENSG00000163331	DAPL1	1.93324	-2.68747	2.03811	0.155555	0.439292
ENSG00000225581	TRIM53AP	1.93232	-5.77999	0.100366	0.752135	0.899302
ENSG00000175467	SART1	1.9318	1.60154	5.59846	0.019302	0.181527
ENSG00000079313	REXO1	1.93124	-0.435006	5.63311	0.0189385	0.18033
ENSG00000105642	KCNN1	1.9308	0.101274	6.57085	0.0113871	0.154504
ENSG00000136942	RPL35	1.93076	5.9401	5.86579	0.0166755	0.173451
ENSG00000024422	EHD2	1.9306	-2.34341	2.22521	0.137952	0.413441
ENSG00000115457	IGFBP2	1.93058	4.7925	5.92769	0.0161224	0.172196
ENSG00000100362	PVALB	1.92918	-2.01526	2.33662	0.128547	0.401225
ENSG00000105650	PDE4C	1.92826	-0.588656	5.69157	0.0183413	0.178633
ENSG00000143590	EFNA3	1.92709	-0.0589389	8.50785	0.00410075	0.125492
ENSG00000067836	ROGDI	1.92613	0.835442	5.37028	0.0218857	0.190766
ENSG00000131653	TRAF7	1.92418	2.32973	6.48052	0.0119535	0.156643
ENSG00000124493	GRM4	1.92355	0.00693828	3.45182	0.0652151	0.295668
ENSG00000230699	NA	1.92317	-2.12712	2.81469	0.0955645	0.349408
ENSG00000142632	ARHGEF19	1.92292	1.27361	7.42279	0.00723474	0.137169
ENSG00000117472	TSPAN1	1.92107	-0.761564	3.82472	0.0524288	0.269872
ENSG00000132017	DCAF15	1.92106	0.837155	6.3052	0.013138	0.16219
ENSG00000157335	CLEC18C	1.92016	-2.6052	3.37912	0.0680785	0.300827
ENSG00000171425	ZNF581	1.91192	1.64254	12.2454	0.000620215	0.0845298
ENSG00000233822	HIST1H2BN	1.90912	2.53598	10.4352	0.00153058	0.11035
ENSG00000188828	GLRA4	1.90881	-3.21415	1.86439	0.174314	0.462583
ENSG00000108509	CAMTA2	1.90453	0.562754	5.96121	0.0158309	0.171279
ENSG00000184185	KCNJ12	1.90367	0.197828	5.60635	0.0192186	0.181207
ENSG00000253882	LOC154761	1.90357	-1.75107	3.20331	0.0755812	0.312486
ENSG00000227128	NA	1.90324	1.10972	1.24692	0.266101	0.560791
ENSG00000111679	PTPN6	1.90262	-0.656517	4.61616	0.0333368	0.224863
ENSG00000105372	RPS19	1.90195	7.01393	10.0834	0.00182871	0.114541
ENSG00000140092	FBLN5	1.90167	-0.784474	7.09168	0.00862182	0.143146
ENSG00000121680	PEX16	1.9014	0.0688759	5.62074	0.0190675	0.18043
ENSG00000157927	RADIL	1.90086	-0.287671	7.52858	0.00684199	0.135428
ENSG00000278041	NA	1.89923	-0.322907	5.98737	0.0156072	0.170577
ENSG00000104805	NUCB1	1.89892	2.77409	6.52	0.0117024	0.155465
ENSG00000090097	PCBP4	1.89716	4.00728	7.08156	0.00866834	0.143219
ENSG00000106927	AMBP	1.89706	1.78711	10.647	0.00137567	0.106843
ENSG00000125520	SLC2A4RG	1.89289	-0.468282	3.24964	0.0735209	0.309381
ENSG00000186635	ARAP1	1.89248	2.13394	9.32084	0.00269707	0.117693
ENSG00000262246	CORO7	1.89138	-1.05709	3.60578	0.0595705	0.286073
ENSG00000102882	MAPK3	1.89107	1.31767	9.5207	0.00243494	0.115358
ENSG00000103507	BCKDK	1.89072	1.67177	6.96798	0.00920835	0.145316
ENSG00000225292	NA	1.88932	-2.08519	2.68059	0.103752	0.361815
ENSG00000126461	SCAF1	1.8892	0.371967	4.27985	0.0403469	0.240402
ENSG00000099953	MMP11	1.88902	0.265855	5.02483	0.0265087	0.203672
ENSG00000162062	TEDC2	1.88834	0.329491	3.73113	0.0553623	0.277131
ENSG00000101470	TNNC2	1.88812	-2.13623	1.62625	0.204267	0.496015
ENSG00000025770	NCAPH2	1.88794	2.23545	6.55953	0.0114565	0.154657
ENSG00000205583	NA	1.88609	-1.38449	5.47033	0.0207109	0.18651
ENSG00000130726	TRIM28	1.88539	5.40032	8.02682	0.00526761	0.131113
ENSG00000163517	HDAC11	1.88439	0.950791	8.89597	0.00335517	0.120464
ENSG00000007520	TSR3	1.88342	0.151309	4.1898	0.0424781	0.245499
ENSG00000174672	BRSK2	1.88334	1.40671	6.40559	0.0124455	0.159899
ENSG00000181404	WASHC1	1.88289	-0.571737	3.09834	0.0804859	0.322235
ENSG00000168490	PHYHIP	1.88208	-0.824327	2.45808	0.119106	0.386297
ENSG00000104866	PPP1R37	1.87848	0.620164	3.48621	0.0639059	0.292877
ENSG00000160410	SHKBP1	1.87737	1.51584	4.26299	0.0407371	0.241083
ENSG00000259431	THTPA	1.87622	-1.2874	3.87673	0.0508707	0.266801
ENSG00000102265	TIMP1	1.87575	1.18016	7.84972	0.00577924	0.134067
ENSG00000249264	NA	1.8755	-1.30936	6.83369	0.00989207	0.148366
ENSG00000179914	ITLN1	1.8705	1.15337	3.17628	0.0769853	0.314836
ENSG00000115756	HPCAL1	1.86989	1.0464	4.52712	0.0350573	0.229242
ENSG00000244313	NA	1.86702	-0.336376	9.91705	0.00198974	0.114541
ENSG00000231789	PIK3CD-AS2	1.86673	-1.46266	3.98642	0.047745	0.258744
ENSG00000117245	KIF17	1.86666	-0.606916	3.92252	0.0495403	0.263509
ENSG00000105404	RABAC1	1.86519	0.929211	8.48613	0.00414719	0.126023
ENSG00000163795	ZNF513	1.86455	0.105282	4.83379	0.0294961	0.213173
ENSG00000278950	NA	1.86226	-3.00511	1.16853	0.281711	0.575879
ENSG00000116016	EPAS1	1.86202	0.874704	7.87725	0.00569646	0.134067
ENSG00000131652	THOC6	1.86078	1.57707	8.24733	0.00469523	0.129161
ENSG00000142627	EPHA2	1.86014	1.8154	7.15983	0.00831537	0.141825
ENSG00000139200	PIANP	1.85998	-0.968492	3.78439	0.0536721	0.272509
ENSG00000149295	DRD2	1.85959	0.779353	3.42991	0.0660638	0.296735
ENSG00000170549	IRX1	1.8583	-1.3029	2.50869	0.115404	0.380429
ENSG00000189143	CLDN4	1.8574	1.81409	7.2523	0.0079175	0.139342
ENSG00000139725	RHOF	1.85735	-0.686295	5.50347	0.0203364	0.185795
ENSG00000100379	KCTD17	1.85718	1.21257	4.31097	0.039637	0.23923
ENSG00000166535	A2ML1	1.85634	-0.878875	2.42246	0.121792	0.391169
ENSG00000158373	HIST1H2BD	1.85584	4.86276	9.0146	0.0031563	0.119495
ENSG00000177728	TMEM94	1.85526	2.50884	5.51778	0.020177	0.184986
ENSG00000133321	RARRES3	1.85455	-1.23559	2.58123	0.110319	0.372359
ENSG00000132329	RAMP1	1.85396	-2.59931	1.46495	0.228119	0.522699
ENSG00000095321	CRAT	1.8533	0.776778	7.61365	0.00654218	0.134208
ENSG00000269335	IKBKG	1.85108	-1.20978	3.63078	0.0587044	0.284156
ENSG00000117971	CHRNB4	1.8479	0.817566	9.31989	0.00269839	0.117693
ENSG00000100284	TOM1	1.84702	0.62136	5.97761	0.0156903	0.170751
ENSG00000183010	PYCR1	1.84693	3.14346	8.31363	0.00453597	0.129161
ENSG00000142459	EVI5L	1.84671	0.699674	6.13493	0.0144057	0.166677
ENSG00000250510	GPR162	1.84587	1.47365	4.87243	0.0288645	0.210895
ENSG00000172613	RAD9A	1.84585	0.230217	7.35746	0.00748889	0.137499
ENSG00000188566	NDOR1	1.84569	-0.857	3.97419	0.0480831	0.259268
ENSG00000145194	ECE2	1.84463	-0.708118	5.39515	0.0215872	0.189542
ENSG00000174080	CTSF	1.84439	1.31929	1.38149	0.241778	0.537014
ENSG00000228400	NA	1.8442	-3.31406	1.24959	0.265593	0.560625
ENSG00000089351	GRAMD1A	1.84121	2.26763	8.77741	0.00356681	0.120684
ENSG00000108639	SYNGR2	1.83998	0.177916	5.12467	0.0250756	0.198945
ENSG00000188186	LAMTOR4	1.83909	1.69859	4.37536	0.0382099	0.235864
ENSG00000176153	GPX2	1.83906	-1.54272	2.57989	0.11041	0.372446
ENSG00000275126	HIST1H4L	1.83893	1.27109	2.55376	0.112215	0.37524
ENSG00000105321	CCDC9	1.83833	-0.671685	4.64566	0.0327868	0.223003
ENSG00000104907	TRMT1	1.83817	1.27844	8.15765	0.00491984	0.130212
ENSG00000160050	CCDC28B	1.83777	0.348454	7.56804	0.0067012	0.134784
ENSG00000106397	PLOD3	1.83738	0.878099	7.69847	0.00625673	0.134208
ENSG00000108515	ENO3	1.83686	0.831356	6.99056	0.00909825	0.144873
ENSG00000149806	FAU	1.83664	4.70923	11.1253	0.00108213	0.104015
ENSG00000011009	LYPLA2	1.83659	2.08544	6.14815	0.0143028	0.166677
ENSG00000173826	KCNH6	1.83636	-2.16454	1.82773	0.178507	0.46816
ENSG00000130193	THEM6	1.83574	-0.390218	2.39677	0.123771	0.394188
ENSG00000187135	VSTM2B	1.83553	-0.901314	2.8305	0.0946467	0.348214
ENSG00000100979	PLTP	1.83473	2.74572	11.6743	0.000823015	0.0928462
ENSG00000198853	RUSC2	1.83413	2.67676	7.39987	0.00732287	0.13719
ENSG00000184845	DRD1	1.83365	-1.44022	3.19135	0.0761233	0.313543
ENSG00000203279	NA	1.83335	-1.435	3.30589	0.071101	0.306037
ENSG00000158062	UBXN11	1.83269	0.687307	7.57594	0.00667337	0.134578
ENSG00000176720	BOK	1.83112	0.210116	4.1988	0.0422598	0.244921
ENSG00000173801	JUP	1.83014	2.95329	5.36498	0.0219497	0.190851
ENSG00000012171	SEMA3B	1.82882	-1.37826	3.71944	0.055741	0.27789
ENSG00000173457	PPP1R14B	1.8285	2.41644	7.60254	0.00658055	0.134208
ENSG00000130590	SAMD10	1.82829	-1.89449	2.66277	0.104897	0.364207
ENSG00000105220	GPI	1.82765	5.54764	14.7422	0.000183749	0.0599251
ENSG00000196453	ZNF777	1.82749	0.799193	7.26106	0.00788084	0.139342
ENSG00000171703	TCEA2	1.82745	0.803171	6.5386	0.011586	0.155018
ENSG00000125734	GPR108	1.82648	2.2848	9.07147	0.00306532	0.119433
ENSG00000110195	FOLR1	1.82619	-1.51627	2.41405	0.122436	0.392151
ENSG00000164081	TEX264	1.82553	1.23058	7.36189	0.00747136	0.137499
ENSG00000180269	GPR139	1.82182	-2.36254	2.035	0.155869	0.439755
ENSG00000012211	PRICKLE3	1.82174	-2.51229	2.22818	0.137692	0.413213
ENSG00000005206	SPPL2B	1.82166	0.458897	6.30945	0.0131079	0.16219
ENSG00000125966	MMP24	1.82138	1.89419	7.42132	0.00724037	0.137169
ENSG00000110799	VWF	1.82048	-0.342413	2.5158	0.114894	0.379492
ENSG00000141503	MINK1	1.82048	2.64737	11.2329	0.00102549	0.101101
ENSG00000204929	LOC101927533	1.82016	-1.41853	4.18309	0.0426415	0.245622
ENSG00000014216	CAPN1	1.81735	2.57079	7.711	0.00621569	0.134208
ENSG00000108784	NAGLU	1.81699	0.0466943	4.64637	0.0327736	0.223003
ENSG00000006025	OSBPL7	1.81675	-0.0651424	7.46844	0.00706248	0.136634
ENSG00000167615	LENG8	1.81195	2.39457	7.02809	0.00891836	0.144161
ENSG00000087086	FTL	1.81108	6.99831	10.2975	0.00164086	0.112862
ENSG00000106683	LIMK1	1.81029	2.7298	6.24958	0.0135388	0.163489
ENSG00000167123	CERCAM	1.8096	1.26102	6.7572	0.0103049	0.149152
ENSG00000117266	CDK18	1.80897	0.954792	4.37898	0.0381313	0.235834
ENSG00000125820	NKX2-2	1.80835	-1.99953	4.25611e-08	0.999836	0.999977
ENSG00000105640	RPL18A	1.80556	5.042	7.74897	0.00609295	0.134208
ENSG00000075399	VPS9D1	1.80473	-0.785085	3.08214	0.0812733	0.323869
ENSG00000185507	IRF7	1.80406	-2.34903	1.27924	0.259913	0.554566
ENSG00000213445	SIPA1	1.80339	-0.0858135	2.32175	0.129759	0.403095
ENSG00000198276	UCKL1	1.80297	0.592946	8.82912	0.00347287	0.120684
ENSG00000160949	TONSL	1.80292	0.401952	4.18011	0.0427146	0.245622
ENSG00000129244	ATP1B2	1.80226	0.986157	13.7371	0.000298719	0.0708508
ENSG00000189077	TMEM120A	1.80222	0.610633	6.09544	0.0147175	0.167695
ENSG00000087088	BAX	1.80131	1.6845	4.42633	0.0371188	0.233706
ENSG00000182179	UBA7	1.80093	-1.71727	3.2414	0.0738829	0.310039
ENSG00000104976	SNAPC2	1.80008	-0.829084	2.92803	0.0891969	0.338759
ENSG00000160972	PPP1R16A	1.79939	-0.586736	2.84448	0.0938438	0.346516
ENSG00000136425	CIB2	1.79914	1.67767	6.71457	0.0105426	0.150055
ENSG00000164062	APEH	1.79653	4.04316	7.29254	0.00775057	0.138272
ENSG00000274641	HIST1H2BO	1.79531	3.63717	5.30621	0.0226744	0.193512
ENSG00000183207	RUVBL2	1.79411	2.82138	7.97447	0.00541378	0.132147
ENSG00000145681	HAPLN1	1.79335	3.60792	7.90631	0.00561041	0.134067
ENSG00000096080	MRPS18A	1.79216	1.91403	9.58039	0.00236185	0.115265
ENSG00000140400	MAN2C1	1.79156	2.70284	9.14689	0.00294878	0.117831
ENSG00000156564	LRFN2	1.79077	-0.779285	2.51977	0.11461	0.379367
ENSG00000105248	CCDC94	1.79013	0.552836	6.749	0.0103501	0.149152
ENSG00000163286	ALPPL2	1.78995	-4.7281	6.89743e-08	0.999791	0.999977
ENSG00000077463	SIRT6	1.78882	-0.984914	2.35594	0.126991	0.398494
ENSG00000125255	SLC10A2	1.78862	-1.21772	3.72073	0.0556989	0.27789
ENSG00000163462	TRIM46	1.78844	0.257768	4.47558	0.0360959	0.231549
ENSG00000178078	STAP2	1.78807	0.167553	7.27613	0.00781818	0.138894
ENSG00000225200	NA	1.78796	-1.81219	3.94951	0.0487733	0.261063
ENSG00000235499	NA	1.7876	-1.52282	3.09702	0.0805494	0.32235
ENSG00000115648	MLPH	1.78668	-0.778042	3.5319	0.0622105	0.289908
ENSG00000158815	FGF17	1.78575	-1.36262	2.60717	0.10856	0.370586
ENSG00000123453	SARDH	1.78364	-0.852206	3.43783	0.0657559	0.295861
ENSG00000167771	RCOR2	1.7824	2.95305	8.10992	0.00504389	0.130268
ENSG00000263934	SNORD3A	1.78233	10.2251	4.14245	0.0436464	0.248167
ENSG00000160256	FAM207A	1.78112	-0.791079	3.29394	0.0716077	0.306476
ENSG00000182325	FBXL6	1.78003	-0.498224	2.48563	0.117075	0.382275
ENSG00000160117	ANKLE1	1.77956	-1.48134	4.54461	0.0347121	0.228535
ENSG00000203814	HIST2H2BF	1.77935	3.54086	6.81904	0.00996978	0.148366
ENSG00000011347	SYT7	1.77871	1.97747	11.7919	0.000776316	0.0886806
ENSG00000180596	HIST1H2BC	1.77733	4.34267	8.30103	0.0045658	0.129161
ENSG00000100599	RIN3	1.77709	-2.37273	2.31804	0.130064	0.403464
ENSG00000159173	TNNI1	1.77647	-0.223147	1.87635	0.172872	0.460901
ENSG00000129354	AP1M2	1.77568	2.10761	5.67256	0.0185333	0.179181
ENSG00000126218	F10	1.7749	-0.515526	5.57607	0.0195407	0.182543
ENSG00000148335	NTMT1	1.77442	1.0813	7.00031	0.00905116	0.14479
ENSG00000100401	RANGAP1	1.77246	3.60654	6.13055	0.0144399	0.166677
ENSG00000160999	SH2B2	1.77147	-1.28284	2.8501	0.0935232	0.346152
ENSG00000146556	WASH2P	1.77088	-0.41142	4.74719	0.0309653	0.217759
ENSG00000130733	YIPF2	1.77056	1.10126	7.17639	0.00824265	0.141747
ENSG00000140564	FURIN	1.76915	0.439985	4.19374	0.0423824	0.24511
ENSG00000275713	HIST1H2BH	1.76824	4.07387	5.01098	0.0267141	0.204305
ENSG00000177105	RHOG	1.76718	-0.455562	5.93716	0.0160394	0.172022
ENSG00000197136	PCNX3	1.76697	1.28632	4.34772	0.0388156	0.237087
ENSG00000225968	ELFN1	1.76683	-0.992172	3.10407	0.0802091	0.321877
ENSG00000127586	CHTF18	1.76679	0.0365252	4.2094	0.0420043	0.244541
ENSG00000124067	SLC12A4	1.76678	1.72378	6.07378	0.0148914	0.168115
ENSG00000107796	ACTA2	1.76599	2.17294	9.40215	0.0025871	0.117344
ENSG00000236699	ARHGEF38	1.76484	-1.1641	2.70418	0.102257	0.35997
ENSG00000103227	LMF1	1.76372	0.383053	5.94985	0.0159291	0.17157
ENSG00000034152	MAP2K3	1.7627	0.548986	7.7642	0.00604441	0.134067
ENSG00000105287	PRKD2	1.76227	0.961679	6.57781	0.0113446	0.154502
ENSG00000119630	PGF	1.7612	-0.0966388	5.12003	0.0251404	0.199279
ENSG00000133317	LGALS12	1.76085	-4.88969	2.41689	0.122471	0.392195
ENSG00000100197	CYP2D6	1.76062	-2.47866	2.39661	0.123784	0.394188
ENSG00000013306	SLC25A39	1.76051	2.06491	8.10507	0.00505668	0.130268
ENSG00000159618	ADGRG5	1.75971	-2.14787	1.91137	0.168942	0.455987
ENSG00000173227	SYT12	1.75897	-1.4163	2.22004	0.138407	0.413838
ENSG00000021762	OSBPL5	1.75828	0.127044	6.19894	0.0139148	0.164836
ENSG00000160200	CBS	1.75766	1.22467	6.92182	0.00943767	0.146692
ENSG00000007866	TEAD3	1.75688	1.65521	7.21406	0.00807962	0.140397
ENSG00000073060	SCARB1	1.75649	1.16605	8.02241	0.00527979	0.131113
ENSG00000132003	ZSWIM4	1.75592	0.682398	3.61534	0.0592375	0.285074
ENSG00000170638	TRABD	1.75551	-1.03187	3.47616	0.0642854	0.293797
ENSG00000077348	EXOSC5	1.75522	-0.289285	1.68117	0.196833	0.488772
ENSG00000159761	C16orf86	1.75475	-3.31368	1.3949	0.239517	0.53456
ENSG00000144229	THSD7B	1.75426	2.50001	24.7146	1.85569e-06	0.00581261
ENSG00000099330	OCEL1	1.75417	-0.743325	3.83618	0.0520812	0.268917
ENSG00000137309	HMGA1	1.75387	5.19345	8.33103	0.0044951	0.129147
ENSG00000197562	RAB40C	1.75305	0.0988573	5.29901	0.0227649	0.193512
ENSG00000197444	OGDHL	1.75149	0.880495	9.5032	0.00245682	0.11594
ENSG00000149451	ADAM33	1.75142	-1.85593	2.35806	0.126822	0.398031
ENSG00000103710	RASL12	1.75139	-0.00115268	4.81169	0.029864	0.214565
ENSG00000169696	ASPSCR1	1.75095	-0.0902786	3.43079	0.0660296	0.296654
ENSG00000185043	CIB1	1.74988	0.164339	8.45119	0.00422307	0.127055
ENSG00000130165	ELOF1	1.74811	1.31368	7.07398	0.00870334	0.143219
ENSG00000163704	PRRT3	1.74783	-0.40617	2.85519	0.0932334	0.345871
ENSG00000136883	KIF12	1.74404	-1.18594	3.6541	0.0579088	0.282024
ENSG00000090238	YPEL3	1.74403	-0.0253961	6.21605	0.0137866	0.164836
ENSG00000168970	JMJD7-PLA2G4B	1.74351	-1.01407	3.53809	0.0619843	0.289668
ENSG00000136378	ADAMTS7	1.74219	1.41722	6.02782	0.0152678	0.169712
ENSG00000160685	ZBTB7B	1.74082	0.0253568	4.52791	0.0350416	0.229242
ENSG00000158710	TAGLN2	1.74057	3.43645	9.93849	0.00196819	0.114541
ENSG00000101335	MYL9	1.73853	2.15028	3.63322	0.0586206	0.2839
ENSG00000167311	ART5	1.73716	-1.10882	3.88982	0.0504866	0.265793
ENSG00000267519	LOC284454	1.73708	-2.86197	1.90917	0.169186	0.456021
ENSG00000225217	NA	1.73667	-3.23596	2.00592	0.159084	0.443091
ENSG00000068976	PYGM	1.73612	0.594705	7.63977	0.00645288	0.134208
ENSG00000186501	TMEM222	1.73598	1.55451	3.46099	0.064863	0.294675
ENSG00000155366	RHOC	1.73512	2.05041	8.10487	0.0050572	0.130268
ENSG00000039523	RIPOR1	1.73489	1.4476	6.35485	0.0127907	0.160902
ENSG00000133247	KMT5C	1.73484	0.494739	5.84675	0.0168497	0.173451
ENSG00000149418	ST14	1.73454	0.482567	3.81713	0.0526605	0.270379
ENSG00000105568	PPP2R1A	1.73429	5.23536	8.14556	0.00495098	0.130212
ENSG00000116863	ADPRHL2	1.73351	2.35561	9.40519	0.00258307	0.117344
ENSG00000137648	TMPRSS4	1.73036	-0.324705	5.8007	0.0172786	0.175019
ENSG00000259539	NA	1.73023	-3.05365	1.7927	0.182698	0.472006
ENSG00000049540	ELN	1.72971	-1.05111	2.26463	0.134538	0.410059
ENSG00000160282	FTCD	1.72955	-2.64727	1.62474	0.204476	0.496403
ENSG00000261603	PRSS46P	1.72947	-3.47857	1.23468	0.268343	0.563758
ENSG00000135374	ELF5	1.72871	-2.2295	1.72572	0.191113	0.481952
ENSG00000019582	CD74	1.72826	1.15136	9.70257	0.00221917	0.114541
ENSG00000185559	DLK1	1.72777	4.31027	9.32281	0.00269435	0.117693
ENSG00000111325	OGFOD2	1.72747	-1.92389	3.05564	0.0825788	0.326605
ENSG00000141994	DUS3L	1.72672	-0.718247	2.63524	0.106694	0.367611
ENSG00000105520	PLPPR2	1.7263	1.05186	10.6752	0.00135628	0.106843
ENSG00000166426	CRABP1	1.72597	6.68286	15.8664	0.00010731	0.0538978
ENSG00000160993	ALKBH4	1.72573	0.663731	9.41575	0.00256916	0.117344
ENSG00000174851	YIF1A	1.72568	1.38253	4.32289	0.0393685	0.238646
ENSG00000139637	C12orf10	1.72548	1.84871	8.74019	0.00363605	0.122068
ENSG00000151006	PRSS53	1.72472	-1.35393	3.19772	0.0758343	0.312959
ENSG00000099785	2002-03-01	1.72457	0.798318	7.62688	0.00649679	0.134208
ENSG00000185359	HGS	1.72352	2.25775	6.00521	0.0154565	0.170132
ENSG00000149091	DGKZ	1.72348	1.15857	5.86879	0.0166483	0.173451
ENSG00000140044	JDP2	1.72329	-0.0506223	9.70458	0.00221691	0.114541
ENSG00000185000	DGAT1	1.72287	0.181195	7.13847	0.00841023	0.141825
ENSG00000104998	IL27RA	1.72132	0.244444	5.7784	0.0174904	0.17609
ENSG00000227063	NA	1.72061	-0.171726	7.93004	0.00554112	0.133859
ENSG00000107821	KAZALD1	1.72035	-0.76644	3.83804	0.0520251	0.268917
ENSG00000106290	TAF6	1.71946	2.36094	5.1595	0.024595	0.198313
ENSG00000160741	CRTC2	1.71865	0.812904	7.72779	0.00616109	0.134208
ENSG00000124074	ENKD1	1.71712	-0.233731	4.61862	0.0332905	0.224763
ENSG00000086696	HSD17B2	1.71571	-1.32324	1.81768	0.179697	0.469097
ENSG00000204859	ZBTB48	1.71494	0.734027	6.14964	0.0142913	0.166677
ENSG00000183779	ZNF703	1.71431	1.01977	5.68767	0.0183805	0.178633
ENSG00000275714	HIST1H3A	1.71293	0.897354	1.86382	0.174303	0.462583
ENSG00000228300	C19orf24	1.71273	-2.49402	1.6886	0.195853	0.487584
ENSG00000099899	TRMT2A	1.7125	0.268675	3.89303	0.0503929	0.26567
ENSG00000064666	CNN2	1.71198	4.58461	8.27436	0.00462962	0.129161
ENSG00000105605	CACNG7	1.71164	0.741361	5.55086	0.0198133	0.183597
ENSG00000010256	UQCRC1	1.71087	4.39077	8.14453	0.00495363	0.130212
ENSG00000060656	PTPRU	1.71073	3.06088	10.6795	0.00135336	0.106843
ENSG00000101412	E2F1	1.71063	1.74925	8.20696	0.00479499	0.129161
ENSG00000073169	SELENOO	1.70972	-1.1624	3.37351	0.0683052	0.301297
ENSG00000178404	CEP295NL	1.70946	-2.35746	1.95334	0.164367	0.450727
ENSG00000276903	HIST1H2AL	1.70909	-0.660723	1.75715	0.18707	0.47736
ENSG00000109736	MFSD10	1.70901	0.346038	5.50941	0.0202701	0.185282
ENSG00000010310	GIPR	1.70833	-2.30522	2.81331	0.095645	0.349563
ENSG00000168487	BMP1	1.70796	0.67318	5.47459	0.0206623	0.186349
ENSG00000187193	MT1X	1.70746	-3.14327	1.51096	0.220988	0.513835
ENSG00000244560	LOC155060	1.70742	-2.02445	2.10065	0.149401	0.431043
ENSG00000274290	HIST1H2BE	1.7074	2.68491	4.78824	0.0302596	0.215294
ENSG00000127838	PNKD	1.7064	1.66976	4.19533	0.0423437	0.245078
ENSG00000109089	CDR2L	1.70636	1.10664	5.53984	0.0199336	0.183897
ENSG00000205517	RGL3	1.7023	-0.538779	4.41249	0.0374118	0.234311
ENSG00000148308	GTF3C5	1.69999	3.12046	5.80999	0.0171911	0.174644
ENSG00000175634	RPS6KB2	1.69825	1.50795	7.97242	0.0054196	0.132147
ENSG00000163931	TKT	1.69697	5.46749	10.8579	0.00123728	0.106843
ENSG00000211584	SLC48A1	1.69669	1.05619	7.24634	0.00794255	0.139342
ENSG00000165915	SLC39A13	1.69652	0.204822	3.6236	0.0589518	0.284599
ENSG00000169436	COL22A1	1.69524	0.414741	1.55583	0.214293	0.506487
ENSG00000185201	IFITM2	1.69447	0.515383	3.80765	0.0529511	0.271033
ENSG00000203772	SPRN	1.6929	-1.97168	1.70502	0.193705	0.48514
ENSG00000244227	LRRC77P	1.69248	-1.55509	1.95034	0.164689	0.451406
ENSG00000213862	NA	1.69194	-2.53584	3.36326	0.0687209	0.302187
ENSG00000070404	FSTL3	1.6913	-0.627028	5.53584	0.0199776	0.183897
ENSG00000278932	NA	1.69088	-2.11935	1.01247	0.316187	0.607749
ENSG00000111678	C12orf57	1.6899	1.93657	4.32076	0.0394163	0.238698
ENSG00000111669	TPI1	1.68826	7.10505	10.8307	0.0012543	0.106843
ENSG00000142552	RCN3	1.6882	-0.577549	1.37528	0.242834	0.537886
ENSG00000262202	NA	1.68722	-1.86433	2.28617	0.132713	0.407642
ENSG00000133878	DUSP26	1.68702	1.18087	9.4216	0.00256148	0.117344
ENSG00000272983	NA	1.68659	-0.539075	2.11649	0.147886	0.428366
ENSG00000139269	INHBE	1.68527	0.0299836	4.19834	0.0422709	0.244921
ENSG00000167614	TTYH1	1.68517	1.72833	4.30499	0.0397723	0.23942
ENSG00000026559	KCNG1	1.68465	-0.561024	7.86738	0.00572599	0.134067
ENSG00000084636	COL16A1	1.68454	0.0901504	3.45746	0.0649984	0.294996
ENSG00000108244	KRT23	1.68418	-0.0786887	2.22309	0.138138	0.413559
ENSG00000188986	NELFB	1.68403	1.84122	6.5738	0.0113691	0.154504
ENSG00000169297	NR0B1	1.6836	-1.90574	1.65434	0.200425	0.492797
ENSG00000274512	TBC1D3	1.68323	-2.41135	2.23364	0.137214	0.412553
ENSG00000104969	SGTA	1.68298	2.04339	7.63643	0.0064642	0.134208
ENSG00000142453	CARM1	1.68239	3.17617	6.58569	0.0112967	0.154194
ENSG00000052749	RRP12	1.68118	2.27268	7.21491	0.00807595	0.140397
ENSG00000146904	EPHA1	1.68061	2.21781	5.24383	0.0234711	0.194931
ENSG00000258498	NA	1.6799	-0.854	4.88529	0.0286575	0.210443
ENSG00000147123	NDUFB11	1.67924	3.65132	6.89361	0.0095807	0.147357
ENSG00000137166	FOXP4	1.67828	1.48205	4.27762	0.0403982	0.240402
ENSG00000148303	RPL7A	1.67675	8.17592	10.0694	0.00184173	0.114541
ENSG00000132692	BCAN	1.67664	-2.03508	1.77598	0.184739	0.474935
ENSG00000114650	SCAP	1.67583	3.70635	9.2735	0.00276331	0.117693
ENSG00000179632	MAF1	1.67581	2.79339	11.2088	0.00103787	0.101164
ENSG00000196365	LONP1	1.67501	2.33391	4.67909	0.0321748	0.220906
ENSG00000105516	DBP	1.67423	0.218201	9.76554	0.00214913	0.114541
ENSG00000092850	TEKT2	1.67412	-0.0580766	5.41202	0.0213873	0.188816
ENSG00000130303	BST2	1.67399	1.36651	1.62363	0.20463	0.496561
ENSG00000162302	RPS6KA4	1.67346	-0.120059	3.67414	0.0572344	0.281063
ENSG00000159685	CHCHD6	1.67181	1.63584	7.37485	0.00742034	0.137499
ENSG00000167992	VWCE	1.67125	-0.098156	4.45763	0.0364652	0.231881
ENSG00000077498	TYR	1.67097	-2.29983	1.33853	0.2492	0.54342
ENSG00000162076	FLYWCH2	1.67003	-0.361894	1.82992	0.178247	0.46816
ENSG00000108821	COL1A1	1.66999	2.53692	3.9362	0.0491498	0.262418
ENSG00000254656	RTL1	1.66965	-0.117376	3.79182	0.0534407	0.271787
ENSG00000130724	CHMP2A	1.66935	2.97315	12.6651	0.00050437	0.0843468
ENSG00000102977	ACD	1.66857	0.321018	5.26046	0.0232559	0.194381
ENSG00000182872	RBM10	1.66835	2.68582	5.73341	0.017926	0.176868
ENSG00000180573	HIST1H2AC	1.6681	3.97868	8.21201	0.00478239	0.129161
ENSG00000004838	ZMYND10	1.66707	-0.880064	2.32719	0.129315	0.402192
ENSG00000099904	ZDHHC8	1.66621	-0.181828	2.7842	0.0973614	0.351892
ENSG00000104814	MAP4K1	1.66485	-1.01651	3.31951	0.0705281	0.304937
ENSG00000185924	RTN4RL1	1.66427	-1.46774	2.29093	0.132314	0.407134
ENSG00000157343	ARMC12	1.66378	-2.37193	2.29323	0.132121	0.406834
ENSG00000158555	GDPD5	1.66295	0.785494	4.09669	0.0448082	0.251175
ENSG00000198324	FAM109A	1.66262	0.390899	4.50691	0.0354608	0.229955
ENSG00000145214	DGKQ	1.66193	-0.268327	4.42551	0.037136	0.233706
ENSG00000243477	NAT6	1.66184	-0.774175	4.68393	0.0320872	0.220636
ENSG00000189343	NA	1.66164	0.0654309	5.26415	0.0232084	0.194366
ENSG00000170421	KRT8	1.66103	4.65721	8.42988	0.00427006	0.127302
ENSG00000101199	ARFGAP1	1.66043	2.22648	6.50608	0.0117903	0.155607
ENSG00000175573	C11orf68	1.65914	0.588843	6.33352	0.0129387	0.161627
ENSG00000090661	CERS4	1.65807	2.25791	12.4197	0.000569115	0.0843468
ENSG00000105402	NAPA	1.65679	1.79809	8.55602	0.00399962	0.124449
ENSG00000105662	CRTC1	1.65582	0.418613	5.13884	0.0248789	0.198642
ENSG00000163975	MELTF	1.65544	-1.52894	3.18879	0.0762402	0.313543
ENSG00000173486	FKBP2	1.65447	0.720929	5.314	0.0225769	0.193366
ENSG00000105229	PIAS4	1.65405	1.07138	4.36743	0.0383826	0.236338
ENSG00000107954	NEURL1	1.65404	-0.907336	2.70561	0.102167	0.359861
ENSG00000165125	TRPV6	1.65357	-0.882939	4.6938	0.0319095	0.220203
ENSG00000284471	NA	1.65345	-1.35577	2.10411	0.149068	0.430561
ENSG00000131143	COX4I1	1.65327	4.89697	7.84915	0.00578098	0.134067
ENSG00000278637	HIST1H4A	1.65327	1.34262	1.6322	0.203445	0.495007
ENSG00000177352	CCDC71	1.65264	0.975691	3.95362	0.0486577	0.260667
ENSG00000212802	NA	1.65229	-1.29366	7.19762	0.00815033	0.140824
ENSG00000277142	NA	1.65169	-1.44607	3.26974	0.0726461	0.307869
ENSG00000137747	TMPRSS13	1.65104	-1.06433	2.70123	0.102442	0.36027
ENSG00000130669	PAK4	1.65066	0.429617	2.92446	0.0893904	0.339193
ENSG00000105639	JAK3	1.65048	0.369067	3.98259	0.0478506	0.259009
ENSG00000078814	MYH7B	1.64902	-3.55998	1.17843	0.279481	0.573823
ENSG00000162572	SCNN1D	1.64842	-2.35817	2.02899	0.156477	0.440195
ENSG00000196218	RYR1	1.64835	0.640995	5.09271	0.0255252	0.200675
ENSG00000095370	SH2D3C	1.6477	-0.226778	3.50524	0.0631938	0.291221
ENSG00000283648	NA	1.64721	-1.69235	1.59227	0.209152	0.500984
ENSG00000254768	NA	1.64643	-0.626133	2.19028	0.141059	0.417664
ENSG00000162745	OLFML2B	1.6453	0.978814	13.2508	0.000378569	0.0754541
ENSG00000160326	SLC2A6	1.64529	0.00648217	3.5895	0.0601417	0.287169
ENSG00000137216	TMEM63B	1.64496	2.76368	8.67744	0.00375593	0.123158
ENSG00000095059	DHPS	1.64414	3.01468	7.49227	0.00697422	0.136371
ENSG00000274602	PI4KAP1	1.64392	1.16907	6.57416	0.0113669	0.154504
ENSG00000102886	GDPD3	1.64336	-2.22308	2.17442	0.142496	0.420012
ENSG00000276710	NA	1.64327	-2.12361	1.75156	0.187769	0.477895
ENSG00000130175	PRKCSH	1.63861	3.60995	6.32379	0.0130069	0.161859
ENSG00000041988	THAP3	1.63824	0.898892	5.97562	0.0157072	0.170751
ENSG00000127191	TRAF2	1.63716	0.311564	3.34705	0.0693847	0.303224
ENSG00000196155	PLEKHG4	1.63716	-0.240693	2.95329	0.0878426	0.335762
ENSG00000132535	DLG4	1.63671	3.23064	7.8353	0.0058231	0.134067
ENSG00000179899	NA	1.63657	-0.369671	4.06496	0.0456329	0.253696
ENSG00000185274	GALNT17	1.63436	2.35413	11.3386	0.000972765	0.099829
ENSG00000063177	RPL18	1.63425	6.0859	9.40941	0.0025775	0.117344
ENSG00000105135	ILVBL	1.63406	1.92922	6.92035	0.00944507	0.146692
ENSG00000250251	NA	1.63366	-0.395227	4.36685	0.0383954	0.236338
ENSG00000168546	GFRA2	1.63345	0.99874	7.5355	0.00681709	0.135428
ENSG00000168936	TMEM129	1.63209	1.38329	6.36982	0.0126879	0.160565
ENSG00000142700	DMRTA2	1.63075	-0.749891	2.06426	0.152947	0.435915
ENSG00000257315	ZC3H11A	1.63068	-1.35391	3.60622	0.0595548	0.286073
ENSG00000175931	UBE2O	1.63061	3.44676	7.48621	0.00699656	0.13645
ENSG00000169896	ITGAM	1.6306	-3.79596	0.962233	0.328438	0.618505
ENSG00000215041	NEURL4	1.6305	1.60427	6.67928	0.0107438	0.150586
ENSG00000187094	CCK	1.63015	2.84344	4.75787	0.03078	0.217118
ENSG00000256393	NA	1.62972	0.132803	7.88225	0.00568156	0.134067
ENSG00000177943	MAMDC4	1.62895	-1.96976	1.53102	0.217965	0.510037
ENSG00000169689	CENPX	1.62847	1.01586	6.08337	0.0148141	0.167835
ENSG00000172037	LAMB2	1.62835	2.99241	4.18106	0.0426914	0.245622
ENSG00000162931	TRIM17	1.62623	-1.31108	3.84712	0.0517515	0.268582
ENSG00000276170	LOC101929494	1.62505	-1.89594	1.14163	0.287088	0.581293
ENSG00000114268	PFKFB4	1.62498	3.09119	9.53124	0.00242187	0.115358
ENSG00000186838	SELENOV	1.62428	-1.84888	2.21135	0.139175	0.414846
ENSG00000173452	TMEM196	1.62406	1.30506	8.56248	0.00398624	0.124449
ENSG00000127084	FGD3	1.62395	-0.591025	3.65516	0.0578732	0.282
ENSG00000172818	OVOL1	1.62349	-1.75548	3.12292	0.0793071	0.320368
ENSG00000248487	ABHD14A	1.62298	-1.68908	2.21755	0.138626	0.414087
ENSG00000186998	EMID1	1.62284	0.213039	4.58836	0.0338642	0.226129
ENSG00000171388	APLN	1.62173	-1.45706	3.27116	0.0725847	0.307781
ENSG00000076984	MAP2K7	1.6217	0.516356	6.34989	0.0128249	0.160902
ENSG00000179922	ZNF784	1.62157	-0.125451	5.39058	0.0216418	0.189656
ENSG00000149150	SLC43A1	1.62127	0.157161	6.80338	0.0100536	0.148366
ENSG00000149599	DUSP15	1.62035	-1.05001	4.92593	0.0280134	0.2085
ENSG00000167772	ANGPTL4	1.6201	-2.67977	1.26998	0.261636	0.556525
ENSG00000157150	TIMP4	1.62006	-1.76321	1.8276	0.178521	0.46816
ENSG00000243364	EFNA4	1.61962	0.502956	7.57977	0.00665989	0.134546
ENSG00000204469	PRRC2A	1.61916	4.9433	5.11443	0.0252188	0.199468
ENSG00000197879	MYO1C	1.61837	2.18413	6.18631	0.0140102	0.164864
ENSG00000063244	U2AF2	1.61836	3.61808	3.95315	0.0486709	0.260667
ENSG00000129910	CDH15	1.61778	-3.32643	0.576195	0.449043	0.716045
ENSG00000169972	PUSL1	1.61713	-1.04941	2.76431	0.0985536	0.353959
ENSG00000159714	ZDHHC1	1.617	-1.59543	2.41192	0.1226	0.392399
ENSG00000108797	CNTNAP1	1.61653	1.83396	6.77282	0.0102191	0.148816
ENSG00000262454	NA	1.61595	-1.45771	2.89999	0.090728	0.341572
ENSG00000125657	TNFSF9	1.61575	-1.4668	3.13865	0.0785627	0.318489
ENSG00000188976	NOC2L	1.61512	3.12003	6.72375	0.0104909	0.150036
ENSG00000186111	PIP5K1C	1.61405	1.25369	2.64479	0.106067	0.366735
ENSG00000147403	RPL10	1.61208	7.61677	9.88221	0.00202529	0.114541
ENSG00000200087	SNORA73B	1.61189	6.38283	7.41048	0.00728192	0.13719
ENSG00000161381	PLXDC1	1.61183	-1.11034	4.66083	0.0325076	0.222188
ENSG00000244757	NA	1.61156	-2.2889	2.04618	0.154745	0.438163
ENSG00000110719	TCIRG1	1.61093	-2.15549	1.52924	0.218231	0.510315
ENSG00000102103	PQBP1	1.61006	2.09462	5.86419	0.0166901	0.173451
ENSG00000104881	PPP1R13L	1.60954	-1.44088	2.80895	0.0958998	0.349934
ENSG00000134668	SPOCD1	1.60941	-2.76959	1.52236	0.219264	0.511682
ENSG00000235890	TSPEAR-AS1	1.60911	-0.501853	2.30963	0.130757	0.404228
ENSG00000142449	FBN3	1.60825	2.1293	3.40708	0.0669615	0.298418
ENSG00000167792	NDUFV1	1.6075	2.64204	6.65199	0.010902	0.15141
ENSG00000280789	PAGR1	1.60746	-2.89072	1.32361	0.251844	0.546445
ENSG00000161243	FBXO27	1.60745	-0.0681794	7.75586	0.00607095	0.134067
ENSG00000226742	HSBP1L1	1.60735	-2.05231	2.26901	0.134165	0.409371
ENSG00000161958	FGF11	1.6071	-0.250109	4.33707	0.0390518	0.237972
ENSG00000100346	CACNA1I	1.60634	-1.11903	2.75303	0.0992371	0.354434
ENSG00000099817	POLR2E	1.60548	1.8514	5.49613	0.0204188	0.185939
ENSG00000108106	UBE2S	1.60547	1.89859	5.196	0.0241018	0.197033
ENSG00000205856	C22orf42	1.60543	-0.155274	7.02375	0.00893896	0.144161
ENSG00000172663	TMEM134	1.60538	-1.05726	2.84803	0.0936408	0.346327
ENSG00000166148	AVPR1A	1.60312	2.48671	5.02008	0.0265789	0.203697
ENSG00000067829	IDH3G	1.60264	1.10363	4.60499	0.0335478	0.225338
ENSG00000161558	TMEM143	1.60216	-0.732156	7.66551	0.00636609	0.134208
ENSG00000140688	C16orf58	1.60199	2.206	6.94752	0.00930924	0.145561
ENSG00000254365	NA	1.60181	-3.04023	1.28699	0.260186	0.55479
ENSG00000132005	RFX1	1.60176	-1.49147	2.21617	0.138748	0.414309
ENSG00000102225	CDK16	1.60145	3.94032	7.70203	0.00624505	0.134208
ENSG00000130529	TRPM4	1.60129	-0.555684	2.6373	0.106558	0.367321
ENSG00000164379	FOXQ1	1.60081	-1.29259	2.72349	0.101051	0.357447
ENSG00000023892	DEF6	1.60069	-1.32661	1.91829	0.168178	0.454959
ENSG00000167925	GHDC	1.59991	-0.212475	6.27995	0.0133184	0.163047
ENSG00000173262	SLC2A14	1.59911	0.962851	5.42636	0.0212188	0.187842
ENSG00000148344	PTGES	1.59809	-1.40582	3.23213	0.0742923	0.310224
ENSG00000162910	MRPL55	1.59805	0.766434	6.92006	0.00944651	0.146692
ENSG00000125733	TRIP10	1.59725	1.74483	9.43679	0.00254166	0.117344
ENSG00000239569	NA	1.5969	-1.37686	3.80107	0.0531539	0.271442
ENSG00000171219	CDC42BPG	1.59684	-0.959916	2.7551	0.099111	0.354434
ENSG00000141696	P3H4	1.59658	1.31399	6.65342	0.0108937	0.15141
ENSG00000240087	NA	1.59651	0.0672236	6.97486	0.00917465	0.145316
ENSG00000106665	CLIP2	1.59571	2.78073	5.04497	0.0262129	0.203155
ENSG00000115286	NDUFS7	1.59567	-0.913917	2.43376	0.120933	0.389387
ENSG00000167178	ISLR2	1.59562	1.27471	2.96454	0.0872464	0.335169
ENSG00000138615	CILP	1.5955	-2.2382	2.30032	0.13153	0.40587
ENSG00000159720	ATP6V0D1	1.59512	2.72623	4.62828	0.0331096	0.223956
ENSG00000279882	NA	1.59479	-3.38779	1.18484	0.278392	0.572814
ENSG00000116670	MAD2L2	1.59459	3.21474	8.83009	0.00347113	0.120684
ENSG00000235379	NA	1.59445	-5.46536	0.900616	0.344498	0.633071
ENSG00000183655	KLHL25	1.59439	1.07787	5.24669	0.0234339	0.194931
ENSG00000118160	SLC8A2	1.59419	-0.706422	5.21717	0.0238205	0.196315
ENSG00000127589	NA	1.59314	-1.54582	7.0993	0.00858701	0.142828
ENSG00000062038	CDH3	1.59265	3.601	11.3696	0.000957818	0.099829
ENSG00000101220	C20orf27	1.5926	1.28494	6.00218	0.015482	0.170132
ENSG00000258590	NA	1.58973	-2.92295	0.7928	0.374733	0.658636
ENSG00000179403	VWA1	1.5888	-0.858563	1.7543	0.187426	0.477733
ENSG00000232442	MHENCR	1.58853	-1.19401	3.58235	0.0603942	0.287169
ENSG00000174744	BRMS1	1.58824	1.77126	5.48302	0.0205666	0.186314
ENSG00000107736	CDH23	1.58803	0.561612	4.64478	0.032803	0.223003
ENSG00000160284	SPATC1L	1.5876	-1.38239	2.49962	0.116058	0.380899
ENSG00000135596	MICAL1	1.58711	3.29508	5.72742	0.0179849	0.176896
ENSG00000006210	CX3CL1	1.58465	-0.710423	3.21001	0.0752797	0.311895
ENSG00000184916	JAG2	1.58451	-0.936185	4.4107	0.0374499	0.234389
ENSG00000162461	SLC25A34	1.58448	-2.73789	1.21013	0.273134	0.569303
ENSG00000165474	GJB2	1.58366	-1.50348	1.74302	0.188842	0.478737
ENSG00000282936	NA	1.58241	-2.70212	1.35034	0.247132	0.541751
ENSG00000102312	PORCN	1.58167	0.248018	5.59825	0.0193043	0.181527
ENSG00000184545	DUSP8	1.58006	1.01167	3.39687	0.0673671	0.29901
ENSG00000181035	SLC25A42	1.57995	0.201804	5.36961	0.0218937	0.190766
ENSG00000108963	DPH1	1.57948	0.693275	6.65237	0.0108998	0.15141
ENSG00000259203	NA	1.57856	-0.665276	2.89173	0.0911844	0.342373
ENSG00000230724	NA	1.57669	-1.09613	3.29427	0.0715937	0.306476
ENSG00000218416	PP14571	1.57653	-1.95891	1.64258	0.202022	0.493879
ENSG00000068120	COASY	1.57628	2.31459	6.45119	0.0121436	0.157513
ENSG00000103335	PIEZO1	1.57585	-0.497817	2.58247	0.110234	0.372318
ENSG00000167107	ACSF2	1.57528	1.57311	14.1934	0.00023944	0.0645035
ENSG00000185339	TCN2	1.57456	2.04225	5.82333	0.0170663	0.174417
ENSG00000183963	SMTN	1.57447	0.0473285	4.26762	0.0406296	0.241002
ENSG00000125817	CENPB	1.57438	1.57608	5.05549	0.0260596	0.202608
ENSG00000112651	MRPL2	1.57368	1.35606	7.8934	0.00564846	0.134067
ENSG00000108387	2004-09-01	1.57333	0.670368	10.1276	0.0017882	0.114541
ENSG00000116883	NA	1.57332	-1.494	3.14929	0.0780635	0.31731
ENSG00000158856	DMTN	1.5725	0.360625	3.19108	0.0761358	0.313543
ENSG00000055118	KCNH2	1.57203	1.06642	6.30266	0.013156	0.16219
ENSG00000128482	RNF112	1.5713	-0.738173	4.02335	0.0467392	0.256276
ENSG00000187513	GJA4	1.57039	-3.43388	1.15733	0.283812	0.577817
ENSG00000106628	POLD2	1.56885	2.9585	8.39879	0.00433956	0.127937
ENSG00000100908	EMC9	1.56797	0.310117	6.31541	0.0130658	0.162095
ENSG00000104884	ERCC2	1.5679	2.43217	7.76561	0.00603995	0.134067
ENSG00000103260	METRN	1.5676	0.1843	3.43787	0.065754	0.295861
ENSG00000116525	TRIM62	1.56599	0.827748	10.005	0.00190279	0.114541
ENSG00000160469	BRSK1	1.56535	2.39403	7.6186	0.00652515	0.134208
ENSG00000168894	RNF181	1.56443	3.19436	6.64402	0.0109487	0.151712
ENSG00000183011	NAA38	1.56429	1.42294	2.92197	0.0895255	0.339432
ENSG00000282757	DUXB	1.56279	-6.01203	0.130742	0.718774	0.882545
ENSG00000188522	FAM83G	1.56251	0.848301	4.17295	0.0428901	0.246089
ENSG00000134871	COL4A2	1.56195	4.52057	8.9838	0.00320674	0.119495
ENSG00000109072	VTN	1.5619	-1.2027	1.71249	0.192738	0.483579
ENSG00000102802	MEDAG	1.56182	-0.455895	1.48193	0.225455	0.519599
ENSG00000104936	DMPK	1.56135	0.178381	4.2987	0.0399153	0.239794
ENSG00000171368	TPPP	1.56051	1.16374	5.87796	0.0165652	0.173424
ENSG00000167526	RPL13	1.55842	7.30902	7.91727	0.00557829	0.134067
ENSG00000143320	CRABP2	1.5574	5.47456	8.83737	0.00345811	0.120684
ENSG00000083454	P2RX5	1.55659	-2.45544	1.98932	0.160559	0.445164
ENSG00000141505	ASGR1	1.55654	-0.45859	4.28683	0.0401865	0.240198
ENSG00000167654	ATCAY	1.5559	4.2453	9.55852	0.00238837	0.115265
ENSG00000139182	CLSTN3	1.55587	3.33759	8.06925	0.00515213	0.131049
ENSG00000115307	AUP1	1.55469	3.47612	9.79215	0.00212022	0.114541
ENSG00000176340	COX8A	1.55428	2.97213	6.2617	0.0134504	0.163162
ENSG00000104953	TLE6	1.55422	-1.37956	1.60423	0.20734	0.499426
ENSG00000023191	RNH1	1.55357	0.790042	4.15795	0.0432603	0.247203
ENSG00000105613	MAST1	1.55334	1.73988	3.90114	0.0501568	0.265311
ENSG00000204394	VARS	1.55317	3.82638	7.65031	0.00641717	0.134208
ENSG00000129219	PLD2	1.55278	1.97126	8.08805	0.0051018	0.130496
ENSG00000187954	CYHR1	1.55271	1.22663	6.56648	0.0114138	0.154637
ENSG00000123358	NR4A1	1.55266	0.775032	5.30259	0.0227198	0.193512
ENSG00000165731	RET	1.55255	2.48642	7.81659	0.0058805	0.134067
ENSG00000086967	MYBPC2	1.55195	-1.55492	1.42385	0.234724	0.529099
ENSG00000169100	SLC25A6	1.55187	4.32623	9.05796	0.00308668	0.119433
ENSG00000179262	RAD23A	1.55168	2.6095	7.76417	0.00604451	0.134067
ENSG00000174886	NDUFA11	1.55168	-1.13327	1.60319	0.207486	0.4996
ENSG00000224729	PCOLCE-AS1	1.55139	-2.44042	1.46357	0.228336	0.522772
ENSG00000203485	INF2	1.55004	0.275244	4.40578	0.0375546	0.234702
ENSG00000204628	RACK1	1.54959	7.93036	8.85952	0.00341882	0.120684
ENSG00000178464	NA	1.54905	0.964839	7.74479	0.00610634	0.134208
ENSG00000120457	KCNJ5	1.54809	0.305004	2.82147	0.0952958	0.348982
ENSG00000167797	CDK2AP2	1.54733	-0.313332	3.23606	0.0741186	0.310163
ENSG00000146205	ANO7	1.54648	-2.29356	1.65003	0.201009	0.492878
ENSG00000159753	CARMIL2	1.5455	-1.60977	1.49047	0.22413	0.518252
ENSG00000169856	ONECUT1	1.5454	3.30868	20.1079	1.47977e-05	0.0202777
ENSG00000175886	NA	1.5449	-0.250644	9.78719	0.00212557	0.114541
ENSG00000115263	GCG	1.54487	6.35445	2.0069	0.158735	0.442726
ENSG00000160917	CPSF4	1.5447	2.82378	7.04861	0.00882152	0.144053
ENSG00000230937	MIR205HG	1.54463	2.19317	4.11943	0.0442269	0.249757
ENSG00000227500	SCAMP4	1.54457	0.68604	4.44012	0.0368292	0.232527
ENSG00000136944	LMX1B	1.54395	2.49891	3.49239	0.0636736	0.292252
ENSG00000173020	GRK2	1.54356	2.26175	5.31753	0.0225329	0.193131
ENSG00000007047	MARK4	1.54326	2.56889	6.8673	0.00971613	0.14791
ENSG00000133895	MEN1	1.54276	1.62079	3.89714	0.050273	0.265529
ENSG00000149499	EML3	1.54223	0.792546	5.07418	0.0257898	0.201714
ENSG00000213931	HBE1	1.54214	-2.37689	1.65511	0.20032	0.492721
ENSG00000251791	SCARNA6	1.54149	2.96622	9.54523	0.00240463	0.115265
ENSG00000269054	LOC105372483	1.5414	-2.72812	1.54927	0.215256	0.507408
ENSG00000125730	C3	1.54128	0.93018	2.57741	0.11058	0.372605
ENSG00000100889	PCK2	1.54078	2.08226	8.92966	0.00329741	0.120464
ENSG00000104979	C19orf53	1.54032	2.10827	5.58119	0.0194859	0.182217
ENSG00000187609	EXD3	1.53977	-0.397199	5.58809	0.0194122	0.181808
ENSG00000105063	PPP6R1	1.53937	1.72671	6.47245	0.0120055	0.156723
ENSG00000141577	CEP131	1.53883	-0.423409	2.13584	0.14606	0.425846
ENSG00000151176	PLBD2	1.53749	1.58183	4.64155	0.0328628	0.223204
ENSG00000171951	SCG2	1.53669	3.66382	10.425	0.00153851	0.11035
ENSG00000263528	IKBKE	1.53635	-0.55922	2.36488	0.126278	0.397475
ENSG00000145494	NDUFS6	1.53534	1.51048	4.28595	0.0402067	0.240198
ENSG00000154096	THY1	1.53512	4.31506	9.30063	0.00272514	0.117693
ENSG00000074370	ATP2A3	1.53484	-0.667774	2.67933	0.103832	0.362026
ENSG00000183258	DDX41	1.53392	3.0732	8.98334	0.00320749	0.119495
ENSG00000207005	RNU1-2	1.53349	2.10796	4.58596	0.0339102	0.226226
ENSG00000099949	LZTR1	1.53296	2.01235	5.97828	0.0156845	0.170751
ENSG00000129911	KLF16	1.53287	-1.09069	2.09239	0.150198	0.432047
ENSG00000138271	GPR87	1.53252	-1.98382	1.00968	0.316657	0.608095
ENSG00000160408	ST6GALNAC6	1.53249	1.86117	6.5572	0.0114708	0.154657
ENSG00000125835	SNRPB	1.5322	3.64321	4.7347	0.0311836	0.218118
ENSG00000091947	TMEM101	1.53176	2.54327	7.83115	0.00583577	0.134067
ENSG00000167100	SAMD14	1.53104	1.56682	6.16363	0.0141834	0.16594
ENSG00000162188	GNG3	1.53097	2.19672	5.42796	0.0212001	0.187842
ENSG00000130758	MAP3K10	1.53043	0.256387	5.08844	0.0255861	0.200846
ENSG00000102858	MGRN1	1.53016	2.06539	3.71182	0.0559894	0.278241
ENSG00000179178	TMEM125	1.53012	-0.00749617	5.03105	0.0264168	0.203672
ENSG00000068971	PPP2R5B	1.52997	2.14528	9.81783	0.00209269	0.114541
ENSG00000123384	LRP1	1.52938	5.00144	3.66536	0.0575291	0.281691
ENSG00000074855	ANO8	1.52871	0.871287	9.34099	0.00266938	0.117693
ENSG00000089356	FXYD3	1.52801	-0.194755	3.14089	0.0784572	0.318202
ENSG00000066248	NGEF	1.52794	-0.287162	3.09442	0.0806757	0.32271
ENSG00000137171	KLC4	1.52737	2.22674	6.77882	0.0101864	0.148618
ENSG00000140465	CYP1A1	1.52731	0.91111	5.51194	0.0202419	0.185117
ENSG00000214456	PLIN5	1.527	-1.86321	2.57989	0.11041	0.372446
ENSG00000007384	RHBDF1	1.52607	0.139149	5.70248	0.0182321	0.178454
ENSG00000167103	PIP5KL1	1.5248	-1.71718	1.9022	0.169961	0.456874
ENSG00000172932	ANKRD13D	1.52415	1.05949	5.79412	0.0173408	0.175232
ENSG00000172819	RARG	1.52409	1.16472	4.0299	0.0465632	0.255871
ENSG00000105364	MRPL4	1.52399	-0.107998	2.55736	0.111964	0.37497
ENSG00000168268	NT5DC2	1.52378	3.92111	6.75365	0.0103244	0.149152
ENSG00000072778	ACADVL	1.52366	4.26326	10.726	0.00132204	0.106843
ENSG00000141552	ANAPC11	1.52336	1.38716	4.53352	0.0349305	0.229242
ENSG00000111452	ADGRD1	1.52323	-0.808649	3.46724	0.0646244	0.294247
ENSG00000110011	DNAJC4	1.52294	-0.159238	3.67994	0.0570408	0.280489
ENSG00000189108	IL1RAPL2	1.52237	-0.335526	2.24764	0.135998	0.412181
ENSG00000248746	ACTN3	1.52199	-0.0960453	2.3169	0.130158	0.403464
ENSG00000205903	ZNF316	1.52197	1.3911	6.70888	0.0105748	0.150055
ENSG00000274070	CASTOR2	1.52169	1.13325	4.83807	0.0294254	0.213069
ENSG00000198937	CCDC167	1.52101	1.35339	6.06551	0.0149585	0.168115
ENSG00000173153	ESRRA	1.52075	0.80392	3.26394	0.0728973	0.308605
ENSG00000184908	CLCNKB	1.52067	-2.33731	1.67381	0.197811	0.489907
ENSG00000238227	TMEM250	1.52053	1.18808	4.95805	0.027515	0.207099
ENSG00000028137	TNFRSF1B	1.52046	-2.16278	1.75347	0.187529	0.477802
ENSG00000131899	LLGL1	1.52004	2.84641	4.45505	0.0365187	0.231921
ENSG00000109851	DBX1	1.51895	-1.54012	1.25447	0.264666	0.559714
ENSG00000215305	VPS16	1.51867	2.17422	4.75344	0.0308568	0.21733
ENSG00000007402	CACNA2D2	1.51829	2.4888	5.193	0.0241419	0.197096
ENSG00000161513	FDXR	1.5179	-0.0704318	3.71617	0.0558473	0.2779
ENSG00000198720	ANKRD13B	1.51671	1.50998	5.76368	0.0176317	0.176734
ENSG00000004660	CAMKK1	1.51536	0.416579	7.4511	0.00712741	0.136886
ENSG00000167747	C19orf48	1.51535	2.35158	4.92943	0.0279586	0.208273
ENSG00000184260	HIST2H2AC	1.51516	3.34528	4.4717	0.0361754	0.231552
ENSG00000092098	RNF31	1.51457	1.03447	6.4329	0.0122638	0.15867
ENSG00000051128	HOMER3	1.51366	-0.00605443	3.96572	0.0483187	0.259695
ENSG00000130305	NSUN5	1.51349	1.08696	7.12863	0.00845428	0.142174
ENSG00000124191	TOX2	1.51311	-0.375873	2.79749	0.0965736	0.35085
ENSG00000213347	MXD3	1.51308	-1.63227	1.90603	0.169534	0.456192
ENSG00000100243	CYB5R3	1.51273	2.06182	7.69067	0.00628245	0.134208
ENSG00000020129	NCDN	1.51268	1.18938	4.1958	0.0423324	0.245078
ENSG00000176654	NA	1.51206	-2.03065	1.66255	0.199438	0.491688
ENSG00000118369	USP35	1.51071	1.10945	4.2345	0.0414057	0.242914
ENSG00000127399	LRRC61	1.51062	-1.27011	1.15816	0.283639	0.577556
ENSG00000244165	P2RY11	1.51029	-2.20427	1.82676	0.17862	0.46816
ENSG00000168890	TMEM150A	1.50958	-0.497787	3.81205	0.0528161	0.270722
ENSG00000160271	RALGDS	1.50957	3.84635	8.04115	0.00522833	0.131113
ENSG00000170604	IRF2BP1	1.50932	-0.314048	2.74794	0.0995468	0.354981
ENSG00000130204	TOMM40	1.5082	2.64058	5.06281	0.0259536	0.202222
ENSG00000135390	ATP5G2	1.50734	5.18513	7.64344	0.00644042	0.134208
ENSG00000158055	GRHL3	1.50683	0.568413	2.46578	0.118535	0.385332
ENSG00000114455	HHLA2	1.50643	-2.56315	0.785972	0.376792	0.660653
ENSG00000171045	TSNARE1	1.5064	-0.11026	3.01852	0.0844471	0.330437
ENSG00000176531	PHLDB3	1.50637	-1.98109	1.60562	0.207144	0.499345
ENSG00000092096	SLC22A17	1.50588	1.8967	4.46993	0.0362116	0.231552
ENSG00000257951	NA	1.50588	-5.36697	0.612806	0.43528	0.704705
ENSG00000185324	CDK10	1.50568	2.02559	6.83337	0.00989374	0.148366
ENSG00000101057	MYBL2	1.50443	2.68834	5.66235	0.0186373	0.179351
ENSG00000231527	NA	1.50409	-1.66812	3.31303	0.0707997	0.305727
ENSG00000086159	AQP6	1.50402	-2.84576	1.07206	0.302209	0.595501
ENSG00000230897	NA	1.50385	-0.544091	6.12729	0.0144654	0.166677
ENSG00000164068	RNF123	1.50318	1.79026	5.757	0.0176963	0.176774
ENSG00000119614	VSX2	1.50222	-2.48927	1.04009	0.309502	0.60198
ENSG00000127554	GFER	1.50074	1.21216	5.04984	0.0261418	0.202988
ENSG00000261286	ATP2C2-AS1	1.50037	-2.00404	2.58798	0.109858	0.371888
ENSG00000196535	MYO18A	1.5001	2.87494	6.66276	0.0108393	0.151113
ENSG00000002745	WNT16	1.49946	-2.92958	0.975466	0.32497	0.6157
ENSG00000124194	GDAP1L1	1.49931	2.85397	7.14492	0.00838145	0.141825
ENSG00000196189	SEMA4A	1.49931	0.499585	6.39961	0.0124857	0.159975
ENSG00000149115	TNKS1BP1	1.49925	3.46578	7.72152	0.00618141	0.134208
ENSG00000072315	TRPC5	1.49916	-0.96481	3.03751	0.0834859	0.328246
ENSG00000142227	EMP3	1.49916	-0.525293	3.11777	0.0795525	0.320945
ENSG00000171345	KRT19	1.49894	3.17487	3.2407	0.0739139	0.310039
ENSG00000116745	RPE65	1.49751	-0.767482	1.98013	0.161522	0.446679
ENSG00000136002	ARHGEF4	1.49744	1.45428	9.29098	0.00273865	0.117693
ENSG00000099797	TECR	1.4974	1.70018	5.97857	0.015682	0.170751
ENSG00000198917	SPOUT1	1.49668	2.19468	5.64724	0.0187923	0.17962
ENSG00000165548	TMEM63C	1.49657	0.123598	4.32441	0.0393345	0.238646
ENSG00000117399	CDC20	1.4962	3.94471	8.91046	0.00333019	0.120464
ENSG00000125046	SSUH2	1.49607	1.28052	8.70763	0.00369776	0.12305
ENSG00000222343	NA	1.49529	-2.71676	1.1812	0.27892	0.573188
ENSG00000005448	WDR54	1.49369	3.14445	5.50069	0.0203676	0.185917
ENSG00000173540	GMPPB	1.49336	1.12078	4.89743	0.0284635	0.209982
ENSG00000165912	PACSIN3	1.49315	-0.484653	2.4358	0.120778	0.389163
ENSG00000105392	CRX	1.49265	-2.43309	1.32003	0.252484	0.547353
ENSG00000068137	PLEKHH3	1.49245	-0.436634	3.53491	0.0621005	0.28981
ENSG00000122877	EGR2	1.492	-0.794357	2.94424	0.0883254	0.337043
ENSG00000211451	GNRHR2	1.49178	-0.953819	3.47237	0.0644294	0.294022
ENSG00000130766	SESN2	1.49063	2.24673	8.34425	0.00446432	0.129147
ENSG00000205356	TECPR1	1.48966	1.48527	4.8161	0.0297901	0.214459
ENSG00000105131	EPHX3	1.48966	-1.60648	1.73242	0.190184	0.480432
ENSG00000167778	SPRYD3	1.48943	1.34861	8.54274	0.00402724	0.124449
ENSG00000274104	NA	1.48847	-1.8338	2.06357	0.153016	0.436026
ENSG00000171813	PWWP2B	1.48841	-0.333395	5.52537	0.0200929	0.184679
ENSG00000104870	FCGRT	1.48833	0.299692	3.77513	0.0539619	0.273447
ENSG00000135097	MSI1	1.48758	2.71111	8.24286	0.00470617	0.129161
ENSG00000177679	SRRM3	1.48566	0.653666	2.50346	0.115781	0.380649
ENSG00000105519	CAPS	1.48509	-1.79495	2.34786	0.127639	0.399726
ENSG00000088881	EBF4	1.48444	-0.375353	4.76416	0.0306715	0.216694
ENSG00000276045	NA	1.48385	-0.533731	5.00347	0.0268263	0.204648
ENSG00000059122	FLYWCH1	1.48325	0.500486	3.22959	0.0744053	0.310243
ENSG00000256085	NA	1.48322	-3.66555	0.632924	0.427588	0.700112
ENSG00000109065	NAT9	1.48282	2.46835	9.31837	0.00270048	0.117693
ENSG00000269067	ZNF728	1.48273	-3.53179	4.889e-08	0.999824	0.999977
ENSG00000185633	NDUFA4L2	1.48222	-2.17857	1.01452	0.315505	0.607357
ENSG00000107140	TESK1	1.48155	0.610929	5.25016	0.0233889	0.194794
ENSG00000160799	CCDC12	1.48104	1.46674	9.62164	0.00231266	0.114541
ENSG00000198074	AKR1B10	1.48087	-2.30873	0.985622	0.322472	0.613196
ENSG00000228709	LINC02575	1.48072	-0.295665	2.59498	0.109383	0.371191
ENSG00000178149	DALRD3	1.4793	2.45707	11.2021	0.00104138	0.101164
ENSG00000184967	NOC4L	1.47732	-0.531124	1.29825	0.256417	0.551223
ENSG00000186174	BCL9L	1.47723	0.857239	3.22335	0.0746826	0.310948
ENSG00000146826	C7orf43	1.47709	0.150066	7.13396	0.00843036	0.142033
ENSG00000244215	LINC02016	1.47521	-2.28049	1.26413	0.263014	0.557943
ENSG00000183598	HIST2H3D	1.47492	-0.824175	0.782527	0.377838	0.661736
ENSG00000204498	NFKBIL1	1.47427	0.526792	4.70025	0.0317938	0.219777
ENSG00000204161	C10orf128	1.47421	-2.11261	1.18517	0.278116	0.572768
ENSG00000110811	P3H3	1.47414	1.57454	5.81135	0.0171784	0.174644
ENSG00000133619	KRBA1	1.47267	0.130481	3.67142	0.0573255	0.281283
ENSG00000184160	ADRA2C	1.47233	-1.95624	1.49148	0.223973	0.518103
ENSG00000235370	NA	1.47186	-1.22163	2.99708	0.0855471	0.332315
ENSG00000111674	ENO2	1.47174	5.66864	12.3025	0.000602983	0.0845298
ENSG00000143845	ETNK2	1.47103	1.43073	8.04455	0.00521904	0.131113
ENSG00000157227	MMP14	1.47013	3.63402	8.97707	0.00321787	0.119495
ENSG00000188162	OTOG	1.46992	-2.54216	1.53241	0.217858	0.510037
ENSG00000083807	SLC27A5	1.469	-0.334059	3.56121	0.0611481	0.288139
ENSG00000130811	EIF3G	1.46824	3.3866	6.09893	0.0146896	0.167695
ENSG00000173805	HAP1	1.46771	-1.29414	3.19039	0.0761672	0.313543
ENSG00000108528	SLC25A11	1.46626	2.52661	8.34621	0.00445977	0.129147
ENSG00000168758	SEMA4C	1.46541	2.98135	7.45281	0.00712099	0.136886
ENSG00000162244	RPL29	1.4653	5.93	5.84554	0.0168608	0.173451
ENSG00000075043	KCNQ2	1.46395	2.55316	4.95133	0.0276185	0.2074
ENSG00000178999	AURKB	1.46387	2.76325	10.4948	0.00148524	0.109818
ENSG00000114554	PLXNA1	1.46291	4.10508	7.7297	0.00615491	0.134208
ENSG00000223459	NA	1.46094	0.550316	3.36594	0.0686122	0.301943
ENSG00000111057	KRT18	1.46013	5.17039	7.38365	0.00738589	0.137361
ENSG00000119333	WDR34	1.45965	1.33286	2.31742	0.130115	0.403464
ENSG00000167967	E4F1	1.45939	0.110476	3.53221	0.0621992	0.289908
ENSG00000037965	HOXC8	1.45837	-3.18201	0.676474	0.412236	0.688735
ENSG00000207088	SNORA7B	1.45801	-1.24621	3.24589	0.0736855	0.309579
ENSG00000149927	DOC2A	1.4576	-1.92372	2.06571	0.152804	0.435802
ENSG00000132622	HSPA12B	1.45719	-2.25757	1.28336	0.25915	0.553875
ENSG00000164035	EMCN	1.45718	-0.688109	2.01961	0.157431	0.441247
ENSG00000197363	ZNF517	1.4571	-0.558577	3.83178	0.0522142	0.269528
ENSG00000142208	AKT1	1.45699	3.43181	3.86501	0.0512175	0.267329
ENSG00000172046	USP19	1.45696	3.45427	8.67132	0.00376785	0.12317
ENSG00000157322	CLEC18A	1.45694	-2.32982	2.03756	0.155611	0.439381
ENSG00000123064	DDX54	1.45623	1.59033	6.80804	0.0100285	0.148366
ENSG00000125449	ARMC7	1.45615	-0.160473	5.09296	0.0255218	0.200675
ENSG00000229212	LOC101929479	1.45584	-1.75914	2.35057	0.127421	0.399429
ENSG00000160392	C19orf47	1.45492	-0.236012	3.49075	0.0637351	0.292314
ENSG00000131408	NR1H2	1.45448	-0.344313	3.22506	0.0746064	0.310727
ENSG00000185664	PMEL	1.45284	4.86196	12.0839	0.000671752	0.0867204
ENSG00000105583	WDR83OS	1.45284	2.50609	6.83145	0.00990392	0.148366
ENSG00000243302	NA	1.45241	-0.744628	3.45845	0.0649604	0.294971
ENSG00000167600	CYP2S1	1.45218	0.349937	2.2599	0.134943	0.410696
ENSG00000242445	NA	1.4521	-0.249674	5.21741	0.0238173	0.196315
ENSG00000166407	LMO1	1.45192	-1.65372	1.84526	0.17645	0.465277
ENSG00000104897	SF3A2	1.45117	0.446422	3.58424	0.0603274	0.287169
ENSG00000182095	TNRC18	1.4505	2.4833	4.49682	0.0356641	0.230335
ENSG00000198858	R3HDM4	1.45048	1.36231	5.20775	0.0239453	0.196536
ENSG00000004846	ABCB5	1.4504	-3.56639	0.820427	0.366697	0.651698
ENSG00000118046	STK11	1.44983	1.56584	7.82075	0.0058677	0.134067
ENSG00000073050	XRCC1	1.44972	2.52201	6.97126	0.00919224	0.145316
ENSG00000259017	NA	1.4495	-3.38712	1.04549	0.308354	0.600964
ENSG00000090674	MCOLN1	1.44922	-1.33927	2.34557	0.127824	0.399882
ENSG00000198910	L1CAM	1.44867	3.94901	6.10613	0.0146324	0.167648
ENSG00000260260	SNHG19	1.44853	-0.478874	4.29491	0.0400016	0.240075
ENSG00000005884	ITGA3	1.44838	0.992459	5.8218	0.0170807	0.174465
ENSG00000168005	C11orf84	1.44786	1.78881	5.22389	0.0237318	0.19589
ENSG00000278931	NA	1.44765	-1.43397	0.119824	0.729754	0.887614
ENSG00000173846	PLK3	1.44728	0.386622	5.29857	0.0227704	0.193512
ENSG00000149527	PLCH2	1.44637	0.174368	2.1856	0.141481	0.418032
ENSG00000103888	CEMIP	1.44596	-0.46952	3.79981	0.0531931	0.271442
ENSG00000101439	CST3	1.44586	2.0989	6.91211	0.00948665	0.146747
ENSG00000049089	COL9A2	1.44568	0.321914	3.5735	0.0607088	0.287309
ENSG00000105401	CDC37	1.44551	3.04072	7.53434	0.00682125	0.135428
ENSG00000167105	TMEM92	1.4455	-0.435261	3.05852	0.0824357	0.326507
ENSG00000167658	EEF2	1.44488	7.91946	6.99408	0.00908123	0.144873
ENSG00000104368	PLAT	1.44452	1.42623	8.69227	0.00372724	0.12305
ENSG00000185022	MAFF	1.44447	1.3573	8.92022	0.00331349	0.120464
ENSG00000196296	ATP2A1	1.44433	-1.35092	1.61527	0.205792	0.497861
ENSG00000186868	MAPT	1.44404	4.71618	10.9457	0.001184	0.105997
ENSG00000177731	FLII	1.44385	3.63913	7.0229	0.00894301	0.144161
ENSG00000103066	PLA2G15	1.44376	0.652949	5.34879	0.022147	0.191428
ENSG00000228592	D21S2088E	1.44336	1.65489	1.3868	0.240978	0.536276
ENSG00000183628	DGCR6	1.44327	-0.727923	2.95865	0.0875576	0.335623
ENSG00000036672	USP2	1.44238	-0.328258	5.25611	0.023312	0.194583
ENSG00000128342	LIF	1.44043	-1.18352	2.81166	0.0957411	0.349579
ENSG00000198026	ZNF335	1.43972	0.98011	4.4218	0.0372144	0.23392
ENSG00000006704	GTF2IRD1	1.43968	2.47033	8.90971	0.00333148	0.120464
ENSG00000117691	NENF	1.4395	2.57401	8.46674	0.00418913	0.126456
ENSG00000185215	TNFAIP2	1.43934	-0.0821841	4.485	0.0359036	0.230883
ENSG00000123395	ATG101	1.4392	2.03387	7.08523	0.00865144	0.143219
ENSG00000242588	NA	1.43894	-1.28543	1.61176	0.206283	0.498326
ENSG00000145901	TNIP1	1.43852	2.50548	6.21566	0.0137895	0.164836
ENSG00000198870	STKLD1	1.438	-1.85385	2.09806	0.14965	0.431271
ENSG00000157353	FUK	1.43761	-0.108461	4.0688	0.0455322	0.253452
ENSG00000167281	RBFOX3	1.43726	-0.304563	3.7728	0.0540352	0.273592
ENSG00000167889	MGAT5B	1.43641	0.846566	2.9361	0.0887621	0.338053
ENSG00000215397	SCRT2	1.43636	-0.0678968	2.3986	0.123756	0.394188
ENSG00000116649	SRM	1.43609	1.30241	4.72266	0.0313955	0.218679
ENSG00000137033	IL33	1.4355	-1.00108	1.83968	0.177101	0.46645
ENSG00000127445	PIN1	1.43535	1.89446	4.89554	0.0284935	0.209982
ENSG00000106404	CLDN15	1.43479	-1.46653	2.43805	0.120609	0.388878
ENSG00000266411	NA	1.43467	-3.51393	1.08441	0.299712	0.592675
ENSG00000198771	RCSD1	1.43459	-1.17003	2.29088	0.132318	0.407134
ENSG00000105426	PTPRS	1.43322	5.001	4.39806	0.0377199	0.234712
ENSG00000159167	STC1	1.43272	3.53808	9.70535	0.00221603	0.114541
ENSG00000131477	RAMP2	1.43175	-0.796906	4.84942	0.0292388	0.212543
ENSG00000188157	AGRN	1.43139	2.25861	3.63139	0.0586835	0.28413
ENSG00000169992	NLGN2	1.43107	2.66045	6.24014	0.0136081	0.163827
ENSG00000117410	ATP6V0B	1.43049	3.59474	7.35234	0.00750919	0.137499
ENSG00000162782	TDRD5	1.43018	-0.751428	1.17031	0.281138	0.575349
ENSG00000135631	RAB11FIP5	1.42998	1.38518	8.32115	0.00451826	0.129161
ENSG00000104946	TBC1D17	1.42975	1.28947	5.68057	0.0184522	0.178803
ENSG00000169550	MUC15	1.42965	-0.522953	1.19568	0.276005	0.571025
ENSG00000260086	NA	1.42919	-1.78578	1.46086	0.228766	0.523064
ENSG00000170190	SLC16A5	1.42724	-1.0847	2.23403	0.137179	0.412553
ENSG00000140481	CCDC33	1.42687	-0.90997	3.03239	0.0837437	0.328655
ENSG00000137474	MYO7A	1.4268	-1.23014	2.82318	0.0950705	0.348911
ENSG00000137507	LRRC32	1.42596	-1.79662	2.11367	0.148155	0.428735
ENSG00000125651	GTF2F1	1.42492	2.80162	6.56107	0.011447	0.154657
ENSG00000198796	ALPK2	1.42437	0.975061	4.62446	0.0331811	0.22419
ENSG00000105755	ETHE1	1.42428	0.492534	6.6276	0.0110455	0.152083
ENSG00000143171	RXRG	1.42391	0.154068	3.47159	0.064459	0.294083
ENSG00000179886	TIGD5	1.42369	-0.235244	3.4642	0.0647402	0.29442
ENSG00000196498	NCOR2	1.42313	2.2458	5.08857	0.0255842	0.200846
ENSG00000250432	LINC01598	1.42248	-2.35309	1.69324	0.195413	0.487283
ENSG00000223802	GDF1	1.42154	-1.65222	2.18871	0.1412	0.417729
ENSG00000148180	GSN	1.42153	2.45055	6.35504	0.0127893	0.160902
ENSG00000168884	TNIP2	1.42117	0.8304	6.0662	0.0149529	0.168115
ENSG00000166897	ELFN2	1.42109	-0.24948	2.32769	0.129274	0.402192
ENSG00000188322	SBK1	1.42104	3.14169	5.79279	0.0173534	0.175232
ENSG00000183684	ALYREF	1.42075	2.35301	4.5619	0.0343744	0.227929
ENSG00000117676	RPS6KA1	1.42063	2.43362	6.77183	0.0102245	0.148816
ENSG00000197093	GAL3ST4	1.4203	-0.50375	2.88769	0.0914081	0.342948
ENSG00000161395	PGAP3	1.41956	0.706365	4.74234	0.0310499	0.218022
ENSG00000104774	MAN2B1	1.41953	1.94086	6.61494	0.0111208	0.152477
ENSG00000099364	FBXL19	1.41852	1.60839	5.02363	0.0265265	0.203697
ENSG00000159166	LAD1	1.4182	0.166809	3.60901	0.0594576	0.285757
ENSG00000160602	NEK8	1.41809	-0.993045	2.32818	0.129234	0.402192
ENSG00000137161	CNPY3	1.41785	2.84175	7.90484	0.00561473	0.134067
ENSG00000095397	WHRN	1.41751	-0.409082	3.35011	0.0692587	0.302909
ENSG00000185813	PCYT2	1.41751	1.93528	5.03686	0.0263315	0.203423
ENSG00000130402	ACTN4	1.41724	3.56562	7.11234	0.00852773	0.142601
ENSG00000183578	TNFAIP8L3	1.41721	-2.09383	1.81188	0.180389	0.469913
ENSG00000163888	CAMK2N2	1.41635	-0.858268	3.10939	0.0799534	0.321486
ENSG00000158516	CPA2	1.41584	-2.52491	1.43091	0.233573	0.527939
ENSG00000100068	LRP5L	1.41522	-0.361367	3.53706	0.0620218	0.289668
ENSG00000225697	SLC26A6	1.41518	1.70765	5.87531	0.0165892	0.173424
ENSG00000175220	ARHGAP1	1.41514	2.28204	4.65738	0.0325708	0.222204
ENSG00000095906	NUBP2	1.41512	0.00757753	1.93291	0.166576	0.45284
ENSG00000096433	ITPR3	1.41494	2.53521	5.2459	0.0234442	0.194931
ENSG00000142182	DNMT3L	1.41463	-5.3784	1.35267	0.246949	0.54155
ENSG00000100994	PYGB	1.41456	3.80767	5.45845	0.0208468	0.186954
ENSG00000166169	POLL	1.41384	1.86146	8.25648	0.00467291	0.129161
ENSG00000251322	SHANK3	1.41372	0.135284	4.2434	0.0411956	0.24223
ENSG00000167280	ENGASE	1.41326	1.14896	6.13422	0.0144112	0.166677
ENSG00000149823	VPS51	1.41163	2.04809	5.64678	0.018797	0.17962
ENSG00000168899	VAMP5	1.41157	-2.48896	1.17615	0.279944	0.574284
ENSG00000204347	BTBD17	1.41134	-1.82394	1.27299	0.261074	0.556099
ENSG00000273802	HIST1H2BG	1.41096	5.03398	5.55475	0.019771	0.183597
ENSG00000196972	SMIM10L2B	1.41092	0.326609	5.85754	0.0167508	0.173451
ENSG00000105722	ERF	1.41077	0.155875	4.25074	0.0410231	0.241913
ENSG00000130600	H19	1.41018	4.88255	3.4385	0.0657296	0.295861
ENSG00000104833	TUBB4A	1.41008	1.44967	4.21931	0.0417667	0.243925
ENSG00000079805	DNM2	1.40954	3.30569	8.85202	0.00343207	0.120684
ENSG00000181634	TNFSF15	1.4091	-0.532877	3.26013	0.0730631	0.308789
ENSG00000171680	PLEKHG5	1.40863	1.08686	5.18339	0.024271	0.197439
ENSG00000092295	TGM1	1.40783	-2.23918	1.59813	0.208202	0.500307
ENSG00000197586	ENTPD6	1.40765	3.09071	10.0151	0.00189309	0.114541
ENSG00000161914	ZNF653	1.40732	-2.07316	1.87702	0.172796	0.460832
ENSG00000069122	ADGRF5	1.40711	-1.30658	1.3853	0.241134	0.536346
ENSG00000154342	WNT3A	1.40666	-2.49821	0.771536	0.381367	0.664781
ENSG00000078081	LAMP3	1.40628	-1.41154	1.71677	0.192186	0.482924
ENSG00000257607	NA	1.40552	-4.08863	0.719767	0.397693	0.677336
ENSG00000176909	MAMSTR	1.40439	-2.44438	1.44925	0.230614	0.524758
ENSG00000110328	GALNT18	1.40415	0.838734	9.19925	0.00287057	0.117831
ENSG00000142534	RPS11	1.40329	7.74587	7.64962	0.00641951	0.134208
ENSG00000226674	TEX41	1.40237	-2.14619	1.08686	0.298907	0.591562
ENSG00000072506	HSD17B10	1.40178	2.8698	4.90457	0.0283499	0.209754
ENSG00000182858	ALG12	1.40159	0.669098	5.80486	0.0172394	0.174866
ENSG00000114270	COL7A1	1.40153	0.905919	2.21183	0.139133	0.414846
ENSG00000149577	SIDT2	1.40118	2.11352	8.02093	0.00528386	0.131113
ENSG00000234745	HLA-B	1.40015	3.08572	5.77028	0.0175682	0.176388
ENSG00000168101	NUDT16L1	1.39997	1.47574	5.6337	0.0189323	0.18033
ENSG00000176428	VPS37D	1.39982	0.526048	5.22411	0.023729	0.19589
ENSG00000167183	PRR15L	1.39945	-0.587953	3.82925	0.0522911	0.269749
ENSG00000105518	TMEM205	1.3987	1.06726	6.06618	0.014953	0.168115
ENSG00000029534	ANK1	1.39763	1.63769	6.9982	0.00906136	0.14479
ENSG00000160783	PMF1	1.39714	1.70036	5.59553	0.0193331	0.181533
ENSG00000198547	NA	1.39713	-1.75928	1.53534	0.217319	0.509486
ENSG00000076706	MCAM	1.39694	2.22892	5.35041	0.0221271	0.191428
ENSG00000142330	CAPN10	1.39646	1.00863	7.0571	0.00878179	0.143969
ENSG00000277224	HIST1H2BF	1.39626	3.02047	4.34878	0.0387922	0.237087
ENSG00000158816	VWA5B1	1.3955	-1.44739	2.21439	0.138906	0.414567
ENSG00000100311	PDGFB	1.39548	-0.602814	2.82093	0.0952012	0.348982
ENSG00000075240	GRAMD4	1.39369	1.74664	9.0674	0.00307173	0.119433
ENSG00000144579	CTDSP1	1.39295	1.27677	3.85986	0.0513707	0.267512
ENSG00000177600	RPLP2	1.39288	5.27754	6.20928	0.0138372	0.164836
ENSG00000105676	ARMC6	1.3916	1.55452	3.10471	0.0801785	0.321877
ENSG00000100226	GTPBP1	1.39076	3.68689	7.69319	0.00627412	0.134208
ENSG00000080854	IGSF9B	1.39043	1.37116	3.77911	0.053837	0.273093
ENSG00000125991	ERGIC3	1.39014	5.47783	6.04096	0.0151592	0.168916
ENSG00000169169	CPT1C	1.3901	2.07738	6.25478	0.0135008	0.163289
ENSG00000196976	LAGE3	1.38933	-0.134987	2.61913	0.107761	0.369638
ENSG00000088899	LZTS3	1.38874	1.84201	7.50141	0.00694069	0.136006
ENSG00000005882	PDK2	1.38777	1.00788	5.38399	0.0217206	0.190073
ENSG00000112039	FANCE	1.38738	1.80689	10.8389	0.00124919	0.106843
ENSG00000142409	ZNF787	1.38654	0.111303	5.27644	0.023051	0.194359
ENSG00000053108	FSTL4	1.38577	1.53348	7.78365	0.00598302	0.134067
ENSG00000099889	ARVCF	1.38567	1.69401	5.84829	0.0168355	0.173451
ENSG00000127054	INTS11	1.38545	2.48381	6.19195	0.0139675	0.164864
ENSG00000111181	SLC6A12	1.38498	-2.13448	1.55891	0.213842	0.50575
ENSG00000164007	CLDN19	1.38433	-0.905951	1.40915	0.237143	0.532128
ENSG00000189306	RRP7A	1.38384	2.59571	5.84848	0.0168337	0.173451
ENSG00000197905	TEAD4	1.38384	0.492243	5.59995	0.0192862	0.181527
ENSG00000184838	PRR16	1.38354	-0.751776	4.37334	0.0382539	0.235864
ENSG00000163082	SGPP2	1.38342	1.24148	5.69964	0.0182605	0.178528
ENSG00000104419	NDRG1	1.38328	2.96684	12.3779	0.000580963	0.0843468
ENSG00000166313	APBB1	1.38328	3.45439	5.29809	0.0227765	0.193512
ENSG00000125148	MT2A	1.38321	-3.2957	1.01885	0.314476	0.606535
ENSG00000132507	EIF5A	1.38321	4.97354	7.08834	0.00863715	0.143219
ENSG00000137312	FLOT1	1.38293	4.06381	8.04975	0.00520488	0.131113
ENSG00000135423	GLS2	1.3829	1.15012	5.85309	0.0167914	0.173451
ENSG00000143793	C1orf35	1.38216	0.163824	4.39955	0.0376878	0.234712
ENSG00000144596	GRIP2	1.38201	1.23115	8.13308	0.00498332	0.130268
ENSG00000149016	TUT1	1.38171	-0.372479	3.29123	0.0717232	0.306476
ENSG00000178631	NA	1.38149	-1.03728	4.21831	0.0417907	0.243925
ENSG00000228828	NA	1.38149	-2.33392	0.569961	0.451502	0.7181
ENSG00000085117	CD82	1.38023	-0.994944	3.21416	0.0750933	0.311895
ENSG00000071889	FAM3A	1.37991	-0.104561	2.8002	0.0964137	0.350628
ENSG00000089486	CDIP1	1.37902	2.77576	5.14055	0.0248552	0.198642
ENSG00000163431	LMOD1	1.37848	-0.963717	4.63513	0.032982	0.223398
ENSG00000128965	CHAC1	1.3784	0.24364	2.8696	0.0924192	0.34437
ENSG00000164050	PLXNB1	1.37776	3.80479	5.4811	0.0205884	0.186315
ENSG00000118785	SPP1	1.37757	2.64235	5.85054	0.0168149	0.173451
ENSG00000131748	STARD3	1.37714	1.70392	7.27728	0.00781345	0.138894
ENSG00000180992	MRPL14	1.37708	2.85254	7.51802	0.00688017	0.135694
ENSG00000163702	IL17RC	1.37623	-0.812895	2.84826	0.0936278	0.346327
ENSG00000155269	GPR78	1.37608	-2.66868	0.827424	0.364532	0.650204
ENSG00000124575	HIST1H1D	1.37586	5.43634	5.95235	0.0159074	0.17157
ENSG00000142733	MAP3K6	1.37549	-1.16941	1.55443	0.214497	0.506682
ENSG00000213885	NA	1.37547	0.533001	7.63696	0.00646242	0.134208
ENSG00000110651	CD81	1.3753	3.11165	5.99226	0.0155657	0.170487
ENSG00000163932	PRKCD	1.37528	0.902319	6.02514	0.01529	0.169716
ENSG00000187051	RPS19BP1	1.37501	2.06186	3.36998	0.0684482	0.301643
ENSG00000213563	C8orf82	1.37376	0.354636	4.24586	0.0411377	0.24212
ENSG00000129925	TMEM8A	1.37315	0.967864	2.37045	0.125836	0.396736
ENSG00000198356	ASNA1	1.37306	2.48118	5.29466	0.0228197	0.193512
ENSG00000158887	MPZ	1.37267	0.0240073	3.39438	0.0674662	0.29928
ENSG00000177706	FAM20C	1.37121	0.980195	3.44348	0.0655367	0.295676
ENSG00000130299	GTPBP3	1.37119	1.41471	10.8167	0.00126319	0.106843
ENSG00000107130	NCS1	1.37075	3.9095	6.75572	0.010313	0.149152
ENSG00000204103	MAFB	1.37016	2.94391	9.31731	0.00270195	0.117693
ENSG00000100304	TTLL12	1.37007	1.82747	3.56485	0.0610178	0.288087
ENSG00000108107	RPL28	1.36941	4.12875	7.19579	0.00815824	0.140826
ENSG00000265185	SNORD3B-1	1.36862	2.28164	3.03015	0.0838568	0.328926
ENSG00000223764	LOC100130417	1.36805	-2.39278	1.07214	0.302292	0.595501
ENSG00000106009	BRAT1	1.368	0.695978	2.54876	0.112564	0.375891
ENSG00000151651	ADAM8	1.36686	-2.06519	1.90357	0.169808	0.45668
ENSG00000135441	BLOC1S1	1.36625	0.177454	4.18459	0.0426051	0.245622
ENSG00000198736	MSRB1	1.36621	0.390497	3.32885	0.070138	0.304385
ENSG00000221963	APOL6	1.36574	0.387758	2.01493	0.15791	0.441844
ENSG00000213672	NCKIPSD	1.36412	1.15224	5.14641	0.0247746	0.198642
ENSG00000272333	KMT2B	1.36362	1.82508	4.06875	0.0455336	0.253452
ENSG00000239513	LINC01210	1.36338	-4.04311	0.703559	0.402974	0.681122
ENSG00000099341	PSMD8	1.3631	4.36851	7.6784	0.00632309	0.134208
ENSG00000114737	CISH	1.36262	-1.07979	3.65195	0.0579819	0.282154
ENSG00000172270	BSG	1.36019	3.88438	4.89807	0.0284532	0.209982
ENSG00000233426	NA	1.36018	-0.122728	10.0345	0.00187455	0.114541
ENSG00000077150	NFKB2	1.35971	0.640589	6.92091	0.00944223	0.146692
ENSG00000177303	CASKIN2	1.3596	0.193064	3.09089	0.0808467	0.323015
ENSG00000076928	ARHGEF1	1.35955	0.12605	2.54779	0.112631	0.37598
ENSG00000177700	POLR2L	1.35951	-0.325518	2.14693	0.145026	0.424319
ENSG00000079435	LIPE	1.35915	-1.71493	1.08949	0.298326	0.591358
ENSG00000175197	DDIT3	1.35865	3.1176	10.5576	0.00143898	0.108314
ENSG00000167733	HSD11B1L	1.35764	0.60818	3.40998	0.0668467	0.298125
ENSG00000105281	SLC1A5	1.35703	3.19804	6.8643	0.0097317	0.147985
ENSG00000135409	AMHR2	1.35689	-2.69837	0.995029	0.320279	0.611551
ENSG00000173137	ADCK5	1.35684	-2.00232	1.0298	0.311901	0.604458
ENSG00000004777	ARHGAP33	1.35657	0.541239	2.67449	0.104142	0.362621
ENSG00000074416	MGLL	1.35567	-0.194903	3.29453	0.0715826	0.306476
ENSG00000104889	RNASEH2A	1.3549	2.67862	6.30191	0.0131614	0.16219
ENSG00000254995	STX16-NPEPL1	1.35421	-1.4551	2.44123	0.120369	0.388438
ENSG00000233223	LOC100996842	1.35364	-0.898047	2.94147	0.0884736	0.337538
ENSG00000003249	DBNDD1	1.3536	1.40442	4.6444	0.0328101	0.223003
ENSG00000105419	MEIS3	1.35299	2.63793	3.53464	0.0621101	0.28981
ENSG00000280143	NA	1.35226	0.0386531	2.71258	0.101731	0.359016
ENSG00000125744	RTN2	1.35171	0.915597	4.37412	0.0382368	0.235864
ENSG00000112655	PTK7	1.35121	4.0106	6.22988	0.0136838	0.164413
ENSG00000176723	ZNF843	1.35089	-1.2	3.56829	0.0608945	0.287884
ENSG00000070748	CHAT	1.35061	-2.18867	0.984244	0.32281	0.613665
ENSG00000178605	GTPBP6	1.35025	-0.180396	2.6567	0.10529	0.36514
ENSG00000147813	NAPRT	1.35013	-2.40572	0.678694	0.411462	0.688304
ENSG00000183087	GAS6	1.35013	1.32015	5.37994	0.0217693	0.190133
ENSG00000172731	LRRC20	1.3497	2.44936	6.96438	0.00922601	0.145316
ENSG00000165475	CRYL1	1.34921	1.01145	12.0165	0.000694517	0.0877442
ENSG00000160688	FLAD1	1.34863	2.99499	6.23237	0.0136654	0.164408
ENSG00000185499	MUC1	1.348	0.133412	2.32667	0.129357	0.402255
ENSG00000170801	HTRA3	1.34792	-1.64651	1.57615	0.21134	0.503221
ENSG00000196517	SLC6A9	1.34759	0.113108	3.39641	0.0673855	0.29901
ENSG00000169877	AHSP	1.34744	-2.77662	1.62264	0.205546	0.497777
ENSG00000173175	ADCY5	1.34738	0.679161	3.67566	0.0571837	0.280928
ENSG00000179743	FLJ37453	1.34658	-1.0726	2.51551	0.114915	0.379492
ENSG00000176170	SPHK1	1.34566	-0.46501	1.5739	0.211665	0.50376
ENSG00000158158	CNNM4	1.34275	2.43313	7.3633	0.00746579	0.137499
ENSG00000101331	CCM2L	1.34264	-1.14972	1.81263	0.180299	0.469913
ENSG00000162191	UBXN1	1.34233	2.76808	4.30644	0.0397394	0.23942
ENSG00000103257	SLC7A5	1.34097	2.44397	6.20199	0.0138919	0.164836
ENSG00000260219	LOC101928707	1.34079	-1.82056	2.01101	0.158312	0.442221
ENSG00000099814	CEP170B	1.34029	0.779096	3.53745	0.0620079	0.289668
ENSG00000266714	MYO15B	1.33995	0.227806	3.08065	0.0813457	0.323931
ENSG00000165802	NSMF	1.33974	2.61437	7.13883	0.00840859	0.141825
ENSG00000125743	SNRPD2	1.33951	4.88637	7.51138	0.00690432	0.13573
[truncated: 16,264 more rows]

## Sheet: pHis192His PP2
EntrezGene	Symbol	logFC	logCPM	F	PValue	FDR
ENSG00000164600	NEUROD6	9.11492	-0.270532	5.56624	0.0197154	0.250997
ENSG00000169245	CXCL10	8.06825	-1.60357	19.0077	2.45697e-05	0.00631996
ENSG00000271503	CCL5	7.7288	-3.27602	13.3768	0.000370155	0.0325007
ENSG00000111335	OAS2	7.70316	-0.365227	18.4451	3.19005e-05	0.0075668
ENSG00000132530	XAF1	7.68579	-1.5608	17.5935	4.74744e-05	0.00985255
ENSG00000230267	NA	7.22187	-3.73318	8.8319	0.00359028	0.111113
ENSG00000006016	CRLF1	6.75852	-1.92963	21.1968	9.32725e-06	0.00354882
ENSG00000179085	DPM3	6.72095	-2.63888	11.3331	0.000987187	0.0564494
ENSG00000124253	PCK1	6.44653	-2.00451	18.021	3.99369e-05	0.00851734
ENSG00000016490	CLCA1	6.2289	-2.09718	8.97621	0.00324503	0.105452
ENSG00000169248	CXCL11	6.22713	-3.1213	9.73486	0.00218297	0.0847316
ENSG00000262484	CCER2	6.09246	-1.93552	14.1567	0.000248737	0.0254706
ENSG00000197616	MYH6	6.08241	-1.70234	11.5857	0.000870847	0.0534291
ENSG00000205413	SAMD9	6.05645	1.09828	23.3647	3.38429e-06	0.00176592
ENSG00000089127	OAS1	5.98302	-0.413757	18.319	3.38282e-05	0.00772256
ENSG00000152475	ZNF837	5.94405	-3.51854	11.5998	0.000864758	0.0534291
ENSG00000224116	INHBA-AS1	5.85452	-2.06894	14.5315	0.000209548	0.0230541
ENSG00000108771	DHX58	5.83743	-2.10852	20.1905	1.42475e-05	0.0044102
ENSG00000168930	TRIM49	5.76399	-5.84035	11.245	0.00129415	0.0655242
ENSG00000157601	MX1	5.72661	2.77244	33.7081	3.901e-08	0.00011874
ENSG00000126861	OMG	5.70685	-2.98393	6.15572	0.0142443	0.214994
ENSG00000257951	NA	5.62115	-5.36697	12.1961	0.000671775	0.0462967
ENSG00000163286	ALPPL2	5.60565	-4.7281	8.34637	0.00453093	0.124553
ENSG00000261678	SCRT1	5.58776	-1.23347	11.3901	0.000989094	0.0564494
ENSG00000183248	PRR36	5.54826	-1.5381	9.89924	0.00202688	0.0824432
ENSG00000182809	CRIP2	5.48586	-0.746551	8.86152	0.00344602	0.108893
ENSG00000140279	DUOX2	5.43893	-2.6261	13.7118	0.000302412	0.0283228
ENSG00000184524	CEND1	5.35943	-2.20509	9.96187	0.00199736	0.0821683
ENSG00000211689	TARP	5.33389	-2.26216	11.2757	0.00107747	0.0585866
ENSG00000221963	APOL6	5.32871	0.387758	31.6556	9.22871e-08	0.000210318
ENSG00000270164	LINC01480	5.31918	-2.87388	11.1992	0.00107099	0.0585612
ENSG00000106113	CRHR2	5.28865	-2.91451	10.8362	0.00128268	0.0654729
ENSG00000102878	HSF4	5.24101	-2.49103	11.5244	0.000897721	0.0541092
ENSG00000121552	CSTA	5.1953	-2.67353	8.10594	0.00515519	0.133101
ENSG00000250033	SLC7A11-AS1	5.12284	-4.95	9.03031	0.00315617	0.104422
ENSG00000130303	BST2	5.12261	1.36651	16.643	7.42513e-05	0.0126734
ENSG00000268902	CSAG2	5.11768	-4.09227	8.59701	0.00401289	0.11612
ENSG00000128564	VGF	5.09103	-0.32307	22.6026	4.76401e-06	0.00217513
ENSG00000117226	GBP3	5.091	-1.5972	11.4321	0.000939794	0.055271
ENSG00000227097	NA	5.06191	0.574068	3.012	0.0847798	0.435731
ENSG00000177409	SAMD9L	5.04349	-2.17914	12.6868	0.000499023	0.0384543
ENSG00000147724	FAM135B	5.01525	0.0662618	1.29306	0.25746	0.636785
ENSG00000156486	KCNS2	5.01271	0.467623	33.7203	3.88112e-08	0.00011874
ENSG00000142606	MMEL1	4.99125	-2.86127	10.4636	0.00150879	0.0723624
ENSG00000077498	TYR	4.96631	-2.29983	11.8465	0.000755558	0.0505392
ENSG00000278950	NA	4.93707	-3.00511	7.27876	0.00790599	0.161991
ENSG00000176978	DPP7	4.91476	-0.749957	6.76333	0.0103213	0.183039
ENSG00000135114	OASL	4.89987	-2.07215	7.38777	0.00736985	0.155602
ENSG00000228744	NA	4.89561	-4.56498	7.2669	0.0079555	0.161991
ENSG00000248817	NA	4.87272	-3.80645	12.19	0.00080056	0.0514811
ENSG00000163395	IGFN1	4.86187	-1.90362	7.23737	0.00808025	0.162206
ENSG00000171450	CDK5R2	4.85202	-1.79723	15.8509	0.000122321	0.0172627
ENSG00000141579	ZNF750	4.83926	-2.95797	9.12739	0.00297847	0.101296
ENSG00000169692	AGPAT2	4.82512	-2.23687	9.45635	0.00253839	0.0925321
ENSG00000078399	HOXA9	4.81725	-3.67392	8.06921	0.00519159	0.133101
ENSG00000163209	SPRR3	4.80002	-1.75974	5.60456	0.0195456	0.249868
ENSG00000197721	CR1L	4.79476	-3.43716	7.95383	0.00559124	0.13874
ENSG00000106211	HSPB1	4.76089	-0.799266	6.59505	0.0112401	0.191213
ENSG00000233589	NA	4.7529	-5.85013	6.17042	0.0145171	0.217316
ENSG00000077009	NMRK2	4.73298	-1.7689	9.70854	0.00223273	0.085306
ENSG00000237125	HAND2-AS1	4.72253	-2.00172	7.76193	0.00613082	0.143595
ENSG00000258417	NA	4.66326	-5.76054	9.36083	0.00288357	0.0997398
ENSG00000099822	HCN2	4.63164	-2.47843	7.88446	0.00571115	0.139685
ENSG00000196456	ZNF775	4.60976	-1.51579	10.0478	0.00186199	0.0799451
ENSG00000011590	ZBTB32	4.57652	-5.60043	7.74676	0.00627885	0.144969
ENSG00000185614	FAM212A	4.56317	-2.62861	6.4427	0.0122541	0.199818
ENSG00000116544	DLGAP3	4.53699	-1.56178	9.82518	0.0021044	0.0840978
ENSG00000105464	GRIN2D	4.52908	-2.22539	8.18324	0.00485466	0.127753
ENSG00000178814	OPLAH	4.51291	-2.80422	6.39154	0.0125957	0.202853
ENSG00000129667	RHBDF2	4.50863	-2.19709	11.8172	0.000766643	0.0505458
ENSG00000184221	OLIG1	4.4856	-2.75044	7.80992	0.0059381	0.142172
ENSG00000250284	NA	4.47737	-2.71897	7.87586	0.00586506	0.141584
ENSG00000130595	TNNT3	4.47391	-1.16776	8.25676	0.00470938	0.126854
ENSG00000106327	TFR2	4.47176	-2.19174	15.6423	0.000119399	0.0171636
ENSG00000111331	OAS3	4.45246	1.27568	31.381	1.03644e-07	0.000210318
ENSG00000008516	MMP25	4.42122	-1.85509	7.72195	0.00621798	0.144477
ENSG00000167011	NAT16	4.41393	-2.66167	9.4075	0.00258003	0.0931206
ENSG00000137965	IFI44	4.41018	0.657524	15.1564	0.000150614	0.0191018
ENSG00000037965	HOXC8	4.39039	-3.18201	6.39493	0.0125812	0.202798
ENSG00000119922	IFIT2	4.34554	0.267454	17.4869	4.99067e-05	0.0100159
ENSG00000166509	CLEC3A	4.33992	-3.78665	6.42519	0.0123782	0.200945
ENSG00000250377	NA	4.33841	-3.087	6.12665	0.0148902	0.220016
ENSG00000105954	NPVF	4.32023	-2.83585	3.70247	0.0570482	0.375115
ENSG00000219404	NA	4.31464	-2.25116	9.1531	0.00304992	0.102025
ENSG00000107831	FGF8	4.30985	-2.73907	7.37186	0.00752807	0.157126
ENSG00000189229	NA	4.30691	-0.452932	8.46389	0.00419534	0.119497
ENSG00000103253	HAGHL	4.21431	-2.28515	5.72666	0.0179923	0.243076
ENSG00000177238	TRIM72	4.21336	-2.70503	8.56831	0.00399481	0.116052
ENSG00000187569	DPPA3	4.20451	-3.10762	8.7016	0.00372907	0.111595
ENSG00000142273	CBLC	4.18398	-2.64757	5.41108	0.0214697	0.257664
ENSG00000107738	VSIR	4.17615	-2.29752	10.0172	0.00189105	0.0799451
ENSG00000196843	ARID5A	4.14658	-2.05781	10.3404	0.00160564	0.0740742
ENSG00000126709	IFI6	4.13007	2.35531	17.9539	4.01079e-05	0.00851734
ENSG00000168135	KCNJ4	4.1171	-2.58781	5.20671	0.0241296	0.272957
ENSG00000119917	IFIT3	4.10861	0.999249	23.9217	2.6392e-06	0.00150624
ENSG00000175879	HOXD8	4.10515	-1.16585	9.79726	0.00211471	0.0841311
ENSG00000263426	NA	4.09369	-2.8305	4.89965	0.0284281	0.292168
ENSG00000197355	UAP1L1	4.07447	-0.937275	10.4717	0.00150265	0.0723624
ENSG00000132297	HHLA1	4.05442	-2.0266	7.03125	0.0089361	0.171098
ENSG00000008517	IL32	4.03732	-1.01685	16.2135	9.09932e-05	0.0144505
ENSG00000274367	NA	3.98524	-3.22915	5.50454	0.0203943	0.253895
ENSG00000186265	BTLA	3.97544	-4.22608	5.48921	0.020546	0.254222
ENSG00000161905	ALOX15	3.96916	-1.47386	13.995	0.00026358	0.0261227
ENSG00000254369	HOXA-AS3	3.95965	-0.691011	12.7468	0.000484537	0.0379327
ENSG00000148826	NKX6-2	3.95635	-2.976	4.5937	0.0338608	0.316159
ENSG00000185885	IFITM1	3.95484	1.14482	10.4295	0.00153497	0.0727212
ENSG00000281181	NA	3.93765	3.60629	7.00969	0.00900611	0.171676
ENSG00000163993	S100P	3.93727	-1.45773	6.627	0.0111012	0.189895
ENSG00000168060	NAALADL1	3.93602	-2.08388	8.45922	0.00420551	0.119497
ENSG00000269793	ZIM2-AS1	3.90108	-4.10047	2.0294	0.156435	0.54099
ENSG00000167588	GPD1	3.89515	-1.95439	10.7613	0.00129879	0.0655242
ENSG00000242950	ERVW-1	3.88927	-4.60352	4.09996	0.0450735	0.347008
ENSG00000280614	NA	3.87354	0.469563	5.195	0.0241152	0.272957
ENSG00000162896	PIGR	3.87292	-1.66487	5.28174	0.0230571	0.268286
ENSG00000142973	CYP4B1	3.84561	-3.49647	4.5015	0.0357679	0.322493
ENSG00000137959	IFI44L	3.83746	2.85241	21.5879	7.53411e-06	0.00319989
ENSG00000171509	RXFP1	3.83544	-3.14886	7.56036	0.00675641	0.150295
ENSG00000158747	NBL1	3.81245	-2.53348	6.01414	0.0154431	0.224007
ENSG00000275695	NA	3.79131	-2.61181	9.72481	0.00219417	0.0847316
ENSG00000283073	NA	3.7779	-0.887403	17.1046	6.60281e-05	0.0120587
ENSG00000274827	NA	3.76934	-3.30366	3.17298	0.0782522	0.425091
ENSG00000186907	RTN4RL2	3.76672	-2.33029	9.90042	0.00200663	0.0821683
ENSG00000130427	EPO	3.76035	-1.35226	3.93063	0.0494051	0.357506
ENSG00000122592	HOXA7	3.75886	-1.58906	9.19887	0.00292172	0.100476
ENSG00000100122	CRYBB1	3.74609	-1.58059	7.02963	0.00891104	0.171098
ENSG00000231764	NA	3.74328	1.67934	18.4772	3.14281e-05	0.0075668
ENSG00000163380	LMOD3	3.69651	-3.00994	4.77497	0.0304858	0.301853
ENSG00000004846	ABCB5	3.6915	-3.56639	5.52741	0.0201939	0.253444
ENSG00000166573	GALR1	3.6914	-1.02971	16.7046	7.21205e-05	0.0126648
ENSG00000080573	COL5A3	3.68528	-1.20109	12.098	0.000667058	0.0461458
ENSG00000064886	CHI3L2	3.68329	-3.58394	5.92335	0.0161606	0.230039
ENSG00000089041	P2RX7	3.6579	-2.21696	9.49396	0.00246844	0.0907964
ENSG00000254365	NA	3.64845	-3.04023	6.64555	0.0118843	0.195927
ENSG00000163285	GABRG1	3.62329	-1.37771	11.1332	0.00107787	0.0585866
ENSG00000224886	NA	3.61126	-2.20408	7.40263	0.00731222	0.155283
ENSG00000198542	ITGBL1	3.61042	-2.31215	6.04878	0.0150949	0.221607
ENSG00000130813	C19orf66	3.60591	0.064072	26.2141	9.58495e-07	0.000854479
ENSG00000087085	ACHE	3.60519	-0.559434	7.24637	0.00794244	0.161991
ENSG00000258609	LINC-ROR	3.59102	-4.16049	5.39493	0.021753	0.259149
ENSG00000175084	DES	3.58864	0.351853	8.9148	0.00332277	0.106233
ENSG00000086205	FOLH1	3.58688	-1.78656	2.96116	0.0875337	0.440636
ENSG00000242173	ARHGDIG	3.58508	-1.09951	8.33808	0.00447866	0.123952
ENSG00000137699	TRIM29	3.57684	-1.90297	6.74613	0.0103661	0.183039
ENSG00000132692	BCAN	3.57302	-2.03508	8.58744	0.00393503	0.114985
ENSG00000275371	NA	3.57206	-3.5815	4.02123	0.047013	0.351767
ENSG00000213973	ZNF99	3.56603	-4.26193	2.88364	0.0935935	0.451956
ENSG00000172243	CLEC7A	3.56233	-1.87371	4.32655	0.0392865	0.335042
ENSG00000215474	SKOR2	3.55728	-1.7068	5.86425	0.0166895	0.234192
ENSG00000099625	CBARP	3.55181	-1.83803	3.6434	0.0582726	0.377695
ENSG00000225614	ZNF469	3.54229	-2.3899	5.41079	0.0214732	0.257664
ENSG00000251687	NA	3.54093	-5.75527	6.35877	0.0129835	0.205274
ENSG00000104518	GSDMD	3.52321	-1.13514	7.44336	0.0071566	0.154129
ENSG00000228400	NA	3.51761	-3.31406	4.55423	0.034623	0.318228
ENSG00000115718	PROC	3.5081	-3.7007	5.5952	0.0193366	0.249449
ENSG00000142698	C1orf94	3.50363	-2.58256	6.73893	0.0104061	0.183039
ENSG00000166317	SYNPO2L	3.49694	-2.6681	6.40932	0.0124205	0.201039
ENSG00000240809	NA	3.49401	-2.7799	6.40892	0.0124232	0.201039
ENSG00000182782	HCAR2	3.48821	-2.02613	4.7322	0.0314899	0.305255
ENSG00000101276	SLC52A3	3.46801	-2.64622	7.48665	0.00708777	0.153271
ENSG00000099869	IGF2-AS	3.43402	0.368428	9.00542	0.00326162	0.105579
ENSG00000197757	HOXC6	3.42738	-2.09841	5.24307	0.0235665	0.26984
ENSG00000259740	NA	3.42388	-2.81751	7.24641	0.0079926	0.162008
ENSG00000142173	COL6A2	3.42203	0.352513	6.74958	0.0103469	0.183039
ENSG00000188372	ZP3	3.41156	-2.04451	6.7955	0.010096	0.182391
ENSG00000006747	SCIN	3.40814	-1.78265	8.34288	0.0044675	0.123952
ENSG00000137857	DUOX1	3.40087	-3.24065	5.00542	0.0268755	0.28496
ENSG00000136274	NACAD	3.37604	1.63689	12.9383	0.000441081	0.0364501
ENSG00000176884	GRIN1	3.36862	-2.0463	5.0602	0.0260805	0.281956
ENSG00000180209	MYLPF	3.35577	-0.471942	5.3012	0.0227374	0.266051
ENSG00000158106	RHPN1	3.35458	-1.25757	5.72042	0.0180539	0.243155
ENSG00000148357	HMCN2	3.35179	-0.928749	7.00343	0.00903613	0.171704
ENSG00000185686	PRAME	3.34743	-2.61695	4.1916	0.0424343	0.342304
ENSG00000108479	GALK1	3.34079	-1.58326	5.74823	0.0177813	0.242309
ENSG00000124466	LYPD3	3.31572	-2.20329	9.08357	0.0030463	0.102025
ENSG00000179913	B3GNT3	3.31439	-2.20596	4.97141	0.0273106	0.286322
ENSG00000151650	VENTX	3.31195	-2.60295	5.50362	0.0204045	0.253895
ENSG00000103152	MPG	3.31091	-0.492022	5.08792	0.0255935	0.279386
ENSG00000185745	IFIT1	3.30876	2.98708	14.1998	0.000238694	0.0249101
ENSG00000158014	SLC30A2	3.29261	-3.53606	3.92765	0.0494901	0.357506
ENSG00000128165	ADM2	3.2852	-1.65399	7.2156	0.008073	0.162206
ENSG00000167634	NLRP7	3.28084	-2.1416	5.66226	0.0186383	0.246215
ENSG00000168509	HFE2	3.28038	-2.42776	4.56765	0.0342629	0.317258
ENSG00000114113	RBP2	3.27198	-1.49179	5.53307	0.0201658	0.253444
ENSG00000188290	HES4	3.27139	-2.13817	5.2942	0.0228256	0.266367
ENSG00000198835	GJC2	3.26868	-3.08647	5.68727	0.0183846	0.24513
ENSG00000225383	SFTA1P	3.25297	-1.43894	4.94755	0.0279724	0.290588
ENSG00000258451	NA	3.25218	-3.32114	4.30008	0.0402563	0.337515
ENSG00000198576	ARC	3.2487	-1.66552	5.44661	0.0209833	0.256607
ENSG00000203909	DPPA5	3.24524	-5.05057	5.11761	0.0256551	0.279558
ENSG00000102032	RENBP	3.23792	-1.47527	7.12259	0.00848141	0.166734
ENSG00000185615	PDIA2	3.23635	-2.22337	5.66828	0.0185768	0.246204
ENSG00000165644	COMTD1	3.235	-2.25795	5.52482	0.020099	0.253304
ENSG00000100300	TSPO	3.23412	-2.61388	4.19688	0.0423063	0.341446
ENSG00000130203	APOE	3.22867	1.95608	6.75541	0.0103147	0.183039
ENSG00000163083	INHBB	3.22376	-0.705856	14.2461	0.000233415	0.0244992
ENSG00000068831	RASGRP2	3.21401	-1.48766	6.81958	0.0099669	0.181481
ENSG00000187537	POTEG	3.19914	-3.865	2.89854	0.0914928	0.447971
ENSG00000281383	NA	3.19205	-2.52741	1.95978	0.163678	0.548371
ENSG00000111087	GLI1	3.18817	0.564434	21.2924	8.61551e-06	0.00342054
ENSG00000131037	EPS8L1	3.18248	-0.15256	12.8537	0.00045977	0.0369903
ENSG00000259417	CTXND1	3.17594	-0.792836	11.1607	0.00106313	0.0584815
ENSG00000223414	LINC00473	3.16321	-1.2194	5.63814	0.0188863	0.247787
ENSG00000233508	NA	3.15808	-1.97079	3.27384	0.0724691	0.414308
ENSG00000162624	LHX8	3.15669	-0.832661	8.01647	0.00529619	0.1345
ENSG00000254402	LRRC24	3.14676	-3.11122	3.70014	0.0563721	0.373887
ENSG00000250167	NA	3.13785	-2.77363	6.03969	0.0153853	0.223711
ENSG00000160282	FTCD	3.1347	-2.64727	5.96353	0.0158109	0.227281
ENSG00000140853	NLRC5	3.1304	-0.903553	5.70954	0.0181617	0.243558
ENSG00000228168	NA	3.12998	-5.41227	3.93657	0.0493589	0.357506
ENSG00000279882	NA	3.12984	-3.38779	4.66435	0.0326351	0.310766
ENSG00000172179	PRL	3.12931	-2.77118	4.59805	0.0336794	0.31539
ENSG00000165949	IFI27	3.12884	-0.100742	8.29968	0.004569	0.124729
ENSG00000215866	LINC01356	3.11576	-0.239117	7.17162	0.00834307	0.164836
ENSG00000174403	NA	3.11555	-1.16939	6.93355	0.00937884	0.176039
ENSG00000198598	MMP17	3.11413	-1.46599	4.68328	0.032099	0.307743
ENSG00000197165	SULT1A2	3.1089	-1.7591	7.50147	0.00694049	0.152151
ENSG00000109193	SULT1E1	3.10747	-0.48215	7.3801	0.00739976	0.155693
ENSG00000278195	SSTR3	3.1069	-2.43816	7.29608	0.00773605	0.159642
ENSG00000116254	CHD5	3.07773	0.538892	16.8102	6.86148e-05	0.0122854
ENSG00000237136	C4orf51	3.07586	-5.16487	3.89139	0.0507838	0.360741
ENSG00000235688	NA	3.07149	-1.58743	6.66746	0.010812	0.187343
ENSG00000069122	ADGRF5	3.06778	-1.30658	7.22264	0.00804295	0.162206
ENSG00000243635	NA	3.06597	-6.22637	5.19447	0.028264	0.291302
ENSG00000172673	THEMIS	3.05355	-5.1922	2.52933	0.114009	0.484235
ENSG00000176973	FAM89B	3.04953	-1.44641	3.48382	0.0639961	0.393522
ENSG00000189253	TRIM64B	3.04736	-5.99787	5.15517	0.0266256	0.283914
ENSG00000121742	GJB6	3.04253	-2.31117	4.48907	0.0358211	0.322493
ENSG00000204264	PSMB8	3.04115	1.04193	14.6373	0.000193269	0.0220737
ENSG00000179862	CITED4	3.03643	-2.42233	4.55995	0.0344122	0.317258
ENSG00000129451	KLK10	3.01796	-2.31582	4.12245	0.0441502	0.345317
ENSG00000179598	PLD6	3.01725	-1.23702	6.37408	0.0126587	0.202973
ENSG00000160932	LY6E	3.00987	1.57239	9.7715	0.00214262	0.0843539
ENSG00000198892	SHISA4	2.99178	-1.15612	7.19469	0.00816302	0.162752
ENSG00000256870	SLC5A8	2.98656	-3.04049	3.50123	0.0633432	0.39122
ENSG00000258752	NA	2.98624	-3.33799	4.20481	0.0426509	0.342333
ENSG00000244227	LRRC77P	2.98155	-1.55509	5.18872	0.0241994	0.273148
ENSG00000250571	GLI4	2.97495	-2.43379	5.2829	0.0229687	0.267695
ENSG00000100031	GGT1	2.97289	-1.96739	4.99083	0.0270161	0.285199
ENSG00000100726	TELO2	2.97235	-0.420615	5.1799	0.0243181	0.27398
ENSG00000180251	SLC9A4	2.9625	-0.63446	5.49994	0.020376	0.253895
ENSG00000160401	CFAP157	2.95701	-3.14734	4.46351	0.0363438	0.325048
ENSG00000006659	LGALS14	2.95699	-2.69895	2.82703	0.0950602	0.45471
ENSG00000255366	NA	2.94692	-2.47454	4.17721	0.0427856	0.342333
ENSG00000135638	EMX1	2.9441	-1.99643	5.58454	0.01945	0.249449
ENSG00000115267	IFIH1	2.93996	1.35343	19.9383	1.59959e-05	0.00456457
ENSG00000228340	MIR646HG	2.93962	-3.3488	3.00743	0.0851221	0.436181
ENSG00000172478	C2orf54	2.93279	-0.885597	8.04104	0.00522862	0.133366
ENSG00000036565	SLC18A1	2.92893	-1.57315	6.82051	0.0100661	0.182378
ENSG00000249958	NA	2.92791	-3.32493	1.0117	0.316561	0.682487
ENSG00000075429	CACNG5	2.9071	-1.55455	5.09832	0.0254458	0.278274
ENSG00000176979	TRIM60	2.90622	-6.03175	3.71734	0.0570151	0.375115
ENSG00000171551	ECEL1	2.88787	0.898307	13.6507	0.000311529	0.0287346
ENSG00000153443	UBALD1	2.87643	-1.98496	4.55995	0.0344123	0.317258
ENSG00000198832	SELENOM	2.87417	-1.67814	6.20988	0.0138326	0.212143
ENSG00000261780	LOC100505817	2.86788	-2.00703	3.64621	0.0581767	0.377695
ENSG00000254951	LOC283299	2.85843	-2.74163	3.17539	0.0768534	0.422763
ENSG00000278817	LOC102724770	2.85809	-2.64536	7.24954e-08	0.999786	0.99994
ENSG00000074317	SNCB	2.83945	-2.01608	4.1628	0.0431401	0.343148
ENSG00000103490	PYCARD	2.83919	-2.93405	3.57989	0.0604814	0.383753
ENSG00000067066	SP100	2.83538	-0.2634	12.9251	0.000443958	0.0365226
ENSG00000114923	SLC4A3	2.83462	0.0110956	7.76148	0.00605305	0.14301
ENSG00000137252	HCRTR2	2.83184	-1.02234	8.10249	0.00506351	0.131731
ENSG00000167178	ISLR2	2.8211	1.27471	10.2472	0.00168312	0.0764649
ENSG00000167994	RAB3IL1	2.8019	-2.0571	2.93861	0.0886268	0.442843
ENSG00000081277	PKP1	2.79806	-3.3987	3.84196	0.0520048	0.363755
ENSG00000128652	HOXD3	2.78794	-0.957195	8.63479	0.00387275	0.114078
ENSG00000102575	ACP5	2.78341	-2.41664	5.38298	0.0217328	0.259149
ENSG00000148386	LCN9	2.78144	-3.27116	2.35824	0.126918	0.504222
ENSG00000169896	ITGAM	2.76871	-3.79596	3.84852	0.0519159	0.36369
ENSG00000004848	ARX	2.7682	-1.06551	5.69857	0.0183478	0.245124
ENSG00000166473	PKD1L2	2.76613	-1.04378	5.67493	0.0185093	0.245599
ENSG00000142405	NLRP12	2.76605	-4.05518	3.87856	0.0508169	0.360835
ENSG00000160813	PPP1R35	2.76577	-0.821833	6.21714	0.0137784	0.211992
ENSG00000117154	IGSF21	2.76531	1.30411	11.8188	0.000766034	0.0505458
ENSG00000171388	APLN	2.76486	-1.45706	10.4388	0.00152783	0.0727212
ENSG00000280800	NA	2.76174	-0.669735	2.17858	0.142117	0.52569
ENSG00000125731	SH2D3A	2.74852	-1.63921	7.12746	0.00845951	0.166483
ENSG00000120279	MYCT1	2.74758	-3.41338	3.67908	0.0571402	0.375115
ENSG00000227877	MRLN	2.73609	-3.7528	3.03483	0.0836208	0.434308
ENSG00000168875	SOX14	2.73369	-2.78371	3.9013	0.0501522	0.358855
ENSG00000107165	TYRP1	2.73224	1.28619	9.16912	0.00291532	0.100458
ENSG00000141738	GRB7	2.72985	0.0269382	8.7553	0.00360778	0.111113
ENSG00000221946	FXYD7	2.72527	-2.31463	6.01915	0.0153398	0.223406
ENSG00000235152	NA	2.71831	-1.62958	4.49902	0.035895	0.322522
ENSG00000007376	RPUSD1	2.71774	-1.17767	4.04006	0.0462914	0.349903
ENSG00000077080	ACTL6B	2.71495	1.0188	7.00644	0.00902167	0.171676
ENSG00000059915	PSD	2.71351	0.309863	8.69507	0.00372185	0.111595
ENSG00000204287	HLA-DRA	2.71123	0.55768	6.83503	0.00988498	0.180891
ENSG00000178404	CEP295NL	2.70796	-2.35746	5.24824	0.0234138	0.269001
ENSG00000162782	TDRD5	2.70074	-0.751428	4.59736	0.0336925	0.31539
ENSG00000173546	CSPG4	2.69527	-0.783295	7.41852	0.00725108	0.154891
ENSG00000049540	ELN	2.69426	-1.05111	6.14367	0.0143376	0.215868
ENSG00000101210	EEF1A2	2.6899	1.57032	6.75608	0.010311	0.183039
ENSG00000282851	BISPR	2.68748	-2.10519	4.04043	0.0462817	0.349903
ENSG00000185187	SIGIRR	2.68511	-2.01395	3.62466	0.0589152	0.379397
ENSG00000185262	UBALD2	2.68467	0.522904	9.82964	0.00208016	0.0834741
ENSG00000096006	CRISP3	2.68235	-1.08633	2.88737	0.0915518	0.448053
ENSG00000146205	ANO7	2.68181	-2.29356	5.43857	0.0210764	0.256794
ENSG00000177234	LINC01561	2.6818	-2.17257	3.72649	0.0555124	0.371557
ENSG00000261770	NA	2.67485	-0.49768	6.61019	0.0123693	0.200945
ENSG00000268916	CSAG3	2.67355	-3.23204	2.70516	0.102322	0.466209
ENSG00000112038	OPRM1	2.67184	0.301783	6.02488	0.0152922	0.223208
ENSG00000235508	NA	2.6711	-2.66822	2.99626	0.0855895	0.436382
ENSG00000280028	NA	2.67109	-2.85644	4.98632	0.0270842	0.285588
ENSG00000059378	PARP12	2.67046	0.559898	22.6226	4.72136e-06	0.00217513
ENSG00000106006	HOXA6	2.66855	-2.52142	3.86439e-08	0.999844	0.99994
ENSG00000122971	ACADS	2.66114	-1.7363	4.86445	0.0289937	0.294551
ENSG00000244342	LINC00698	2.66055	0.295946	7.08099	0.00871679	0.169717
ENSG00000204950	LRRC10B	2.65815	-0.733387	8.20386	0.00480276	0.127136
ENSG00000131771	PPP1R1B	2.65213	-1.14321	5.53871	0.0199461	0.252443
ENSG00000111405	ENDOU	2.65124	-3.34622	2.92681	0.0892632	0.443598
ENSG00000105479	CCDC114	2.65075	-1.86546	7.20915	0.00810064	0.162395
ENSG00000137843	PAK6	2.65039	-1.64656	8.71311	0.0036873	0.11124
ENSG00000203635	NA	2.64754	-2.12216	3.69205	0.0567096	0.375089
ENSG00000107331	ABCA2	2.64536	0.645445	6.89212	0.00958834	0.178322
ENSG00000125965	GDF5	2.64411	-1.93505	5.58808	0.0194123	0.249449
ENSG00000152784	PRDM8	2.64245	0.683993	10.6833	0.00135072	0.0672159
ENSG00000013364	MVP	2.63936	-0.19808	10.7212	0.00132524	0.0664914
ENSG00000167768	KRT1	2.63614	0.325642	1.82264e-08	0.999893	0.99994
ENSG00000106991	ENG	2.63373	-2.81632	2.09661	0.1499	0.532505
ENSG00000253394	LINC00534	2.63249	-5.40557	3.99088	0.0478081	0.353088
ENSG00000253882	LOC154761	2.62925	-1.75107	6.78687	0.0101426	0.182391
ENSG00000135547	HEY2	2.62303	0.755489	11.9413	0.000720888	0.0489427
ENSG00000229155	NA	2.6185	-1.5007	7.84449	0.00587234	0.141584
ENSG00000007255	TRAPPC6A	2.61773	-0.684344	4.18471	0.0426022	0.342316
ENSG00000143382	ADAMTSL4	2.61768	-1.49835	7.94088	0.00550978	0.137654
ENSG00000165548	TMEM63C	2.6112	0.123598	14.5348	0.000203047	0.0228904
ENSG00000274012	RN7SL2	2.6062	11.6083	5.49245	0.0204602	0.253895
ENSG00000169220	RGS14	2.60493	-0.764926	7.2768	0.00781544	0.160375
ENSG00000260776	NA	2.60454	-1.00741	5.25149	0.0233717	0.269001
ENSG00000123454	DBH	2.60113	-2.38916	2.7149	0.101586	0.465273
ENSG00000260834	NA	2.60049	-1.11978	4.08161	0.0451981	0.347008
ENSG00000167657	DAPK3	2.59355	1.11803	7.55658	0.00674176	0.150234
ENSG00000137033	IL33	2.5922	-1.00108	6.61517	0.0111194	0.189895
ENSG00000263740	NA	2.58932	6.442	4.3084	0.0396951	0.336222
ENSG00000075388	FGF4	2.5791	-2.59956	3.82796	0.0523995	0.3647
ENSG00000204052	LRRC73	2.57593	-1.99589	4.59344	0.0337672	0.315604
ENSG00000277529	NA	2.57207	-3.90532	2.25446	0.135932	0.518318
ENSG00000262049	NA	2.57001	-1.69458	6.66471	0.010828	0.187442
ENSG00000257474	NA	2.56833	-3.67887	3.46748	0.0646154	0.394959
ENSG00000005001	PRSS22	2.56342	-1.82779	4.92173	0.0280791	0.29086
ENSG00000184897	H1FX	2.56058	0.935331	4.42156	0.0372196	0.328536
ENSG00000225231	LINC02470	2.56054	-3.25303	1.27732	0.260696	0.640058
ENSG00000226673	LINC01108	2.54624	-2.89463	4.22781	0.0415642	0.339311
ENSG00000131187	F12	2.54412	-2.67538	1.77442	0.185038	0.569957
ENSG00000008382	MPND	2.54365	-0.167601	5.25779	0.0232903	0.269001
ENSG00000172350	ABCG4	2.53627	-1.48947	8.22386	0.00475297	0.126916
ENSG00000063015	SEZ6	2.52774	0.830784	9.37769	0.00261968	0.0943654
ENSG00000089820	ARHGAP4	2.52662	-1.84613	4.77456	0.0304929	0.301853
ENSG00000172346	CSDC2	2.52561	-1.97528	3.86032	0.051357	0.362049
ENSG00000183598	HIST2H3D	2.52479	-0.824175	2.54128	0.113087	0.482903
ENSG00000158825	CDA	2.52463	-2.86251	2.3789	0.125296	0.500992
ENSG00000130589	HELZ2	2.52249	-0.397732	7.01634	0.00897425	0.17162
ENSG00000204121	NA	2.51868	-2.33864	2.87432	0.0924997	0.449667
ENSG00000130270	ATP8B3	2.51859	-1.05659	8.49212	0.00413432	0.118538
ENSG00000128422	KRT17	2.5119	-0.987285	2.62098	0.107748	0.47418
ENSG00000187486	KCNJ11	2.51179	-1.46984	5.08435	0.0256443	0.279558
ENSG00000137198	GMPR	2.50011	-1.90541	6.51781	0.0117162	0.195231
ENSG00000177106	EPS8L2	2.49841	-0.525795	5.13461	0.0249375	0.277193
ENSG00000252826	NA	2.49609	-3.00245	2.75609	0.0995477	0.461926
ENSG00000142700	DMRTA2	2.48835	-0.749891	5.31517	0.0225623	0.264477
ENSG00000058335	RASGRF1	2.48419	-0.181198	9.8258	0.00208422	0.0834741
ENSG00000132470	ITGB4	2.48309	-2.02297	3.29445	0.0715861	0.412922
ENSG00000234224	TMEM229A	2.48298	-1.88766	4.90797	0.0282961	0.291468
ENSG00000156574	NODAL	2.46923	-2.28164	3.18279	0.0766206	0.422498
ENSG00000069399	BCL3	2.46298	-2.35386	3.54426	0.06176	0.38697
ENSG00000270168	NA	2.46183	-3.68763	2.74976	0.0997833	0.462051
ENSG00000063241	ISOC2	2.46092	-0.11982	4.5693	0.0342308	0.317254
ENSG00000138496	PARP9	2.45455	2.14912	20.4253	1.27946e-05	0.00417264
ENSG00000130294	KIF1A	2.45095	5.04553	13.3874	0.000354152	0.0318615
ENSG00000164035	EMCN	2.44742	-0.688109	6.30685	0.0131263	0.205773
ENSG00000106538	RARRES2	2.44182	1.71795	8.31002	0.0045445	0.124619
ENSG00000205927	OLIG2	2.4304	-0.284096	8.50096	0.00411542	0.118362
ENSG00000089356	FXYD3	2.42321	-0.194755	8.56632	0.00397832	0.116052
ENSG00000008441	NFIX	2.41919	-1.92079	3.67126	0.0573308	0.375684
ENSG00000176654	NA	2.41853	-2.03065	4.6202	0.0333588	0.314125
ENSG00000161921	CXCL16	2.41801	-2.19894	5.58924	0.0193999	0.249449
ENSG00000168631	DPCR1	2.41515	-1.85198	2.6528	0.105795	0.470828
ENSG00000184113	CLDN5	2.41507	-0.451955	2.12849	0.146878	0.529645
ENSG00000070748	CHAT	2.41495	-2.18867	3.63626	0.0585163	0.378161
ENSG00000102879	CORO1A	2.41282	-0.72675	4.25116	0.0410134	0.337983
ENSG00000177469	CAVIN1	2.40638	1.4328	16.3207	8.64837e-05	0.0141022
ENSG00000197142	ACSL5	2.40615	-0.211801	3.31998	0.070508	0.410043
ENSG00000187244	BCAM	2.40192	0.66666	3.94514	0.0488965	0.356059
ENSG00000123146	ADGRE5	2.39406	-2.05401	4.60531	0.0335416	0.314785
ENSG00000252835	SCARNA21	2.39348	2.04699	5.70984	0.0181587	0.243558
ENSG00000157150	TIMP4	2.39231	-1.76321	4.43552	0.0369256	0.327249
ENSG00000138642	HERC6	2.39227	1.24529	11.9232	0.000727355	0.0491988
ENSG00000166634	SERPINB12	2.39192	-3.60999	4.15916e-08	0.999838	0.99994
ENSG00000181284	TMEM102	2.39075	-2.07118	4.9811	0.0271632	0.285774
ENSG00000108798	ABI3	2.38355	-4.29474	2.5923	0.109762	0.477167
ENSG00000133321	RARRES3	2.3799	-1.23559	5.25184	0.0233671	0.269001
ENSG00000105329	TGFB1	2.37989	-2.30446	4.43189	0.0370019	0.327461
ENSG00000247498	GPRC5D-AS1	2.37975	-2.83622	2.10225	0.149248	0.531806
ENSG00000151834	GABRA2	2.3712	2.44202	12.4318	0.000565723	0.0414932
ENSG00000152931	PART1	2.37012	-1.0549	3.50847	0.0630737	0.39038
ENSG00000276070	CCL4L2	2.36963	-5.30834	1.00421	0.318236	0.683579
ENSG00000126561	STAT5A	2.36889	-0.394492	8.82137	0.00348678	0.109227
ENSG00000118194	TNNT2	2.36458	-1.14911	4.75861	0.0307673	0.302501
ENSG00000076826	CAMSAP3	2.36413	0.0344253	5.90758	0.0162999	0.231302
ENSG00000247596	TWF2	2.36184	-1.489	3.03641	0.083541	0.434217
ENSG00000253252	NA	2.36141	-5.43478	1.93795	0.16693	0.552937
ENSG00000145384	FABP2	2.36013	-1.93537	1.67764e-07	0.999674	0.99994
ENSG00000280287	NA	2.35927	-2.43122	3.37613	0.0681993	0.403281
ENSG00000218416	PP14571	2.3561	-1.95891	4.04723	0.0461008	0.349208
ENSG00000188897	LOC400499	2.35005	-0.854096	5.33472	0.0223198	0.262836
ENSG00000064932	SBNO2	2.34791	-0.794552	4.55657	0.0344781	0.317696
ENSG00000020633	RUNX3	2.34665	-2.48416	3.82624	0.0524809	0.364988
ENSG00000239513	LINC01210	2.34559	-4.04311	2.1254	0.147043	0.529645
ENSG00000135899	SP110	2.34512	0.109123	12.2043	0.000632935	0.0445561
ENSG00000242866	STRC	2.34454	-2.09183	5.25784	0.0232896	0.269001
ENSG00000172830	SSH3	2.3368	-0.497884	4.49896	0.0356208	0.321892
ENSG00000169271	HSPB3	2.3366	-3.03735	1.68097	0.19698	0.579399
ENSG00000129009	ISLR	2.33071	-0.691748	7.08145	0.00866885	0.168964
ENSG00000164308	ERAP2	2.32615	-1.7517	3.27427	0.0724505	0.414308
ENSG00000248927	NA	2.32224	-1.18018	3.43243	0.0659656	0.398785
ENSG00000103888	CEMIP	2.3213	-0.46952	11.3752	0.000955139	0.0557307
ENSG00000115041	KCNIP3	2.32018	-2.3141	3.7797	0.0538187	0.367198
ENSG00000136840	ST6GALNAC4	2.31891	-1.88471	3.19464	0.075974	0.421097
ENSG00000105048	TNNT1	2.31339	1.05834	5.17593	0.0243718	0.274298
ENSG00000168477	TNXB	2.31136	-0.901323	4.3434	0.0389113	0.333319
ENSG00000142910	TINAGL1	2.30774	-1.68288	4.51038	0.0353912	0.321088
ENSG00000130528	HRC	2.30599	-0.310999	8.83062	0.00347017	0.108893
ENSG00000169427	KCNK9	2.3051	0.0272784	5.78041	0.0174712	0.241176
ENSG00000167600	CYP2S1	2.30195	0.349937	6.4082	0.012428	0.201039
ENSG00000198816	ZNF358	2.29708	-1.14688	1.06711	0.303322	0.673022
ENSG00000157613	CREB3L1	2.29395	-0.804231	9.96227	0.00194456	0.0816404
ENSG00000019102	VSIG2	2.29267	-1.42865	3.67694	0.0571411	0.375115
ENSG00000100116	GCAT	2.29243	0.133585	5.34409	0.0222045	0.262134
ENSG00000159173	TNNI1	2.291	-0.223147	3.70929	0.0560719	0.373647
ENSG00000256288	NA	2.28333	-4.55452	2.95807	0.0877996	0.441002
ENSG00000175756	AURKAIP1	2.27902	1.00829	3.17159	0.0770281	0.423341
ENSG00000120215	MLANA	2.27751	-1.15364	1.7127	0.192711	0.574889
ENSG00000164007	CLDN19	2.27502	-0.905951	4.25629	0.0408932	0.337926
ENSG00000122877	EGR2	2.27016	-0.794357	7.60751	0.00656336	0.148166
ENSG00000102996	MMP15	2.26675	1.24625	6.20961	0.0138347	0.212143
ENSG00000060140	STYK1	2.2649	-1.12328	5.63523	0.0189165	0.247827
ENSG00000260152	NA	2.25769	-3.82966	2.13575	0.146196	0.528707
ENSG00000125255	SLC10A2	2.25538	-1.21772	5.4454	0.0209973	0.256607
ENSG00000185803	SLC52A2	2.25391	-0.315159	3.70613	0.0561755	0.373887
ENSG00000147655	RSPO2	2.24844	3.16391	9.51989	0.00243596	0.0902392
ENSG00000116016	EPAS1	2.23788	0.874704	12.6544	0.000507038	0.038745
ENSG00000250796	NA	2.23633	-3.23348	2.51363	0.11505	0.48604
ENSG00000151623	NR3C2	2.23531	1.3662	24.5947	1.95692e-06	0.00123239
ENSG00000133106	EPSTI1	2.23391	1.40195	10.9525	0.00117998	0.0624636
ENSG00000090339	ICAM1	2.23134	1.11339	12.3166	0.000598806	0.0432253
ENSG00000162761	LMX1A	2.22353	1.53801	12.1528	0.000649247	0.0452565
ENSG00000148513	ANKRD30A	2.2215	-3.28251	1.68349	0.196917	0.579394
ENSG00000273542	HIST1H4K	2.22113	-0.815565	1.76129	0.186555	0.57135
ENSG00000007516	BAIAP3	2.21919	-1.13594	3.64975	0.0580564	0.377642
ENSG00000125531	FNDC11	2.2155	-1.94098	2.78462	0.0973366	0.45757
ENSG00000233304	NA	2.21264	-1.71249	2.86475	0.0926925	0.450087
ENSG00000181790	ADGRB1	2.2106	-0.68003	3.85934	0.0513861	0.362049
ENSG00000249310	APOBEC3B-AS1	2.2072	-3.70535	3.48097	0.0656258	0.397819
ENSG00000177542	SLC25A22	2.20358	-0.266948	4.71128	0.031597	0.305644
ENSG00000278771	RN7SL3	2.1989	4.33829	3.50805	0.0630893	0.39038
ENSG00000180806	HOXC9	2.19492	-3.95457	4.74872e-08	0.999827	0.99994
ENSG00000115353	TACR1	2.19353	-0.715141	5.67855	0.0184726	0.245534
ENSG00000135925	WNT10A	2.19248	-3.69618	4.76284e-08	0.999826	0.99994
ENSG00000099795	NDUFB7	2.18442	0.809446	1.32422	0.251735	0.630369
ENSG00000100033	PRODH	2.17807	-0.22402	6.30156	0.0131639	0.206185
ENSG00000106089	STX1A	2.1778	0.631266	10.0515	0.00185849	0.0799451
ENSG00000279204	NA	2.17536	-2.24245	3.02759	0.0841107	0.434913
ENSG00000072195	SPEG	2.17004	0.665589	13.7417	0.000298049	0.0282034
ENSG00000105409	ATP1A3	2.16973	3.97704	7.78406	0.00598175	0.142382
ENSG00000088992	TESC	2.169	-2.41471	3.01692	0.0845286	0.435564
ENSG00000100146	SOX10	2.1675	0.148351	9.49362	0.00246888	0.0907964
ENSG00000142089	IFITM3	2.16605	2.19698	7.6157	0.00653513	0.147895
ENSG00000155367	PPM1J	2.16399	-1.36483	5.73553	0.0179052	0.242404
ENSG00000142182	DNMT3L	2.16259	-5.3784	2.25615	0.135516	0.518178
ENSG00000142235	LMTK3	2.16104	-0.580272	2.22243	0.138196	0.52136
ENSG00000119559	C19orf25	2.1606	-0.265141	4.22423	0.0416495	0.339311
ENSG00000141854	MISP3	2.15897	-2.56015	3.44942	0.0653075	0.397041
ENSG00000099994	SUSD2	2.15812	-2.14678	2.90712	0.090336	0.445894
ENSG00000237742	NA	2.1579	-2.67009	3.2326	0.0742716	0.417496
ENSG00000185507	IRF7	2.15661	-2.34903	2.02099	0.15729	0.542109
ENSG00000280222	NA	2.15612	-1.19875	5.48068	0.0205931	0.25446
ENSG00000102243	VGLL1	2.15437	-2.02761	2.34195	0.128116	0.506367
ENSG00000137225	CAPN11	2.1503	-2.53613	2.06139	0.153231	0.536
ENSG00000283154	SCHIP1	2.15019	-1.35453	4.7472	0.0309652	0.303064
ENSG00000258649	NA	2.148	-1.40892	2.66663	0.105567	0.470532
ENSG00000176101	SSNA1	2.14659	-0.0201059	2.82713	0.0948416	0.454141
ENSG00000100024	UPB1	2.14245	-2.247	3.94249	0.0489715	0.356304
ENSG00000181234	TMEM132C	2.14044	1.15086	1.96869	0.16273	0.546512
ENSG00000278143	NA	2.13848	-1.74708	1.1887	0.27782	0.654623
ENSG00000214274	ANG	2.13845	-2.00861	5.70613	0.0181957	0.243806
ENSG00000171368	TPPP	2.13661	1.16374	12.2931	0.000605787	0.0433863
ENSG00000185313	SCN10A	2.13432	-3.37494	1.55038	0.215532	0.599128
ENSG00000099624	ATP5D	2.13289	-1.16032	2.5157	0.114901	0.485863
ENSG00000203685	STUM	2.13111	-0.387429	9.54318	0.00240715	0.0896395
ENSG00000163064	EN1	2.1301	-2.77982	1.84706	0.176241	0.562071
ENSG00000145506	NKD2	2.1299	-1.74093	2.40955	0.122782	0.497707
ENSG00000140287	HDC	2.12928	-0.724439	4.08983	0.0449851	0.347008
ENSG00000177374	HIC1	2.12903	-2.31709	3.0012	0.0853342	0.436181
ENSG00000275074	NUDT18	2.12852	-1.44345	3.54264	0.0618188	0.38697
ENSG00000174567	GOLT1A	2.12844	-1.90215	4.45625	0.0364939	0.325274
ENSG00000180525	PRR26	2.12546	-2.81053	1.34652	0.247867	0.628073
ENSG00000165556	CDX2	2.12142	-1.47922	3.41159	0.0667831	0.400783
ENSG00000224940	PRRT4	2.11844	-2.31867	2.88416	0.0916048	0.448053
ENSG00000251301	LINC02384	2.11731	-3.25138	2.59055	0.109683	0.477166
ENSG00000168071	CCDC88B	2.11619	-1.81414	2.6685	0.104527	0.469766
ENSG00000142408	CACNG8	2.11457	-0.190465	8.10406	0.00505935	0.131731
ENSG00000225663	MCRIP1	2.11454	1.78656	3.90087	0.0501646	0.358855
ENSG00000182492	BGN	2.11254	-1.11149	2.47216	0.118063	0.490917
ENSG00000172725	CORO1B	2.11105	0.197904	4.00735	0.0471722	0.35184
ENSG00000116661	FBXO2	2.10658	-0.3704	7.03532	0.00888409	0.171098
ENSG00000100359	SGSM3	2.10354	-1.82645	3.65117	0.0580083	0.377642
ENSG00000156453	PCDH1	2.10257	2.62014	12.8587	0.000458637	0.0369903
ENSG00000217801	LOC100288175	2.1023	-2.49928	3.07641	0.0815533	0.431462
ENSG00000163485	ADORA1	2.10156	-1.94572	4.05034	0.0460186	0.349036
ENSG00000274652	NA	2.09885	0.354219	4.201	0.0425148	0.342316
ENSG00000125810	CD93	2.09746	-2.01893	3.11621	0.0796271	0.428092
ENSG00000153266	FEZF2	2.09686	-0.288555	4.65248	0.0326609	0.310766
ENSG00000104879	CKM	2.09631	-2.57029	1.5543	0.214635	0.599084
ENSG00000235268	KDM4E	2.09574	-5.62234	2.5563	0.112387	0.482357
ENSG00000256085	NA	2.09505	-3.66555	1.42441	0.234632	0.616737
ENSG00000183617	MRPL54	2.09398	0.760098	5.87373	0.0166035	0.233794
ENSG00000116663	FBXO6	2.0925	-1.94012	3.68371	0.0569156	0.375115
ENSG00000233056	NA	2.09209	-0.355634	3.48494	0.0640726	0.393695
ENSG00000130479	MAP1S	2.09181	-0.0914465	4.83365	0.0294985	0.297149
ENSG00000237438	CECR7	2.09144	-2.04179	2.14519	0.145188	0.528072
ENSG00000105605	CACNG7	2.09143	0.741361	9.27626	0.0027594	0.0980446
ENSG00000183873	SCN5A	2.0912	-0.348458	7.89767	0.00563584	0.138903
ENSG00000156920	ADGRG4	2.08918	-2.12019	2.19543	0.140596	0.523836
ENSG00000265179	NA	2.08873	-1.11807	4.43159	0.0370081	0.327461
ENSG00000233421	LINC01783	2.08715	-1.92427	2.21444	0.138902	0.521666
ENSG00000100949	RABGGTA	2.08703	0.763912	7.00591	0.00902422	0.171676
ENSG00000079337	RAPGEF3	2.08091	-0.315443	5.61068	0.019173	0.248396
ENSG00000129244	ATP1B2	2.07954	0.986157	20.5302	1.21954e-05	0.00417264
ENSG00000184702	2005-09-01	2.07809	2.24483	10.9036	0.00120924	0.0632787
ENSG00000226674	TEX41	2.07809	-2.14619	2.63356	0.106804	0.472865
ENSG00000225968	ELFN1	2.07508	-0.992172	4.80257	0.0300172	0.300221
ENSG00000236253	SLC25A3P1	2.07336	-3.91333	1.66439	0.20061	0.583595
ENSG00000257704	INAFM1	2.07319	-2.89274	1.74087	0.189113	0.572251
ENSG00000168490	PHYHIP	2.07312	-0.824327	3.31668	0.0706464	0.410243
ENSG00000144655	CSRNP1	2.07217	0.340128	9.21172	0.00285227	0.0990963
ENSG00000105711	SCN1B	2.07102	-2.10262	3.93655	0.04914	0.356694
ENSG00000168779	SHOX2	2.07023	-0.761979	4.21799	0.0417983	0.339924
ENSG00000135740	SLC9A5	2.06868	-0.113013	7.43414	0.00719151	0.154334
ENSG00000134326	CMPK2	2.06626	0.229455	14.343	0.000222735	0.0236501
ENSG00000164707	SLC13A4	2.06617	0.398866	5.60348	0.0192489	0.248893
ENSG00000165474	GJB2	2.06566	-1.50348	3.33591	0.0698446	0.40789
ENSG00000067840	PDZD4	2.0638	2.40108	6.18474	0.0140222	0.213599
ENSG00000180902	D2HGDH	2.06092	-0.980179	3.42624	0.0662074	0.39965
ENSG00000101438	SLC32A1	2.05756	-1.9893	2.20784	0.139487	0.522515
ENSG00000206341	NA	2.05722	-2.74473	1.45446	0.229882	0.612536
ENSG00000267796	LIN37	2.05694	-1.85151	3.80689	0.0529745	0.366202
ENSG00000127528	KLF2	2.05227	-3.57747	1.68376	0.19649	0.579321
ENSG00000126458	RRAS	2.05193	-1.93917	1.44245	0.231706	0.614172
ENSG00000103024	NME3	2.05077	-1.57825	1.69993	0.194368	0.575896
ENSG00000105289	TJP3	2.04849	-0.472794	5.37474	0.0218318	0.25941
ENSG00000179914	ITLN1	2.04695	1.15337	2.95077	0.0881523	0.441745
ENSG00000162654	GBP4	2.0468	-2.6651	2.2588	0.135115	0.51806
ENSG00000184502	GAST	2.04649	-1.7581	0.0619003	0.803951	0.939902
ENSG00000225217	NA	2.04611	-3.23596	2.22347	0.138357	0.521421
ENSG00000007237	GAS7	2.04574	3.01644	42.6119	1.05454e-09	1.92591e-05
ENSG00000076662	ICAM3	2.04252	-2.02811	3.08182	0.0812889	0.431362
ENSG00000105707	HPN	2.04236	-0.818797	3.04916	0.0829017	0.43246
ENSG00000180176	TH	2.03869	-2.59666	1.43008	0.233822	0.616273
ENSG00000144355	DLX1	2.03851	-1.29011	4.71011	0.0316178	0.305683
ENSG00000126583	PRKCG	2.03784	-1.30209	4.20806	0.0420364	0.340173
ENSG00000107159	CA9	2.03666	-3.20879	2.41119	0.122656	0.49757
ENSG00000160796	NBEAL2	2.03628	2.30208	4.81069	0.0298807	0.299676
ENSG00000179046	TRIML2	2.03628	1.35875	4.15835	0.0432504	0.343498
ENSG00000130304	SLC27A1	2.03567	-0.874223	3.93235	0.0492594	0.357136
ENSG00000200488	NA	2.03243	4.29159	1.2873	0.258423	0.637864
ENSG00000121898	CPXM2	2.0322	0.515519	10.7359	0.00131551	0.0661852
ENSG00000130643	CALY	2.03215	-3.13898	0.93291	0.335802	0.695571
ENSG00000262246	CORO7	2.03193	-1.05709	4.64724	0.0327575	0.311102
ENSG00000105370	LIM2	2.03176	-3.0092	2.40358	0.123243	0.498363
ENSG00000174177	CTU2	2.02795	-0.606975	4.11969	0.0442203	0.345395
ENSG00000130731	METTL26	2.02788	0.648998	3.03363	0.0836813	0.434308
ENSG00000166736	HTR3A	2.02785	-0.899883	4.18464	0.0426039	0.342316
ENSG00000069018	TRPC7	2.02725	-3.03112	1.52881	0.218294	0.601342
ENSG00000267519	LOC284454	2.02444	-2.86197	2.83714	0.0942648	0.453161
ENSG00000197238	HIST1H4J	2.02103	1.19107	2.12103	0.147456	0.529697
ENSG00000182870	GALNT9	2.01925	-0.691879	1.86824	0.173905	0.558274
ENSG00000074410	CA12	2.01923	1.38353	17.1344	5.88955e-05	0.0113222
ENSG00000167608	TMC4	2.01713	-1.61377	4.28226	0.0402915	0.337515
ENSG00000130005	GAMT	2.01526	-0.280595	4.52659	0.0350679	0.320062
ENSG00000131095	GFAP	2.0142	-3.28842	1.9332	0.166545	0.552761
ENSG00000115648	MLPH	2.01304	-0.778042	5.03683	0.0263319	0.283382
ENSG00000131409	LRRC4B	2.01275	-1.08651	1.88156	0.172281	0.557388
ENSG00000254339	NA	2.01217	-2.79367	2.16163	0.143936	0.527295
ENSG00000197070	ARRDC1	2.01148	-1.8159	2.67669	0.104001	0.469292
ENSG00000001617	SEMA3F	2.00751	1.41843	4.38006	0.0381079	0.331313
ENSG00000087258	GNAO1	2.00304	3.016	19.9831	1.567e-05	0.00454255
ENSG00000158856	DMTN	2.00253	0.360625	5.82431	0.0170573	0.237437
ENSG00000224557	HLA-DPB2	2.00233	-0.138399	3.79399	0.0533734	0.366202
ENSG00000181072	CHRM2	2.00211	2.13941	8.75059	0.00361656	0.111113
ENSG00000125657	TNFSF9	1.99627	-1.4668	5.37074	0.0218801	0.259646
ENSG00000130734	ATG4D	1.99549	-0.0496757	5.01656	0.0266312	0.283914
ENSG00000249945	NA	1.99347	-5.50999	1.32816	0.25127	0.630369
ENSG00000228594	FNDC10	1.99324	-2.73217	0.865772	0.353757	0.708712
ENSG00000122180	MYOG	1.99011	-1.81003	0.812918	0.369086	0.720227
ENSG00000065989	PDE4A	1.98956	-1.03503	5.61716	0.0191049	0.248396
ENSG00000188984	AADACL3	1.98831	-4.87182	1.78357	0.184312	0.569361
ENSG00000085117	CD82	1.98757	-0.994944	7.48665	0.00699493	0.152627
ENSG00000130762	ARHGEF16	1.98516	-0.802745	4.2567	0.0408838	0.337926
ENSG00000131435	PDLIM4	1.98498	-1.02472	5.24653	0.023436	0.269001
ENSG00000167964	RAB26	1.98477	-1.35514	3.62336	0.05896	0.379397
ENSG00000157890	MEGF11	1.98202	1.4807	21.1268	9.28948e-06	0.00354882
ENSG00000234273	NA	1.98105	-2.09918	1.7556	0.18806	0.571757
ENSG00000141968	VAV1	1.9806	-1.7846	2.62753	0.107436	0.474054
ENSG00000171476	HOPX	1.97969	-1.02532	2.74728	0.0995874	0.461926
ENSG00000123496	IL13RA2	1.97961	-2.25289	2.29106	0.132303	0.514057
ENSG00000049249	TNFRSF9	1.97815	-0.902222	3.69962	0.0563892	0.373887
ENSG00000257086	NA	1.97658	-1.07282	2.74818	0.099532	0.461926
ENSG00000254768	NA	1.97656	-0.626133	3.44539	0.0654628	0.39772
ENSG00000026508	CD44	1.97272	1.51646	20.3801	1.30624e-05	0.00418525
ENSG00000100097	LGALS1	1.97013	0.968755	5.24871	0.0234077	0.269001
ENSG00000078808	SDF4	1.96972	1.65415	3.55365	0.0614204	0.386651
ENSG00000204516	MICB	1.9683	0.887622	5.38766	0.0216766	0.259149
ENSG00000145451	GLRA3	1.96742	0.18375	7.1094	0.00854107	0.167626
ENSG00000124194	GDAP1L1	1.96672	2.85397	13.7125	0.000302305	0.0283228
ENSG00000197769	MAP1LC3C	1.96164	-1.60799	4.93255	0.0279098	0.290468
ENSG00000184916	JAG2	1.96035	-0.936185	7.56289	0.00671939	0.150234
ENSG00000115593	SMYD1	1.95986	-2.18744	1.45732	0.229327	0.612348
ENSG00000005961	ITGA2B	1.95952	-0.852252	4.35178	0.0387261	0.332376
ENSG00000185053	SGCZ	1.95714	-0.104538	5.54725	0.0198527	0.251784
ENSG00000259726	NA	1.95509	-1.27904	4.00823	0.0471482	0.35184
ENSG00000116745	RPE65	1.95475	-0.767482	3.82118	0.0525367	0.365113
ENSG00000196684	HSH2D	1.95083	-2.64009	2.07489	0.151902	0.534133
ENSG00000134160	TRPM1	1.95052	-1.48256	2.11229	0.148287	0.530699
ENSG00000167619	TMEM145	1.94938	-0.394801	6.86492	0.0097285	0.179466
ENSG00000225889	NA	1.94831	-0.989609	6.32919	0.012969	0.205274
ENSG00000181908	LOC100996455	1.94725	-2.07342	3.22809	0.0744716	0.417585
ENSG00000272983	NA	1.9433	-0.539075	3.1682	0.0771847	0.423438
ENSG00000173531	MST1	1.94229	-0.680583	4.52718	0.035056	0.320062
ENSG00000101298	SNPH	1.94219	0.21095	8.71109	0.00369115	0.11124
ENSG00000203985	LDLRAD1	1.94186	-2.83485	2.81644	0.0960036	0.456257
ENSG00000154237	LRRK1	1.94169	-1.58698	4.30328	0.0398111	0.336606
ENSG00000257743	MGAM2	1.94162	0.590661	4.22967	0.0415201	0.339311
ENSG00000165186	PTCHD1	1.94088	1.72402	19.8405	1.67312e-05	0.00456701
ENSG00000121653	MAPK8IP1	1.93936	2.03517	8.94317	0.00327454	0.105579
ENSG00000226210	LOC100288778	1.9335	0.0238196	4.35901	0.038567	0.33224
ENSG00000105379	ETFB	1.93337	1.71993	20.4635	1.25728e-05	0.00417264
ENSG00000157087	ATP2B2	1.93311	0.788241	11.1467	0.00107061	0.0585612
ENSG00000200312	NA	1.93228	-1.67778	0.559169	0.455809	0.777332
ENSG00000099260	PALMD	1.93154	0.51527	6.1558	0.0142437	0.214994
ENSG00000124839	RAB17	1.92967	-0.230213	5.65204	0.0187429	0.246588
ENSG00000228437	NA	1.92525	-5.6536	1.35789	0.246164	0.626251
ENSG00000118160	SLC8A2	1.92439	-0.706422	8.5573	0.00399697	0.116052
ENSG00000161036	LRWD1	1.92302	0.325744	5.03147	0.0264107	0.283839
ENSG00000127241	MASP1	1.92164	0.953243	11.5717	0.000866081	0.0534291
ENSG00000105669	COPE	1.92028	1.07399	3.14549	0.0782412	0.425091
ENSG00000118785	SPP1	1.91883	2.64235	12.7405	0.000486024	0.0379327
ENSG00000169738	DCXR	1.91666	0.902476	4.86415	0.0289986	0.294551
ENSG00000142327	RNPEPL1	1.91526	-0.804347	3.14914	0.0780705	0.425091
ENSG00000092295	TGM1	1.91425	-2.23918	3.21422	0.0750908	0.419127
ENSG00000173452	TMEM196	1.91046	1.30506	13.3937	0.000353067	0.0318615
ENSG00000168528	SERINC2	1.9104	-0.0438512	3.38302	0.0679214	0.403005
ENSG00000225756	DBH-AS1	1.9094	-2.97815	1.94276	0.165507	0.551674
ENSG00000152463	OLAH	1.90939	-5.10342	1.44406	0.23164	0.614107
ENSG00000104901	DKKL1	1.90696	-2.4077	2.35951	0.126705	0.503763
ENSG00000128683	GAD1	1.90566	2.84162	12.2672	0.000613576	0.0434331
ENSG00000100065	CARD10	1.90556	-1.07986	2.4561	0.119254	0.4923
ENSG00000196090	PTPRT	1.90504	3.53573	1.63119	0.203584	0.586891
ENSG00000241484	ARHGAP8	1.9049	-1.40243	4.3959	0.0377662	0.330379
ENSG00000171303	KCNK3	1.90476	0.502363	6.16264	0.014191	0.214994
ENSG00000231754	NA	1.90216	-1.71675	2.15359	0.144535	0.527612
ENSG00000187961	KLHL17	1.90105	-0.96171	2.69642	0.102746	0.466458
ENSG00000176601	MAP3K19	1.90009	-0.387032	2.81417	0.0955944	0.456257
ENSG00000213152	NA	1.89864	-2.6885	2.80183	0.0963177	0.456422
ENSG00000156076	WIF1	1.89781	-1.15795	6.51113	0.0117583	0.195248
ENSG00000166862	CACNG2	1.89353	-2.38509	1.77048	0.186034	0.570949
ENSG00000108679	LGALS3BP	1.89283	2.70506	9.83204	0.00207762	0.0834741
ENSG00000012211	PRICKLE3	1.89148	-2.51229	2.66101	0.105011	0.469863
ENSG00000185633	NDUFA4L2	1.89099	-2.17857	1.81117	0.180474	0.565836
ENSG00000249661	NA	1.89055	-2.64338	2.55035	0.112452	0.482361
ENSG00000124493	GRM4	1.8903	0.00693828	3.60014	0.0597674	0.382457
ENSG00000164398	ACSL6	1.88967	0.308692	13.2403	0.000380499	0.0329339
ENSG00000261371	PECAM1	1.88896	-1.23644	3.57456	0.0606711	0.383753
ENSG00000173110	HSPA6	1.88644	1.36742	2.24717	0.136038	0.518346
ENSG00000162572	SCNN1D	1.88629	-2.35817	2.96331	0.0873114	0.440006
ENSG00000205583	NA	1.88422	-1.38449	6.13461	0.0144081	0.216136
ENSG00000125652	ALKBH7	1.88202	-0.226323	3.05209	0.0827557	0.432398
ENSG00000084636	COL16A1	1.88133	0.0901504	4.81634	0.0297861	0.299057
ENSG00000100258	LMF2	1.88018	-0.224703	3.35974	0.0688648	0.40518
ENSG00000184347	SLIT3	1.87838	2.50035	18.0687	3.8015e-05	0.00830561
ENSG00000155269	GPR78	1.87828	-2.66868	1.63972	0.202413	0.585264
ENSG00000249362	NA	1.8754	-3.07039	3.74919e-08	0.999846	0.99994
ENSG00000166925	TSC22D4	1.87469	-1.08422	3.28228	0.072106	0.41372
ENSG00000160957	RECQL4	1.87321	0.218445	2.60574	0.108657	0.47567
ENSG00000185101	ANO9	1.87225	-1.16566	3.0676	0.0819868	0.431921
ENSG00000163254	CRYGC	1.87136	-3.62195	2.1609e-08	0.999883	0.99994
ENSG00000130475	FCHO1	1.87118	0.0857609	5.56141	0.0196988	0.250997
ENSG00000276591	NA	1.87075	-3.15011	0.207858	0.649175	0.879463
ENSG00000110799	VWF	1.87074	-0.342413	2.97113	0.0868989	0.439099
ENSG00000196954	CASP4	1.87073	-2.00939	1.80732	0.180934	0.566068
ENSG00000162337	LRP5	1.8704	0.945661	3.33646	0.0698217	0.40789
ENSG00000165233	CARD19	1.86934	-0.302921	5.52783	0.0200657	0.253266
ENSG00000051523	CYBA	1.86673	-0.693114	2.02108	0.157282	0.542109
ENSG00000174917	C19orf70	1.86609	-0.411877	3.58697	0.0602307	0.383564
ENSG00000198848	CES1	1.86609	-1.36628	2.51012	0.115301	0.486428
ENSG00000176058	TPRN	1.86412	-1.15583	3.64686	0.0581546	0.377695
ENSG00000204767	FAM196B	1.86312	-2.07165	2.9763	0.086628	0.438791
ENSG00000103249	CLCN7	1.86099	0.995908	7.27941	0.00780464	0.160375
ENSG00000100241	SBF1	1.85959	3.03414	4.37313	0.0382584	0.331423
ENSG00000075891	PAX2	1.85721	0.131354	3.00873	0.0849471	0.435906
ENSG00000137880	GCHFR	1.85409	-1.48995	4.15355	0.0433695	0.343734
ENSG00000264589	MAPT-AS1	1.85362	-2.8811	1.3716	0.243462	0.624033
ENSG00000158815	FGF17	1.85204	-1.36262	3.1782	0.0767241	0.422561
ENSG00000105227	PRX	1.8513	-0.606474	2.70494	0.102209	0.466209
ENSG00000087128	TMPRSS11E	1.85106	-2.29625	2.1867	0.141459	0.525096
ENSG00000131203	IDO1	1.84884	0.533183	3.63395	0.0589331	0.379397
ENSG00000115255	REEP6	1.84621	-2.18185	2.73271	0.100481	0.462821
ENSG00000162599	NFIA	1.84555	3.51818	25.4502	1.34078e-06	0.00102028
ENSG00000167861	HID1	1.8451	0.88218	5.69076	0.0183495	0.245124
ENSG00000233922	LINC01694	1.84477	-1.92869	2.60312	0.108833	0.475692
ENSG00000147246	HTR2C	1.84375	1.53416	7.56264	0.00672026	0.150234
ENSG00000125656	CLPP	1.84299	0.0204367	3.74685	0.0548577	0.369556
ENSG00000162591	MEGF6	1.84221	0.0841921	2.83367	0.094464	0.453522
ENSG00000105520	PLPPR2	1.83935	1.05186	13.6883	0.000305878	0.0285012
ENSG00000105642	KCNN1	1.83838	0.101274	6.69788	0.0106373	0.185725
ENSG00000122584	NXPH1	1.83832	0.387851	8.59127	0.00392724	0.114941
ENSG00000213023	SYT3	1.83686	-1.0529	2.19274	0.140837	0.524493
ENSG00000130707	ASS1	1.83684	2.57639	10.0981	0.00181511	0.0794268
ENSG00000103740	ACSBG1	1.83665	-1.4547	3.71416	0.0559129	0.373246
ENSG00000125462	C1orf61	1.83568	2.92609	7.51768	0.0068814	0.151598
ENSG00000183751	TBL3	1.83564	0.160059	3.21294	0.0751481	0.419191
ENSG00000127580	WDR24	1.83514	-0.539622	3.31221	0.0708342	0.410681
ENSG00000198113	TOR4A	1.83482	-1.64448	2.92121	0.0895667	0.443655
ENSG00000168309	FAM107A	1.83457	0.359996	5.35444	0.0220779	0.261146
ENSG00000198133	TMEM229B	1.83417	-0.970434	6.2654	0.0134235	0.208287
ENSG00000109063	MYH3	1.83351	2.66706	6.88702	0.00961446	0.178516
ENSG00000010310	GIPR	1.83319	-2.30522	3.64047	0.0583724	0.377695
ENSG00000188162	OTOG	1.83247	-2.54216	2.6186	0.107907	0.474441
ENSG00000101327	PDYN	1.83202	1.00725	7.18247	0.00821608	0.163276
ENSG00000148288	GBGT1	1.83171	-1.09458	5.03261	0.026394	0.283839
ENSG00000111262	KCNA1	1.82911	-0.223504	7.62423	0.00650584	0.147885
ENSG00000187398	LUZP2	1.82848	1.94966	26.1369	9.91474e-07	0.000854479
ENSG00000261226	NA	1.82814	-3.58611	1.41335	0.236564	0.618523
ENSG00000124302	CHST8	1.82766	0.138392	3.24781	0.0736011	0.416205
ENSG00000124749	COL21A1	1.82727	1.33137	16.6007	7.57484e-05	0.0128092
ENSG00000143816	WNT9A	1.82721	-1.85416	4.29759	0.0399405	0.336908
ENSG00000152669	CCNO	1.82669	-2.87391	1.91238	0.16883	0.555065
ENSG00000197467	COL13A1	1.82656	0.232826	10.0898	0.0018227	0.0794268
ENSG00000259120	SMIM6	1.82579	-0.863181	3.37974	0.0680535	0.403138
ENSG00000203772	SPRN	1.82278	-1.97168	2.20644	0.139612	0.522695
ENSG00000103056	SMPD3	1.82215	0.953622	7.19017	0.0081826	0.162787
ENSG00000115268	RPS15	1.81871	3.72674	2.30932	0.130783	0.511766
ENSG00000167468	GPX4	1.81784	3.15003	5.15083	0.0247138	0.27585
ENSG00000172803	SNX32	1.81742	-0.801986	3.76353	0.0543272	0.367793
ENSG00000168702	LRP1B	1.81693	4.77041	18.4128	3.23839e-05	0.0075824
ENSG00000182154	MRPL41	1.81684	-0.667517	2.15506	0.144272	0.527563
ENSG00000215196	BASP1-AS1	1.81581	-0.931097	5.48748	0.0205162	0.254113
ENSG00000128274	A4GALT	1.81549	-2.74051	1.89663	0.170584	0.555404
ENSG00000183644	C11orf88	1.81353	-1.76771	1.65294	0.200614	0.583595
ENSG00000126254	RBM42	1.81229	0.517231	3.25714	0.073193	0.415482
ENSG00000169856	ONECUT1	1.81206	3.30868	30.9007	1.27038e-07	0.000210917
ENSG00000099860	GADD45B	1.81195	0.310782	10.0242	0.00188438	0.0799451
ENSG00000253507	NA	1.81187	1.6779	3.89778	0.0505088	0.359809
ENSG00000169894	MUC3A	1.81088	-0.460973	2.87144	0.0923158	0.44944
ENSG00000008710	PKD1	1.81084	1.33696	4.80436	0.029987	0.300221
ENSG00000079313	REXO1	1.80882	-0.435006	5.52716	0.0200731	0.253266
ENSG00000184908	CLCNKB	1.80835	-2.33731	2.67594	0.10405	0.469292
ENSG00000107821	KAZALD1	1.8078	-0.76644	4.79695	0.030112	0.300676
ENSG00000159214	CCDC24	1.80765	-0.714732	4.63222	0.0330361	0.312126
ENSG00000106483	SFRP4	1.80663	-1.94227	2.18559	0.141482	0.525096
ENSG00000112559	MDFI	1.80595	0.842957	3.24209	0.0738527	0.416931
ENSG00000176153	GPX2	1.80567	-1.54272	2.76015	0.0988051	0.460887
ENSG00000161958	FGF11	1.805	-0.250109	6.18747	0.0140014	0.213599
ENSG00000188828	GLRA4	1.80475	-3.21415	1.84091	0.177034	0.562486
ENSG00000049089	COL9A2	1.80419	0.321914	6.27575	0.0133487	0.207655
ENSG00000119138	KLF9	1.80385	2.29717	13.1154	0.000404451	0.0345902
ENSG00000137265	IRF4	1.80318	-1.28341	3.27153	0.0725687	0.414386
ENSG00000176945	MUC20	1.79991	-2.53557	2.06954	0.152427	0.535341
ENSG00000214922	HLA-F-AS1	1.79638	-2.52569	2.07379	0.15212	0.534681
ENSG00000168394	TAP1	1.79572	1.01588	6.72526	0.0104824	0.183832
ENSG00000102981	PARD6A	1.79416	-0.855894	3.15362	0.0778614	0.425091
ENSG00000135374	ELF5	1.79335	-2.2295	2.12888	0.146792	0.529645
ENSG00000164638	SLC29A4	1.79203	0.691049	4.76702	0.0306222	0.301977
ENSG00000138028	CGREF1	1.78712	-0.0652819	11.107	0.0010921	0.0590088
ENSG00000105617	LENG1	1.78553	-1.76864	2.87045	0.0923718	0.449503
ENSG00000024422	EHD2	1.78528	-2.34341	2.09933	0.149528	0.531918
ENSG00000065618	COL17A1	1.78353	-1.17027	2.79063	0.0969791	0.456827
ENSG00000108576	SLC6A4	1.78305	-1.44679	3.40264	0.0671375	0.401233
ENSG00000064195	DLX3	1.77916	-2.53409	2.43263	0.121019	0.494334
ENSG00000128965	CHAC1	1.77799	0.24364	5.42738	0.0212068	0.256833
ENSG00000270441	NA	1.77795	-0.52197	6.03793	0.0151841	0.22238
ENSG00000177595	PIDD1	1.77753	-1.09659	1.9426	0.165525	0.551674
ENSG00000235173	HGH1	1.777	0.229242	4.3361	0.0390733	0.333924
ENSG00000198547	NA	1.77633	-1.75928	2.79672	0.0966187	0.45677
ENSG00000258839	MC1R	1.77566	-2.37528	2.6593	0.105121	0.469863
ENSG00000188760	TMEM198	1.77481	0.16768	3.79994	0.053189	0.366202
ENSG00000186635	ARAP1	1.77463	2.13394	9.2901	0.00273989	0.0979228
ENSG00000166825	ANPEP	1.77344	0.403135	3.02684	0.0840245	0.434615
ENSG00000268027	NA	1.77197	-1.91841	1.85375	0.175464	0.561209
ENSG00000167281	RBFOX3	1.77119	-0.304563	6.35009	0.0128236	0.204875
ENSG00000254815	LOC692247	1.7711	-1.70784	2.05254	0.154111	0.53702
ENSG00000159069	FBXW5	1.7681	0.984076	1.82546	0.178774	0.564047
ENSG00000050767	COL23A1	1.76576	-1.0504	3.50533	0.0631905	0.390409
ENSG00000075290	WNT8B	1.76534	2.38169	6.41245	0.0123996	0.201039
ENSG00000197953	AADACL2	1.76327	-4.28434	2.57012e-08	0.999873	0.99994
ENSG00000113578	FGF1	1.76259	-1.60779	2.95066	0.0879822	0.441434
ENSG00000196218	RYR1	1.7597	0.640995	6.53286	0.0116218	0.194605
ENSG00000011347	SYT7	1.75836	1.97747	13.0146	0.000424902	0.0357603
ENSG00000006210	CX3CL1	1.757	-0.710423	4.46139	0.0363876	0.32512
ENSG00000186654	PRR5	1.75571	-1.41805	3.37949	0.0680637	0.403138
ENSG00000231925	TAPBP	1.75466	1.51757	9.14648	0.00294941	0.100871
ENSG00000132329	RAMP1	1.75129	-2.59931	1.46331	0.228378	0.612179
ENSG00000174938	SEZ6L2	1.74958	2.3091	4.17737	0.0427817	0.342333
ENSG00000120907	ADRA1A	1.74944	0.663974	7.17362	0.00825478	0.163866
ENSG00000169550	MUC15	1.74796	-0.522953	2.01427	0.157977	0.542856
ENSG00000230426	NA	1.74694	-1.91571	0.768158	0.382487	0.728936
ENSG00000261478	NA	1.74692	-3.17413	4.18752e-08	0.999837	0.99994
ENSG00000163840	DTX3L	1.74582	2.72325	14.8047	0.000178311	0.0207659
ENSG00000261236	BOP1	1.7443	0.47955	2.25057	0.135744	0.518178
ENSG00000166407	LMO1	1.74399	-1.65372	2.93869	0.0886227	0.442843
ENSG00000052344	PRSS8	1.74295	0.510181	3.18219	0.0765416	0.422345
ENSG00000136944	LMX1B	1.74291	2.49891	4.61775	0.0333069	0.314034
ENSG00000153292	ADGRF1	1.74242	-2.7355	1.61301	0.20631	0.5904
ENSG00000162344	FGF19	1.74181	0.670934	14.5214	0.00020436	0.0228971
ENSG00000141524	TMC6	1.7409	-0.173137	4.93724	0.0278368	0.290468
ENSG00000083838	ZNF446	1.73901	-0.0362039	3.77183	0.0540657	0.367611
ENSG00000130255	RPL36	1.73812	4.10003	2.10118	0.14935	0.531899
ENSG00000120457	KCNJ5	1.73812	0.305004	3.98869	0.0477926	0.353088
ENSG00000280234	NA	1.73804	0.0841258	11.1771	0.00105445	0.0583559
ENSG00000089847	ANKRD24	1.73734	-2.35627	1.89422	0.170853	0.555404
ENSG00000174145	NWD2	1.73714	1.71216	7.87156	0.00571347	0.139685
ENSG00000105088	OLFM2	1.73712	1.54088	6.73764	0.0104133	0.183039
ENSG00000103266	STUB1	1.7369	1.16826	3.28315	0.0720687	0.41372
ENSG00000108509	CAMTA2	1.73241	0.562754	5.49211	0.020464	0.253895
ENSG00000107736	CDH23	1.7321	0.561612	6.23571	0.0136407	0.210406
ENSG00000147256	ARHGAP36	1.72877	0.63043	7.24038	0.00796768	0.161991
ENSG00000263528	IKBKE	1.72805	-0.55922	3.3712	0.0683984	0.403736
ENSG00000142684	ZNF593	1.72649	-0.629772	3.22078	0.0747973	0.418355
ENSG00000280660	NA	1.72592	0.353184	4.29275	0.0400509	0.337229
ENSG00000228863	NA	1.72352	-3.64535	1.53322	0.218033	0.601342
ENSG00000175832	ETV4	1.72345	2.62521	7.94687	0.00549255	0.1376
ENSG00000162631	NTNG1	1.72336	2.36521	24.4859	2.05364e-06	0.00125019
ENSG00000185924	RTN4RL1	1.72245	-1.46774	2.79132	0.0969382	0.456827
ENSG00000068137	PLEKHH3	1.72221	-0.436634	5.29865	0.0227694	0.266051
ENSG00000187017	ESPN	1.72017	-2.48129	1.8151	0.180004	0.565335
ENSG00000228598	MACC1-AS1	1.71858	-2.51632	1.38225	0.242265	0.623225
ENSG00000261221	ZNF865	1.71837	-2.38255	1.60291	0.207526	0.591733
ENSG00000262454	NA	1.71661	-1.45771	3.6968	0.0564822	0.373887
ENSG00000124092	CTCFL	1.71417	2.09653	2.97522	0.0866843	0.438791
ENSG00000125931	CITED1	1.71406	-1.74882	3.79645	0.0532969	0.366202
ENSG00000066248	NGEF	1.71395	-0.287162	4.37752	0.038163	0.331313
ENSG00000149927	DOC2A	1.71365	-1.92372	3.18632	0.0763525	0.42217
ENSG00000204347	BTBD17	1.71349	-1.82394	2.12011	0.147543	0.529802
ENSG00000183317	EPHA10	1.71167	-1.11299	2.92251	0.0894964	0.443598
ENSG00000203279	NA	1.71118	-1.435	3.2655	0.0728297	0.414875
ENSG00000136717	BIN1	1.70986	2.47457	5.52372	0.0201112	0.253304
ENSG00000078814	MYH7B	1.70967	-3.55998	1.38489	0.241202	0.622741
ENSG00000183395	PMCH	1.70796	-1.39359	1.95502	0.164416	0.549649
ENSG00000255769	NA	1.70665	1.65207	5.48768	0.020514	0.254113
ENSG00000080166	DCT	1.70453	3.74339	9.85005	0.00205868	0.0830729
ENSG00000178209	PLEC	1.7036	1.97972	3.07658	0.0815454	0.431462
ENSG00000151224	MAT1A	1.70232	-1.77663	1.47013	0.227401	0.61146
ENSG00000170419	VSTM2A	1.70197	3.12195	7.93371	0.00553051	0.137983
ENSG00000086967	MYBPC2	1.70194	-1.55492	1.93347	0.166515	0.552761
ENSG00000132879	FBXO44	1.70117	1.1061	8.67216	0.0037662	0.112206
ENSG00000169976	SF3B5	1.70074	2.39959	3.76376	0.0543202	0.367793
ENSG00000123143	PKN1	1.69892	2.58396	3.47407	0.0643648	0.393932
ENSG00000119227	PIGZ	1.69884	-1.53874	4.35512	0.0386524	0.332376
ENSG00000171219	CDC42BPG	1.69846	-0.959916	3.50806	0.0630891	0.39038
ENSG00000187621	TCL6	1.69785	-3.97667	1.81015	0.180719	0.565856
ENSG00000225156	NA	1.69775	0.661814	3.84595	0.0517868	0.363483
ENSG00000215861	LOC653513	1.69436	-1.25073	4.2542	0.0409421	0.337926
ENSG00000107281	NPDC1	1.6936	0.148907	2.68333	0.103577	0.468758
ENSG00000165731	RET	1.68994	2.48642	10.5052	0.0014775	0.0713852
ENSG00000213928	IRF9	1.68655	-1.19108	5.12642	0.0250512	0.277193
ENSG00000179832	MROH1	1.68614	0.237551	4.2585	0.0408417	0.337926
ENSG00000105701	FKBP8	1.68521	2.71948	3.30596	0.071098	0.411427
ENSG00000186301	NA	1.68461	-1.39238	2.95711	0.0876395	0.440642
ENSG00000213398	LCAT	1.68379	-2.18968	3.02806	0.0839624	0.434615
ENSG00000006283	CACNA1G	1.6822	0.494045	7.73214	0.00614703	0.143595
ENSG00000240065	PSMB9	1.67834	-2.8158	1.61346	0.206045	0.590262
ENSG00000105619	TFPT	1.67792	-0.671789	2.36247	0.12647	0.503354
ENSG00000167136	ENDOG	1.67774	-0.283687	3.47788	0.0642203	0.39384
ENSG00000260614	NA	1.67734	-0.0884491	4.75277	0.0308683	0.302674
ENSG00000125912	NCLN	1.67519	0.40719	3.56547	0.0609954	0.384654
ENSG00000142632	ARHGEF19	1.67494	1.27361	6.40581	0.012444	0.20112
ENSG00000223715	LINC01208	1.67393	-2.47228	1.83947	0.177127	0.562683
ENSG00000138646	HERC5	1.67305	2.52688	6.65403	0.0108901	0.187623
ENSG00000125730	C3	1.66979	0.93018	3.40908	0.0668822	0.400783
ENSG00000206532	NA	1.66918	2.83269	2.00228	0.159212	0.544111
ENSG00000130822	PNCK	1.66827	-0.544455	3.52784	0.0623591	0.388412
ENSG00000121905	HPCA	1.66608	-1.96031	1.92336	0.16762	0.553794
ENSG00000106268	NUDT1	1.66459	0.185647	5.68287	0.0184289	0.245133
ENSG00000039523	RIPOR1	1.66415	1.4476	6.58765	0.0112848	0.191716
ENSG00000089327	FXYD5	1.66231	1.29819	3.20358	0.075569	0.420127
ENSG00000130590	SAMD10	1.66206	-1.89449	2.44077	0.120403	0.493757
ENSG00000155886	SLC24A2	1.66062	1.08296	9.54271	0.00240773	0.0896395
ENSG00000133519	NA	1.65919	-0.097615	6.00397	0.0154669	0.224007
ENSG00000166770	ZNF667-AS1	1.65858	0.976925	0.513168	0.474925	0.786818
ENSG00000102890	ELMO3	1.65804	-2.31682	1.58969	0.2094	0.593295
ENSG00000206190	ATP10A	1.65759	-1.69448	3.2388	0.0739977	0.417077
ENSG00000144229	THSD7B	1.65649	2.50001	25.0964	1.56734e-06	0.00110093
ENSG00000127324	TSPAN8	1.65622	-0.457385	2.83261	0.094525	0.453569
ENSG00000124507	PACSIN1	1.65597	-1.81871	2.70663	0.102103	0.466209
ENSG00000131477	RAMP2	1.65566	-0.796906	7.32395	0.00762278	0.158199
ENSG00000086159	AQP6	1.65511	-2.84576	1.46002	0.228899	0.612348
ENSG00000205593	DENND6B	1.65389	0.491481	3.66187	0.0576463	0.376349
ENSG00000197177	ADGRA1	1.65369	-1.61059	2.9727	0.0868169	0.438987
ENSG00000162728	KCNJ9	1.65219	-0.157037	4.47504	0.036107	0.323572
ENSG00000181804	SLC9A9	1.65009	-0.626917	7.74074	0.00611933	0.143595
ENSG00000184271	POU6F1	1.6475	1.29706	8.99029	0.00319604	0.104792
ENSG00000105649	RAB3A	1.64588	1.5878	4.06108	0.0457349	0.348459
ENSG00000132003	ZSWIM4	1.64505	0.682398	3.57714	0.060579	0.383753
ENSG00000174775	HRAS	1.64375	0.554021	2.4929	0.116545	0.488623
ENSG00000179899	NA	1.64363	-0.369671	4.50095	0.0355807	0.3218
ENSG00000186868	MAPT	1.64307	4.71618	15.9257	0.000104323	0.0154899
ENSG00000229807	XIST	1.64287	4.36075	2.36772	0.126052	0.502463
ENSG00000198670	LPA	1.6424	-3.11185	1.26903	0.261813	0.640992
ENSG00000076864	RAP1GAP	1.64221	0.288969	8.03316	0.00525019	0.13373
ENSG00000184845	DRD1	1.64202	-1.44022	2.89665	0.090912	0.447014
ENSG00000185960	SHOX	1.64149	-1.73937	1.69166	0.195451	0.577686
ENSG00000167680	SEMA6B	1.63977	0.46512	2.73641	0.100253	0.462589
ENSG00000171094	ALK	1.63834	1.14498	6.08823	0.0147752	0.219247
ENSG00000088726	TMEM40	1.6378	-2.82821	1.33338	0.25011	0.629948
ENSG00000079462	PAFAH1B3	1.63675	2.39802	3.38947	0.0676626	0.402735
ENSG00000162032	SPSB3	1.63567	0.444273	3.72787	0.0554677	0.371557
ENSG00000257185	LINC02293	1.63289	-3.16395	1.81151	0.180433	0.565805
ENSG00000170485	NPAS2	1.63172	-0.89462	5.37503	0.0218283	0.25941
ENSG00000222078	NA	1.63172	-2.71052	1.98249	0.161274	0.546039
ENSG00000196557	CACNA1H	1.62848	2.03474	4.95507	0.0275608	0.288119
ENSG00000109511	ANXA10	1.62754	-0.260757	1.04379	0.309021	0.676211
ENSG00000111676	ATN1	1.62722	2.34284	5.85189	0.0168024	0.234964
ENSG00000167654	ATCAY	1.62604	4.2453	11.8378	0.000758847	0.0505392
ENSG00000132004	FBXW9	1.62551	-0.126937	2.59412	0.109441	0.476492
ENSG00000141994	DUS3L	1.62425	-0.718247	2.54456	0.112857	0.48258
ENSG00000182871	COL18A1	1.62374	2.7849	3.00093	0.0853482	0.436181
ENSG00000143632	ACTA1	1.62282	-1.58821	1.86593	0.174062	0.558679
ENSG00000092051	JPH4	1.6221	2.4666	17.9177	4.07917e-05	0.00856297
ENSG00000166448	TMEM130	1.62174	0.647643	8.81281	0.00350222	0.10923
ENSG00000158874	APOA2	1.6217	-0.348437	3.08031	0.0813627	0.431362
ENSG00000012171	SEMA3B	1.6206	-1.37826	3.27053	0.0726117	0.414409
ENSG00000173581	CCDC106	1.61704	-1.46326	1.44643	0.231066	0.613456
ENSG00000160326	SLC2A6	1.61684	0.00648217	3.86244	0.0512939	0.361831
ENSG00000271755	NA	1.61657	-0.754484	5.70933	0.0181638	0.243558
ENSG00000185664	PMEL	1.61646	4.86196	16.951	6.42073e-05	0.0119655
ENSG00000115468	EFHD1	1.61636	-0.0813089	5.6896	0.0183611	0.245124
ENSG00000203900	LOC100130587	1.61635	-3.42452	1.65573	0.200474	0.58356
ENSG00000187889	FYB2	1.61619	-0.242552	3.3839	0.0678859	0.403005
ENSG00000132821	VSTM2L	1.61567	1.58733	2.11	0.148505	0.531023
ENSG00000172137	CALB2	1.61558	0.893954	8.60346	0.00390253	0.114504
ENSG00000179091	CYC1	1.61545	2.92242	3.40981	0.0668533	0.400783
ENSG00000089169	RPH3A	1.61508	0.666549	3.6563	0.0578344	0.376956
ENSG00000106633	GCK	1.61184	-1.16984	2.66553	0.104719	0.469766
ENSG00000143590	EFNA3	1.61181	-0.0589389	6.76464	0.0102639	0.183039
ENSG00000160685	ZBTB7B	1.61172	0.0253568	4.40017	0.0376747	0.330001
ENSG00000087510	TFAP2C	1.61107	2.15264	8.92013	0.00331365	0.10617
ENSG00000198910	L1CAM	1.61008	3.94901	8.54698	0.0040184	0.11612
ENSG00000259017	NA	1.60937	-3.38712	1.46855	0.227665	0.61166
ENSG00000206077	ZDHHC11B	1.60897	0.340207	7.98156	0.00539375	0.135871
ENSG00000183287	CCBE1	1.60865	2.72265	21.922	6.47594e-06	0.00288464
ENSG00000126464	PRR12	1.60694	0.269073	3.08272	0.0812445	0.431362
ENSG00000243279	PRAF2	1.6058	-1.00024	2.8056	0.0960963	0.456257
ENSG00000130711	PRDM12	1.60538	-2.13055	1.48323	0.225252	0.609088
ENSG00000236502	SIX3-AS1	1.60504	-0.501797	2.06302	0.15307	0.535773
ENSG00000162670	BRINP3	1.60449	2.57324	8.74661	0.00362401	0.111113
ENSG00000276445	NA	1.60327	-2.08853	2.70716	0.10207	0.466209
ENSG00000249937	NA	1.60211	-2.148	1.53995	0.216751	0.600129
ENSG00000149403	GRIK4	1.60201	0.145181	5.66243	0.0186365	0.246215
ENSG00000162931	TRIM17	1.60078	-1.31108	4.2241	0.0416526	0.339311
ENSG00000204889	KRT40	1.60001	-3.19805	0.400038	0.52815	0.818326
ENSG00000090402	SI	1.59926	0.441618	1.4835	0.225326	0.609198
ENSG00000197506	SLC28A3	1.59898	-2.31126	1.50759	0.221501	0.604516
ENSG00000128185	DGCR6L	1.59794	-0.0031897	1.41265	0.236565	0.618523
ENSG00000148803	FUOM	1.59535	-1.55383	1.79676	0.182206	0.567449
ENSG00000026559	KCNG1	1.59106	-0.561024	7.95474	0.00546996	0.137222
ENSG00000196169	KIF19	1.58983	-1.74117	1.61245	0.206306	0.5904
ENSG00000064545	TMEM161A	1.58924	-0.188196	3.65747	0.0577948	0.376951
ENSG00000129951	PLPPR3	1.58886	0.696123	4.1041	0.0446178	0.345938
ENSG00000278272	HIST1H3C	1.58599	1.54495	1.49848	0.222895	0.606214
ENSG00000076201	PTPN23	1.58509	1.95525	3.43258	0.0659598	0.398785
ENSG00000077522	ACTN2	1.58497	0.113812	4.11295	0.0443916	0.345609
ENSG00000124216	SNAI1	1.58297	-1.05784	2.81252	0.0956908	0.456257
ENSG00000224959	NA	1.58278	-2.79097	1.54484	0.215909	0.599128
ENSG00000141873	SLC39A3	1.58102	-0.107894	6.13973	0.0143682	0.216136
ENSG00000183876	ARSI	1.58039	-2.04887	1.74988	0.187979	0.571757
ENSG00000140090	SLC24A4	1.57989	0.185687	4.84276	0.0293482	0.29646
ENSG00000099821	POLRMT	1.57957	0.759467	2.62467	0.107393	0.473975
ENSG00000125084	WNT1	1.57908	-3.55661	3.08064e-08	0.99986	0.99994
ENSG00000170801	HTRA3	1.57897	-1.64651	2.46138	0.118861	0.491902
ENSG00000140848	CPNE2	1.57692	1.8093	11.7185	0.000805123	0.0515929
ENSG00000145242	EPHA5	1.57658	2.96004	9.90577	0.00200118	0.0821683
ENSG00000068079	IFI35	1.57615	-2.24949	1.55254	0.214775	0.599084
ENSG00000269054	LOC105372483	1.57498	-2.72812	1.78932	0.183108	0.56805
ENSG00000151952	TMEM132D	1.5722	0.936934	2.92218	0.0895142	0.443598
ENSG00000168530	MYL1	1.57188	0.786223	1.18551	0.278153	0.654627
ENSG00000187840	EIF4EBP1	1.57167	1.81915	2.9657	0.0871849	0.43985
ENSG00000225581	TRIM53AP	1.57083	-5.77999	0.268652	0.605529	0.858937
ENSG00000128482	RNF112	1.56772	-0.738173	4.52057	0.0351875	0.320513
ENSG00000080031	PTPRH	1.56735	1.07027	7.14671	0.0083735	0.165146
ENSG00000168546	GFRA2	1.56633	0.99874	7.88111	0.00568497	0.139362
ENSG00000140092	FBLN5	1.56586	-0.784474	5.48685	0.0205233	0.254113
ENSG00000266094	RASSF5	1.56476	0.189617	10.1659	0.00175383	0.0786981
ENSG00000125534	PPDPF	1.56445	-0.194276	1.93496	0.166353	0.552761
ENSG00000162426	SLC45A1	1.56389	-2.08386	1.32879	0.250921	0.630254
ENSG00000125804	FAM182A	1.56302	-1.10968	3.5692	0.060862	0.384211
ENSG00000071894	CPSF1	1.56076	1.97802	2.46318	0.118727	0.491902
ENSG00000276141	NA	1.55994	-1.15256	3.54872	0.0615984	0.386895
ENSG00000136235	GPNMB	1.55802	0.476292	4.9107	0.028253	0.291302
ENSG00000159840	ZYX	1.55721	2.0288	3.8475	0.0517402	0.363435
ENSG00000186174	BCL9L	1.55664	0.857239	4.01891	0.046859	0.351164
ENSG00000154783	FGD5	1.55607	1.77297	5.61152	0.0191641	0.248396
ENSG00000081248	CACNA1S	1.55534	-3.27104	1.07701	0.3011	0.672169
ENSG00000006282	SPATA20	1.55302	1.16227	4.03946	0.0463076	0.349903
ENSG00000123700	KCNJ2	1.55206	1.58554	13.3629	0.000358401	0.0320856
ENSG00000224186	NA	1.55195	-2.88982	1.42907	0.233872	0.616273
ENSG00000102924	CBLN1	1.55146	2.66381	13.9059	0.000275206	0.0264531
ENSG00000110711	AIP	1.55111	1.4572	1.73812	0.189461	0.572394
ENSG00000133027	PEMT	1.5492	-0.67053	2.44378	0.120176	0.493694
ENSG00000090971	NAT14	1.54869	1.24236	2.52796	0.114028	0.484235
ENSG00000112599	GUCA1B	1.5482	-2.21762	2.30221	0.131372	0.512364
ENSG00000272636	DOC2B	1.54783	2.11816	7.58447	0.00664344	0.14942
ENSG00000162188	GNG3	1.54745	2.19672	6.24937	0.0135403	0.209609
ENSG00000196972	SMIM10L2B	1.54737	0.326609	7.96583	0.00543831	0.136616
ENSG00000167972	ABCA3	1.54737	2.26952	5.44497	0.0210022	0.256607
ENSG00000101098	RIMS4	1.5472	2.34102	7.54451	0.00678476	0.150559
ENSG00000176531	PHLDB3	1.54689	-1.98109	1.9125	0.168817	0.555065
ENSG00000261786	NA	1.54681	0.252177	6.41794	0.012363	0.200945
ENSG00000126522	ASL	1.5464	-1.01786	2.44702	0.119933	0.493209
ENSG00000255192	NA	1.54601	-1.79883	1.42397	0.234705	0.616839
ENSG00000168061	SAC3D1	1.54558	-0.951353	2.10471	0.149012	0.531722
ENSG00000214456	PLIN5	1.54316	-1.86321	2.98127	0.0863681	0.43815
ENSG00000103363	ELOB	1.54224	2.37551	2.04569	0.154794	0.538308
ENSG00000177380	PPFIA3	1.54094	1.1945	4.6832	0.0321004	0.307743
ENSG00000063660	GPC1	1.54027	1.23853	3.3991	0.0672782	0.401405
ENSG00000175591	P2RY2	1.53991	-2.64684	1.50639	0.221685	0.604516
ENSG00000241112	NA	1.53915	-2.40737	1.36175	0.245155	0.625215
ENSG00000138650	PCDH10	1.53797	3.32319	19.8805	1.64271e-05	0.00456701
ENSG00000169733	RFNG	1.53736	-0.0180691	2.94614	0.0882234	0.441745
ENSG00000154478	GPR26	1.53603	-0.722034	2.06258	0.153113	0.535773
ENSG00000125458	NT5C	1.53532	0.868625	3.92468	0.0494782	0.357506
ENSG00000170412	GPRC5C	1.53511	0.602422	2.43319	0.120976	0.494334
ENSG00000110328	GALNT18	1.53501	0.838734	12.4991	0.000547294	0.0407969
ENSG00000163220	S100A9	1.53335	0.34294	1.2315	0.268958	0.645587
ENSG00000197444	OGDHL	1.5323	0.880495	8.25882	0.0046672	0.126384
ENSG00000278932	NA	1.53217	-2.11935	0.917699	0.339863	0.699156
ENSG00000165716	FAM69B	1.5305	1.54272	4.05985	0.0457674	0.348561
ENSG00000187783	TMEM72	1.52808	-2.52052	2.09731	0.149723	0.532325
ENSG00000166145	SPINT1	1.52752	2.33152	5.12235	0.025108	0.277193
ENSG00000133315	MACROD1	1.52674	-0.141868	6.65318	0.0108951	0.187623
ENSG00000108387	2004-09-01	1.52614	0.670368	10.8464	0.00124445	0.0645665
ENSG00000137628	DDX60	1.52445	3.3407	8.72273	0.00366901	0.11124
ENSG00000153406	NMRAL1	1.52361	1.32626	6.02042	0.0153293	0.223406
ENSG00000177666	PNPLA2	1.52323	-0.657504	2.19029	0.141058	0.524677
ENSG00000274090	NA	1.52302	-0.384226	2.15809	0.145283	0.528072
ENSG00000174482	LINGO2	1.52161	1.85471	21.3148	8.52851e-06	0.00342054
ENSG00000158863	FAM160B2	1.52127	0.626793	5.5265	0.0200804	0.253266
ENSG00000254277	NA	1.52086	1.56526	3.01743	0.0845027	0.435564
ENSG00000135063	FAM189A2	1.52069	-0.173322	3.49424	0.0636044	0.391905
ENSG00000172354	GNB2	1.52059	2.74097	2.73385	0.100411	0.462615
ENSG00000251493	FOXD1	1.51999	-2.17464	1.58225	0.210463	0.593894
ENSG00000145244	CORIN	1.51988	0.839499	12.1921	0.00063676	0.0445561
ENSG00000135144	DTX1	1.51971	0.534761	5.7818	0.017458	0.241176
ENSG00000260455	NBAT1	1.51849	-1.17975	1.83561	0.177579	0.563034
ENSG00000134042	MRO	1.5183	-1.35372	2.29328	0.132117	0.513815
ENSG00000124813	RUNX2	1.51804	-0.690706	3.68816	0.0567676	0.375089
ENSG00000076344	RGS11	1.517	-2.06974	1.36053	0.245365	0.625215
ENSG00000101194	SLC17A9	1.51681	-1.18196	2.19817	0.14035	0.523559
ENSG00000276410	HIST1H2BB	1.51591	3.34666	2.7642	0.0985602	0.46074
ENSG00000196890	HIST3H2BB	1.51564	1.23953	2.93159	0.0890045	0.443322
ENSG00000099899	TRMT2A	1.51446	0.268675	3.44296	0.0655568	0.397819
ENSG00000253313	C1orf210	1.51163	-0.769535	3.58914	0.0601542	0.383454
ENSG00000148408	CACNA1B	1.51082	2.7951	10.9856	0.00116056	0.0622992
ENSG00000136531	SCN2A	1.51049	2.9042	14.2767	0.000229989	0.0242791
ENSG00000188013	NA	1.51007	-1.53913	1.72917	0.190598	0.573457
ENSG00000204851	PNMA8B	1.50959	-1.35747	1.97908	0.161632	0.546039
ENSG00000250374	NA	1.50877	-5.90573	1.51007	0.222746	0.60599
ENSG00000174080	CTSF	1.50626	1.31929	1.07387	0.301802	0.672502
ENSG00000260615	NA	1.50565	-1.96495	2.4842	0.117179	0.489924
ENSG00000101460	MAP1LC3A	1.50448	-0.296343	1.2173	0.271724	0.647494
ENSG00000078900	TP73	1.50446	0.03013	3.41021	0.0668376	0.400783
ENSG00000121904	CSMD2	1.50408	2.05742	13.4658	0.000340863	0.0309969
ENSG00000169499	PLEKHA2	1.50387	1.7959	20.4965	1.23848e-05	0.00417264
ENSG00000187135	VSTM2B	1.50287	-0.901314	2.16749	0.143128	0.525935
ENSG00000167965	MLST8	1.50189	0.594312	2.68162	0.103686	0.469067
ENSG00000198759	EGFL6	1.5013	0.269893	6.46926	0.0120261	0.196994
ENSG00000253218	NA	1.501	-2.12807	2.25147	0.135667	0.518178
ENSG00000214063	TSPAN4	1.50024	0.244883	1.63449	0.20313	0.586338
ENSG00000114854	TNNC1	1.49993	0.13331	2.69912	0.102575	0.466415
ENSG00000107731	UNC5B	1.49971	2.03294	12.5163	0.000542683	0.0406189
ENSG00000099849	RASSF7	1.49962	-0.526616	2.07714	0.151681	0.534112
ENSG00000105325	FZR1	1.49903	1.02649	3.04574	0.0830727	0.432897
ENSG00000123159	GIPC1	1.49866	1.30801	4.31976	0.0394388	0.33541
ENSG00000181381	DDX60L	1.4979	1.793	6.33846	0.0129043	0.20511
ENSG00000081985	IL12RB2	1.49705	-1.17261	1.97226	0.162352	0.546195
ENSG00000129968	ABHD17A	1.49659	-0.054975	3.82074	0.0525502	0.365113
ENSG00000130706	ADRM1	1.496	1.50605	3.35037	0.0692483	0.406519
ENSG00000136830	FAM129B	1.49441	1.86481	3.80788	0.052944	0.366202
ENSG00000177453	NIM1K	1.49157	-0.627075	2.17167	0.142874	0.525935
ENSG00000075399	VPS9D1	1.49029	-0.785085	2.37794	0.125245	0.500992
ENSG00000160801	PTH1R	1.49026	-1.75651	1.98178	0.161349	0.546039
ENSG00000127507	ADGRE2	1.48856	-1.46678	1.59333	0.208882	0.593295
ENSG00000153233	PTPRR	1.48698	0.623476	8.31442	0.00453412	0.124553
ENSG00000136878	USP20	1.48285	1.77675	3.14033	0.0784834	0.425091
ENSG00000187513	GJA4	1.47849	-3.43388	1.17294	0.2806	0.656339
ENSG00000153234	NR4A2	1.47685	0.616137	7.10642	0.00855456	0.167631
ENSG00000162804	SNED1	1.47642	0.720661	5.85924	0.0167352	0.234563
ENSG00000135409	AMHR2	1.47441	-2.69837	1.32985	0.250845	0.630254
ENSG00000141971	MVB12A	1.47289	-0.140229	3.41556	0.0666266	0.400495
ENSG00000158555	GDPD5	1.47243	0.785494	3.59059	0.0601031	0.383396
ENSG00000123095	BHLHE41	1.4714	-0.179659	4.56552	0.034304	0.317258
ENSG00000106665	CLIP2	1.47021	2.78073	4.85757	0.0291056	0.294981
ENSG00000141096	DPEP3	1.47005	-1.44452	1.40983	0.23765	0.62011
ENSG00000244757	NA	1.46957	-2.2889	1.91438	0.168609	0.555065
ENSG00000129911	KLF16	1.46868	-1.09069	2.10647	0.148842	0.531231
ENSG00000115286	NDUFS7	1.46827	-0.913917	2.33379	0.128777	0.507413
ENSG00000211451	GNRHR2	1.46803	-0.953819	3.82045	0.0525589	0.365113
ENSG00000197558	SSPO	1.46791	-2.37439	1.60357	0.207434	0.591733
ENSG00000132361	CLUH	1.4675	1.02444	2.0167	0.157728	0.542697
ENSG00000259295	LOC440300	1.46728	-0.820279	4.20213	0.0421794	0.340851
ENSG00000167513	CDT1	1.46699	0.00918142	3.25606	0.0732403	0.415482
ENSG00000228592	D21S2088E	1.4663	1.65489	1.72551	0.19117	0.573747
ENSG00000215808	LINC01139	1.46504	0.294935	2.79042	0.0969919	0.456827
ENSG00000184838	PRR16	1.46469	-0.751776	5.58163	0.0194812	0.249673
ENSG00000165125	TRPV6	1.46233	-0.882939	4.12379	0.0441162	0.345199
ENSG00000162073	PAQR4	1.46203	1.27033	5.1248	0.0250738	0.277193
ENSG00000164746	C7orf57	1.46195	-2.27711	2.15337	0.144428	0.527563
ENSG00000091513	TF	1.46138	1.0044	4.84441	0.0293212	0.29646
ENSG00000049247	UTS2	1.46031	-2.04313	1.03446	0.310873	0.677823
ENSG00000157017	GHRL	1.45965	-1.1329	1.32499	0.251598	0.630369
ENSG00000118322	ATP10B	1.45887	-0.178478	3.57512	0.0606511	0.383753
ENSG00000164093	PITX2	1.45867	-0.949009	2.80038	0.096403	0.456422
ENSG00000170190	SLC16A5	1.45864	-1.0847	2.62355	0.107467	0.474075
ENSG00000277200	NA	1.45853	-1.19346	2.0085	0.15857	0.543435
ENSG00000099864	PALM	1.45848	1.15936	2.06548	0.152827	0.535773
ENSG00000007402	CACNA2D2	1.45583	2.4888	5.41703	0.0213282	0.25749
ENSG00000166106	ADAMTS15	1.45564	0.810604	10.4626	0.00150961	0.0723624
ENSG00000092068	SLC7A8	1.45512	3.13684	15.5252	0.000126261	0.0174622
ENSG00000257607	NA	1.45448	-4.08863	0.82311	0.365858	0.718193
ENSG00000140983	RHOT2	1.45424	1.27498	2.87238	0.0922633	0.44944
ENSG00000178038	ALS2CL	1.45419	-0.418668	3.2544	0.0733129	0.415482
ENSG00000107404	DVL1	1.45207	0.368951	2.82569	0.0949249	0.454301
ENSG00000170689	HOXB9	1.45171	3.88782	2.50509	0.115663	0.487001
ENSG00000182179	UBA7	1.45115	-1.71727	2.37291	0.125642	0.501879
ENSG00000283128	NA	1.45064	-1.82255	2.03256	0.156115	0.540191
ENSG00000260220	CCDC187	1.45046	-3.03191	1.13619	0.288339	0.661966
ENSG00000078081	LAMP3	1.44882	-1.41154	2.07594	0.151798	0.534112
ENSG00000174886	NDUFA11	1.4487	-1.13327	1.54462	0.215943	0.599128
ENSG00000105650	PDE4C	1.44832	-0.588656	3.63958	0.0584028	0.377695
ENSG00000105662	CRTC1	1.44647	0.418613	4.4403	0.0368256	0.326664
ENSG00000259439	LINC01833	1.4464	3.21142	4.03239	0.0464965	0.350375
ENSG00000154930	ACSS1	1.44593	0.09368	5.74069	0.0178548	0.242404
ENSG00000101204	CHRNA4	1.44534	1.02214	2.92485	0.0893694	0.443598
ENSG00000232896	NA	1.44501	-4.52865	2.20069	0.140357	0.523559
ENSG00000261888	NA	1.44475	-1.62673	2.28174	0.133086	0.51593
ENSG00000031081	ARHGAP31	1.44396	1.87475	10.0856	0.0018266	0.0794268
ENSG00000044090	CUL7	1.44333	3.4046	3.98322	0.0478333	0.353104
ENSG00000166793	YPEL4	1.44259	-0.646924	3.40093	0.0672053	0.401233
ENSG00000159247	NA	1.44243	-0.244837	2.23506	0.13709	0.520378
ENSG00000007129	CEACAM21	1.44166	-1.65205	1.27957	0.259851	0.639317
ENSG00000182600	SNORC	1.44078	-2.45948	2.17817	0.142154	0.52569
ENSG00000148704	VAX1	1.44037	0.470614	3.05979	0.0823732	0.431921
ENSG00000242372	EIF6	1.44034	2.21281	3.1621	0.0774671	0.424222
ENSG00000116183	PAPPA2	1.44001	2.86403	18.2251	3.53402e-05	0.00796813
ENSG00000019991	HGF	1.43953	-0.673614	3.14255	0.0783792	0.425091
ENSG00000172889	EGFL7	1.43885	-2.34231	0.488244	0.485834	0.79469
ENSG00000169696	ASPSCR1	1.43881	-0.0902786	2.61986	0.107712	0.47418
ENSG00000133247	KMT5C	1.43845	0.494739	4.55044	0.0345979	0.318157
ENSG00000217330	NA	1.43689	-2.29744	0.754326	0.3866	0.732331
ENSG00000041982	TNC	1.43584	3.74162	11.5789	0.000862976	0.0534291
ENSG00000198842	DUSP27	1.43543	-2.79586	1.08893	0.298622	0.669662
ENSG00000170893	TRH	1.43389	1.22675	3.86818	0.0511234	0.361432
ENSG00000275832	ARHGAP23	1.43355	1.61855	10.1217	0.00179354	0.0793108
ENSG00000188566	NDOR1	1.43306	-0.857	2.7018	0.102407	0.466209
ENSG00000104044	OCA2	1.43243	0.307042	5.67409	0.0185177	0.245599
ENSG00000105519	CAPS	1.43226	-1.79495	2.44746	0.1199	0.493184
ENSG00000272986	NA	1.42944	-1.78316	3.01154	0.0848036	0.435731
ENSG00000177943	MAMDC4	1.42937	-1.96976	1.2425	0.266839	0.644787
ENSG00000169992	NLGN2	1.42921	2.66045	7.05184	0.00880638	0.170915
ENSG00000007080	CCDC124	1.42873	-1.0741	2.20867	0.139414	0.522504
ENSG00000178719	GRINA	1.42785	2.08216	4.53295	0.0349419	0.320062
ENSG00000233101	HOXB-AS3	1.42748	0.943251	2.66843	0.104532	0.469766
ENSG00000121068	TBX2	1.42651	-0.712889	2.3168	0.130166	0.510542
ENSG00000111077	TNS2	1.42583	-1.44828	2.64355	0.106148	0.471557
ENSG00000201428	NA	1.42483	3.05833	0.935288	0.335107	0.695029
ENSG00000144010	TRIM43B	1.42471	-5.28811	0.863017	0.354814	0.709274
ENSG00000074211	PPP2R2C	1.42421	2.20718	15.4945	0.000128124	0.0174622
ENSG00000064218	DMRT3	1.42354	2.18896	6.73164	0.0104467	0.18345
ENSG00000119574	ZBTB45	1.42347	-1.74996	1.74672	0.188375	0.572157
ENSG00000179520	SLC17A8	1.42159	0.130714	3.28844	0.0718422	0.413564
ENSG00000166166	TRMT61A	1.42151	-0.835999	1.79491	0.18243	0.567449
ENSG00000172366	MCRIP2	1.42089	-1.44206	1.06984	0.302708	0.672796
ENSG00000169750	RAC3	1.42083	1.38355	2.41435	0.122413	0.496917
ENSG00000136542	GALNT5	1.42077	0.180103	4.13032	0.0439513	0.344584
ENSG00000095932	SMIM24	1.41987	-0.0892229	3.0358	0.0835718	0.434217
ENSG00000140564	FURIN	1.41985	0.439985	3.06629	0.0820513	0.431921
ENSG00000128228	SDF2L1	1.41909	-1.53889	1.67525	0.19762	0.579648
ENSG00000166105	GLB1L3	1.41888	-1.0715	1.6742	0.197759	0.579815
ENSG00000142609	CFAP74	1.41869	-2.83396	1.26602	0.262377	0.640992
ENSG00000235314	NA	1.41855	-0.549896	2.7466	0.099629	0.461926
ENSG00000029534	ANK1	1.41708	1.63769	8.1261	0.00500148	0.130675
ENSG00000142102	PGGHG	1.41701	0.805981	2.30408	0.131217	0.512189
ENSG00000126785	RHOJ	1.41571	0.215133	6.52045	0.0116996	0.195132
ENSG00000179950	PUF60	1.41469	3.81203	2.87638	0.0920391	0.449321
ENSG00000143340	FAM163A	1.4142	-0.490581	2.84893	0.0935899	0.451956
ENSG00000160179	ABCG1	1.41412	1.30003	9.86893	0.00203901	0.0827521
ENSG00000185499	MUC1	1.41359	0.133412	2.91568	0.0898677	0.444423
ENSG00000226742	HSBP1L1	1.4118	-2.05231	2.00093	0.159352	0.544175
ENSG00000178078	STAP2	1.4114	0.167553	5.16999	0.0244522	0.274306
ENSG00000140044	JDP2	1.41029	-0.0506223	7.38952	0.00736301	0.155602
ENSG00000130182	ZSCAN10	1.40996	-0.679745	0.967475	0.326953	0.689747
ENSG00000183655	KLHL25	1.40981	1.07787	4.6547	0.03262	0.310766
ENSG00000168067	MAP4K2	1.40948	0.802148	6.88531	0.00962324	0.178516
ENSG00000231789	PIK3CD-AS2	1.40911	-1.46266	2.58965	0.109745	0.477167
ENSG00000078295	ADCY2	1.40889	3.70415	17.3079	5.42812e-05	0.0105912
ENSG00000088340	FER1L4	1.40852	0.17184	3.33765	0.0697725	0.40789
ENSG00000166165	CKB	1.40835	3.60092	3.89865	0.0502293	0.359177
ENSG00000205277	MUC12	1.40801	-1.52579	1.7104	0.193008	0.574889
ENSG00000117122	MFAP2	1.40801	2.16958	4.48525	0.0358986	0.322522
ENSG00000278931	NA	1.40744	-1.43397	0.113275	0.736959	0.915895
ENSG00000163462	TRIM46	1.40741	0.257768	3.09504	0.0806453	0.430273
ENSG00000172568	FNDC9	1.40712	-2.39621	1.46313	0.228407	0.612179
ENSG00000007314	SCN4A	1.40567	-0.718937	2.23099	0.137445	0.520508
ENSG00000100979	PLTP	1.40549	2.74572	7.8332	0.00582951	0.141584
ENSG00000188687	SLC4A5	1.40478	0.220616	6.50792	0.0117786	0.195248
ENSG00000130477	UNC13A	1.40372	3.78227	20.0784	1.49998e-05	0.00454255
ENSG00000244112	NA	1.40368	-2.62204	1.2955	0.256919	0.636131
ENSG00000278975	NA	1.40323	-2.27639	0.864076	0.354149	0.708958
ENSG00000170345	FOS	1.403	3.00933	10.9064	0.00120756	0.0632787
ENSG00000036828	CASR	1.40246	-1.95327	1.3722	0.24336	0.624033
ENSG00000173227	SYT12	1.40161	-1.4163	1.56473	0.212993	0.597619
ENSG00000168899	VAMP5	1.39974	-2.48896	1.28798	0.258297	0.637864
ENSG00000175874	CREG2	1.39967	1.27869	11.1961	0.00104451	0.058158
ENSG00000077463	SIRT6	1.39915	-0.984914	1.58452	0.210138	0.593894
ENSG00000196924	FLNA	1.39876	5.80972	2.80665	0.0960347	0.456257
ENSG00000163081	CCDC140	1.39832	-1.01119	1.95954	0.163704	0.548371
ENSG00000122733	PHF24	1.39755	0.375702	7.69787	0.00625872	0.144969
ENSG00000279013	NA	1.39701	-0.180495	2.78588	0.0972613	0.457569
ENSG00000137747	TMPRSS13	1.39692	-1.06433	2.1969	0.140464	0.523635
ENSG00000087076	HSD17B14	1.39685	-0.956286	2.82148	0.0951691	0.454993
ENSG00000180613	GSX2	1.39392	0.257224	2.50305	0.11581	0.4871
ENSG00000111181	SLC6A12	1.39353	-2.13448	1.79544	0.182365	0.567449
ENSG00000145692	BHMT	1.39324	-0.187115	1.55696	0.214127	0.59857
ENSG00000149091	DGKZ	1.39273	1.15857	4.3514	0.0387345	0.332376
ENSG00000065057	NTHL1	1.39192	-0.412131	2.26522	0.134488	0.51806
ENSG00000229676	ZNF492	1.39157	-3.92441	1.16239e-08	0.999914	0.99994
ENSG00000090006	LTBP4	1.39138	-0.115811	3.08977	0.0809014	0.430759
ENSG00000134917	ADAMTS8	1.39055	-1.72815	1.88227	0.172201	0.557388
ENSG00000170927	PKHD1	1.38977	-0.347438	4.25895	0.0408312	0.337926
ENSG00000133243	BTBD2	1.38867	1.55068	2.86411	0.0927287	0.450087
ENSG00000004660	CAMKK1	1.38838	0.416579	7.10118	0.00857843	0.167739
ENSG00000072071	ADGRL1	1.38695	3.25615	4.65944	0.032533	0.310748
ENSG00000136541	ERMN	1.38615	-1.0431	2.22672	0.137819	0.520686
ENSG00000214548	MEG3	1.38598	1.64796	1.16169	0.28291	0.657494
ENSG00000105880	DLX5	1.38553	-1.31687	1.73729	0.189566	0.572457
ENSG00000070808	CAMK2A	1.38548	-0.570555	3.72354	0.0556079	0.37173
ENSG00000108375	RNF43	1.38337	1.21474	10.1161	0.00179858	0.0793416
ENSG00000160972	PPP1R16A	1.38297	-0.586736	1.88599	0.17178	0.556836
ENSG00000132274	TRIM22	1.38272	2.7449	5.63594	0.0189091	0.247827
ENSG00000110076	NRXN2	1.38249	1.76664	5.04681	0.0261859	0.282811
ENSG00000008853	RHOBTB2	1.38158	2.49782	7.57076	0.0066916	0.150134
ENSG00000170382	LRRN2	1.38047	-0.482734	3.84762	0.0517366	0.363435
ENSG00000260528	NA	1.38011	-0.995941	3.97414	0.0480845	0.353529
ENSG00000277157	HIST1H4D	1.37998	3.97223	2.22896	0.137623	0.520633
ENSG00000126368	NR1D1	1.37922	-1.67936	1.32901	0.250884	0.630254
ENSG00000140835	CHST4	1.37917	-0.358916	1.60278	0.207871	0.592396
ENSG00000113721	PDGFRB	1.37909	2.08543	6.86659	0.00971981	0.179466
ENSG00000142186	SCYL1	1.37837	1.83339	3.18891	0.0762347	0.421901
ENSG00000183092	BEGAIN	1.37807	-1.06315	2.03901	0.155464	0.539473
ENSG00000234511	C5orf58	1.3764	2.58407	4.98116	0.0271622	0.285774
ENSG00000165507	DEPP1	1.37489	0.676189	6.99712	0.00906657	0.171945
ENSG00000099804	CDC34	1.37471	2.32291	3.44103	0.0656315	0.397819
ENSG00000125966	MMP24	1.37452	1.89419	4.80549	0.029968	0.300221
ENSG00000268049	NA	1.37179	-2.39376	1.41795	0.235692	0.617683
ENSG00000262580	NA	1.37143	-1.85618	3.26472	0.0728636	0.414939
ENSG00000253726	LOC101926908	1.37125	-1.78944	1.92619	0.16731	0.553219
ENSG00000205517	RGL3	1.3711	-0.538779	3.2554	0.0732692	0.415482
ENSG00000131015	ULBP2	1.37098	-1.47344	1.76262	0.186389	0.57135
ENSG00000117834	SLC5A9	1.37046	-4.54774	0.346265	0.557153	0.833907
ENSG00000125746	EML2	1.36896	0.821101	4.29385	0.0400258	0.337229
ENSG00000083454	P2RX5	1.36833	-2.45544	1.74223	0.188941	0.572251
ENSG00000059122	FLYWCH1	1.36823	0.500486	3.10038	0.0803874	0.429525
ENSG00000154096	THY1	1.36746	4.31506	8.39681	0.00434403	0.122054
ENSG00000148483	TMEM236	1.36662	-1.40051	1.25655	0.264162	0.642016
ENSG00000095321	CRAT	1.36657	0.776778	4.71373	0.0315535	0.305547
ENSG00000184792	OSBP2	1.36653	-0.305328	5.47655	0.0206401	0.254696
ENSG00000110046	ATG2A	1.36469	0.18545	2.34046	0.128237	0.506375
ENSG00000160050	CCDC28B	1.36402	0.348454	4.75317	0.0308615	0.302674
ENSG00000164440	TXLNB	1.36384	-1.68223	2.2905	0.132349	0.514057
ENSG00000142459	EVI5L	1.36301	0.699674	3.7808	0.0537843	0.367198
ENSG00000169436	COL22A1	1.36281	0.414741	1.14015	0.287399	0.660939
ENSG00000239857	GET4	1.36248	-2.14223	1.68122	0.196827	0.579321
ENSG00000151882	CCL28	1.36213	-3.53007	1.12569	0.290465	0.66376
ENSG00000115415	STAT1	1.36079	5.52737	14.8083	0.000177999	0.0207659
ENSG00000110717	NDUFS8	1.36054	1.26269	3.01747	0.0845007	0.435564
ENSG00000090975	PITPNM2	1.35814	-0.474964	4.40388	0.0375952	0.329697
ENSG00000236824	BCYRN1	1.3579	-0.211551	4.25395	0.0409478	0.337926
ENSG00000176170	SPHK1	1.35683	-0.46501	1.72635	0.190958	0.573709
ENSG00000173210	ABLIM3	1.35657	0.916868	7.47056	0.00705458	0.153196
ENSG00000104998	IL27RA	1.35548	0.244444	4.08413	0.0451326	0.347008
ENSG00000164867	NOS3	1.35491	-2.16533	1.39276	0.239876	0.621187
ENSG00000189120	SP6	1.3548	-1.12413	2.568	0.111227	0.480334
ENSG00000119771	KLHL29	1.3543	2.3039	18.0582	3.82014e-05	0.00830561
ENSG00000198517	MAFK	1.35428	-2.15766	1.98098	0.161432	0.546039
ENSG00000134201	GSTM5	1.35293	-1.071	1.45329	0.230069	0.612678
ENSG00000204640	NMS	1.35219	-2.79987	0.306433	0.580928	0.846794
ENSG00000258199	NA	1.35162	-1.00671	2.01014	0.158402	0.54296
ENSG00000198626	RYR2	1.3499	2.57137	11.6392	0.000837496	0.0532934
ENSG00000177697	CD151	1.3476	2.05742	2.4182	0.122118	0.496823
ENSG00000279700	NA	1.34739	-2.07947	1.75084	0.187859	0.571757
ENSG00000114853	ZBTB47	1.3465	-1.05091	3.21177	0.0752007	0.419317
ENSG00000121753	ADGRB2	1.34633	0.29163	2.70592	0.102148	0.466209
ENSG00000112837	TBX18	1.34603	0.377055	1.99844	0.15961	0.544647
ENSG00000189136	UBE2Q2P1	1.3458	-0.0143426	7.63855	0.00645701	0.14759
ENSG00000146005	PSD2	1.34568	1.80842	11.1875	0.00104899	0.0582299
ENSG00000119866	BCL11A	1.34448	2.83838	17.2988	5.45128e-05	0.0105912
ENSG00000249889	NA	1.34419	-2.77871	0.689435	0.407725	0.747682
ENSG00000106333	PCOLCE	1.34367	0.67118	1.92926	0.166974	0.552937
ENSG00000127586	CHTF18	1.34331	0.0365252	2.75285	0.099248	0.461918
ENSG00000204859	ZBTB48	1.34283	0.734027	4.28312	0.0402716	0.337515
ENSG00000138623	SEMA7A	1.34081	0.994749	6.10931	0.0146071	0.218485
ENSG00000122140	MRPS2	1.34077	1.82875	3.08226	0.0812674	0.431362
ENSG00000281508	NA	1.34052	3.561	4.63721	0.0329432	0.311695
ENSG00000021762	OSBPL5	1.3399	0.127044	4.06562	0.0456156	0.348353
ENSG00000182580	EPHB3	1.33853	1.9727	3.37905	0.0680814	0.403138
ENSG00000270028	NA	1.33839	-2.0111	2.21781	0.138603	0.521421
ENSG00000179588	ZFPM1	1.33826	-2.21074	1.60655	0.207013	0.591194
ENSG00000179178	TMEM125	1.3368	-0.00749617	4.37582	0.0381998	0.331313
ENSG00000158062	UBXN11	1.33628	0.687307	4.56992	0.0342189	0.317254
ENSG00000137491	SLCO2B1	1.33624	-1.91087	1.42635	0.234316	0.616615
ENSG00000148341	SH3GLB2	1.3352	2.44395	3.57347	0.0607096	0.383753
ENSG00000102683	SGCG	1.33457	-1.90638	1.62388	0.204595	0.588059
ENSG00000076924	XAB2	1.33436	1.24663	2.16863	0.143024	0.525935
ENSG00000107954	NEURL1	1.33332	-0.907336	1.9578	0.16389	0.548715
ENSG00000108797	CNTNAP1	1.33291	1.83396	5.21904	0.0237957	0.271298
ENSG00000143537	ADAM15	1.33188	1.44044	3.11388	0.0797383	0.428312
ENSG00000232433	NA	1.33132	-1.55121	1.4566	0.229442	0.612348
ENSG00000148334	PTGES2	1.33097	1.4724	3.14457	0.0782844	0.425091
ENSG00000186103	ARGFX	1.33076	-4.99605	0.365474	0.546484	0.827772
ENSG00000279249	NA	1.3306	-1.82882	0.24177	0.623846	0.867133
ENSG00000103257	SLC7A5	1.33044	2.44397	6.94689	0.00931237	0.175332
ENSG00000136999	NOV	1.32983	0.326617	6.86075	0.00975018	0.179685
ENSG00000116833	NR5A2	1.32956	2.66164	7.45359	0.00711803	0.15366
ENSG00000242588	NA	1.32872	-1.28543	1.46757	0.227705	0.61166
ENSG00000238276	NA	1.32846	-1.12408	1.79546	0.182487	0.567449
ENSG00000130313	PGLS	1.32845	1.14593	2.75848	0.0989062	0.46115
ENSG00000122420	PTGFR	1.32801	-0.803707	2.61683	0.107914	0.474441
ENSG00000006377	DLX6	1.32773	-1.66244	1.69025	0.195635	0.57795
ENSG00000167645	YIF1B	1.32721	1.00864	3.79814	0.0532447	0.366202
ENSG00000196263	ZNF471	1.32611	0.508196	0.579728	0.447658	0.771759
ENSG00000179097	HTR1F	1.32607	-2.72607	0.935249	0.335174	0.695048
ENSG00000113100	CDH9	1.32598	-0.169124	2.03735	0.155632	0.539643
ENSG00000188766	SPRED3	1.3258	0.89454	7.47288	0.00704594	0.15319
ENSG00000100075	SLC25A1	1.32499	1.96135	2.69264	0.102985	0.467167
ENSG00000251209	LINC00923	1.32455	-2.18496	0.923955	0.338043	0.697561
ENSG00000135723	FHOD1	1.32437	0.516757	3.95325	0.0486681	0.355314
ENSG00000105223	PLD3	1.32337	3.5225	2.47373	0.117948	0.490917
ENSG00000141985	SH3GL1	1.3233	1.15619	2.47966	0.117512	0.490784
ENSG00000261373	VPS9D1-AS1	1.32265	-1.7344	1.363	0.244938	0.625215
ENSG00000130545	CRB3	1.32207	-1.09332	3.33765	0.0697726	0.40789
ENSG00000014216	CAPN1	1.32199	2.57079	4.65688	0.03258	0.310766
ENSG00000173262	SLC2A14	1.32152	0.962851	4.22655	0.0415941	0.339311
ENSG00000185985	SLITRK2	1.32113	1.63646	1.42951	0.233801	0.616273
ENSG00000167671	UBXN6	1.32096	1.16646	4.34222	0.0389374	0.333361
ENSG00000167615	LENG8	1.32081	2.39457	4.25483	0.0409275	0.337926
ENSG00000120896	SORBS3	1.32034	0.239942	2.44854	0.119819	0.493103
ENSG00000163517	HDAC11	1.31992	0.950791	4.98709	0.0270726	0.285588
ENSG00000105248	CCDC94	1.31895	0.552836	4.18565	0.0425791	0.342316
ENSG00000074771	NOX3	1.31886	-1.79651	1.3989	0.239313	0.620907
ENSG00000283648	NA	1.31882	-1.69235	1.10535	0.29495	0.667329
ENSG00000212402	SNORA74B	1.31875	-1.00529	2.12905	0.146699	0.529645
ENSG00000161016	RPL8	1.31868	5.86449	2.93374	0.0888886	0.443322
ENSG00000068903	SIRT2	1.31798	2.09559	5.86604	0.0166733	0.234192
ENSG00000163704	PRRT3	1.31767	-0.40617	1.83275	0.177915	0.563034
ENSG00000140939	NOL3	1.3176	-0.86639	2.82413	0.0950155	0.454616
ENSG00000062038	CDH3	1.31757	3.601	8.88703	0.00337067	0.107058
ENSG00000156510	HKDC1	1.31753	-2.87155	1.17564	0.28005	0.656047
ENSG00000113327	GABRG2	1.31665	1.7998	5.3936	0.0216057	0.258744
ENSG00000076716	GPC4	1.31662	4.82136	18.3235	3.3757e-05	0.00772256
ENSG00000006606	CCL26	1.31591	-3.98149	0.801682	0.372552	0.721898
ENSG00000196155	PLEKHG4	1.31562	-0.240693	2.14339	0.145355	0.528072
ENSG00000213420	GPC2	1.31537	3.41739	7.81083	0.00589829	0.141737
ENSG00000143793	C1orf35	1.31378	0.163824	4.51341	0.0353305	0.320696
ENSG00000248487	ABHD14A	1.31369	-1.68908	1.65454	0.200398	0.58356
ENSG00000100242	SUN2	1.31353	2.34338	2.6688	0.104507	0.469766
ENSG00000105699	LSR	1.3132	0.524088	1.36075	0.245327	0.625215
ENSG00000279117	NA	1.31235	2.64537	15.2256	0.000145707	0.0188727
ENSG00000173253	DMRT2	1.31223	-1.5078	1.378	0.242371	0.623225
ENSG00000170889	RPS9	1.31167	5.64534	2.17568	0.142381	0.52569
ENSG00000130561	SAG	1.31045	-1.64521	0.528608	0.468368	0.78317
ENSG00000271105	NA	1.31039	-2.06148	1.27069	0.261504	0.640992
ENSG00000101997	CCDC22	1.30973	0.211799	2.75415	0.0991691	0.461705
ENSG00000270265	NA	1.30951	-2.76729	1.38376	0.241394	0.622783
ENSG00000215302	NA	1.3075	-1.79408	2.09488	0.149957	0.532505
ENSG00000157992	KRTCAP3	1.30732	-0.275616	2.84019	0.0940892	0.452746
ENSG00000183091	NEB	1.30679	2.576	7.55872	0.00673416	0.150234
ENSG00000273079	GRIN2B	1.30669	3.43025	11.4026	0.000942181	0.055271
ENSG00000269937	NA	1.30664	-0.887436	2.02768	0.156609	0.541286
ENSG00000182087	TMEM259	1.30563	1.59162	3.31282	0.0708088	0.410681
ENSG00000198062	POTEH	1.3054	-3.83425	0.689699	0.408313	0.748204
ENSG00000167779	IGFBP6	1.30534	-0.422848	1.54346	0.216113	0.599283
ENSG00000158113	LRRC43	1.30471	-2.70843	1.4781	0.226052	0.609817
ENSG00000226468	NA	1.30471	-2.62242	1.04939	0.307357	0.675164
ENSG00000172426	RSPH9	1.30457	-1.16197	2.27833	0.133374	0.5165
ENSG00000100299	ARSA	1.30452	-1.18589	1.78325	0.183848	0.568983
ENSG00000036672	USP2	1.30442	-0.328258	4.89127	0.0285616	0.293046
ENSG00000171680	PLEKHG5	1.3043	1.08686	5.05343	0.0260896	0.281956
ENSG00000170743	SYT9	1.30402	1.74925	6.70822	0.0105785	0.185054
ENSG00000183578	TNFAIP8L3	1.3038	-2.09383	1.75174	0.187746	0.571757
ENSG00000149926	FAM57B	1.30366	0.0652872	1.70958	0.193115	0.574968
ENSG00000127152	BCL11B	1.30311	1.3818	6.3095	0.0131076	0.205773
ENSG00000161999	JMJD8	1.3029	0.740948	2.40373	0.123232	0.498363
ENSG00000188064	WNT7B	1.30236	0.930976	2.60392	0.108779	0.475682
ENSG00000266714	MYO15B	1.30229	0.227806	3.28864	0.0718335	0.413564
ENSG00000166595	FAM96B	1.30219	2.02819	2.96016	0.0874778	0.440476
ENSG00000181418	DDN	1.3016	-1.71054	1.70908	0.193179	0.574972
ENSG00000132911	NMUR2	1.30097	-2.44068	1.19917	0.275308	0.651776
ENSG00000030582	GRN	1.30061	1.63257	2.25216	0.135607	0.518178
ENSG00000134121	CHL1	1.30026	3.44603	0.62619	0.430052	0.761858
ENSG00000204449	TRIM49C	1.29974	-6.16457	2.82928	0.100043	0.462087
ENSG00000228232	NA	1.29908	-1.45305	3.27715	0.0723262	0.414258
ENSG00000280543	ASAP1-IT2	1.29818	-2.31529	1.22279	0.270649	0.646669
ENSG00000149260	CAPN5	1.29688	0.705126	5.76806	0.0175896	0.24124
ENSG00000135631	RAB11FIP5	1.29629	1.38518	7.77315	0.00601608	0.14269
ENSG00000204624	DISP3	1.29593	0.642858	3.68017	0.0570333	0.375115
ENSG00000168913	ENHO	1.29445	-0.238622	2.38447	0.124732	0.500324
ENSG00000161682	FAM171A2	1.29433	0.1315	2.1799	0.141997	0.52569
ENSG00000168081	PNOC	1.29354	-2.59851	0.739451	0.39126	0.734585
ENSG00000254858	MPV17L2	1.29306	0.199415	2.6099	0.108377	0.475638
ENSG00000198055	GRK6	1.29291	1.7102	2.41779	0.122149	0.49684
ENSG00000272462	NA	1.29268	-1.23635	2.59605	0.10931	0.476423
ENSG00000165588	OTX2	1.29197	4.92302	4.88798	0.0286144	0.293079
ENSG00000160072	ATAD3B	1.29169	1.095	3.11115	0.0798691	0.428436
ENSG00000157103	SLC6A1	1.29145	-0.240878	4.03117	0.0465291	0.350375
ENSG00000168140	VASN	1.29078	-2.04872	1.74669	0.18838	0.572157
ENSG00000132563	REEP2	1.29049	1.7766	3.04222	0.083249	0.433526
ENSG00000119630	PGF	1.29041	-0.0966388	3.11697	0.0795905	0.428022
ENSG00000186648	CARMIL3	1.29035	1.61338	5.11396	0.0252254	0.277401
ENSG00000196656	NA	1.29007	-1.71173	2.20731	0.139534	0.522515
ENSG00000105613	MAST1	1.28865	1.73988	3.0108	0.0848414	0.435731
ENSG00000179676	LINC00305	1.28824	-2.45561	0.911166	0.341491	0.700459
ENSG00000250251	NA	1.28815	-0.395227	3.07241	0.0817501	0.431878
ENSG00000136997	MYC	1.28717	3.01204	10.5743	0.00142692	0.0699213
ENSG00000148082	SHC3	1.28593	3.65849	23.6163	3.02431e-06	0.0016245
ENSG00000243708	PLA2G4B	1.28501	-3.08589	0.928661	0.336819	0.696401
ENSG00000250986	NA	1.28493	-1.66763	1.91439	0.168608	0.555065
ENSG00000088826	SMOX	1.28433	0.240136	1.78791	0.18328	0.568292
ENSG00000065717	TLE2	1.28405	-0.792796	2.10951	0.148552	0.531023
ENSG00000161179	YDJC	1.2839	-0.941522	2.25902	0.135018	0.51806
ENSG00000204248	COL11A2	1.28389	-0.439607	3.11225	0.0798162	0.428436
ENSG00000164880	INTS1	1.28352	1.68287	1.80003	0.181811	0.567302
ENSG00000128016	ZFP36	1.28275	-0.279765	4.60981	0.0334565	0.314471
ENSG00000214076	NA	1.28151	0.707512	1.88295	0.172124	0.557388
ENSG00000102802	MEDAG	1.28129	-0.455895	1.13741	0.287976	0.66148
ENSG00000184381	PLA2G6	1.28127	0.0164778	2.63949	0.106414	0.472511
ENSG00000099814	CEP170B	1.28113	0.779096	3.6615	0.0576589	0.376349
ENSG00000169242	EFNA1	1.28042	0.724842	4.14018	0.0437035	0.344176
ENSG00000188761	BCL2L15	1.2796	-2.47236	1.16922	0.281361	0.656666
ENSG00000159248	GJD2	1.27771	0.355274	2.45531	0.119313	0.492432
ENSG00000279841	NA	1.2769	-2.06639	1.83769	0.177334	0.562777
ENSG00000166148	AVPR1A	1.27665	2.48671	3.64822	0.0581084	0.377663
ENSG00000197858	GPAA1	1.27665	0.607335	2.47878	0.117577	0.490812
ENSG00000170906	NDUFA3	1.27664	0.742341	1.48179	0.225476	0.609205
ENSG00000198515	CNGA1	1.27602	-1.79975	1.0441	0.308576	0.67608
ENSG00000164061	BSN	1.27547	2.87684	4.36915	0.0383451	0.331737
ENSG00000169291	SHE	1.27529	-1.81742	1.33097	0.250536	0.629978
ENSG00000169035	KLK7	1.27506	-1.88271	1.10991	0.293962	0.666667
ENSG00000234383	NA	1.27496	-1.95809	1.76904	0.185594	0.570613
ENSG00000176533	GNG7	1.27492	0.00530918	5.38385	0.0217223	0.259149
ENSG00000158486	DNAH3	1.27478	-1.16676	1.72432	0.191217	0.573747
ENSG00000259203	NA	1.27451	-0.665276	2.12899	0.146704	0.529645
ENSG00000102001	CACNA1F	1.27427	-2.5529	1.12023	0.291633	0.664361
ENSG00000147862	NFIB	1.27378	3.91257	14.4698	0.000209511	0.0230541
ENSG00000108639	SYNGR2	1.27361	0.177916	2.79448	0.0967514	0.45677
ENSG00000182095	TNRC18	1.27346	2.4833	3.93829	0.0490904	0.356476
ENSG00000092096	SLC22A17	1.27344	1.8967	3.64702	0.0581492	0.377695
ENSG00000103145	HCFC1R1	1.27342	0.857465	2.79553	0.0966894	0.45677
ENSG00000111678	C12orf57	1.27335	1.93657	2.79738	0.09658	0.456717
ENSG00000236047	NA	1.27286	-2.05078	1.7407	0.189135	0.572251
ENSG00000260807	LMF1	1.27215	-1.22895	1.41389	0.23636	0.618518
ENSG00000050555	LAMC3	1.27199	-1.616	1.14662	0.286133	0.660573
ENSG00000158887	MPZ	1.27156	0.0240073	3.30313	0.0712177	0.411728
ENSG00000055732	MCOLN3	1.27126	0.108015	3.96096	0.0484518	0.354659
ENSG00000084207	GSTP1	1.27033	4.54736	3.30718	0.0710463	0.411388
ENSG00000115756	HPCAL1	1.26929	1.0464	2.38014	0.125072	0.500698
ENSG00000187867	PALM3	1.26827	-1.88953	1.41806	0.235673	0.617683
ENSG00000179094	PER1	1.2674	1.51313	3.65364	0.0579246	0.377409
ENSG00000244607	CCDC13	1.26724	-1.98679	1.71067	0.192973	0.574889
ENSG00000277938	NA	1.26696	-1.63713	2.89759	0.0908599	0.447014
ENSG00000117266	CDK18	1.26681	0.954792	2.43426	0.120895	0.494218
ENSG00000137486	ARRB1	1.26596	2.74461	12.2707	0.000612513	0.0434331
ENSG00000104368	PLAT	1.26585	1.42623	7.61885	0.00652429	0.147885
ENSG00000102003	SYP	1.2658	3.63068	8.25664	0.00467251	0.126384
ENSG00000132017	DCAF15	1.26494	0.837155	3.11442	0.0797124	0.428299
ENSG00000234665	NA	1.26349	-2.64893	0.868905	0.352812	0.707807
ENSG00000173599	PC	1.26317	-0.0078301	2.82943	0.0947089	0.453743
ENSG00000163131	CTSS	1.2629	-1.32234	2.05669	0.153697	0.536559
ENSG00000105737	GRIK5	1.26268	1.12783	2.8681	0.0925039	0.449667
ENSG00000260196	NA	1.26227	0.00434977	9.84825	0.00206056	0.0830729
ENSG00000251322	SHANK3	1.26219	0.135284	3.84269	0.051885	0.363613
ENSG00000124440	HIF3A	1.2598	0.37682	4.23514	0.0413904	0.339126
ENSG00000175197	DDIT3	1.25971	3.1176	10.3398	0.00160617	0.0740742
ENSG00000185567	AHNAK2	1.25845	1.96094	8.63577	0.00383779	0.113413
ENSG00000184922	FMNL1	1.25839	-2.4991	1.04938	0.30736	0.675164
ENSG00000105245	NUMBL	1.25769	0.400156	4.91978	0.0281098	0.290861
ENSG00000165915	SLC39A13	1.25656	0.204822	2.25126	0.135685	0.518178
ENSG00000116809	ZBTB17	1.25655	0.857503	2.7603	0.0987958	0.460887
ENSG00000206337	HCP5	1.25612	0.50725	2.98606	0.0861186	0.437641
ENSG00000160948	VPS28	1.25508	1.96634	2.84917	0.0935761	0.451956
ENSG00000240445	NA	1.25441	0.463674	3.52905	0.0623148	0.388412
ENSG00000027869	SH2D2A	1.25415	-2.09432	1.26504	0.262562	0.640992
ENSG00000108691	CCL2	1.25392	0.813951	4.51671	0.0352645	0.320696
ENSG00000077348	EXOSC5	1.25366	-0.289285	0.941034	0.333631	0.693891
ENSG00000106624	AEBP1	1.25303	1.82073	2.22541	0.137934	0.521012
ENSG00000175573	C11orf68	1.25253	0.588843	4.10745	0.0445321	0.34564
ENSG00000264940	SNORD3C	1.25139	4.74911	1.94808	0.164932	0.550769
ENSG00000162576	MXRA8	1.25042	0.0525898	2.38403	0.124766	0.50035
ENSG00000159289	GOLGA6A	1.25028	-1.59044	1.08013	0.300403	0.671678
ENSG00000163888	CAMK2N2	1.2502	-0.858268	2.71444	0.101615	0.465273
ENSG00000276045	NA	1.24997	-0.533731	4.05025	0.0460209	0.349036
ENSG00000237753	NA	1.24961	-1.78587	1.81541	0.179967	0.565335
ENSG00000132613	MTSS1L	1.24954	1.71625	5.93404	0.0160667	0.229599
ENSG00000259581	NA	1.2493	-2.26252	1.41884	0.235546	0.617683
ENSG00000155265	GOLGA7B	1.24914	0.0873847	2.24761	0.136	0.518318
ENSG00000108840	HDAC5	1.24909	2.83047	3.00072	0.0853589	0.436181
ENSG00000064687	ABCA7	1.24904	0.0412231	2.13867	0.145795	0.528273
ENSG00000143768	LEFTY2	1.24804	-0.678508	1.36429	0.244785	0.625197
ENSG00000243302	NA	1.248	-0.744628	2.89298	0.091115	0.447014
ENSG00000099817	POLR2E	1.24756	1.8514	3.78562	0.0536336	0.366755
ENSG00000168079	SCARA5	1.24755	-0.704087	2.3911	0.124213	0.499566
ENSG00000249948	GBA3	1.24685	-2.92628	0.608543	0.436612	0.765093
ENSG00000083444	PLOD1	1.24538	3.38908	3.89417	0.0503596	0.359485
ENSG00000205835	GMNC	1.24528	-0.189607	0.967162	0.327031	0.689832
ENSG00000164976	MYORG	1.24521	1.19171	9.5925	0.00234729	0.0882071
ENSG00000224717	NA	1.24499	-0.381265	3.60649	0.0595455	0.38184
ENSG00000070669	ASNS	1.24381	-0.616601	5.64615	0.0188035	0.246879
ENSG00000213563	C8orf82	1.24365	0.354636	3.95353	0.0486602	0.355314
ENSG00000130222	GADD45G	1.24354	-1.7868	1.15187	0.284944	0.659645
ENSG00000160703	NLRX1	1.24264	0.00591939	2.47465	0.11788	0.490917
ENSG00000073169	SELENOO	1.2424	-1.1624	2.01361	0.158045	0.542856
ENSG00000027075	PRKCH	1.24062	0.801751	4.48506	0.0359025	0.322522
ENSG00000151176	PLBD2	1.24022	1.58183	3.41022	0.0668372	0.400783
ENSG00000166710	B2M	1.23995	5.59141	11.2473	0.00101813	0.057389
ENSG00000182208	MOB2	1.23994	0.336675	2.27795	0.133406	0.516514
ENSG00000198720	ANKRD13B	1.2397	1.50998	4.36225	0.038496	0.331942
ENSG00000161082	CELF5	1.23966	1.81555	11.2357	0.00102404	0.057545
ENSG00000161681	SHANK1	1.23873	-0.349581	1.64479	0.201721	0.584598
ENSG00000177728	TMEM94	1.2381	2.50884	2.80591	0.0960778	0.456257
ENSG00000203727	SAMD5	1.23765	3.02552	7.47525	0.00703713	0.153181
ENSG00000124140	SLC12A5	1.23704	-0.198565	3.70908	0.0560787	0.373647
ENSG00000261783	NA	1.2368	-2.69404	1.18111	0.278938	0.655124
ENSG00000006704	GTF2IRD1	1.23673	2.47033	7.49938	0.00694814	0.152151
ENSG00000104886	PLEKHJ1	1.23602	2.34308	3.27357	0.0724807	0.414308
ENSG00000139725	RHOF	1.23596	-0.686295	2.75983	0.0988245	0.460887
ENSG00000139269	INHBE	1.23594	0.0299836	2.57352	0.110847	0.479488
ENSG00000135929	CYP27A1	1.23567	-0.190221	3.13288	0.0788347	0.425712
ENSG00000244128	NA	1.23335	-1.82003	1.04772	0.307841	0.675653
ENSG00000163898	LIPH	1.23302	-1.16881	1.79496	0.182423	0.567449
ENSG00000168032	ENTPD3	1.23206	-2.68644	1.02057	0.314071	0.679897
ENSG00000170638	TRABD	1.2318	-1.03187	1.94676	0.165075	0.55097
ENSG00000186235	LOC151174	1.23064	-2.58401	1.02176	0.31379	0.679897
ENSG00000164946	FREM1	1.23029	4.24193	19.8375	1.67546e-05	0.00456701
ENSG00000196421	C20orf204	1.23004	-2.56846	1.28527	0.258797	0.637947
ENSG00000100311	PDGFB	1.22977	-0.602814	2.47955	0.11752	0.490784
ENSG00000186340	THBS2	1.22963	0.619887	5.38151	0.0217503	0.259149
ENSG00000197181	PIWIL2	1.22897	-0.433076	2.22693	0.1378	0.520686
ENSG00000100321	SYNGR1	1.22869	2.7384	2.92606	0.089304	0.443598
ENSG00000205336	ADGRG1	1.22867	2.64615	5.9646	0.0158017	0.227281
ENSG00000182759	MAFA	1.22847	-2.5703	0.954429	0.330225	0.692015
ENSG00000006128	TAC1	1.22834	3.64863	7.69412	0.00627107	0.144969
ENSG00000101199	ARFGAP1	1.22687	2.22648	4.05358	0.0459328	0.349036
ENSG00000011028	MRC2	1.22683	1.52524	2.91137	0.0901031	0.445346
ENSG00000162542	TMCO4	1.2265	-0.798802	2.64882	0.105803	0.470828
ENSG00000170356	OR2A20P	1.2263	-1.78289	1.49373	0.223626	0.607154
ENSG00000034152	MAP2K3	1.2262	0.548986	4.27533	0.040451	0.337525
ENSG00000122386	ZNF205	1.22613	-0.459456	2.00619	0.158808	0.543595
ENSG00000261270	NA	1.22607	-2.17882	1.6108	0.206417	0.590508
ENSG00000104866	PPP1R37	1.22542	0.620164	1.6822	0.196698	0.579321
ENSG00000273619	NA	1.22541	-2.50074	1.09646	0.29679	0.668344
ENSG00000254995	STX16-NPEPL1	1.22517	-1.4551	2.26643	0.134384	0.51806
ENSG00000196092	PAX5	1.22436	1.3391	3.27896	0.0722485	0.414258
ENSG00000151117	TMEM86A	1.22343	-0.142872	6.73792	0.0104117	0.183039
ENSG00000198597	ZNF536	1.22263	2.2257	10.8057	0.00127015	0.0654729
ENSG00000122861	PLAU	1.22249	2.51402	4.88626	0.0286419	0.293079
ENSG00000137648	TMPRSS4	1.22186	-0.324705	3.30387	0.0711863	0.411677
ENSG00000090661	CERS4	1.22151	2.25791	7.71639	0.00619808	0.144198
ENSG00000185215	TNFAIP2	1.22145	-0.0821841	3.67133	0.0573287	0.375684
ENSG00000154832	CXXC1	1.22098	1.33871	3.42043	0.0664353	0.400035
ENSG00000165816	VWA2	1.22064	-1.31935	2.33484	0.128692	0.507186
ENSG00000196453	ZNF777	1.22008	0.799193	3.68947	0.0567242	0.375089
ENSG00000163520	FBLN2	1.21991	1.10335	2.76905	0.0982679	0.459817
ENSG00000187609	EXD3	1.21946	-0.397199	4.00093	0.0473471	0.352077
ENSG00000161642	ZNF385A	1.21909	-0.192668	1.75575	0.187245	0.571489
ENSG00000146374	RSPO3	1.219	2.93543	3.70038	0.0563642	0.373887
ENSG00000052850	ALX4	1.21846	-0.180319	1.70258	0.194022	0.575896
ENSG00000175899	A2M	1.21804	4.07967	6.52056	0.0116989	0.195132
ENSG00000131242	RAB11FIP4	1.21771	4.00957	14.4119	0.000215447	0.0232325
ENSG00000156966	B3GNT7	1.21741	1.95947	4.00398	0.0472638	0.352077
ENSG00000143369	ECM1	1.21534	-1.02397	1.38212	0.241672	0.622783
ENSG00000010932	FMO1	1.21519	-2.62528	0.954982	0.330144	0.691994
ENSG00000108773	KAT2A	1.21508	1.75522	4.13945	0.0437216	0.344176
ENSG00000187634	SAMD11	1.21496	-1.88693	1.55302	0.214704	0.599084
ENSG00000186111	PIP5K1C	1.2149	1.25369	1.69778	0.19465	0.57625
ENSG00000276712	MIR7111	1.21449	-2.74612	1.15991	0.283276	0.6577
ENSG00000196576	PLXNB2	1.2142	2.68799	2.58668	0.109946	0.477619
ENSG00000172116	CD8B	1.21335	-2.28446	1.53493	0.217381	0.600988
ENSG00000162458	FBLIM1	1.21215	2.44776	7.49514	0.00696369	0.152309
ENSG00000167100	SAMD14	1.21192	1.56682	4.39478	0.0377902	0.330379
ENSG00000272831	NA	1.21169	-0.742913	3.34967	0.0692767	0.406555
ENSG00000131653	TRAF7	1.21088	2.32973	2.93607	0.0887634	0.443162
ENSG00000268001	CARD8-AS1	1.21045	-1.40284	1.88092	0.172353	0.557388
ENSG00000101470	TNNC2	1.2099	-2.13623	0.659458	0.418086	0.753602
ENSG00000198734	F5	1.20984	-0.0733843	1.83389	0.17778	0.563034
ENSG00000102452	NALCN	1.20983	1.3183	8.4448	0.00423711	0.119909
ENSG00000204531	POU5F1	1.2096	4.53452	1.31986	0.252512	0.630996
ENSG00000177830	CHID1	1.20875	2.03997	3.02343	0.0841974	0.435115
ENSG00000166341	DCHS1	1.20777	4.03554	2.79257	0.0968644	0.45677
ENSG00000170421	KRT8	1.20738	4.65721	5.10039	0.0254165	0.278244
ENSG00000250510	GPR162	1.20724	1.47365	2.36526	0.126248	0.502918
ENSG00000249896	NA	1.20693	-2.12842	1.63551	0.202991	0.586121
ENSG00000198276	UCKL1	1.2069	0.592946	4.52764	0.035047	0.320062
ENSG00000174903	RAB1B	1.20565	2.83021	3.06046	0.0823399	0.431921
ENSG00000054148	PHPT1	1.20563	1.49406	1.80404	0.181328	0.566279
ENSG00000182240	BACE2	1.2055	1.95222	6.43537	0.0122475	0.199818
ENSG00000130159	ECSIT	1.20512	1.57467	3.06548	0.0820912	0.431921
ENSG00000171703	TCEA2	1.20505	0.803171	3.23773	0.0740446	0.417077
ENSG00000214711	CAPN14	1.20505	-1.73358	1.61135	0.20634	0.5904
ENSG00000258168	NA	1.20458	-3.21091	0.816392	0.367739	0.719292
ENSG00000187860	CCDC157	1.20359	-0.351587	4.25004	0.0410395	0.337983
ENSG00000189143	CLDN4	1.20323	1.81409	3.4924	0.0636734	0.392198
ENSG00000172932	ANKRD13D	1.20321	1.05949	4.1116	0.044426	0.345609
ENSG00000100290	BIK	1.20313	-2.36889	1.229	0.269442	0.64571
ENSG00000107742	SPOCK2	1.20286	3.78369	5.01394	0.0266701	0.283914
ENSG00000160799	CCDC12	1.20267	1.46674	7.24344	0.00795477	0.161991
ENSG00000171951	SCG2	1.20238	3.66382	7.27901	0.00780628	0.160375
ENSG00000063438	AHRR	1.20227	-0.794285	3.80608	0.0529994	0.366202
ENSG00000124126	PREX1	1.20173	3.77454	9.29538	0.00273249	0.0978682
ENSG00000158473	CD1D	1.2017	-1.97385	1.07442	0.301678	0.672469
ENSG00000146904	EPHA1	1.20161	2.21781	3.05711	0.0825057	0.432047
ENSG00000168936	TMEM129	1.20136	1.38329	3.93982	0.0490471	0.356304
ENSG00000163975	MELTF	1.20129	-1.52894	1.91328	0.16873	0.555065
ENSG00000167702	KIFC2	1.20047	0.231086	3.15736	0.0776871	0.424791
ENSG00000155846	PPARGC1B	1.20005	1.73342	6.07729	0.0148631	0.219793
ENSG00000284294	NA	1.20002	-0.516804	1.1999	0.275162	0.651737
ENSG00000184160	ADRA2C	1.19895	-1.95624	1.11428	0.292913	0.665605
ENSG00000020577	SAMD4A	1.19856	2.07372	14.3999	0.000216698	0.0232325
ENSG00000177352	CCDC71	1.19778	0.975691	2.36235	0.126479	0.503354
ENSG00000124134	KCNS1	1.19725	-1.55738	1.05116	0.306952	0.675164
ENSG00000273230	NA	1.19666	-1.67196	1.75011	0.187951	0.571757
ENSG00000159753	CARMIL2	1.19645	-1.60977	0.953417	0.330481	0.692153
ENSG00000115474	KCNJ13	1.19536	0.732176	2.19723	0.140434	0.523633
ENSG00000255398	HCAR3	1.19517	-3.42687	1.0351	0.310934	0.677823
ENSG00000197562	RAB40C	1.19453	0.0988573	2.79928	0.0964677	0.456422
ENSG00000172382	PRSS27	1.19367	-2.42496	1.05818	0.305349	0.674233
ENSG00000104953	TLE6	1.19345	-1.37956	1.06967	0.302745	0.672796
ENSG00000143171	RXRG	1.19333	0.154068	2.74831	0.0995243	0.461926
ENSG00000164379	FOXQ1	1.19291	-1.29259	1.37133	0.243508	0.624033
ENSG00000228824	MIR4500HG	1.19272	-0.637261	1.649	0.201148	0.584033
ENSG00000230724	NA	1.19186	-1.09613	2.12125	0.147435	0.529697
ENSG00000179796	LRRC3B	1.19088	0.827082	4.88306	0.0286933	0.293079
ENSG00000105255	FSD1	1.19066	1.77122	3.03356	0.0836844	0.434308
ENSG00000142798	HSPG2	1.19039	3.1397	1.77633	0.184696	0.569684
ENSG00000125520	SLC2A4RG	1.19023	-0.468282	1.46184	0.228611	0.612348
ENSG00000186642	PDE2A	1.18914	-0.0787573	3.54843	0.0616088	0.386895
ENSG00000128591	FLNC	1.18795	1.9473	1.64324	0.201933	0.58476
ENSG00000274618	HIST1H4F	1.18759	1.90225	0.963406	0.327969	0.690169
ENSG00000005206	SPPL2B	1.18711	0.458897	3.06568	0.0820814	0.431921
ENSG00000150551	LYPD1	1.18707	3.76204	14.0803	0.000252908	0.0254706
ENSG00000108309	RUNDC3A	1.18689	2.01167	3.79219	0.053429	0.366202
ENSG00000133101	CCNA1	1.1866	0.863508	4.56891	0.0342385	0.317254
ENSG00000167114	SLC27A4	1.18657	1.55397	3.05692	0.0825154	0.432047
ENSG00000284485	MIR205	1.18613	-2.30205	1.24273	0.266903	0.644787
ENSG00000157693	TMEM268	1.18565	1.65982	17.536	4.87707e-05	0.0100079
ENSG00000128335	APOL2	1.18563	1.42924	6.16609	0.0141645	0.214994
ENSG00000160602	NEK8	1.18562	-0.993045	1.83263	0.177928	0.563034
ENSG00000166897	ELFN2	1.18542	-0.24948	1.79581	0.18232	0.567449
ENSG00000172819	RARG	1.1854	1.16472	2.77685	0.0978	0.458568
ENSG00000182253	SYNM	1.18535	1.49626	11.5585	0.000871784	0.0534291
ENSG00000125898	FAM110A	1.18358	-0.0875972	3.80017	0.0531819	0.366202
ENSG00000130702	LAMA5	1.18355	1.1614	2.67062	0.104391	0.469766
ENSG00000173193	PARP14	1.18258	4.39086	10.0238	0.00188479	0.0799451
ENSG00000250722	SELENOP	1.18238	3.82411	10.2525	0.00167864	0.0764512
ENSG00000104915	STX10	1.1822	0.680531	2.85982	0.0929711	0.45038
ENSG00000140832	MARVELD3	1.18197	1.24047	3.83321	0.052171	0.364012
ENSG00000126500	FLRT1	1.18077	-1.24915	1.40689	0.237518	0.62011
ENSG00000272333	KMT2B	1.18029	1.82508	3.45605	0.0650524	0.396017
ENSG00000167107	ACSF2	1.1799	1.57311	9.10542	0.00301229	0.101877
ENSG00000151067	CACNA1C	1.17984	2.12521	12.7808	0.000476513	0.0378372
ENSG00000267265	NA	1.17931	-2.35569	0.832969	0.362934	0.71595
ENSG00000172716	SLFN11	1.17909	1.11888	6.27632	0.0133446	0.207655
ENSG00000160325	CACFD1	1.17842	1.0618	2.6295	0.107072	0.473347
ENSG00000099203	TMED1	1.17688	0.892832	1.97693	0.161858	0.546039
ENSG00000114737	CISH	1.17653	-1.07979	3.10533	0.0801488	0.429099
ENSG00000265735	NA	1.17653	6.82087	0.916355	0.340031	0.699156
ENSG00000279191	NA	1.17616	-2.32664	0.813854	0.368483	0.720052
ENSG00000213347	MXD3	1.17595	-1.63227	1.30462	0.255259	0.634224
ENSG00000187695	KIAA1257	1.17506	-2.1966	1.41403	0.236336	0.618518
ENSG00000173621	LRFN4	1.17466	-1.35261	0.58558	0.44538	0.770409
ENSG00000204103	MAFB	1.17464	2.94391	7.78717	0.00597197	0.142382
ENSG00000142675	CNKSR1	1.17458	-0.733729	1.98606	0.1609	0.546039
ENSG00000279489	NA	1.17345	-1.32048	2.38268	0.124872	0.500445
ENSG00000058404	CAMK2B	1.17325	-0.166324	1.71812	0.192013	0.574309
ENSG00000108262	GIT1	1.17321	2.3436	3.19486	0.0759641	0.421097
ENSG00000126062	TMEM115	1.1732	1.0374	3.05475	0.0826231	0.432398
ENSG00000101443	WFDC2	1.17301	0.41064	3.05795	0.0824641	0.432047
ENSG00000102034	ELF4	1.17265	0.294158	4.31119	0.039632	0.336182
ENSG00000149925	ALDOA	1.17248	5.3416	2.33554	0.128635	0.507125
ENSG00000086696	HSD17B2	1.17178	-1.32324	0.913537	0.340772	0.699757
ENSG00000187608	ISG15	1.17136	-1.87365	0.584758	0.445699	0.770742
ENSG00000180155	LYNX1	1.17064	-0.268691	1.68475	0.196361	0.579321
ENSG00000164326	CARTPT	1.17061	0.639469	2.36379e-08	0.999878	0.99994
ENSG00000167508	MVD	1.17042	1.50473	3.47904	0.0641763	0.393702
ENSG00000131669	NINJ1	1.16991	-0.851438	1.08968	0.298283	0.669661
ENSG00000183011	NAA38	1.16959	1.42294	1.8607	0.174662	0.559867
ENSG00000107485	GATA3	1.16925	-0.519353	2.16739	0.143138	0.525935
ENSG00000121871	SLITRK3	1.16883	2.3951	11.2176	0.00103335	0.05789
ENSG00000231527	NA	1.16862	-1.66812	2.28905	0.132472	0.514313
ENSG00000239474	KLHL41	1.16855	0.653376	1.93582	0.166259	0.552663
ENSG00000198324	FAM109A	1.16793	0.390899	2.52122	0.114507	0.484757
ENSG00000140553	UNC45A	1.16781	2.87665	2.72794	0.100776	0.463647
ENSG00000071889	FAM3A	1.16769	-0.104561	2.25047	0.135753	0.518178
ENSG00000228434	NA	1.1665	-1.95795	1.43253	0.23331	0.615916
ENSG00000143452	HORMAD1	1.16639	-4.06791	0.489036	0.485538	0.79466
ENSG00000073060	SCARB1	1.1663	1.16605	4.03837	0.0463367	0.349978
ENSG00000177108	ZDHHC22	1.166	0.406821	4.90999	0.0282641	0.291302
ENSG00000092850	TEKT2	1.16593	-0.0580766	2.99854	0.0854713	0.436267
ENSG00000189108	IL1RAPL2	1.16549	-0.335526	1.50997	0.221139	0.60379
ENSG00000185112	FAM43A	1.16487	-0.771784	3.01563	0.0845944	0.435564
ENSG00000225868	LOC100631378	1.16453	-2.17646	0.754454	0.386593	0.732331
ENSG00000008735	MAPK8IP2	1.16441	1.57101	2.13041	0.146571	0.529645
ENSG00000157765	SLC34A2	1.16436	0.0247189	2.25818	0.13509	0.51806
ENSG00000141682	PMAIP1	1.16357	4.08327	9.16143	0.00292686	0.100476
ENSG00000078725	BRINP1	1.16341	3.41044	15.7855	0.000111522	0.0164252
ENSG00000100417	PMM1	1.16332	0.581072	2.76333	0.098613	0.460767
ENSG00000132535	DLG4	1.16319	3.23064	4.52106	0.0351779	0.320513
ENSG00000187140	FOXD3	1.16198	-1.62265	1.60788	0.206827	0.590939
ENSG00000260412	NA	1.16087	1.4107	5.65093	0.0187544	0.246588
ENSG00000105499	PLA2G4C	1.16069	0.0219332	3.88965	0.0504915	0.359809
ENSG00000089250	NOS1	1.15984	2.87543	4.32405	0.0393426	0.335042
ENSG00000077454	LRCH4	1.15884	-0.802658	2.25101	0.135707	0.518178
ENSG00000160447	PKN3	1.15881	-0.352885	1.49744	0.223055	0.606469
ENSG00000217236	SP9	1.15716	-2.80307	0.942229	0.333326	0.693735
ENSG00000151025	GPR158	1.15624	0.495366	6.08362	0.0148122	0.219467
ENSG00000116983	HPCAL4	1.1561	1.68414	5.4514	0.0209279	0.256607
ENSG00000143772	ITPKB	1.15587	1.94615	8.47272	0.00417614	0.11917
ENSG00000238035	NA	1.15544	-0.0456815	7.58972	0.00662511	0.149376
ENSG00000212907	ND4L	1.1553	4.8852	8.50349	0.00411003	0.118362
ENSG00000111679	PTPN6	1.15522	-0.656517	1.93724	0.166105	0.552364
ENSG00000005513	SOX8	1.15492	0.237059	6.56701	0.0114106	0.19244
ENSG00000184232	OAF	1.15479	0.598262	4.04453	0.0461726	0.349368
ENSG00000100003	SEC14L2	1.15432	-0.511575	4.06287	0.0456879	0.348353
ENSG00000284471	NA	1.15303	-1.35577	1.1559	0.284107	0.658689
ENSG00000141552	ANAPC11	1.15291	1.38716	2.96724	0.0871038	0.439563
ENSG00000177303	CASKIN2	1.15187	0.193064	2.52279	0.114396	0.484397
ENSG00000153902	LGI4	1.15181	-0.907307	2.1498	0.144759	0.527875
ENSG00000276966	HIST1H4E	1.15125	5.05997	2.07685	0.15171	0.534112
ENSG00000149782	PLCB3	1.15105	2.09848	2.66205	0.104944	0.469863
ENSG00000214530	STARD10	1.15051	1.37996	3.53551	0.0620785	0.387736
ENSG00000173801	JUP	1.15029	2.95329	2.42343	0.121718	0.495639
ENSG00000179526	SHARPIN	1.15029	0.305363	1.88907	0.171432	0.556401
ENSG00000104859	CLASRP	1.14989	1.03458	3.12935	0.0790016	0.426235
ENSG00000117984	CTSD	1.1496	-0.0237063	2.46643	0.118487	0.4915
ENSG00000132024	CC2D1A	1.14915	-0.0461553	2.41949	0.122019	0.496643
ENSG00000177105	RHOG	1.14881	-0.455562	2.86726	0.0925513	0.449778
ENSG00000003137	CYP26B1	1.14836	0.64328	5.1978	0.0240777	0.272956
ENSG00000020129	NCDN	1.1481	1.18938	2.75144	0.0993336	0.461926
ENSG00000087494	PTHLH	1.1476	-0.959142	1.98854	0.16064	0.546039
ENSG00000138678	GPAT3	1.14757	-0.865534	1.90485	0.169666	0.555404
ENSG00000184979	USP18	1.14741	0.205748	2.47159	0.118105	0.490917
ENSG00000088899	LZTS3	1.14675	1.84201	5.82692	0.017033	0.237279
ENSG00000135127	BICDL1	1.14651	1.19447	6.75391	0.010323	0.183039
ENSG00000156959	LHFPL4	1.14624	1.33525	4.45753	0.0364672	0.325196
ENSG00000144583	2004-03-01	1.14621	0.723273	3.83579	0.0520931	0.364012
ENSG00000177030	DEAF1	1.14615	1.68024	2.11466	0.148061	0.530412
ENSG00000126768	TIMM17B	1.14602	2.60096	2.60765	0.108528	0.475638
ENSG00000160117	ANKLE1	1.14476	-1.48134	2.14934	0.144802	0.527875
ENSG00000187193	MT1X	1.14422	-3.14327	0.662335	0.417074	0.753169
ENSG00000126934	MAP2K2	1.14401	2.26903	2.08527	0.150889	0.533089
ENSG00000197093	GAL3ST4	1.14395	-0.50375	2.12208	0.147357	0.529655
ENSG00000074370	ATP2A3	1.14354	-0.667774	1.66729	0.198681	0.581399
ENSG00000108557	RAI1	1.14321	1.36095	2.83056	0.0946433	0.453633
ENSG00000100346	CACNA1I	1.1421	-1.11903	1.56877	0.212407	0.596739
ENSG00000108551	RASD1	1.14088	-0.31144	4.68988	0.0319799	0.307324
ENSG00000167775	CD320	1.13961	0.798499	1.46268	0.228477	0.612279
ENSG00000061938	TNK2	1.13907	0.0543009	1.79665	0.18222	0.567449
ENSG00000183762	KREMEN1	1.139	2.02365	4.08743	0.0450473	0.347008
ENSG00000142627	EPHA2	1.13861	1.8154	3.07539	0.0816037	0.431479
ENSG00000108515	ENO3	1.1385	0.831356	3.08407	0.0811787	0.431362
ENSG00000243364	EFNA4	1.13778	0.502956	4.27912	0.0403636	0.337515
ENSG00000126432	PRDX5	1.13762	4.21836	3.83532	0.0521073	0.364012
ENSG00000160741	CRTC2	1.13735	0.812904	3.85874	0.0514042	0.362049
ENSG00000196189	SEMA4A	1.13728	0.499585	4.18643	0.0425602	0.342316
ENSG00000167925	GHDC	1.13649	-0.212475	3.60077	0.0597454	0.38245
ENSG00000267750	NA	1.13612	-1.33796	2.27408	0.133734	0.517236
ENSG00000173486	FKBP2	1.13551	0.720929	2.86152	0.0928749	0.450152
ENSG00000224066	NA	1.13524	-2.23348	1.38745	0.24077	0.622395
ENSG00000106404	CLDN15	1.13439	-1.46653	1.70557	0.193634	0.575576
ENSG00000131196	NFATC1	1.13427	-0.280956	3.23521	0.0741561	0.417097
ENSG00000095397	WHRN	1.13415	-0.409082	2.42809	0.121363	0.494905
ENSG00000139874	SSTR1	1.1334	-0.127805	2.89604	0.090946	0.447014
ENSG00000005884	ITGA3	1.13313	0.992459	4.06482	0.0456366	0.348353
ENSG00000198691	ABCA4	1.13208	-0.622643	1.30639	0.254937	0.634097
ENSG00000254245	PCDHGA3	1.13164	-2.5547	0.582292	0.446702	0.771721
ENSG00000234787	LINC00458	1.13114	-0.659321	1.29431	0.257735	0.637374
ENSG00000275026	NA	1.13107	-1.36947	1.30555	0.25509	0.634097
ENSG00000177133	LINC00982	1.13085	-1.55296	1.55232	0.214808	0.599084
ENSG00000003249	DBNDD1	1.13001	1.40442	3.69677	0.0564833	0.373887
ENSG00000276180	HIST1H4I	1.12981	0.0571332	1.10847	0.294171	0.666667
ENSG00000146556	WASH2P	1.12974	-0.41142	2.19879	0.140295	0.523559
ENSG00000172613	RAD9A	1.12895	0.230217	3.14112	0.0784466	0.425091
ENSG00000134321	RSAD2	1.12867	-0.563772	1.41273	0.236551	0.618523
ENSG00000169727	GPS1	1.12655	2.24374	2.16805	0.143077	0.525935
ENSG00000103148	NPRL3	1.12649	0.748325	3.19996	0.0757326	0.420652
ENSG00000128283	CDC42EP1	1.12617	-1.73015	0.807905	0.370234	0.721082
ENSG00000102882	MAPK3	1.12613	1.31767	3.86689	0.0511618	0.361432
ENSG00000174996	KLC2	1.12608	1.96729	1.9764	0.161914	0.546039
ENSG00000141540	TTYH2	1.12565	0.0639973	5.43445	0.0211244	0.256833
ENSG00000181392	SYNE4	1.1255	-1.50504	0.8346	0.362466	0.715722
ENSG00000091138	SLC26A3	1.1254	-1.17734	2.08237	0.151622	0.534112
ENSG00000142227	EMP3	1.1239	-0.525293	2.00464	0.158968	0.54385
ENSG00000105655	ISYNA1	1.12341	2.30066	1.468	0.227636	0.61166
ENSG00000185359	HGS	1.12335	2.25775	2.91909	0.0896818	0.444105
ENSG00000141696	P3H4	1.12323	1.31399	3.76532	0.0542708	0.367793
ENSG00000107819	SFXN3	1.12319	2.47894	5.85624	0.0167626	0.234766
ENSG00000136877	FPGS	1.12312	1.48868	2.44427	0.120139	0.493694
ENSG00000121060	TRIM25	1.12312	2.77038	12.7952	0.000473164	0.0377353
ENSG00000253537	PCDHGA7	1.12296	-1.86868	0.946922	0.332128	0.693704
ENSG00000225101	NA	1.12255	-3.99489	0.805596	0.371089	0.721516
ENSG00000134508	CABLES1	1.12235	1.66923	9.90592	0.00200103	0.0821683
ENSG00000167815	PRDX2	1.1223	4.6632	2.23224	0.137336	0.520392
ENSG00000147481	SNTG1	1.12224	0.795269	7.97131	0.00542274	0.136413
ENSG00000130529	TRPM4	1.12118	-0.555684	1.44845	0.230742	0.613104
ENSG00000158859	ADAMTS4	1.12087	0.50849	2.56546	0.111402	0.480506
ENSG00000116883	NA	1.12021	-1.494	1.80745	0.180919	0.566068
ENSG00000070182	SPTB	1.12002	0.108979	2.01668	0.157731	0.542697
ENSG00000142552	RCN3	1.11955	-0.577549	0.663658	0.416611	0.75295
ENSG00000184545	DUSP8	1.1189	1.01167	1.90598	0.16954	0.555404
ENSG00000175221	MED16	1.11864	-0.00350896	0.848758	0.358438	0.712602
ENSG00000132698	RAB25	1.11862	1.24234	3.66912	0.0574027	0.375886
ENSG00000102007	PLP2	1.11859	-0.365647	3.25431	0.0733168	0.415482
ENSG00000135750	KCNK1	1.11829	0.987382	5.13332	0.0249553	0.277193
ENSG00000186377	CYP4X1	1.11778	0.0222826	4.3193	0.0394492	0.33541
ENSG00000214688	C10orf105	1.11602	-1.81306	1.02345	0.313392	0.679897
ENSG00000088882	CPXM1	1.11591	2.8795	3.73339	0.0552895	0.371012
ENSG00000244560	LOC155060	1.11569	-2.02445	0.98825	0.321831	0.686656
ENSG00000104960	PTOV1	1.11548	3.29516	2.1745	0.142488	0.52569
ENSG00000163702	IL17RC	1.11519	-0.812895	2.12969	0.146638	0.529645
ENSG00000183778	B3GALT5	1.11503	3.38689	12.7634	0.000480596	0.0379327
ENSG00000132016	C19orf57	1.11503	-0.784337	2.47582	0.117794	0.490917
ENSG00000002746	HECW1	1.1148	3.03645	15.5821	0.00012288	0.0172627
ENSG00000280322	NA	1.11438	-0.884821	1.12053	0.29157	0.664361
ENSG00000067191	CACNB1	1.11396	1.38866	2.60773	0.108523	0.475638
ENSG00000134533	RERG	1.11363	-0.156591	1.98607	0.160899	0.546039
ENSG00000106397	PLOD3	1.11287	0.878099	3.22999	0.0743872	0.417496
ENSG00000141503	MINK1	1.11227	2.64737	4.79928	0.0300726	0.300446
ENSG00000169093	ASMTL	1.1119	2.13911	4.15715	0.0432801	0.343513
ENSG00000068976	PYGM	1.11167	0.594705	3.57892	0.060516	0.383753
ENSG00000178026	LRRC75B	1.11125	-0.226391	1.87757	0.172733	0.557388
ENSG00000176720	BOK	1.11033	0.210116	1.73974	0.189256	0.572251
ENSG00000108784	NAGLU	1.11005	0.0466943	1.97677	0.161875	0.546039
ENSG00000124107	SLPI	1.10992	-2.88443	0.657196	0.418883	0.754122
ENSG00000071909	MYO3B	1.10987	1.17767	2.12619	0.146968	0.529645
ENSG00000167371	PRRT2	1.10928	-0.0260191	2.53468	0.113553	0.483536
ENSG00000182858	ALG12	1.10922	0.669098	4.13236	0.0438998	0.344584
ENSG00000269998	LINC01930	1.10914	-1.7145	0.739476	0.391466	0.734611
ENSG00000132622	HSPA12B	1.10765	-2.25757	0.82491	0.365259	0.717668
ENSG00000232527	LOC645166	1.10636	-2.20578	1.17626	0.279922	0.656047
ENSG00000067057	PFKP	1.10589	2.65666	5.12313	0.0250971	0.277193
ENSG00000143318	CASQ1	1.10534	-1.6723	0.882586	0.34906	0.705831
ENSG00000149527	PLCH2	1.10513	0.174368	1.4535	0.229935	0.612536
ENSG00000214026	MRPL23	1.10414	-1.63484	0.709735	0.400923	0.743129
ENSG00000260086	NA	1.10413	-1.78578	0.996092	0.319925	0.685235
ENSG00000099785	2002-03-01	1.10385	0.798318	3.57582	0.0606259	0.383753
ENSG00000091879	ANGPT2	1.10339	3.35873	3.87494	0.0509235	0.361312
ENSG00000089351	GRAMD1A	1.10329	2.26763	3.60994	0.0594252	0.381336
ENSG00000160360	GPSM1	1.10238	0.979005	2.20121	0.140078	0.523121
ENSG00000162618	ADGRL4	1.10166	2.24735	2.21815	0.138574	0.521421
ENSG00000111199	TRPV4	1.10153	-2.64269	0.673031	0.413347	0.750691
ENSG00000168994	PXDC1	1.10091	0.0437903	5.73154	0.0179444	0.242754
ENSG00000260417	NA	1.10056	-2.35785	0.82588	0.364978	0.717566
ENSG00000130881	LRP3	1.10028	0.701446	3.02735	0.0839983	0.434615
ENSG00000137727	ARHGAP20	1.09995	1.38807	5.7239	0.0180196	0.243155
ENSG00000174807	CD248	1.09935	-2.55465	0.404396	0.525833	0.816782
ENSG00000130158	DOCK6	1.09932	0.968828	3.07729	0.0815106	0.431462
ENSG00000199593	SNORD114-14	1.09929	-3.9465	0.467919	0.495216	0.800932
ENSG00000182329	KIAA2012	1.09925	-1.89816	0.88768	0.347678	0.705183
ENSG00000065268	WDR18	1.09866	0.423455	2.01105	0.158308	0.54296
ENSG00000244165	P2RY11	1.09847	-2.20427	1.05572	0.305908	0.674444
ENSG00000061337	LZTS1	1.09837	2.33891	4.17443	0.0428536	0.342333
ENSG00000135439	AGAP2	1.09786	1.12206	3.27588	0.0723812	0.414258
ENSG00000105808	RASA4	1.09769	0.464616	7.22687	0.00802492	0.162206
ENSG00000110719	TCIRG1	1.09757	-2.15549	0.768194	0.38223	0.728936
ENSG00000100379	KCTD17	1.0974	1.21257	1.71105	0.192924	0.574889
ENSG00000172663	TMEM134	1.09681	-1.05726	1.5037	0.222095	0.604669
ENSG00000127329	PTPRB	1.09658	0.591671	3.48476	0.0639606	0.393512
ENSG00000149150	SLC43A1	1.09646	0.157161	3.54549	0.0617156	0.38697
ENSG00000130733	YIPF2	1.09646	1.10126	3.1498	0.0780398	0.425091
ENSG00000172995	ARPP21	1.0963	1.15522	3.06237	0.0822453	0.431921
ENSG00000224080	NA	1.0962	-2.0919	1.20585	0.27398	0.649915
ENSG00000171298	GAA	1.09535	1.49465	1.63491	0.203072	0.586265
ENSG00000171867	PRNP	1.09534	3.93641	16.3374	8.58008e-05	0.0141022
ENSG00000260209	NA	1.09452	-2.58472	0.566651	0.452816	0.775195
ENSG00000104888	SLC17A7	1.0942	-0.632777	1.33296	0.250182	0.629978
ENSG00000181523	SGSH	1.09402	0.176219	2.87312	0.0922218	0.44944
ENSG00000178522	AMBN	1.0938	-0.908963	0.595526	0.441594	0.767787
ENSG00000143819	EPHX1	1.0937	1.33059	5.93114	0.0160921	0.229782
ENSG00000147869	CER1	1.09298	-0.696444	1.05021	0.30717	0.675164
ENSG00000086504	MRPL28	1.09138	1.3588	3.26754	0.0727413	0.414875
ENSG00000142279	WTIP	1.0913	0.670471	3.80838	0.0529287	0.366202
ENSG00000104936	DMPK	1.0911	0.178381	2.38571	0.124634	0.500042
ENSG00000079308	TNS1	1.08958	2.53579	7.69213	0.00627762	0.144969
ENSG00000105287	PRKD2	1.08945	0.961679	2.86285	0.0928	0.450087
ENSG00000277196	LOC102724788	1.08893	-2.87677	0.0346746	0.85254	0.958634
ENSG00000155034	FBXL18	1.08869	-0.729689	2.30668	0.131002	0.511766
ENSG00000072954	TMEM38A	1.08845	0.709328	5.17168	0.0244293	0.274298
ENSG00000104805	NUCB1	1.0874	2.77409	2.45408	0.119405	0.49259
ENSG00000133124	IRS4	1.08685	2.1323	2.50404	0.115739	0.4871
ENSG00000106013	ANKRD7	1.08681	-1.6648	0.605847	0.437627	0.765407
ENSG00000114626	ABTB1	1.0868	-1.09906	1.53826	0.216885	0.600129
ENSG00000261502	NA	1.08631	-2.25757	0.586113	0.445174	0.770397
ENSG00000131584	ACAP3	1.08612	2.17273	1.7905	0.182965	0.567797
ENSG00000160469	BRSK1	1.08596	2.39403	4.18703	0.0425455	0.342316
ENSG00000099800	TIMM13	1.08566	1.4132	2.02069	0.157321	0.542109
ENSG00000167995	BEST1	1.08524	-1.26603	2.79941	0.0964601	0.456422
ENSG00000184678	HIST2H2BE	1.08434	3.98878	3.38652	0.067781	0.402957
ENSG00000181773	GPR3	1.08385	-0.755253	2.27716	0.133473	0.516664
ENSG00000007520	TSR3	1.0835	0.151309	1.57771	0.211116	0.59491
ENSG00000067829	IDH3G	1.08306	1.10363	2.39987	0.12353	0.498693
ENSG00000140854	KATNB1	1.08267	1.49659	2.0764	0.151754	0.534112
ENSG00000090382	LYZ	1.08263	-0.299546	0.97679	0.324643	0.688344
ENSG00000282164	PEG13	1.08255	-0.157583	3.48185	0.0640704	0.393695
ENSG00000085644	ZNF213	1.08221	-0.446078	1.8321	0.177991	0.563078
ENSG00000276975	NA	1.08159	-0.181005	2.34469	0.127895	0.506175
ENSG00000196923	PDLIM7	1.08128	0.541175	1.67823	0.197223	0.579399
ENSG00000006047	YBX2	1.08096	0.385354	3.82385	0.0524552	0.364948
ENSG00000113594	LIFR	1.08049	5.79102	15.7216	0.000114967	0.0166639
ENSG00000102024	PLS3	1.07982	6.83073	10.1249	0.00179063	0.0793108
ENSG00000109107	ALDOC	1.07977	3.06177	4.14777	0.0435135	0.344169
ENSG00000215475	SIAH3	1.07966	1.89117	4.31011	0.0396564	0.336222
ENSG00000132394	EEFSEC	1.07915	0.314261	3.83123	0.052231	0.364012
ENSG00000254764	NA	1.07886	-6.09469	0.255045	0.615289	0.862332
ENSG00000162522	KIAA1522	1.07871	3.00156	7.21754	0.00806472	0.162206
ENSG00000130176	CNN1	1.07834	-0.608016	1.26868	0.261879	0.640992
ENSG00000013293	SLC7A14	1.07833	2.40236	6.61493	0.0111209	0.189895
ENSG00000160781	PAQR6	1.07809	-1.03965	2.54684	0.112698	0.482394
ENSG00000156925	ZIC3	1.07803	3.21083	9.08254	0.00304792	0.102025
ENSG00000171017	LRRC8E	1.0778	-0.788536	1.90003	0.170203	0.555404
ENSG00000102195	GPR50	1.07771	-0.0478561	1.98115	0.161414	0.546039
ENSG00000008323	PLEKHG6	1.07765	-0.485498	1.51084	0.221007	0.603597
ENSG00000108231	LGI1	1.07708	3.05981	2.74078	0.0999849	0.462051
ENSG00000197785	ATAD3A	1.07688	0.151894	0.914085	0.340628	0.699757
ENSG00000166426	CRABP1	1.07567	6.68286	7.08532	0.00865101	0.168796
ENSG00000131165	CHMP1A	1.07509	2.56406	1.73964	0.189268	0.572251
ENSG00000138622	HCN4	1.07464	1.46497	4.60302	0.033585	0.314868
ENSG00000276710	NA	1.07443	-2.12361	0.840047	0.360909	0.714091
ENSG00000106366	SERPINE1	1.07347	0.383808	1.56271	0.213287	0.597915
ENSG00000255458	NA	1.07316	-1.96251	1.17075	0.281048	0.656617
ENSG00000255583	NA	1.07266	-3.434	0.346616	0.556953	0.833907
ENSG00000101255	TRIB3	1.07261	1.34761	4.27118	0.0405469	0.337926
ENSG00000176723	ZNF843	1.0718	-1.2	2.56885	0.111168	0.480334
ENSG00000171724	VAT1L	1.07153	5.19788	12.9063	0.000448055	0.0365312
ENSG00000142449	FBN3	1.07136	2.1293	1.7271	0.190862	0.573709
ENSG00000277586	NEFL	1.07103	7.92735	9.46189	0.00250925	0.0918364
ENSG00000159363	ATP13A2	1.07101	1.55855	1.83103	0.178117	0.563372
ENSG00000279821	NA	1.07074	-2.31352	0.689334	0.407759	0.747682
ENSG00000183662	FAM19A1	1.07069	1.49091	2.48654	0.117008	0.489559
ENSG00000102030	NAA10	1.07067	0.114748	1.23074	0.269105	0.645587
ENSG00000102886	GDPD3	1.07056	-2.22308	1.0206	0.314064	0.679897
ENSG00000147119	CHST7	1.07029	0.117851	1.8833	0.172084	0.557388
ENSG00000167858	TEKT1	1.06978	-0.704982	1.22361	0.27049	0.646649
ENSG00000201772	SNORA5C	1.06966	-0.0941574	0.470747	0.493742	0.800032
ENSG00000157542	KCNJ6	1.0694	1.49518	5.18944	0.0241896	0.273148
ENSG00000013306	SLC25A39	1.06816	2.06491	3.42244	0.0663562	0.399814
ENSG00000179262	RAD23A	1.06813	2.6095	4.21319	0.0419132	0.340173
ENSG00000108001	EBF3	1.06808	4.8302	9.00295	0.00317528	0.104487
ENSG00000019582	CD74	1.06786	1.15136	4.25409	0.0409447	0.337926
ENSG00000151651	ADAM8	1.06763	-2.06519	1.33265	0.250237	0.629978
ENSG00000005379	TSPOAP1	1.06734	1.93622	4.95295	0.0275936	0.288296
ENSG00000205978	NYNRIN	1.06649	3.46182	4.92665	0.0280021	0.290588
ENSG00000017427	IGF1	1.06596	-0.238009	1.89989	0.170219	0.555404
ENSG00000143774	GUK1	1.06552	1.86307	1.51883	0.219796	0.60199
ENSG00000279483	NA	1.06537	1.9853	2.74198	0.0999114	0.462051
ENSG00000130775	THEMIS2	1.06444	-0.197442	2.51159	0.115195	0.486319
ENSG00000172965	CYTOR	1.06427	0.627669	4.3648	0.03844	0.331937
ENSG00000119946	CNNM1	1.06379	0.530303	9.00439	0.00317292	0.104487
ENSG00000168298	HIST1H1E	1.06321	4.58716	1.59718	0.208337	0.592605
ENSG00000275234	NA	1.0624	-0.899877	2.66621	0.104675	0.469766
ENSG00000123453	SARDH	1.06193	-0.852206	1.38241	0.241623	0.622783
ENSG00000279443	NA	1.06173	-1.56662	1.20547	0.274056	0.649963
ENSG00000099949	LZTR1	1.06155	2.01235	3.27391	0.0724661	0.414308
ENSG00000142583	SLC2A5	1.0615	-2.67	0.597034	0.440973	0.767688
ENSG00000005882	PDK2	1.06039	1.00788	3.59137	0.0600756	0.383354
ENSG00000164120	HPGD	1.06029	-0.0171142	1.89951	0.170262	0.555404
ENSG00000006025	OSBPL7	1.06017	-0.0651424	2.88874	0.09135	0.447729
ENSG00000116525	TRIM62	1.05973	0.827748	5.22707	0.0236901	0.270408
ENSG00000184281	TSSC4	1.05968	0.502655	1.48587	0.224843	0.608897
ENSG00000011677	GABRA3	1.05924	1.83854	4.4474	0.0366776	0.326151
ENSG00000188883	KLRG2	1.05864	-1.26598	0.8723	0.351876	0.707216
ENSG00000257275	NA	1.05846	-4.72611	0.463043	0.497832	0.802154
ENSG00000171766	GATM	1.05835	2.57105	12.3289	0.000595161	0.0431326
ENSG00000141577	CEP131	1.05824	-0.423409	1.13423	0.288649	0.662108
ENSG00000270681	NA	1.05781	-0.131371	2.26423	0.134573	0.51806
ENSG00000122515	ZMIZ2	1.05768	2.00622	4.58578	0.0339135	0.316163
ENSG00000132635	PCED1A	1.05749	1.63389	2.74113	0.0999637	0.462051
ENSG00000146700	SSC4D	1.05746	0.653181	3.03065	0.0838316	0.434331
ENSG00000166482	MFAP4	1.05708	-1.22933	1.6542	0.200444	0.58356
ENSG00000224945	NA	1.05706	-0.327906	3.13878	0.0785567	0.425091
ENSG00000051128	HOMER3	1.05646	-0.00605443	2.19774	0.140388	0.523568
ENSG00000129946	SHC2	1.05645	0.527793	1.37272	0.243271	0.624033
ENSG00000076604	TRAF4	1.05605	3.52387	3.72559	0.0555413	0.371557
[truncated: 16,264 more rows]

## Sheet: pArg192His EP
EntrezGene	Symbol	logFC	logCPM	F	PValue	FDR
ENSG00000200312	NA	10.4882	-1.67778	24.8841	1.72155e-06	4.29994e-05
ENSG00000099625	CBARP	9.78594	-1.83803	27.8537	4.69186e-07	2.05485e-05
ENSG00000200488	NA	9.68183	4.29159	20.6811	1.13826e-05	0.000146292
ENSG00000147813	NAPRT	9.55446	-2.40572	25.5968	1.32111e-06	3.75816e-05
ENSG00000183598	HIST2H3D	9.53861	-0.824175	23.101	3.80849e-06	7.1338e-05
ENSG00000107831	FGF8	9.13769	-2.73907	26.2785	1.04825e-06	3.26136e-05
ENSG00000106211	HSPB1	9.11148	-0.799266	21.669	7.26212e-06	0.000108356
ENSG00000182809	CRIP2	9.06757	-0.746551	29.4835	2.50075e-07	1.52238e-05
ENSG00000163209	SPRR3	9.02796	-1.75974	16.5366	8.6615e-05	0.00061312
ENSG00000099795	NDUFB7	8.8984	0.809446	26.0371	1.03584e-06	3.2393e-05
ENSG00000277196	LOC102724788	8.88198	-2.87677	24.8816	1.72346e-06	4.29994e-05
ENSG00000176978	DPP7	8.73724	-0.749957	30.1212	1.8904e-07	1.3316e-05
ENSG00000178814	OPLAH	8.5716	-2.80422	22.9051	4.33275e-06	7.71992e-05
ENSG00000278817	LOC102724770	8.56531	-2.64536	22.6501	5.62234e-06	9.17637e-05
ENSG00000263426	NA	8.5458	-2.8305	18.8717	2.61675e-05	0.000258323
ENSG00000198816	ZNF358	8.30412	-1.14688	20.5906	1.18632e-05	0.000149937
ENSG00000103024	NME3	8.10116	-1.57825	22.4614	5.07651e-06	8.58447e-05
ENSG00000100300	TSPO	8.08218	-2.61388	25.2635	1.45584e-06	3.96111e-05
ENSG00000159761	C16orf86	7.95571	-3.31368	23.0095	3.96807e-06	7.3127e-05
ENSG00000168135	KCNJ4	7.95432	-2.58781	22.5518	5.33554e-06	8.89078e-05
ENSG00000163254	CRYGC	7.94704	-3.62195	8.14515e-08	0.999773	0.99992
ENSG00000007376	RPUSD1	7.91465	-1.17767	26.8787	7.16799e-07	2.62343e-05
ENSG00000184524	CEND1	7.89363	-2.20509	23.5467	3.51562e-06	6.7514e-05
ENSG00000165886	UBTD1	7.82652	-2.22261	24.2554	2.27498e-06	5.19999e-05
ENSG00000142235	LMTK3	7.81944	-0.580272	29.7786	2.04902e-07	1.39112e-05
ENSG00000131409	LRRC4B	7.74888	-1.08651	26.3981	8.84281e-07	2.96639e-05
ENSG00000171401	KRT13	7.74824	-0.544607	4.90463	0.028518	0.0606032
ENSG00000158106	RHPN1	7.71272	-1.25757	25.2687	1.45253e-06	3.95933e-05
ENSG00000233508	NA	7.69661	-1.97079	15.7977	0.000110875	0.000735526
ENSG00000180176	TH	7.687	-2.59666	20.6681	1.1912e-05	0.00015024
ENSG00000175221	MED16	7.67478	-0.00350896	31.0591	1.18784e-07	1.04317e-05
ENSG00000273542	HIST1H4K	7.63061	-0.815565	17.712	4.49122e-05	0.000377639
ENSG00000201428	NA	7.60737	3.05833	20.3302	1.33639e-05	0.000163689
ENSG00000100726	TELO2	7.58339	-0.420615	29.7069	2.11278e-07	1.40748e-05
ENSG00000201772	SNORA5C	7.53951	-0.0941574	28.2668	3.9239e-07	1.84221e-05
ENSG00000137857	DUOX1	7.50919	-3.24065	19.2245	2.29093e-05	0.000235086
ENSG00000142173	COL6A2	7.4961	0.352513	30.5987	1.44433e-07	1.14686e-05
ENSG00000128185	DGCR6L	7.47996	-0.0031897	24.5487	1.99728e-06	4.75571e-05
ENSG00000103152	MPG	7.44193	-0.492022	27.9542	4.49189e-07	2.0061e-05
ENSG00000051523	CYBA	7.41375	-0.693114	25.9175	1.09169e-06	3.35084e-05
ENSG00000184897	H1FX	7.41158	0.935331	30.1938	1.71607e-07	1.27401e-05
ENSG00000280287	NA	7.35601	-2.43122	24.275	2.25532e-06	5.18847e-05
ENSG00000217330	NA	7.35239	-2.29744	12.2542	0.000623525	0.00275325
ENSG00000103253	HAGHL	7.33897	-2.28515	21.875	6.61513e-06	0.000101599
ENSG00000050555	LAMC3	7.31841	-1.616	25.0765	1.65895e-06	4.21919e-05
ENSG00000160446	ZDHHC12	7.31609	-2.2589	15.319	0.000139339	0.000875389
ENSG00000187017	ESPN	7.28811	-2.48129	24.3456	2.18567e-06	5.0656e-05
ENSG00000172889	EGFL7	7.26543	-2.34231	20.494	1.23989e-05	0.000154567
ENSG00000197632	SERPINB2	7.24367	-0.983141	16.2782	9.55101e-05	0.000661472
ENSG00000095906	NUBP2	7.23735	0.00757753	41.0851	1.93208e-09	1.68027e-06
ENSG00000197238	HIST1H4J	7.23267	1.19107	20.4774	1.24936e-05	0.000155324
ENSG00000263740	NA	7.18435	6.442	25.2458	1.46729e-06	3.96159e-05
ENSG00000177595	PIDD1	7.17102	-1.09659	25.2488	1.4653e-06	3.96159e-05
ENSG00000158792	SPATA2L	7.08113	-1.58103	24.3575	2.17415e-06	5.05815e-05
ENSG00000143546	S100A8	6.99965	-2.26711	3.31808	0.0708269	0.128733
ENSG00000099869	IGF2-AS	6.99119	0.368428	29.7747	2.56822e-07	1.54128e-05
ENSG00000261236	BOP1	6.98979	0.47955	29.6253	2.18787e-07	1.42196e-05
ENSG00000185187	SIGIRR	6.98695	-2.01395	21.9884	6.2846e-06	9.8351e-05
ENSG00000106991	ENG	6.97673	-2.81632	19.1762	2.34233e-05	0.00023845
ENSG00000102243	VGLL1	6.96492	-2.02761	17.8715	4.16824e-05	0.000358065
ENSG00000105464	GRIN2D	6.96103	-2.22539	20.6663	1.14597e-05	0.000147179
ENSG00000247596	TWF2	6.95889	-1.489	23.2496	3.56324e-06	6.80599e-05
ENSG00000063241	ISOC2	6.95549	-0.11982	29.792	2.03725e-07	1.39112e-05
ENSG00000154342	WNT3A	6.94782	-2.49821	9.39395	0.00264928	0.00864642
ENSG00000228594	FNDC10	6.94524	-2.73217	17.8644	4.29493e-05	0.000365851
ENSG00000099624	ATP5D	6.93892	-1.16032	21.6229	7.4153e-06	0.000109506
ENSG00000250571	GLI4	6.90354	-2.43379	22.187	5.74535e-06	9.2856e-05
ENSG00000174886	NDUFA11	6.90311	-1.13327	25.8306	1.13419e-06	3.42374e-05
ENSG00000161682	FAM171A2	6.75753	0.1315	44.0209	6.05991e-10	8.51325e-07
ENSG00000160957	RECQL4	6.75602	0.218445	24.9737	1.65465e-06	4.21519e-05
ENSG00000196431	CRYBA4	6.72171	-2.91838	12.8684	0.000461303	0.00217414
ENSG00000099864	PALM	6.69898	1.15936	35.4305	1.91031e-08	4.84411e-06
ENSG00000101460	MAP1LC3A	6.69522	-0.296343	27.9671	4.46687e-07	2.0061e-05
ENSG00000173621	LRFN4	6.69093	-1.35261	20.1072	1.48028e-05	0.000174866
ENSG00000254402	LRRC24	6.68978	-3.11122	15.3167	0.000139492	0.000875444
ENSG00000162337	LRP5	6.655	0.945661	32.8473	5.58994e-08	7.69064e-06
ENSG00000176101	SSNA1	6.64257	-0.0201059	25.5226	1.29873e-06	3.71184e-05
ENSG00000148362	PAXX	6.63476	-0.374669	26.8987	7.10575e-07	2.61583e-05
ENSG00000172366	MCRIP2	6.61789	-1.44206	20.2468	1.38844e-05	0.000167817
ENSG00000187961	KLHL17	6.60538	-0.96171	26.8727	7.18694e-07	2.6251e-05
ENSG00000145506	NKD2	6.5898	-1.74093	22.4065	5.20374e-06	8.69689e-05
ENSG00000169896	ITGAM	6.55422	-3.79596	17.5332	5.15486e-05	0.000416852
ENSG00000179085	DPM3	6.5324	-2.63888	13.5008	0.000340615	0.00173036
ENSG00000265735	NA	6.53086	6.82087	21.6224	7.41701e-06	0.000109506
ENSG00000235508	NA	6.52761	-2.66822	16.6423	7.4276e-05	0.000545438
ENSG00000262484	CCER2	6.52534	-1.93552	20.5983	1.22951e-05	0.000153483
ENSG00000178209	PLEC	6.51435	1.97972	36.4616	1.25048e-08	3.91976e-06
ENSG00000182782	HCAR2	6.50971	-2.02613	13.3963	0.000370828	0.00184184
ENSG00000148386	LCN9	6.47623	-3.27116	8.24895	0.00472361	0.0137807
ENSG00000101210	EEF1A2	6.46262	1.57032	36.3864	1.28961e-08	3.91976e-06
ENSG00000278771	RN7SL3	6.45339	4.33829	24.4114	2.1227e-06	4.99457e-05
ENSG00000071894	CPSF1	6.43347	1.97802	32.6483	6.07651e-08	7.87792e-06
ENSG00000007080	CCDC124	6.42759	-1.0741	33.3773	4.47823e-08	7.10247e-06
ENSG00000167772	ANGPTL4	6.4071	-2.67977	16.5729	7.67517e-05	0.000558523
ENSG00000177542	SLC25A22	6.40698	-0.266948	31.6661	9.18783e-08	9.64353e-06
ENSG00000283073	NA	6.39791	-0.887403	35.2617	2.89337e-08	5.44759e-06
ENSG00000187714	SLC18A3	6.37011	-3.18572	3.26614	0.0739006	0.133325
ENSG00000162975	KCNF1	6.35654	-3.02979	14.6007	0.000196705	0.00113541
ENSG00000079435	LIPE	6.3496	-1.71493	20.426	1.27909e-05	0.000158051
ENSG00000130255	RPL36	6.33789	4.10003	21.4026	8.19486e-06	0.000116742
ENSG00000007255	TRAPPC6A	6.31627	-0.684344	24.3164	2.21414e-06	5.11212e-05
ENSG00000014164	ZC3H3	6.29634	-0.687422	25.5326	1.29303e-06	3.7112e-05
ENSG00000214063	TSPAN4	6.28133	0.244883	24.049	2.4937e-06	5.46884e-05
ENSG00000276903	HIST1H2AL	6.27906	-0.660723	19.0037	2.46156e-05	0.000247553
ENSG00000179271	GADD45GIP1	6.26913	0.904612	35.0081	2.27426e-08	5.06521e-06
ENSG00000086205	FOLH1	6.26761	-1.78656	6.60269	0.0112465	0.0281866
ENSG00000124507	PACSIN1	6.24417	-1.81871	28.5147	3.52573e-07	1.76412e-05
ENSG00000167768	KRT1	6.22552	0.325642	2.35883e-08	0.999878	0.99992
ENSG00000064932	SBNO2	6.21509	-0.794552	28.0718	4.26916e-07	1.95408e-05
ENSG00000099821	POLRMT	6.20764	0.759467	32.206	7.31758e-08	8.35256e-06
ENSG00000180902	D2HGDH	6.20735	-0.980179	24.6659	1.89612e-06	4.59268e-05
ENSG00000179403	VWA1	6.2038	-0.858563	23.3507	3.40564e-06	6.60268e-05
ENSG00000102878	HSF4	6.2002	-2.49103	20.2022	1.46472e-05	0.000174042
ENSG00000175756	AURKAIP1	6.18826	1.00829	20.7908	1.08268e-05	0.000141095
ENSG00000159069	FBXW5	6.1827	0.984076	19.4921	1.96435e-05	0.000211527
ENSG00000225663	MCRIP1	6.16352	1.78656	28.4827	3.57472e-07	1.77431e-05
ENSG00000196456	ZNF775	6.16334	-1.51579	23.0346	3.92356e-06	7.25499e-05
ENSG00000188290	HES4	6.16318	-2.13817	20.8266	1.06512e-05	0.000139452
ENSG00000131669	NINJ1	6.15464	-0.851438	24.2144	2.31684e-06	5.23803e-05
ENSG00000213347	MXD3	6.14434	-1.63227	26.0707	1.02071e-06	3.20847e-05
ENSG00000103363	ELOB	6.13277	2.37551	25.4392	1.34733e-06	3.78723e-05
ENSG00000198598	MMP17	6.1142	-1.46599	22.2078	5.69155e-06	9.23954e-05
ENSG00000172346	CSDC2	6.11035	-1.97528	20.1746	1.43521e-05	0.000171428
ENSG00000007516	BAIAP3	6.10287	-1.13594	24.1921	2.33999e-06	5.25002e-05
ENSG00000176973	FAM89B	6.09462	-1.44641	13.9674	0.000267118	0.00143693
ENSG00000188763	FZD9	6.07969	-2.76022	19.2165	2.23084e-05	0.000231926
ENSG00000130203	APOE	6.06022	1.95608	24.1828	2.34967e-06	5.25883e-05
ENSG00000130193	THEM6	6.05878	-0.390218	23.6359	2.99797e-06	6.13124e-05
ENSG00000169692	AGPAT2	6.05215	-2.23687	18.7837	2.80623e-05	0.000271452
ENSG00000164880	INTS1	6.00761	1.68287	31.3999	1.02819e-07	9.992e-06
ENSG00000125611	CHCHD5	6.00616	-1.0988	26.9064	7.08188e-07	2.61285e-05
ENSG00000162591	MEGF6	6.00389	0.0841921	24.5794	1.97028e-06	4.70626e-05
ENSG00000105325	FZR1	6.00079	1.02649	38.843	4.74792e-09	2.56801e-06
ENSG00000274012	RN7SL2	5.99932	11.6083	22.7641	4.43027e-06	7.85957e-05
ENSG00000173581	CCDC106	5.99022	-1.46326	18.6843	2.85447e-05	0.000274809
ENSG00000127580	WDR24	5.97867	-0.539622	28.7914	3.12949e-07	1.68126e-05
ENSG00000007541	PIGQ	5.96541	-0.385034	26.7402	7.6147e-07	2.73104e-05
ENSG00000132361	CLUH	5.94881	1.02444	26.5986	8.10068e-07	2.84505e-05
ENSG00000077348	EXOSC5	5.94677	-0.289285	17.4876	4.98898e-05	0.00040919
ENSG00000008710	PKD1	5.94507	1.33696	41.2283	1.825e-09	1.68027e-06
ENSG00000078814	MYH7B	5.9356	-3.55998	13.6827	0.000306718	0.00159154
ENSG00000125534	PPDPF	5.9346	-0.194276	23.4465	3.26274e-06	6.44885e-05
ENSG00000103490	PYCARD	5.93198	-2.93405	14.4837	0.000208115	0.00118701
ENSG00000271824	SMIM32	5.91772	-1.23003	16.7126	7.38353e-05	0.000543395
ENSG00000214026	MRPL23	5.91528	-1.63484	17.1704	5.79051e-05	0.000456024
ENSG00000105701	FKBP8	5.90871	2.71948	32.5329	6.37813e-08	8.00279e-06
ENSG00000115257	PCSK4	5.90248	-3.12833	16.8256	6.81153e-05	0.000514641
ENSG00000102879	CORO1A	5.87904	-0.72675	23.5424	3.12581e-06	6.27915e-05
ENSG00000115268	RPS15	5.87155	3.72674	18.8792	2.60766e-05	0.000257704
ENSG00000182871	COL18A1	5.86382	2.7849	30.2351	1.68615e-07	1.26725e-05
ENSG00000142798	HSPG2	5.85358	3.1397	33.2217	4.77909e-08	7.15414e-06
ENSG00000141526	SLC16A3	5.85306	0.884266	24.5365	2.00808e-06	4.7752e-05
ENSG00000128422	KRT17	5.84372	-0.987285	13.4035	0.000357082	0.00179521
ENSG00000121900	TMEM54	5.83922	-2.15701	18.4219	3.22461e-05	0.00029945
ENSG00000187244	BCAM	5.82516	0.66666	19.9717	1.57523e-05	0.000183122
ENSG00000261175	LINC02188	5.82003	-2.80325	15.0237	0.000178855	0.00105505
ENSG00000168528	SERINC2	5.81801	-0.0438512	27.0047	6.78508e-07	2.53926e-05
ENSG00000168061	SAC3D1	5.81331	-0.951353	23.9581	2.59676e-06	5.63238e-05
ENSG00000181790	ADGRB1	5.81192	-0.68003	25.2304	1.47729e-06	3.96159e-05
ENSG00000100241	SBF1	5.8105	3.03414	34.6272	2.66252e-08	5.37042e-06
ENSG00000257704	INAFM1	5.78486	-2.89274	16.73	7.12593e-05	0.000530322
ENSG00000177943	MAMDC4	5.78408	-1.96976	17.438	5.10641e-05	0.000414666
ENSG00000099899	TRMT2A	5.78398	0.268675	39.3348	3.89406e-09	2.34397e-06
ENSG00000176058	TPRN	5.76004	-1.15583	29.0898	2.75264e-07	1.58211e-05
ENSG00000107404	DVL1	5.75883	0.368951	35.5938	1.78601e-08	4.65748e-06
ENSG00000087085	ACHE	5.75562	-0.559434	27.2073	6.21208e-07	2.41011e-05
ENSG00000171222	SCAND1	5.75226	-2.50623	14.3186	0.000225379	0.00125913
ENSG00000164708	PGAM2	5.7508	-1.65441	17.5579	4.82731e-05	0.000398919
ENSG00000176884	GRIN1	5.74093	-2.0463	19.4758	2.05097e-05	0.000218814
ENSG00000141577	CEP131	5.73994	-0.423409	26.3402	9.06981e-07	3.00367e-05
ENSG00000228300	C19orf24	5.73354	-2.49402	17.0573	6.10711e-05	0.000473807
ENSG00000153443	UBALD1	5.7224	-1.98496	17.893	4.12666e-05	0.000355329
ENSG00000206341	NA	5.69656	-2.74473	14.6228	0.000198304	0.00114306
ENSG00000128228	SDF2L1	5.68553	-1.53889	22.198	5.7167e-06	9.25568e-05
ENSG00000130643	CALY	5.67475	-3.13898	11.8595	0.000760521	0.00321142
ENSG00000166166	TRMT61A	5.67345	-0.835999	23.3507	3.40554e-06	6.60268e-05
ENSG00000254647	INS	5.67294	-1.01497	2.66814e-08	0.99987	0.99992
ENSG00000100258	LMF2	5.67216	-0.224703	25.3161	1.42243e-06	3.90997e-05
ENSG00000162076	FLYWCH2	5.66677	-0.361894	20.3288	1.33726e-05	0.000163689
ENSG00000274618	HIST1H4F	5.66651	1.90225	16.7624	7.01793e-05	0.000526143
ENSG00000162032	SPSB3	5.66607	0.444273	36.5629	1.19971e-08	3.91976e-06
ENSG00000278588	HIST1H2BI	5.6569	2.99314	20.9709	9.97286e-06	0.000132511
ENSG00000176170	SPHK1	5.6386	-0.46501	24.9568	1.66703e-06	4.21919e-05
ENSG00000197070	ARRDC1	5.6295	-1.8159	17.5617	4.81872e-05	0.000398389
ENSG00000282936	NA	5.62086	-2.70212	15.5926	0.000122266	0.000794927
ENSG00000132005	RFX1	5.5941	-1.49147	23.7476	2.85227e-06	5.93291e-05
ENSG00000167994	RAB3IL1	5.59257	-2.0571	17.0845	6.02929e-05	0.000469207
ENSG00000261678	SCRT1	5.58949	-1.23347	13.3973	0.00037285	0.00184936
ENSG00000182870	GALNT9	5.58835	-0.691879	21.1449	9.54894e-06	0.000128893
ENSG00000196843	ARID5A	5.58722	-2.05781	18.0543	3.82706e-05	0.000335866
ENSG00000171298	GAA	5.58458	1.49465	33.9641	3.50644e-08	6.09887e-06
ENSG00000275714	HIST1H3A	5.58142	0.897354	17.1971	5.71838e-05	0.000451512
ENSG00000125652	ALKBH7	5.57925	-0.226323	24.648	1.91122e-06	4.62312e-05
ENSG00000185803	SLC52A2	5.56763	-0.315159	20.9236	1.01904e-05	0.000134277
ENSG00000184113	CLDN5	5.55945	-0.451955	16.8002	7.08612e-05	0.000529084
ENSG00000171045	TSNARE1	5.55078	-0.11026	36.6137	1.17502e-08	3.91976e-06
ENSG00000130005	GAMT	5.54475	-0.280595	28.7155	3.23343e-07	1.68126e-05
ENSG00000160867	FGFR4	5.53955	-0.116844	23.0789	3.8465e-06	7.17555e-05
ENSG00000135925	WNT10A	5.53059	-3.69618	6.70869e-08	0.999794	0.99992
ENSG00000076826	CAMSAP3	5.52968	0.0344253	28.3808	3.73554e-07	1.80961e-05
ENSG00000119559	C19orf25	5.51486	-0.265141	23.0564	3.8855e-06	7.22616e-05
ENSG00000196747	HIST1H2AI	5.5068	2.55714	23.4031	3.32675e-06	6.50907e-05
ENSG00000090971	NAT14	5.4959	1.24236	26.4621	8.59873e-07	2.91352e-05
ENSG00000185504	FAAP100	5.49214	0.409754	34.7242	2.55773e-08	5.30815e-06
ENSG00000052344	PRSS8	5.49009	0.510181	27.0182	6.74523e-07	2.52953e-05
ENSG00000259660	NA	5.48866	-2.33677	19.1289	2.32299e-05	0.00023754
ENSG00000278637	HIST1H4A	5.4744	1.34262	15.4247	0.000132468	0.000843245
ENSG00000126458	RRAS	5.47245	-1.93917	16.3961	8.34504e-05	0.000594804
ENSG00000155269	GPR78	5.47226	-2.66868	10.5905	0.00141533	0.00525904
ENSG00000107331	ABCA2	5.46401	0.645445	27.2052	6.21756e-07	2.41011e-05
ENSG00000132821	VSTM2L	5.46247	1.58733	25.7369	1.18187e-06	3.5154e-05
ENSG00000183248	PRR36	5.46005	-1.5381	14.6729	0.000193598	0.00112244
ENSG00000172725	CORO1B	5.45616	0.197904	22.8304	4.30024e-06	7.69199e-05
ENSG00000172354	GNB2	5.45068	2.74097	28.3021	3.86461e-07	1.83402e-05
ENSG00000008382	MPND	5.43327	-0.167601	21.429	8.09724e-06	0.000115712
ENSG00000136840	ST6GALNAC4	5.41764	-1.88471	14.8304	0.000176122	0.00104405
ENSG00000181404	WASHC1	5.41482	-0.571737	23.2602	3.54644e-06	6.78205e-05
ENSG00000131187	F12	5.40769	-2.67538	13.3366	0.000368871	0.00183511
ENSG00000167657	DAPK3	5.40545	1.11803	28.4076	3.69243e-07	1.79826e-05
ENSG00000137699	TRIM29	5.40158	-1.90297	14.7673	0.000181544	0.0010678
ENSG00000105669	COPE	5.39731	1.07399	21.4385	8.0623e-06	0.000115393
ENSG00000174775	HRAS	5.39573	0.554021	22.6785	4.60404e-06	8.04628e-05
ENSG00000229212	LOC101929479	5.38827	-1.75914	28.6113	3.3819e-07	1.70618e-05
ENSG00000169710	FASN	5.38588	3.81754	36.9102	1.04084e-08	3.72721e-06
ENSG00000067840	PDZD4	5.37135	2.40108	35.7861	1.6501e-08	4.36749e-06
ENSG00000117245	KIF17	5.37127	-0.606916	30.1194	1.77146e-07	1.28035e-05
ENSG00000105699	LSR	5.36503	0.524088	18.4149	3.23511e-05	0.000299608
ENSG00000109851	DBX1	5.35897	-1.54012	8.31858	0.00456074	0.0133933
ENSG00000152475	ZNF837	5.35829	-3.51854	10.9819	0.00117593	0.00452412
ENSG00000099822	HCN2	5.355	-2.47843	14.1569	0.000248048	0.00135957
ENSG00000183751	TBL3	5.3529	0.160059	23.0503	3.89603e-06	7.23836e-05
ENSG00000102996	MMP15	5.35219	1.24625	29.8147	2.01765e-07	1.39029e-05
ENSG00000261373	VPS9D1-AS1	5.34762	-1.7344	22.8126	4.3348e-06	7.71992e-05
ENSG00000104976	SNAPC2	5.3466	-0.829084	23.9408	2.61681e-06	5.6418e-05
ENSG00000124302	CHST8	5.3464	0.138392	28.7095	3.24184e-07	1.68126e-05
ENSG00000110719	TCIRG1	5.32731	-2.15549	15.8112	0.000110168	0.000733233
ENSG00000078808	SDF4	5.32385	1.65415	21.6604	7.29022e-06	0.000108598
ENSG00000197177	ADGRA1	5.32158	-1.61059	23.0471	3.90164e-06	7.24143e-05
ENSG00000276368	HIST1H2AJ	5.30927	2.06862	15.0111	0.000161483	0.000980117
ENSG00000160813	PPP1R35	5.30152	-0.821833	19.9794	1.56971e-05	0.000182646
ENSG00000277157	HIST1H4D	5.29934	3.97223	25.7633	1.1682e-06	3.49179e-05
ENSG00000167614	TTYH1	5.29848	1.72833	35.9375	1.55048e-08	4.24656e-06
ENSG00000204347	BTBD17	5.29618	-1.82394	16.5915	7.60793e-05	0.000555997
ENSG00000076924	XAB2	5.2911	1.24663	27.5971	5.24392e-07	2.19153e-05
ENSG00000130222	GADD45G	5.2777	-1.7868	17.928	4.05971e-05	0.000351386
ENSG00000110711	AIP	5.2766	1.4572	18.4745	3.14674e-05	0.000294533
ENSG00000123143	PKN1	5.27226	2.58396	27.4758	5.52745e-07	2.26849e-05
ENSG00000023191	RNH1	5.26867	0.790042	42.8453	9.61743e-10	1.17095e-06
ENSG00000185838	GNB1L	5.266	-2.42242	15.4294	0.000132174	0.000841943
ENSG00000177106	EPS8L2	5.26526	-0.525795	23.8474	2.72803e-06	5.78653e-05
ENSG00000181201	NA	5.25369	-2.3092	12.0271	0.000690898	0.00298295
ENSG00000167967	E4F1	5.2517	0.110476	41.1959	1.84862e-09	1.68027e-06
ENSG00000198517	MAFK	5.25129	-2.15766	23.3999	3.33151e-06	6.50907e-05
ENSG00000197785	ATAD3A	5.2453	0.151894	18.2469	3.49844e-05	0.00031614
ENSG00000143774	GUK1	5.24208	1.86307	30.1706	1.73314e-07	1.2763e-05
ENSG00000188013	NA	5.23748	-1.53913	17.1183	5.93419e-05	0.000464734
ENSG00000149926	FAM57B	5.2321	0.0652872	27.7375	4.93417e-07	2.10303e-05
ENSG00000126522	ASL	5.22981	-1.01786	23.3136	3.46263e-06	6.67068e-05
ENSG00000141985	SH3GL1	5.22684	1.15619	31.2394	1.10045e-07	1.0094e-05
ENSG00000182154	MRPL41	5.22675	-0.667517	15.9762	0.00010185	0.000692481
ENSG00000102032	RENBP	5.21525	-1.47527	17.657	4.60829e-05	0.000385177
ENSG00000114923	SLC4A3	5.21091	0.0110956	26.2191	9.56404e-07	3.08444e-05
ENSG00000077463	SIRT6	5.20988	-0.984914	18.7798	2.73074e-05	0.000265698
ENSG00000130479	MAP1S	5.20005	-0.0914465	25.8212	1.13888e-06	3.43057e-05
ENSG00000142102	PGGHG	5.1977	0.805981	25.4456	1.34352e-06	3.78654e-05
ENSG00000126461	SCAF1	5.1953	0.371967	29.7021	2.11717e-07	1.40748e-05
ENSG00000116544	DLGAP3	5.19153	-1.56178	19.5989	1.92946e-05	0.000209251
ENSG00000168477	TNXB	5.19025	-0.901323	21.0689	9.53757e-06	0.000128835
ENSG00000171450	CDK5R2	5.18592	-1.79723	16.4855	9.13041e-05	0.000638884
ENSG00000140983	RHOT2	5.18544	1.27498	29.8062	2.02495e-07	1.39029e-05
ENSG00000197355	UAP1L1	5.18521	-0.937275	15.7641	0.000112666	0.000744167
ENSG00000204889	KRT40	5.18373	-3.19805	3.33047	0.0702403	0.127845
ENSG00000130702	LAMA5	5.16903	1.1614	40.323	2.61918e-09	1.88216e-06
ENSG00000114113	RBP2	5.16028	-1.49179	9.18503	0.00294649	0.00939866
ENSG00000227097	NA	5.15817	0.574068	10.1395	0.00177738	0.00628343
ENSG00000196923	PDLIM7	5.15759	0.541175	31.3248	1.06141e-07	9.992e-06
ENSG00000133243	BTBD2	5.15731	1.55068	32.438	6.63728e-08	8.04237e-06
ENSG00000172243	CLEC7A	5.15265	-1.87371	9.38212	0.00261375	0.00855772
ENSG00000177666	PNPLA2	5.13574	-0.657504	20.8182	1.06923e-05	0.000139881
ENSG00000141959	PFKL	5.12958	2.06826	35.0091	2.27332e-08	5.06521e-06
ENSG00000127586	CHTF18	5.12599	0.0365252	31.9192	8.25727e-08	8.87073e-06
ENSG00000127191	TRAF2	5.12452	0.311564	29.7305	2.09156e-07	1.40748e-05
ENSG00000059122	FLYWCH1	5.1192	0.500486	35.2799	2.03271e-08	4.94977e-06
ENSG00000182492	BGN	5.112	-1.11149	16.2118	9.10682e-05	0.000637722
ENSG00000185885	IFITM1	5.10345	1.14482	15.7987	0.000110822	0.000735443
ENSG00000170549	IRX1	5.1012	-1.3029	17.1313	5.8979e-05	0.000462536
ENSG00000141994	DUS3L	5.10043	-0.718247	21.0147	9.77603e-06	0.00013095
ENSG00000167775	CD320	5.1001	0.798499	24.4474	2.08904e-06	4.92923e-05
ENSG00000126254	RBM42	5.09858	0.517231	21.465	7.96589e-06	0.000114372
ENSG00000248103	NA	5.09662	-0.754593	18.9232	2.5551e-05	0.000253746
ENSG00000280789	PAGR1	5.09661	-2.89072	12.4519	0.00056015	0.00252735
ENSG00000167680	SEMA6B	5.09597	0.46512	23.0362	3.9209e-06	7.25499e-05
ENSG00000272821	NA	5.09439	-2.36872	14.0968	0.000250891	0.00137064
ENSG00000270164	LINC01480	5.08058	-2.87388	9.35426	0.00270327	0.00876749
ENSG00000129946	SHC2	5.0791	0.527793	26.842	7.28367e-07	2.64457e-05
ENSG00000100065	CARD10	5.05621	-1.07986	14.8289	0.000176247	0.00104405
ENSG00000061938	TNK2	5.0445	0.0543009	28.299	3.86983e-07	1.83402e-05
ENSG00000103266	STUB1	5.04187	1.16826	23.4143	3.31011e-06	6.50026e-05
ENSG00000185614	FAM212A	5.03151	-2.62861	10.5982	0.00142495	0.00528942
ENSG00000126603	GLIS2	5.02932	-0.0501603	22.3257	5.39681e-06	8.95204e-05
ENSG00000274997	HIST1H2AH	5.02827	1.80478	19.7841	1.71716e-05	0.000194368
ENSG00000142273	CBLC	5.01627	-2.64757	12.5764	0.000534489	0.0024373
ENSG00000276180	HIST1H4I	5.00945	0.0571332	17.435	5.11367e-05	0.000414886
ENSG00000142765	SYTL1	5.00907	-2.16313	16.0288	9.93329e-05	0.000682512
ENSG00000132470	ITGB4	5.00314	-2.02297	14.8518	0.000174315	0.00103799
ENSG00000188162	OTOG	5.00262	-2.54216	15.0323	0.000163025	0.000987834
ENSG00000160801	PTH1R	4.98388	-1.75651	18.4161	3.23341e-05	0.000299608
ENSG00000111678	C12orf57	4.98373	1.93657	34.4895	2.81891e-08	5.38048e-06
ENSG00000213023	SYT3	4.98113	-1.0529	16.8292	6.80024e-05	0.000514468
ENSG00000196169	KIF19	4.97704	-1.74117	13.1949	0.000396109	0.00193271
ENSG00000062822	POLD1	4.97592	0.994544	31.2457	1.09753e-07	1.0094e-05
ENSG00000133265	HSPBP1	4.97474	0.279163	21.7847	6.89125e-06	0.000104184
ENSG00000108479	GALK1	4.96832	-1.58326	13.9634	0.000267647	0.00143835
ENSG00000100116	GCAT	4.96427	0.133585	21.5885	7.53198e-06	0.000110699
ENSG00000114654	EFCC1	4.95605	-1.7898	20.6025	1.17991e-05	0.000149539
ENSG00000130669	PAK4	4.95237	0.429617	23.8538	2.72026e-06	5.77675e-05
ENSG00000185130	HIST1H2BL	4.94604	2.19328	16.9046	6.56243e-05	0.000499582
ENSG00000133250	ZNF414	4.93443	-2.65604	12.7311	0.000488276	0.00226617
ENSG00000116691	MIIP	4.93136	0.812327	28.3439	3.79541e-07	1.8241e-05
ENSG00000163520	FBLN2	4.92682	1.10335	35.1693	2.12768e-08	4.98176e-06
ENSG00000196924	FLNA	4.92507	5.80972	27.8841	4.6304e-07	2.04263e-05
ENSG00000169750	RAC3	4.92237	1.38355	24.7812	1.80171e-06	4.44057e-05
ENSG00000142327	RNPEPL1	4.9206	-0.804347	18.2928	3.42442e-05	0.000311921
ENSG00000134757	DSG3	4.91925	-3.28355	7.30578	0.00777292	0.0208079
ENSG00000277775	HIST1H3F	4.91592	3.2574	20.2097	1.41231e-05	0.000169357
ENSG00000125084	WNT1	4.91459	-3.55661	7.2461e-08	0.999786	0.99992
ENSG00000197136	PCNX3	4.91384	1.28632	30.8403	1.30338e-07	1.09191e-05
ENSG00000126368	NR1D1	4.90871	-1.67936	14.887	0.000171391	0.00102492
ENSG00000185507	IRF7	4.9079	-2.34903	9.56521	0.00238022	0.00793846
ENSG00000133027	PEMT	4.90007	-0.67053	20.2217	1.40455e-05	0.000168981
ENSG00000113763	UNC5A	4.89723	-0.769662	18.1146	3.72104e-05	0.000329491
ENSG00000197858	GPAA1	4.89048	0.607335	29.9822	1.87829e-07	1.32958e-05
ENSG00000111344	RASAL1	4.88289	-2.98123	13.1393	0.000399757	0.00194583
ENSG00000188186	LAMTOR4	4.88182	1.69859	28.459	3.61158e-07	1.77785e-05
ENSG00000100033	PRODH	4.88127	-0.22402	26.58	8.16667e-07	2.85178e-05
ENSG00000204851	PNMA8B	4.87863	-1.35747	17.57	4.80008e-05	0.000397028
ENSG00000188130	MAPK12	4.85994	0.892903	23.783	2.80759e-06	5.88691e-05
ENSG00000198835	GJC2	4.8545	-3.08647	12.4185	0.000569455	0.00256094
ENSG00000105707	HPN	4.85214	-0.818797	15.627	0.000120273	0.000784478
ENSG00000170889	RPS9	4.84994	5.64534	23.9212	2.63978e-06	5.67179e-05
ENSG00000075618	FSCN1	4.8471	3.05815	41.4384	1.67867e-09	1.68027e-06
ENSG00000178685	PARP10	4.8348	-2.46947	12.8781	0.000454307	0.00214862
ENSG00000104518	GSDMD	4.83214	-1.13514	14.0987	0.000250668	0.00137023
ENSG00000148803	FUOM	4.82629	-1.55383	14.4398	0.000212566	0.00120345
ENSG00000163286	ALPPL2	4.82529	-4.7281	7.1341	0.00853262	0.0224703
ENSG00000160460	SPTBN4	4.81901	-0.94373	25.5703	1.27174e-06	3.68079e-05
ENSG00000128591	FLNC	4.80453	1.9473	22.6519	4.65945e-06	8.10434e-05
ENSG00000132004	FBXW9	4.80361	-0.126937	19.5272	1.93277e-05	0.000209485
ENSG00000107281	NPDC1	4.80313	0.148907	18.8296	2.66837e-05	0.00026144
ENSG00000196090	PTPRT	4.80165	3.53573	8.87666	0.00338873	0.010502
ENSG00000175467	SART1	4.79652	1.60154	32.0829	7.70676e-08	8.63488e-06
ENSG00000101986	ABCD1	4.79279	-1.65628	15.3591	0.000136693	0.000863214
ENSG00000167930	FAM234A	4.79123	0.638711	24.1441	2.39043e-06	5.33044e-05
ENSG00000173137	ADCK5	4.79054	-2.00232	12.1396	0.000653481	0.00285321
ENSG00000188064	WNT7B	4.78137	0.930976	28.7728	3.15464e-07	1.68126e-05
ENSG00000130731	METTL26	4.78123	0.648998	15.0626	0.000157545	0.000961647
ENSG00000126464	PRR12	4.77965	0.269073	23.5513	3.11351e-06	6.27382e-05
ENSG00000224886	NA	4.7789	-2.20408	13.1868	0.000390582	0.0019129
ENSG00000182325	FBXL6	4.7572	-0.498224	16.9016	6.57188e-05	0.000500093
ENSG00000011028	MRC2	4.75144	1.52524	34.8014	2.47728e-08	5.30815e-06
ENSG00000169683	LRRC45	4.74754	-0.0605722	25.4173	1.36042e-06	3.79898e-05
ENSG00000131584	ACAP3	4.74752	2.17273	28.6505	3.32531e-07	1.70112e-05
ENSG00000167178	ISLR2	4.73657	1.27471	25.872	1.11374e-06	3.3951e-05
ENSG00000162066	AMDHD2	4.73185	-1.21816	17.6622	4.59715e-05	0.000384422
ENSG00000105619	TFPT	4.73158	-0.671789	16.6692	7.33373e-05	0.000541374
ENSG00000075399	VPS9D1	4.72889	-0.785085	20.2476	1.38797e-05	0.000167817
ENSG00000130810	PPAN	4.72788	-1.98665	19.642	1.83324e-05	0.000202788
ENSG00000159363	ATP13A2	4.72626	1.55855	29.4984	2.31004e-07	1.46997e-05
ENSG00000130304	SLC27A1	4.71846	-0.874223	18.2187	3.5447e-05	0.000319266
ENSG00000188760	TMEM198	4.71792	0.16768	23.9522	2.60358e-06	5.63866e-05
ENSG00000252835	SCARNA21	4.71754	2.04699	19.7223	1.7667e-05	0.000197703
ENSG00000259539	NA	4.71008	-3.05365	12.2551	0.000617237	0.00273223
ENSG00000106009	BRAT1	4.70711	0.695978	27.6158	5.20158e-07	2.18383e-05
ENSG00000063660	GPC1	4.70563	1.23853	26.2162	9.57607e-07	3.08444e-05
ENSG00000013364	MVP	4.7035	-0.19808	29.3826	2.42756e-07	1.50798e-05
ENSG00000179832	MROH1	4.69627	0.237551	27.6036	5.22928e-07	2.19042e-05
ENSG00000156510	HKDC1	4.69426	-2.87155	11.112	0.00108939	0.00425982
ENSG00000106006	HOXA6	4.69116	-2.52142	4.58696e-08	0.99983	0.99992
ENSG00000177303	CASKIN2	4.68162	0.193064	33.851	3.67546e-08	6.27335e-06
ENSG00000121680	PEX16	4.67267	0.0688759	31.7527	8.85799e-08	9.46044e-06
ENSG00000184967	NOC4L	4.66894	-0.531124	12.41	0.000571843	0.00256851
ENSG00000103260	METRN	4.6686	0.1843	28.0248	4.35677e-07	1.9793e-05
ENSG00000183828	NUDT14	4.66799	-0.263822	18.0299	3.871e-05	0.000338097
ENSG00000125726	CD70	4.66297	-2.52995	10.7659	0.00129582	0.00488754
ENSG00000100031	GGT1	4.66121	-1.96739	12.4722	0.000554581	0.00251074
ENSG00000173546	CSPG4	4.65896	-0.783295	19.2511	2.19546e-05	0.000228987
ENSG00000115266	APC2	4.6577	2.15013	27.0403	6.68066e-07	2.5132e-05
ENSG00000032444	PNPLA6	4.65168	0.689785	27.0378	6.68791e-07	2.5132e-05
ENSG00000239899	NA	4.64727	-1.2541	17.2641	5.54108e-05	0.000440369
ENSG00000148357	HMCN2	4.64692	-0.928749	16.9641	6.38111e-05	0.000490068
ENSG00000089041	P2RX7	4.64613	-2.21696	12.3721	0.000582633	0.00260864
ENSG00000102030	NAA10	4.64051	0.114748	18.8056	2.69822e-05	0.000263376
ENSG00000143537	ADAM15	4.63928	1.44044	31.0395	1.19774e-07	1.04317e-05
ENSG00000177030	DEAF1	4.63432	1.68024	28.728	3.2161e-07	1.68126e-05
ENSG00000165912	PACSIN3	4.6339	-0.484653	21.8546	6.67662e-06	0.000102123
ENSG00000121753	ADGRB2	4.63158	0.29163	26.3463	9.0456e-07	3.00363e-05
ENSG00000175084	DES	4.62971	0.351853	14.1836	0.000240571	0.00132615
ENSG00000105364	MRPL4	4.62932	-0.107998	21.9228	6.47369e-06	0.000100025
ENSG00000169733	RFNG	4.62926	-0.0180691	23.0701	3.86173e-06	7.19661e-05
ENSG00000149541	B3GAT3	4.62833	0.265324	29.6109	2.20142e-07	1.42569e-05
ENSG00000080573	COL5A3	4.6278	-1.20109	22.2009	5.7094e-06	9.25568e-05
ENSG00000008128	CDK11A	4.62776	-1.99664	14.9483	0.000166423	0.0010021
ENSG00000064545	TMEM161A	4.62687	-0.188196	25.918	1.09145e-06	3.35084e-05
ENSG00000143382	ADAMTSL4	4.61198	-1.49835	21.1792	9.07089e-06	0.000124949
ENSG00000162426	SLC45A1	4.61056	-2.08386	11.2315	0.00102619	0.00405742
ENSG00000071889	FAM3A	4.60851	-0.104561	28.964	2.90557e-07	1.62774e-05
ENSG00000182175	RGMA	4.6032	2.33131	27.1402	6.39615e-07	2.4336e-05
ENSG00000225968	ELFN1	4.59718	-0.992172	20.4691	1.25411e-05	0.000155619
ENSG00000141524	TMC6	4.59701	-0.173137	29.701	2.11814e-07	1.40748e-05
ENSG00000185386	MAPK11	4.59699	1.03085	20.7993	1.07846e-05	0.000140987
ENSG00000088992	TESC	4.59687	-2.41471	14.0385	0.000258071	0.00140156
ENSG00000160360	GPSM1	4.59545	0.979005	31.2171	1.11093e-07	1.0094e-05
ENSG00000262877	NA	4.59192	-1.22071	20.4001	1.29433e-05	0.000159718
ENSG00000073169	SELENOO	4.58934	-1.1624	22.9711	4.03703e-06	7.40188e-05
ENSG00000049540	ELN	4.58699	-1.05111	15.2381	0.000144834	0.000901843
ENSG00000115718	PROC	4.58231	-3.7007	8.47288	0.00417581	0.0124653
ENSG00000161999	JMJD8	4.5819	0.740948	24.3538	2.17768e-06	5.05991e-05
ENSG00000196576	PLXNB2	4.58127	2.68799	30.1809	1.72558e-07	1.27588e-05
ENSG00000105655	ISYNA1	4.57748	2.30066	19.8121	1.69515e-05	0.00019217
ENSG00000136830	FAM129B	4.57054	1.86481	29.8067	2.02448e-07	1.39029e-05
ENSG00000180155	LYNX1	4.57046	-0.268691	22.3229	5.40357e-06	8.95513e-05
ENSG00000104936	DMPK	4.5685	0.178381	34.1443	3.25333e-08	5.77998e-06
ENSG00000167965	MLST8	4.56708	0.594312	21.2818	8.65716e-06	0.000121247
ENSG00000125656	CLPP	4.56699	0.0204367	19.9673	1.57841e-05	0.000183366
ENSG00000129911	KLF16	4.56569	-1.09069	18.5243	3.07463e-05	0.000288551
ENSG00000198892	SHISA4	4.5653	-1.15612	15.9578	0.000102745	0.000697042
ENSG00000186174	BCL9L	4.56527	0.857239	29.2431	2.57733e-07	1.54128e-05
ENSG00000112559	MDFI	4.56448	0.842957	17.4114	5.17075e-05	0.000417694
ENSG00000130762	ARHGEF16	4.56131	-0.802745	19.7425	1.75028e-05	0.000196656
ENSG00000142186	SCYL1	4.5612	1.83339	29.193	2.63331e-07	1.54983e-05
ENSG00000170906	NDUFA3	4.55837	0.742341	15.8684	0.000107208	0.000719299
ENSG00000099849	RASSF7	4.55559	-0.526616	17.1953	5.72318e-05	0.000451696
ENSG00000177697	CD151	4.549	2.05742	22.9673	4.04385e-06	7.40188e-05
ENSG00000182087	TMEM259	4.54819	1.59162	33.4197	4.39961e-08	7.10247e-06
ENSG00000207606	MIR554	4.54536	-4.04913	6.31709	0.0130539	0.0318042
ENSG00000179292	TMEM151A	4.54409	-2.62008	10.2396	0.00168962	0.00604694
ENSG00000065057	NTHL1	4.54249	-0.412131	20.722	1.11721e-05	0.000144604
ENSG00000004777	ARHGAP33	4.5359	0.541239	28.2901	3.88463e-07	1.83402e-05
ENSG00000030582	GRN	4.53397	1.63257	22.743	4.47237e-06	7.89127e-05
ENSG00000198055	GRK6	4.53324	1.7102	24.863	1.73769e-06	4.32559e-05
ENSG00000173599	PC	4.52344	-0.0078301	29.6621	2.15365e-07	1.41809e-05
ENSG00000090013	BLVRB	4.5189	-0.12234	26.5447	8.29375e-07	2.88512e-05
ENSG00000277075	HIST1H2AE	4.51882	4.13652	20.1987	1.41941e-05	0.000170096
ENSG00000121552	CSTA	4.51485	-2.67353	5.90694	0.0164937	0.0385216
ENSG00000268049	NA	4.51003	-2.39376	13.348	0.000361015	0.00180834
ENSG00000278828	HIST1H3H	4.50921	2.50614	23.6316	3.00377e-06	6.13623e-05
ENSG00000180448	ARHGAP45	4.50801	-1.14002	17.633	4.66031e-05	0.000388458
ENSG00000095370	SH2D3C	4.50154	-0.226778	25.5976	1.25657e-06	3.66162e-05
ENSG00000105223	PLD3	4.50125	3.5225	23.7577	2.8394e-06	5.93291e-05
ENSG00000225032	LOC102723566	4.49973	-2.32854	13.6197	0.000316259	0.00163159
ENSG00000130313	PGLS	4.4979	1.14593	26.1434	9.88669e-07	3.15115e-05
ENSG00000130427	EPO	4.49729	-1.35226	8.28056	0.00464671	0.0136042
ENSG00000187486	KCNJ11	4.49105	-1.46984	14.961	0.000165412	0.000998652
ENSG00000183011	NAA38	4.49089	1.42294	22.4572	5.08635e-06	8.59316e-05
ENSG00000174938	SEZ6L2	4.4906	2.3091	26.3611	8.98726e-07	2.9897e-05
ENSG00000141552	ANAPC11	4.49038	1.38716	36.5085	1.22673e-08	3.91976e-06
ENSG00000059915	PSD	4.48418	0.309863	22.4248	5.16091e-06	8.671e-05
ENSG00000170412	GPRC5C	4.48242	0.602422	17.7759	4.35886e-05	0.00037026
ENSG00000197903	HIST1H2BK	4.48103	3.36136	18.0455	3.84292e-05	0.000336771
ENSG00000169738	DCXR	4.48	0.902476	22.6158	4.73577e-06	8.18425e-05
ENSG00000158825	CDA	4.47995	-2.86251	6.81815	0.0100314	0.0256732
ENSG00000117984	CTSD	4.47212	-0.0237063	31.058	1.18841e-07	1.04317e-05
ENSG00000088726	TMEM40	4.46696	-2.82821	8.51056	0.00409498	0.0122722
ENSG00000174177	CTU2	4.4614	-0.606975	17.636	4.65378e-05	0.000388458
ENSG00000244165	P2RY11	4.45764	-2.20427	14.9005	0.000170291	0.00102001
ENSG00000140853	NLRC5	4.45125	-0.903553	10.5145	0.00147059	0.00542355
ENSG00000165915	SLC39A13	4.45067	0.204822	23.6618	2.96353e-06	6.0744e-05
ENSG00000160282	FTCD	4.44494	-2.64727	11.0869	0.00110316	0.00430582
ENSG00000188393	CLEC2A	4.44431	-1.8272	1.12885	0.290011	0.401461
ENSG00000130589	HELZ2	4.4398	-0.397732	19.0549	2.40387e-05	0.000242552
ENSG00000093010	COMT	4.43865	-0.254707	24.0087	2.53891e-06	5.55307e-05
ENSG00000166165	CKB	4.43789	3.60092	31.5707	9.56547e-08	9.88215e-06
ENSG00000076344	RGS11	4.43648	-2.06974	10.9167	0.00120135	0.00459962
ENSG00000138080	EMILIN1	4.43606	-1.52275	13.487	0.000337373	0.00171867
ENSG00000178605	GTPBP6	4.43334	-0.180396	26.4637	8.59255e-07	2.91352e-05
ENSG00000125912	NCLN	4.42889	0.40719	21.3295	8.47167e-06	0.000119363
ENSG00000142684	ZNF593	4.42685	-0.629772	19.1004	2.35382e-05	0.00023922
ENSG00000213445	SIPA1	4.42611	-0.0858135	13.0761	0.000412318	0.00199159
ENSG00000169220	RGS14	4.42426	-0.764926	19.6152	1.85592e-05	0.000203694
ENSG00000182580	EPHB3	4.42243	1.9727	30.6129	1.43559e-07	1.14686e-05
ENSG00000110717	NDUFS8	4.42222	1.26269	26.3957	8.85222e-07	2.96639e-05
ENSG00000105227	PRX	4.4188	-0.606474	13.8728	0.000279672	0.00148583
ENSG00000168490	PHYHIP	4.40963	-0.824327	13.5233	0.000331453	0.00169513
ENSG00000111049	MYF5	4.4079	-3.33519	4.63525	0.0332955	0.0686393
ENSG00000079462	PAFAH1B3	4.40757	2.39802	20.8961	1.03189e-05	0.000135774
ENSG00000050820	BCAR1	4.40086	0.594554	28.1189	4.18297e-07	1.93117e-05
ENSG00000104960	PTOV1	4.39124	3.29516	27.6435	5.13947e-07	2.16272e-05
ENSG00000050767	COL23A1	4.38572	-1.0504	18.3249	3.37364e-05	0.000309146
ENSG00000117480	FAAH	4.38386	-0.0203614	18.1999	3.57584e-05	0.000320912
ENSG00000242173	ARHGDIG	4.38351	-1.09951	14.1386	0.000245864	0.00135004
ENSG00000169696	ASPSCR1	4.38059	-0.0902786	20.1584	1.44593e-05	0.000172482
ENSG00000110697	PITPNM1	4.38005	1.2522	33.2323	4.75792e-08	7.15414e-06
ENSG00000160949	TONSL	4.37659	0.401952	22.9424	4.0894e-06	7.44612e-05
ENSG00000183018	SPNS2	4.37557	0.555739	19.8217	1.68766e-05	0.000191559
ENSG00000099800	TIMM13	4.37385	1.4132	27.1113	6.47694e-07	2.44904e-05
ENSG00000160256	FAM207A	4.37108	-0.791079	18.8889	2.59602e-05	0.000256971
ENSG00000168453	HR	4.36529	-1.67405	3.58067	0.0608322	0.113585
ENSG00000174917	C19orf70	4.35839	-0.411877	18.142	3.67374e-05	0.000326648
ENSG00000129925	TMEM8A	4.35704	0.967864	22.3015	5.45589e-06	9.01981e-05
ENSG00000102981	PARD6A	4.35564	-0.855894	16.9687	6.36714e-05	0.000489201
ENSG00000167674	HDGFL2	4.35493	1.96432	22.0175	6.20249e-06	9.74837e-05
ENSG00000007520	TSR3	4.35491	0.151309	21.4144	8.15095e-06	0.000116298
ENSG00000146540	C7orf50	4.35464	0.833738	31.932	8.21287e-08	8.87073e-06
ENSG00000006016	CRLF1	4.35111	-1.92963	13.0997	0.000413918	0.0019972
ENSG00000100242	SUN2	4.34867	2.34338	24.4133	2.12097e-06	4.99457e-05
ENSG00000180900	SCRIB	4.34731	1.15727	56.2714	5.87111e-12	7.12601e-08
ENSG00000108106	UBE2S	4.33371	1.89859	35.2223	2.08165e-08	4.98176e-06
ENSG00000136717	BIN1	4.32239	2.47457	29.9989	1.86491e-07	1.32958e-05
ENSG00000174996	KLC2	4.31923	1.96729	24.6103	1.94343e-06	4.66912e-05
ENSG00000185615	PDIA2	4.31413	-2.22337	10.3281	0.00161567	0.00584499
ENSG00000183617	MRPL54	4.31178	0.760098	21.6328	7.38224e-06	0.000109345
ENSG00000161914	ZNF653	4.31143	-2.07316	16.6636	7.35293e-05	0.000542034
ENSG00000160973	FOXH1	4.30855	-2.16955	10.1649	0.00178869	0.0063173
ENSG00000140279	DUOX2	4.30564	-2.6261	9.83284	0.00207677	0.00712265
ENSG00000235173	HGH1	4.3056	0.229242	21.5788	7.56513e-06	0.000110835
ENSG00000106333	PCOLCE	4.302	0.67118	17.1763	5.77456e-05	0.000454965
ENSG00000130758	MAP3K10	4.29997	0.256387	37.9737	6.75025e-09	2.8995e-06
ENSG00000188157	AGRN	4.29843	2.25861	30.5993	1.44395e-07	1.14686e-05
ENSG00000129991	TNNI3	4.29542	-0.521298	11.5263	0.000885886	0.00363
ENSG00000015413	DPEP1	4.29528	-0.479322	9.51947	0.00243648	0.00809485
ENSG00000104529	EEF1D	4.29428	4.29528	29.4375	2.37109e-07	1.49838e-05
ENSG00000002330	BAD	4.2873	0.191819	22.9668	4.04483e-06	7.40188e-05
ENSG00000131653	TRAF7	4.28423	2.32973	30.3996	1.57199e-07	1.20627e-05
ENSG00000196557	CACNA1H	4.28191	2.03474	29.6299	2.18355e-07	1.42196e-05
ENSG00000231827	LOC343052	4.28037	-1.53585	8.25486	0.00471401	0.0137615
ENSG00000106538	RARRES2	4.27263	1.71795	25.2238	1.48156e-06	3.96159e-05
ENSG00000197530	MIB2	4.27001	-0.221638	24.0581	2.48373e-06	5.4618e-05
ENSG00000171219	CDC42BPG	4.2694	-0.959916	18.4662	3.15889e-05	0.000295093
ENSG00000112033	PPARD	4.26851	0.00642031	39.0435	4.37888e-09	2.49911e-06
ENSG00000226210	LOC100288778	4.26763	0.0238196	18.4553	3.17494e-05	0.000295877
ENSG00000064687	ABCA7	4.26528	0.0412231	21.8206	6.78003e-06	0.000103186
ENSG00000116809	ZBTB17	4.26478	0.857503	26.7808	7.48105e-07	2.6948e-05
ENSG00000105649	RAB3A	4.26335	1.5878	26.8071	7.39539e-07	2.6745e-05
ENSG00000160325	CACFD1	4.25999	1.0618	28.6301	3.35467e-07	1.70547e-05
ENSG00000186998	EMID1	4.25973	0.213039	29.3537	2.45787e-07	1.51276e-05
ENSG00000214076	NA	4.25933	0.707512	18.437	3.20211e-05	0.00029776
ENSG00000182912	NA	4.25787	-0.53393	17.8236	4.2626e-05	0.000363265
ENSG00000142552	RCN3	4.25185	-0.577549	9.12662	0.00297965	0.00947046
ENSG00000198931	APRT	4.25104	1.98624	17.9454	4.02679e-05	0.000349531
ENSG00000257086	NA	4.25046	-1.07282	11.893	0.000738342	0.00313808
ENSG00000106665	CLIP2	4.24914	2.78073	34.2522	3.11076e-08	5.73857e-06
ENSG00000179526	SHARPIN	4.24787	0.305363	21.9078	6.51788e-06	0.000100622
ENSG00000116701	NCF2	4.24614	-4.5847	5.45129	0.0210551	0.0472387
ENSG00000083838	ZNF446	4.24348	-0.0362039	19.5336	1.92706e-05	0.000209239
ENSG00000164638	SLC29A4	4.24343	0.691049	23.0877	3.83137e-06	7.15464e-05
ENSG00000167992	VWCE	4.24217	-0.098156	26.9137	7.05949e-07	2.61285e-05
ENSG00000001617	SEMA3F	4.23697	1.41843	17.7668	4.3774e-05	0.000371662
ENSG00000185596	NA	4.23624	0.171792	30.3583	1.59989e-07	1.21745e-05
ENSG00000108798	ABI3	4.23568	-4.29474	6.48246	0.0120376	0.0298252
ENSG00000187513	GJA4	4.23463	-3.43388	7.54676	0.00677674	0.0185636
ENSG00000259726	NA	4.2336	-1.27904	16.521	7.86585e-05	0.000568381
ENSG00000140859	KIFC3	4.23127	0.117418	30.7138	1.37533e-07	1.12635e-05
ENSG00000225581	TRIM53AP	4.22482	-5.77999	4.72861	0.0323279	0.067023
ENSG00000160447	PKN3	4.22246	-0.352885	16.5207	7.86714e-05	0.000568381
ENSG00000184281	TSSC4	4.22216	0.502655	20.6086	1.1766e-05	0.000149407
ENSG00000167513	CDT1	4.21879	0.00918142	22.1704	5.78851e-06	9.32091e-05
ENSG00000140564	FURIN	4.21753	0.439985	22.6183	4.73034e-06	8.18425e-05
ENSG00000160972	PPP1R16A	4.21628	-0.586736	15.4088	0.000133481	0.000848803
ENSG00000225138	NA	4.21571	-0.351698	15.9561	0.000102826	0.000697327
ENSG00000142619	PADI3	4.21128	-1.40481	10.9413	0.0012021	0.00460153
ENSG00000130706	ADRM1	4.20724	1.50605	22.5237	4.93628e-06	8.44112e-05
ENSG00000159753	CARMIL2	4.20471	-1.60977	11.6445	0.000835305	0.00345765
ENSG00000179950	PUF60	4.2023	3.81203	20.9646	1.00017e-05	0.000132556
ENSG00000115457	IGFBP2	4.2019	4.7925	26.4649	8.58809e-07	2.91352e-05
ENSG00000105737	GRIK5	4.20175	1.12783	27.1997	6.23251e-07	2.41011e-05
ENSG00000177548	RABEP2	4.19889	-1.22243	17.5239	4.90475e-05	0.000404039
ENSG00000172270	BSG	4.19529	3.88438	43.418	7.67674e-10	1.00143e-06
ENSG00000105298	CACTIN	4.19195	-0.0749131	34.4815	2.82826e-08	5.38048e-06
ENSG00000054148	PHPT1	4.18848	1.49406	18.218	3.54584e-05	0.000319266
ENSG00000110046	ATG2A	4.18488	0.18545	18.9583	2.51385e-05	0.000251123
ENSG00000117154	IGSF21	4.1826	1.30411	29.2881	2.52799e-07	1.53384e-05
ENSG00000277142	NA	4.18081	-1.44607	19.5224	1.93702e-05	0.000209697
ENSG00000136274	NACAD	4.1764	1.63689	21.8187	6.786e-06	0.000103191
ENSG00000269335	IKBKG	4.17322	-1.20978	17.7235	4.46706e-05	0.000376742
ENSG00000105696	TMEM59L	4.17113	0.416916	22.0064	6.23349e-06	9.78026e-05
ENSG00000275221	HIST1H2AK	4.16683	0.637788	19.1775	2.27144e-05	0.000234104
ENSG00000205593	DENND6B	4.16648	0.491481	20.7103	1.12321e-05	0.000145174
ENSG00000186501	TMEM222	4.15814	1.55451	18.8126	2.68946e-05	0.000262801
ENSG00000163462	TRIM46	4.15762	0.257768	23.8198	2.76179e-06	5.82941e-05
ENSG00000164889	SLC4A2	4.15621	1.42369	22.7607	4.43696e-06	7.85957e-05
ENSG00000177700	POLR2L	4.15386	-0.325518	18.8215	2.6784e-05	0.000261994
ENSG00000178026	LRRC75B	4.15353	-0.226391	22.6605	4.64143e-06	8.09612e-05
ENSG00000277476	NA	4.15015	-1.87172	14.4746	0.000209024	0.00119071
ENSG00000184357	HIST1H1B	4.14985	5.53036	17.3704	5.27105e-05	0.000422401
ENSG00000167566	NCKAP5L	4.1496	1.43772	36.3856	1.29005e-08	3.91976e-06
ENSG00000160284	SPATC1L	4.14811	-1.38239	16.1202	9.51148e-05	0.000659733
ENSG00000130734	ATG4D	4.14708	-0.0496757	18.9974	2.46876e-05	0.000248003
ENSG00000203772	SPRN	4.14606	-1.97168	10.7869	0.00128218	0.00485015
ENSG00000137880	GCHFR	4.13852	-1.48995	17.443	5.09448e-05	0.00041425
ENSG00000249889	NA	4.13624	-2.77871	8.83639	0.00345985	0.010688
ENSG00000167779	IGFBP6	4.13434	-0.422848	13.6363	0.000313718	0.00162261
ENSG00000105251	SHD	4.13417	-1.80298	11.1844	0.00105065	0.00413804
ENSG00000280332	NA	4.13304	-2.34311	11.5039	0.000895806	0.00366326
ENSG00000233421	LINC01783	4.13211	-1.92427	9.45564	0.00251728	0.00831189
ENSG00000167972	ABCA3	4.1287	2.26952	33.2966	4.63172e-08	7.14071e-06
ENSG00000122971	ACADS	4.12786	-1.7363	11.2867	0.000998295	0.00397552
ENSG00000073350	LLGL2	4.12754	0.126289	19.2827	2.16365e-05	0.000226835
ENSG00000114270	COL7A1	4.12606	0.905919	18.2891	3.43025e-05	0.000312208
ENSG00000133247	KMT5C	4.12579	0.494739	31.518	9.78108e-08	9.88589e-06
ENSG00000186111	PIP5K1C	4.12341	1.25369	16.5835	7.63661e-05	0.000557422
ENSG00000142546	NOSIP	4.12179	1.52155	24.7671	1.81303e-06	4.45645e-05
ENSG00000186654	PRR5	4.11957	-1.41805	16.2701	8.85832e-05	0.000623909
ENSG00000159409	CELF3	4.11813	2.4117	26.6356	7.97062e-07	2.81562e-05
ENSG00000187840	EIF4EBP1	4.11617	1.81915	17.4202	5.1493e-05	0.000416852
ENSG00000161036	LRWD1	4.11461	0.325744	20.2646	1.37721e-05	0.000167345
ENSG00000161513	FDXR	4.11413	-0.0704318	25.5462	1.28527e-06	3.70236e-05
ENSG00000099203	TMED1	4.11365	0.892832	20.4687	1.25429e-05	0.000155619
ENSG00000224940	PRRT4	4.11237	-2.31867	11.0187	0.00114145	0.00442223
ENSG00000129451	KLK10	4.11178	-2.31582	9.3311	0.00268294	0.00873103
ENSG00000149925	ALDOA	4.10707	5.3416	23.6177	3.02251e-06	6.15946e-05
ENSG00000158055	GRHL3	4.10665	0.568413	16.9569	6.40274e-05	0.000490492
ENSG00000179862	CITED4	4.10281	-2.42233	9.19433	0.00287783	0.00923689
ENSG00000179115	FARSA	4.1017	1.79945	25.2143	1.48779e-06	3.96922e-05
ENSG00000239857	GET4	4.10053	-2.14223	12.7633	0.000480622	0.00224147
ENSG00000147724	FAM135B	4.09891	0.0662618	0.582121	0.446788	0.560418
ENSG00000160200	CBS	4.094	1.22467	35.1013	2.18832e-08	5.0589e-06
ENSG00000167615	LENG8	4.09293	2.39457	33.9134	3.58124e-08	6.1702e-06
ENSG00000173267	SNCG	4.08968	2.45244	14.9323	0.000167704	0.00100783
ENSG00000124216	SNAI1	4.089	-1.05784	17.9043	4.10485e-05	0.000353951
ENSG00000223764	LOC100130417	4.08615	-2.39278	9.54882	0.00242485	0.00806501
ENSG00000099994	SUSD2	4.08591	-2.14678	9.50467	0.00245497	0.00813484
ENSG00000131899	LLGL1	4.08035	2.84641	30.1339	1.7605e-07	1.28035e-05
ENSG00000103335	PIEZO1	4.08005	-0.497817	16.1336	9.45094e-05	0.000657033
ENSG00000167700	MFSD3	4.07965	-0.811313	13.5637	0.000325001	0.00166962
ENSG00000085741	WNT11	4.07756	-2.29497	8.68116	0.00374872	0.0113991
ENSG00000161016	RPL8	4.07441	5.86449	23.1404	3.74193e-06	7.03075e-05
ENSG00000011132	APBA3	4.07353	-0.643864	27.2144	6.19278e-07	2.41011e-05
ENSG00000068001	HYAL2	4.07138	1.62935	23.3514	3.40457e-06	6.60268e-05
ENSG00000076928	ARHGEF1	4.07077	0.12605	21.7126	7.12007e-06	0.00010671
ENSG00000177380	PPFIA3	4.06759	1.1945	29.6689	2.14745e-07	1.41809e-05
ENSG00000170638	TRABD	4.0659	-1.03187	17.7885	4.33317e-05	0.000368764
ENSG00000099992	TBC1D10A	4.06402	-1.45255	15.6618	0.000118296	0.000774077
ENSG00000102890	ELMO3	4.06179	-2.31682	9.31069	0.00271114	0.00878368
ENSG00000077009	NMRK2	4.06103	-1.7689	10.6462	0.00139103	0.00518352
ENSG00000235890	TSPEAR-AS1	4.05773	-0.501853	14.0292	0.000259244	0.00140575
ENSG00000175592	FOSL1	4.05683	-2.18953	12.2762	0.000616802	0.00273149
ENSG00000100075	SLC25A1	4.05654	1.96135	21.1208	9.31511e-06	0.000127242
ENSG00000178896	EXOSC4	4.05534	-0.147372	25.4251	1.35574e-06	3.79753e-05
ENSG00000115286	NDUFS7	4.05452	-0.913917	15.0229	0.000160573	0.000975891
ENSG00000162572	SCNN1D	4.04516	-2.35817	11.6594	0.000829101	0.00343743
ENSG00000137166	FOXP4	4.04469	1.48205	23.6555	2.97189e-06	6.08472e-05
ENSG00000102977	ACD	4.0438	0.321018	29.4522	2.35623e-07	1.49416e-05
ENSG00000172382	PRSS27	4.04254	-2.42496	10.7074	0.00133449	0.00500859
ENSG00000188372	ZP3	4.04172	-2.04451	9.92223	0.00198451	0.00687074
ENSG00000167543	TP53I13	4.03853	-0.663384	22.0365	6.14938e-06	9.68991e-05
ENSG00000160072	ATAD3B	4.03752	1.095	25.2593	1.45855e-06	3.96111e-05
ENSG00000122386	ZNF205	4.03366	-0.459456	19.069	2.38831e-05	0.000241249
ENSG00000085117	CD82	4.02813	-0.994944	24.8589	1.74085e-06	4.32559e-05
ENSG00000218891	ZNF579	4.02807	-0.943156	20.7397	1.10822e-05	0.000143746
ENSG00000225868	LOC100631378	4.0219	-2.17646	8.35357	0.00447879	0.0131972
ENSG00000166924	NYAP1	4.01647	-0.156336	23.1025	3.80595e-06	7.1338e-05
ENSG00000173264	GPR137	4.01443	-0.265483	20.0057	1.55083e-05	0.000181376
ENSG00000167889	MGAT5B	4.01435	0.846566	22.3352	5.37369e-06	8.92794e-05
ENSG00000111676	ATN1	4.01319	2.34284	30.2087	1.70527e-07	1.27115e-05
ENSG00000105409	ATP1A3	4.01275	3.97704	25.5818	1.26533e-06	3.66805e-05
ENSG00000230699	NA	4.01213	-2.12712	11.5207	0.00088833	0.00363839
ENSG00000159714	ZDHHC1	4.01147	-1.59543	14.0036	0.000262474	0.00141863
ENSG00000258199	NA	4.01134	-1.00671	15.2213	0.000146008	0.000908221
ENSG00000103249	CLCN7	4.01025	0.995908	28.9498	2.9234e-07	1.62774e-05
ENSG00000131037	EPS8L1	4.00561	-0.15256	21.505	7.82263e-06	0.000113295
ENSG00000104866	PPP1R37	4.00052	0.620164	15.3335	0.000138374	0.000871119
ENSG00000112599	GUCA1B	3.99874	-2.21762	13.8062	0.000288859	0.00152293
ENSG00000196365	LONP1	3.99619	2.33391	25.2865	1.44115e-06	3.93604e-05
ENSG00000281383	NA	3.99162	-2.52741	5.10248	0.025387	0.0551233
ENSG00000105289	TJP3	3.99085	-0.472794	17.8443	4.22152e-05	0.000360899
ENSG00000125746	EML2	3.98953	0.821101	31.2839	1.07991e-07	1.0094e-05
ENSG00000099817	POLR2E	3.98793	1.8514	32.0891	7.68673e-08	8.63488e-06
ENSG00000105662	CRTC1	3.98672	0.418613	28.7006	3.25429e-07	1.68126e-05
ENSG00000160796	NBEAL2	3.98332	2.30208	16.289	8.77916e-05	0.000619767
ENSG00000089820	ARHGAP4	3.98097	-1.84613	12.1756	0.000641982	0.00281096
ENSG00000106266	SNX8	3.97957	0.290514	24.4594	2.07798e-06	4.90946e-05
ENSG00000099904	ZDHHC8	3.97778	-0.181828	15.4764	0.000129237	0.000829325
ENSG00000171159	C9orf16	3.97701	-0.0415986	21.241	8.81939e-06	0.000122678
ENSG00000221968	FADS3	3.9734	-0.0942284	19.0846	2.37113e-05	0.000240177
ENSG00000065268	WDR18	3.97271	0.423455	22.3357	5.37259e-06	8.92794e-05
ENSG00000166341	DCHS1	3.97257	4.03554	25.1961	1.49982e-06	3.9929e-05
ENSG00000123454	DBH	3.97182	-2.38916	6.29452	0.013214	0.0321257
ENSG00000167434	CA4	3.97143	-1.56434	12.4845	0.000551232	0.00249929
ENSG00000158747	NBL1	3.97139	-2.53348	8.34668	0.00449004	0.0132239
ENSG00000141971	MVB12A	3.9681	-0.140229	20.9651	9.99958e-06	0.000132556
ENSG00000166925	TSC22D4	3.96732	-1.08422	13.3266	0.000364813	0.00182087
ENSG00000160932	LY6E	3.96718	1.57239	15.632	0.00011999	0.000783192
ENSG00000254815	LOC692247	3.96634	-1.70784	9.41046	0.00257613	0.00845863
ENSG00000168071	CCDC88B	3.96408	-1.81414	9.29337	0.0027353	0.00884783
ENSG00000227500	SCAMP4	3.96166	0.68604	27.5897	5.2609e-07	2.1936e-05
ENSG00000255769	NA	3.96075	1.65207	24.9555	1.66799e-06	4.21919e-05
ENSG00000105321	CCDC9	3.96073	-0.671685	20.6067	1.1776e-05	0.000149407
ENSG00000076201	PTPN23	3.96051	1.95525	18.6049	2.9616e-05	0.000281449
ENSG00000141750	STAC2	3.96049	-2.78845	9.31923	0.0026993	0.00876319
ENSG00000100401	RANGAP1	3.95185	3.60654	28.9513	2.92154e-07	1.62774e-05
ENSG00000161642	ZNF385A	3.95159	-0.192668	16.3878	8.3778e-05	0.000596506
ENSG00000171703	TCEA2	3.95	0.803171	29.4202	2.38878e-07	1.50092e-05
ENSG00000117122	MFAP2	3.94765	2.16958	29.0864	2.75667e-07	1.58211e-05
ENSG00000172830	SSH3	3.9444	-0.497884	12.0445	0.000684952	0.00296569
ENSG00000276710	NA	3.94407	-2.12361	9.91511	0.00199171	0.00689163
ENSG00000130294	KIF1A	3.94377	5.04553	30.2577	1.66997e-07	1.26028e-05
ENSG00000130176	CNN1	3.94041	-0.608016	14.9018	0.000170184	0.00101971
ENSG00000101188	NTSR1	3.93683	-2.92731	7.44608	0.00727674	0.0196823
ENSG00000101199	ARFGAP1	3.93289	2.22648	34.6664	2.61966e-08	5.37042e-06
ENSG00000203485	INF2	3.9289	0.275244	26.9658	6.90091e-07	2.56161e-05
ENSG00000182095	TNRC18	3.92871	2.4833	31.3578	1.04666e-07	9.992e-06
ENSG00000176531	PHLDB3	3.92817	-1.98109	10.508	0.00147541	0.00543585
ENSG00000148341	SH3GLB2	3.92175	2.44395	25.854	1.12255e-06	3.41116e-05
ENSG00000012211	PRICKLE3	3.91988	-2.51229	10.1432	0.0017741	0.00627428
ENSG00000106268	NUDT1	3.91907	0.185647	26.5858	8.14611e-07	2.85004e-05
ENSG00000197085	NPSR1-AS1	3.91801	-3.76994	5.17067	0.024443	0.0534868
ENSG00000173531	MST1	3.9179	-0.680583	16.5256	7.84884e-05	0.000567921
ENSG00000160948	VPS28	3.9165	1.96634	23.4526	3.25387e-06	6.44441e-05
ENSG00000160877	NACC1	3.91528	1.68957	36.3817	1.2921e-08	3.91976e-06
ENSG00000167747	C19orf48	3.9077	2.35158	30.771	1.34231e-07	1.11939e-05
ENSG00000167716	WDR81	3.90738	0.0978154	13.9131	0.000274251	0.00146495
ENSG00000136877	FPGS	3.90655	1.48868	24.7737	1.80771e-06	4.44934e-05
ENSG00000186635	ARAP1	3.90616	2.13394	37.8901	6.98343e-09	2.8995e-06
ENSG00000130529	TRPM4	3.9038	-0.555684	15.2343	0.000145097	0.000902865
ENSG00000183876	ARSI	3.90219	-2.04887	8.87671	0.00338865	0.010502
ENSG00000167900	TK1	3.90137	0.766431	26.7021	7.74229e-07	2.76707e-05
ENSG00000132017	DCAF15	3.90124	0.837155	25.0005	1.63514e-06	4.20008e-05
ENSG00000173638	SLC19A1	3.90073	-0.284479	22.5297	4.92291e-06	8.43406e-05
ENSG00000240445	NA	3.89807	0.463674	28.6971	3.25918e-07	1.68126e-05
ENSG00000168936	TMEM129	3.89672	1.38329	34.6125	2.67882e-08	5.37042e-06
ENSG00000185236	RAB11B	3.88412	0.327496	31.4495	1.00683e-07	9.88589e-06
ENSG00000089847	ANKRD24	3.88283	-2.35627	9.22862	0.00282764	0.00909495
ENSG00000179277	NA	3.88016	-0.498017	15.1341	0.000152233	0.000937684
ENSG00000024422	EHD2	3.87745	-2.34341	9.36304	0.00263941	0.00862316
ENSG00000088826	SMOX	3.87645	0.240136	14.1213	0.000247935	0.00135936
ENSG00000128564	VGF	3.87397	-0.32307	21.834	6.73897e-06	0.000102733
ENSG00000119574	ZBTB45	3.87322	-1.74996	11.6133	0.000848351	0.00350134
ENSG00000169976	SF3B5	3.87239	2.39959	16.7021	7.22059e-05	0.000535399
ENSG00000100284	TOM1	3.87138	0.62136	25.3123	1.42485e-06	3.90997e-05
ENSG00000067836	ROGDI	3.87083	0.835442	21.2726	8.69349e-06	0.000121549
ENSG00000105722	ERF	3.87081	0.155875	30.1457	1.7517e-07	1.27988e-05
ENSG00000136942	RPL35	3.86935	5.9401	22.4393	5.12752e-06	8.63873e-05
ENSG00000130270	ATP8B3	3.86795	-1.05659	17.4034	5.19019e-05	0.000418365
ENSG00000235142	LINC02532	3.86743	-3.17776	5.61032	0.0191768	0.0436815
ENSG00000132003	ZSWIM4	3.8661	0.682398	17.1061	5.96843e-05	0.000466017
ENSG00000197562	RAB40C	3.86419	0.0988573	24.9392	1.6801e-06	4.23224e-05
ENSG00000101198	NKAIN4	3.86115	0.637446	20.9487	1.00745e-05	0.000133269
ENSG00000063245	EPN1	3.86009	1.35378	34.2831	3.07108e-08	5.72318e-06
ENSG00000142606	MMEL1	3.85984	-2.86127	7.2869	0.00777375	0.0208079
ENSG00000162729	IGSF8	3.85777	1.15352	20.9701	9.9766e-06	0.000132511
ENSG00000254858	MPV17L2	3.85338	0.199415	19.9935	1.55955e-05	0.00018211
ENSG00000127220	ABHD8	3.8523	-1.8008	12.1409	0.000653079	0.00285271
ENSG00000142627	EPHA2	3.85117	1.8154	29.0564	2.79248e-07	1.58876e-05
ENSG00000119333	WDR34	3.84994	1.33286	15.2862	0.000141543	0.000884973
ENSG00000172663	TMEM134	3.84979	-1.05726	15.5887	0.000122493	0.000795975
ENSG00000266714	MYO15B	3.84684	0.227806	24.3011	2.22925e-06	5.1405e-05
ENSG00000079432	CIC	3.84648	1.71406	26.182	9.72086e-07	3.12163e-05
ENSG00000274367	NA	3.84606	-3.22915	6.83989	0.00990849	0.0254013
ENSG00000071655	MBD3	3.84581	0.945368	26.2702	9.35215e-07	3.04453e-05
ENSG00000181392	SYNE4	3.84552	-1.50504	9.27111	0.0027667	0.00893829
ENSG00000179094	PER1	3.84214	1.51313	29.0634	2.78404e-07	1.58876e-05
ENSG00000070423	RNF126	3.84069	-0.380082	33.2317	4.75921e-08	7.15414e-06
ENSG00000108840	HDAC5	3.83862	2.83047	23.8179	2.76421e-06	5.82941e-05
ENSG00000128165	ADM2	3.83844	-1.65399	10.8243	0.00125836	0.00477786
ENSG00000167468	GPX4	3.83322	3.15003	19.532	1.92854e-05	0.000209251
ENSG00000090674	MCOLN1	3.83129	-1.33927	15.7444	0.000113726	0.000749544
ENSG00000185101	ANO9	3.8292	-1.16566	11.9745	0.000709135	0.00304513
ENSG00000025770	NCAPH2	3.82672	2.23545	25.7562	1.17185e-06	3.49361e-05
ENSG00000204624	DISP3	3.82533	0.642858	27.9459	4.50807e-07	2.0061e-05
ENSG00000106624	AEBP1	3.82507	1.82073	17.5037	4.95158e-05	0.000407529
ENSG00000198832	SELENOM	3.82394	-1.67814	11.1257	0.00108191	0.00423648
ENSG00000223459	NA	3.81592	0.550316	22.222	5.6552e-06	9.20507e-05
ENSG00000278705	HIST1H4B	3.81564	3.74544	13.9725	0.00026646	0.00143424
ENSG00000100379	KCTD17	3.8153	1.21257	17.7457	4.4208e-05	0.000374129
ENSG00000164620	RELL2	3.81025	-0.165366	18.5875	2.98563e-05	0.000282961
ENSG00000275126	HIST1H4L	3.8098	1.27109	10.3533	0.00159522	0.0057931
ENSG00000105613	MAST1	3.80608	1.73988	23.7356	2.86756e-06	5.95793e-05
ENSG00000198771	RCSD1	3.80591	-1.17003	14.9682	0.000164838	0.000996502
ENSG00000085644	ZNF213	3.8057	-0.446078	19.64	1.8349e-05	0.00020285
ENSG00000165716	FAM69B	3.80559	1.54272	21.4933	7.86449e-06	0.000113721
ENSG00000140854	KATNB1	3.80401	1.49659	21.9462	6.40551e-06	9.92109e-05
ENSG00000179091	CYC1	3.8025	2.92242	16.2138	9.09804e-05	0.000637596
ENSG00000134871	COL4A2	3.80092	4.52057	50.2304	5.55644e-11	3.31707e-07
ENSG00000182511	FES	3.8004	-2.34707	7.7521	0.00608294	0.0169834
ENSG00000174672	BRSK2	3.80035	1.40671	25.5271	1.29614e-06	3.7112e-05
ENSG00000167861	HID1	3.7985	0.88218	22	6.25169e-06	9.79199e-05
ENSG00000100122	CRYBB1	3.79396	-1.58059	6.91212	0.00948662	0.0245021
ENSG00000196890	HIST3H2BB	3.79381	1.23953	15.5206	0.000126538	0.000816017
ENSG00000102858	MGRN1	3.7935	2.06539	21.8848	6.58586e-06	0.000101329
ENSG00000173801	JUP	3.7931	2.95329	22.2508	5.58224e-06	9.14244e-05
ENSG00000090006	LTBP4	3.79296	-0.115811	19.5189	1.9402e-05	0.000209916
ENSG00000213973	ZNF99	3.79223	-4.26193	2.48805	0.118886	0.196883
ENSG00000106397	PLOD3	3.79175	0.878099	31.3286	1.05967e-07	9.992e-06
ENSG00000167608	TMC4	3.79015	-1.61377	13.108	0.00040593	0.00196697
ENSG00000130528	HRC	3.78814	-0.310999	21.5459	7.67898e-06	0.000111746
ENSG00000109736	MFSD10	3.78746	0.346038	26.0947	1.01001e-06	3.19685e-05
ENSG00000145214	DGKQ	3.78701	-0.268327	22.247	5.59169e-06	9.14244e-05
ENSG00000104823	ECH1	3.78614	0.337448	27.2927	5.98555e-07	2.37639e-05
ENSG00000130158	DOCK6	3.78581	0.968828	30.5561	1.47069e-07	1.15773e-05
ENSG00000233927	RPS28	3.78492	2.62934	23.5328	3.13925e-06	6.28568e-05
ENSG00000014216	CAPN1	3.78296	2.57079	32.1726	7.42108e-08	8.41808e-06
ENSG00000021762	OSBPL5	3.78265	0.127044	27.9426	4.51462e-07	2.0061e-05
ENSG00000183655	KLHL25	3.77904	1.07787	28.1734	4.08559e-07	1.90832e-05
ENSG00000167508	MVD	3.77845	1.50473	30.47	1.52558e-07	1.1856e-05
ENSG00000167173	C15orf39	3.77641	0.700369	23.985	2.56583e-06	5.59185e-05
ENSG00000160211	G6PD	3.77561	1.11502	18.1387	3.67938e-05	0.00032699
ENSG00000123159	GIPC1	3.77273	1.30801	23.4883	3.20242e-06	6.35715e-05
ENSG00000105287	PRKD2	3.77142	0.961679	28.9292	2.94942e-07	1.63467e-05
ENSG00000223802	GDF1	3.77118	-1.65222	15.2035	0.000147256	0.000914116
ENSG00000280800	NA	3.76885	-0.669735	4.46447	0.0363241	0.0739561
ENSG00000099814	CEP170B	3.76704	0.779096	27.1941	6.24786e-07	2.41011e-05
ENSG00000179899	NA	3.76682	-0.369671	21.0994	9.40605e-06	0.00012791
ENSG00000104825	NFKBIB	3.76556	-0.898931	20.9915	9.88009e-06	0.000131901
ENSG00000116786	PLEKHM2	3.76549	2.13983	27.3677	5.79337e-07	2.33841e-05
ENSG00000180340	FZD2	3.76449	0.0494682	21.8098	6.81329e-06	0.000103434
ENSG00000280604	NA	3.76202	-2.48401	9.35806	0.00264615	0.00864057
ENSG00000107223	EDF1	3.76178	3.0785	23.7304	2.87423e-06	5.95823e-05
ENSG00000136059	VILL	3.75982	-0.535909	25.9864	1.05917e-06	3.28416e-05
ENSG00000100417	PMM1	3.75911	0.581072	24.7014	1.86653e-06	4.53908e-05
ENSG00000158406	HIST1H4H	3.75773	3.65911	14.1044	0.00024997	0.00136724
ENSG00000104897	SF3A2	3.75746	0.446422	23.0614	3.87682e-06	7.21737e-05
ENSG00000087088	BAX	3.75723	1.6845	18.3905	3.27217e-05	0.000301588
ENSG00000154358	OBSCN	3.75696	3.20726	41.5793	1.58724e-09	1.68027e-06
ENSG00000105088	OLFM2	3.75565	1.54088	27.6507	5.12335e-07	2.16092e-05
ENSG00000104969	SGTA	3.75384	2.04339	36.3177	1.32645e-08	3.91976e-06
ENSG00000177045	SIX5	3.75382	-0.682113	27.1884	6.26326e-07	2.41011e-05
ENSG00000100092	SH3BP1	3.75305	-0.250288	21.1099	9.3611e-06	0.000127583
ENSG00000213339	QTRT1	3.7525	0.304515	16.9054	6.56022e-05	0.000499582
ENSG00000177706	FAM20C	3.74912	0.980195	25.155	1.52729e-06	4.03754e-05
ENSG00000124074	ENKD1	3.74862	-0.233731	21.0768	9.50354e-06	0.00012847
ENSG00000139200	PIANP	3.74687	-0.968492	15.4331	0.000131942	0.000840771
ENSG00000105617	LENG1	3.74478	-1.76864	11.3059	0.000988781	0.00394972
ENSG00000175229	GAL3ST3	3.74262	-1.51211	14.6195	0.000194925	0.00112747
ENSG00000168298	HIST1H1E	3.7403	4.58716	16.3839	8.39343e-05	0.000597153
ENSG00000242372	EIF6	3.73768	2.21281	18.0328	3.86576e-05	0.000337963
ENSG00000181513	ACBD4	3.73688	-0.689182	14.8346	0.000175769	0.00104325
ENSG00000108639	SYNGR2	3.7358	0.177916	20.3957	1.29693e-05	0.000159931
ENSG00000177830	CHID1	3.73524	2.03997	24.2652	2.2651e-06	5.19208e-05
ENSG00000169727	GPS1	3.73458	2.24374	20.0429	1.52459e-05	0.000178944
ENSG00000136490	LIMD2	3.73402	1.77262	25.9097	1.09542e-06	3.35667e-05
ENSG00000159840	ZYX	3.73351	2.0288	19.2519	2.19462e-05	0.000228987
ENSG00000167123	CERCAM	3.72996	1.26102	27.1667	6.32286e-07	2.41578e-05
ENSG00000132024	CC2D1A	3.72901	-0.0461553	21.4696	7.94936e-06	0.000114224
ENSG00000167244	IGF2	3.72869	3.96344	25.5595	1.27778e-06	3.68659e-05
ENSG00000165644	COMTD1	3.72606	-2.25795	9.35569	0.00264937	0.00864642
ENSG00000167815	PRDX2	3.72576	4.6632	20.497	1.23816e-05	0.000154458
ENSG00000126768	TIMM17B	3.72548	2.60096	23.3189	3.45439e-06	6.66483e-05
ENSG00000101335	MYL9	3.72459	2.15028	16.7527	7.05006e-05	0.000527801
ENSG00000105048	TNNT1	3.72345	1.05834	11.8192	0.000765857	0.00322724
ENSG00000125144	MT1G	3.72334	-4.4581	3.95786	0.0486348	0.0942505
ENSG00000172037	LAMB2	3.72281	2.99241	20.7595	1.09823e-05	0.000142551
ENSG00000129968	ABHD17A	3.71843	-0.054975	20.0447	1.5233e-05	0.000178908
ENSG00000105419	MEIS3	3.71754	2.63793	25.5632	1.27571e-06	3.68644e-05
ENSG00000170604	IRF2BP1	3.71636	-0.314048	16.0521	9.82382e-05	0.000676518
ENSG00000100299	ARSA	3.71606	-1.18589	12.7607	0.000481238	0.00224331
ENSG00000170477	KRT4	3.71522	2.58824	6.44294	0.0121977	0.0301362
ENSG00000184185	KCNJ12	3.71511	0.197828	20.6353	1.16233e-05	0.000148324
ENSG00000103653	CSK	3.71452	1.29819	24.72	1.85125e-06	4.52112e-05
ENSG00000167971	CASKIN1	3.71433	-0.757835	15.493	0.000128218	0.000824522
ENSG00000145692	BHMT	3.71405	-0.187115	9.23056	0.00282483	0.00909223
ENSG00000174307	PHLDA3	3.71346	-0.159822	21.981	6.3057e-06	9.85331e-05
ENSG00000126934	MAP2K2	3.71147	2.26903	18.6092	2.95571e-05	0.000281293
ENSG00000165905	LARGE2	3.7092	-1.34462	12.2416	0.000621365	0.0027457
ENSG00000100949	RABGGTA	3.70711	0.763912	19.9845	1.56602e-05	0.000182516
ENSG00000137309	HMGA1	3.70651	5.19345	35.3978	1.93626e-08	4.84411e-06
ENSG00000100319	ZMAT5	3.70251	0.201545	15.6835	0.000117074	0.000768005
ENSG00000164362	TERT	3.70217	-1.9211	13.3765	0.000356027	0.00179171
ENSG00000058404	CAMK2B	3.70172	-0.166324	15.0817	0.000156105	0.000955088
ENSG00000176945	MUC20	3.69962	-2.53557	7.68819	0.00629064	0.0174625
ENSG00000106683	LIMK1	3.69953	2.7298	25.2322	1.47612e-06	3.96159e-05
ENSG00000106633	GCK	3.69727	-1.16984	13.2796	0.000373266	0.00185042
ENSG00000148335	NTMT1	3.69556	1.0813	29.2233	2.59932e-07	1.54128e-05
ENSG00000174807	CD248	3.69551	-2.55465	6.56999	0.0113923	0.0284778
ENSG00000169223	LMAN2	3.69541	2.25962	22.9444	4.08575e-06	7.44612e-05
ENSG00000184381	PLA2G6	3.6948	0.0164778	18.7864	2.72233e-05	0.000265021
ENSG00000148334	PTGES2	3.68931	1.4724	20.7801	1.08798e-05	0.000141623
ENSG00000123358	NR4A1	3.68778	0.775032	28.7891	3.13261e-07	1.68126e-05
ENSG00000142733	MAP3K6	3.68648	-1.16941	10.9604	0.00117529	0.00452262
ENSG00000272333	KMT2B	3.68423	1.82508	28.4738	3.58855e-07	1.77609e-05
ENSG00000125520	SLC2A4RG	3.68378	-0.468282	11.8671	0.00074788	0.00316894
ENSG00000133619	KRBA1	3.68225	0.130481	21.9446	6.41016e-06	9.92109e-05
ENSG00000181409	AATK	3.68092	-1.66743	10.8459	0.00124479	0.00473663
ENSG00000095397	WHRN	3.67851	-0.409082	21.5225	7.76072e-06	0.000112577
ENSG00000172932	ANKRD13D	3.67802	1.05949	32.4466	6.6136e-08	8.04237e-06
ENSG00000099953	MMP11	3.67068	0.265855	18.455	3.17537e-05	0.000295877
ENSG00000079313	REXO1	3.66984	-0.435006	20.0617	1.51151e-05	0.000177868
ENSG00000105880	DLX5	3.6665	-1.31687	9.95212	0.00195462	0.00679299
ENSG00000131165	CHMP1A	3.66246	2.56406	17.2193	5.65883e-05	0.000447391
ENSG00000142655	PEX14	3.66177	0.396536	27.1521	6.36316e-07	2.4261e-05
ENSG00000011009	LYPLA2	3.66117	2.08544	23.6113	3.03109e-06	6.15946e-05
ENSG00000260220	CCDC187	3.66073	-3.03191	6.49498	0.0119231	0.0295774
ENSG00000040608	RTN4R	3.65775	-2.64629	8.20472	0.00480061	0.0139808
ENSG00000067829	IDH3G	3.65713	1.10363	22.9868	4.00873e-06	7.36534e-05
ENSG00000130711	PRDM12	3.65685	-2.13055	7.60105	0.00658569	0.0181491
ENSG00000101997	CCDC22	3.65492	0.211799	18.318	3.38442e-05	0.000309667
ENSG00000257150	PGAM1P5	3.6531	-2.41739	5.75363	0.0177288	0.0408712
ENSG00000004846	ABCB5	3.65202	-3.56639	4.95575	0.0276914	0.0592118
ENSG00000163795	ZNF513	3.65022	0.105282	18.0702	3.79878e-05	0.000334225
ENSG00000198324	FAM109A	3.65008	0.390899	21.0824	9.4792e-06	0.000128331
ENSG00000136878	USP20	3.64837	1.77675	16.5075	7.91639e-05	0.000571225
ENSG00000284471	NA	3.64629	-1.35577	9.81583	0.00209482	0.00717243
ENSG00000063244	U2AF2	3.64543	3.61808	19.1587	2.29126e-05	0.000235086
ENSG00000159792	PSKH1	3.64542	1.4254	29.2684	2.54949e-07	1.54128e-05
ENSG00000188566	NDOR1	3.64389	-0.857	14.9542	0.000165952	0.00100033
ENSG00000130475	FCHO1	3.64305	0.0857609	18.87	2.61883e-05	0.000258388
ENSG00000167797	CDK2AP2	3.64272	-0.313332	17.3522	5.31641e-05	0.000425065
ENSG00000168060	NAALADL1	3.64257	-2.08388	7.66125	0.00638036	0.0176767
ENSG00000103148	NPRL3	3.6415	0.748325	28.4194	3.6737e-07	1.79392e-05
ENSG00000128283	CDC42EP1	3.64097	-1.73015	7.41373	0.00726947	0.0196714
ENSG00000167969	ECI1	3.63996	0.900539	27.4495	5.59109e-07	2.28277e-05
ENSG00000149823	VPS51	3.63924	2.04809	35.9259	1.5579e-08	4.24656e-06
ENSG00000127445	PIN1	3.63828	1.89446	30.1452	1.75201e-07	1.27988e-05
ENSG00000276170	LOC101929494	3.63828	-1.89594	7.43531	0.00718706	0.0195091
ENSG00000205356	TECPR1	3.63414	1.48527	27.6762	5.067e-07	2.1421e-05
ENSG00000229014	NA	3.63376	-3.01049	5.9453	0.0159686	0.0374706
ENSG00000217930	PAM16	3.63347	-2.37454	8.60887	0.0038916	0.011765
ENSG00000163220	S100A9	3.63243	0.34294	7.37378	0.00742455	0.0200108
ENSG00000169876	MUC17	3.6311	-2.92506	4.83247	0.0298529	0.0629564
ENSG00000042493	CAPG	3.62915	0.761397	17.3891	5.22509e-05	0.000419943
ENSG00000108557	RAI1	3.62801	1.36095	23.9977	2.55135e-06	5.56694e-05
ENSG00000179914	ITLN1	3.62657	1.15337	7.35969	0.00754853	0.0202943
ENSG00000140691	ARMC5	3.62246	-0.830583	13.7187	0.000301393	0.00157312
ENSG00000104870	FCGRT	3.62195	0.299692	21.4291	8.09694e-06	0.000115712
ENSG00000076984	MAP2K7	3.61978	0.516356	30.5137	1.49748e-07	1.17376e-05
ENSG00000108784	NAGLU	3.61961	0.0466943	17.8483	4.21371e-05	0.000360783
ENSG00000107485	GATA3	3.61761	-0.519353	16.9449	6.43914e-05	0.000492454
ENSG00000105671	DDX49	3.61742	1.65188	13.4036	0.000351364	0.00177264
ENSG00000127084	FGD3	3.61738	-0.591025	17.9405	4.03597e-05	0.000350161
ENSG00000167114	SLC27A4	3.61583	1.55397	24.1462	2.38825e-06	5.33044e-05
ENSG00000213465	ARL2	3.6157	1.00057	14.7418	0.000183781	0.00107749
ENSG00000041988	THAP3	3.60546	0.898892	28.0414	4.3256e-07	1.97265e-05
ENSG00000276966	HIST1H4E	3.60539	5.05997	16.9854	6.31748e-05	0.000486705
ENSG00000173457	PPP1R14B	3.60497	2.41644	28.4663	3.60022e-07	1.77705e-05
ENSG00000124493	GRM4	3.60342	0.00693828	14.2506	0.000232905	0.00129209
ENSG00000234814	NA	3.60178	-1.95908	11.2777	0.00100277	0.00398815
ENSG00000130822	PNCK	3.60106	-0.544455	14.8294	0.000176201	0.00104405
ENSG00000087076	HSD17B14	3.60023	-0.956286	16.0181	9.98392e-05	0.00068496
ENSG00000123384	LRP1	3.59887	5.00144	19.5041	1.9535e-05	0.000210731
ENSG00000182208	MOB2	3.59841	0.336675	16.7376	7.1004e-05	0.000529432
ENSG00000153292	ADGRF1	3.59779	-2.7355	5.59388	0.0194833	0.0442731
ENSG00000178597	PSAPL1	3.59758	-3.07066	6.60966	0.0111523	0.0279835
ENSG00000089351	GRAMD1A	3.59751	2.26763	32.3335	6.9354e-08	8.20765e-06
ENSG00000248487	ABHD14A	3.59508	-1.68908	10.8575	0.00123755	0.00471351
ENSG00000176946	THAP4	3.59343	1.39126	27.7493	4.90887e-07	2.10209e-05
ENSG00000131591	C1orf159	3.59323	-1.58168	10.7438	0.00131028	0.00493598
ENSG00000181085	MAPK15	3.59013	-0.491665	18.3813	3.28608e-05	0.000302641
ENSG00000176909	MAMSTR	3.59011	-2.44438	9.13858	0.0029614	0.00942724
ENSG00000129951	PLPPR3	3.58935	0.696123	18.6234	2.93631e-05	0.000279738
ENSG00000149418	ST14	3.58917	0.482567	15.9042	0.000105394	0.000710009
ENSG00000169718	DUS1L	3.58754	1.40889	24.7194	1.85172e-06	4.52112e-05
ENSG00000124635	HIST1H2BJ	3.58719	3.59599	22.0677	6.06314e-06	9.62042e-05
ENSG00000162576	MXRA8	3.58563	0.0525898	16.5791	7.65268e-05	0.000557998
ENSG00000188986	NELFB	3.58538	1.84122	28.6672	3.30146e-07	1.69367e-05
ENSG00000104886	PLEKHJ1	3.58454	2.34308	23.4203	3.30117e-06	6.4897e-05
ENSG00000262049	NA	3.58353	-1.69458	11.7084	0.000809157	0.00337155
ENSG00000105552	BCAT2	3.58262	1.20285	21.1044	9.38476e-06	0.000127715
ENSG00000250479	CHCHD10	3.58119	-0.241771	22.296	5.46944e-06	9.03151e-05
ENSG00000110076	NRXN2	3.58039	1.76664	29.3504	2.4613e-07	1.51276e-05
ENSG00000262246	CORO7	3.58024	-1.05709	12.8097	0.000469793	0.00220505
ENSG00000005001	PRSS22	3.58003	-1.82779	9.08092	0.00305045	0.00965017
ENSG00000140553	UNC45A	3.57944	2.87665	21.5622	7.62218e-06	0.000111097
ENSG00000121653	MAPK8IP1	3.57667	2.03517	26.6048	8.0787e-07	2.8428e-05
ENSG00000114554	PLXNA1	3.57575	4.10508	44.1696	5.71717e-10	8.51325e-07
ENSG00000108821	COL1A1	3.5708	2.53692	17.7124	4.49024e-05	0.000377639
ENSG00000161714	PLCD3	3.57064	-0.47373	23.7766	2.81555e-06	5.89007e-05
ENSG00000006015	REX1BD	3.57039	-0.506206	15.2204	0.000146072	0.000908251
ENSG00000167792	NDUFV1	3.56734	2.64204	31.4702	9.98071e-08	9.88589e-06
ENSG00000136378	ADAMTS7	3.56728	1.41722	24.4633	2.07438e-06	4.90731e-05
ENSG00000187954	CYHR1	3.56626	1.22663	33.3392	4.55012e-08	7.10247e-06
ENSG00000126062	TMEM115	3.55934	1.0374	23.9277	2.63221e-06	5.6622e-05
ENSG00000173020	GRK2	3.55768	2.26175	27.1808	6.28401e-07	2.41011e-05
ENSG00000009950	MLXIPL	3.55478	-1.6543	8.83825	0.00345655	0.0106796
ENSG00000160326	SLC2A6	3.55447	0.00648217	17.1037	5.97517e-05	0.000466344
ENSG00000260807	LMF1	3.55386	-1.22895	9.8231	0.00208709	0.00715401
ENSG00000104805	NUCB1	3.55203	2.77409	22.0529	6.10388e-06	9.66566e-05
ENSG00000138834	MAPK8IP3	3.55139	2.3752	35.3591	1.96741e-08	4.85552e-06
ENSG00000149451	ADAM33	3.55093	-1.85593	9.17221	0.0029107	0.0093129
ENSG00000160180	TFF3	3.55051	-2.56491	5.76617	0.0176077	0.0406381
ENSG00000203900	LOC100130587	3.5458	-3.42452	5.66819	0.0187304	0.0428128
ENSG00000142910	TINAGL1	3.54427	-1.68288	10.3134	0.00162771	0.00587373
ENSG00000269937	NA	3.54297	-0.887436	13.1666	0.000394456	0.00192726
ENSG00000176720	BOK	3.54293	0.210116	15.9944	0.000100972	0.000689109
ENSG00000088256	GNA11	3.54081	1.05936	25.528	1.29565e-06	3.7112e-05
ENSG00000142208	AKT1	3.54043	3.43181	21.8818	6.59492e-06	0.000101383
ENSG00000101220	C20orf27	3.53674	1.28494	28.6908	3.26806e-07	1.68126e-05
ENSG00000065717	TLE2	3.53466	-0.792796	13.8754	0.000279317	0.00148462
ENSG00000197837	HIST4H4	3.53374	1.1479	15.7647	0.000112633	0.000744167
ENSG00000169972	PUSL1	3.53215	-1.04941	12.8924	0.000451119	0.00213772
ENSG00000186301	NA	3.5316	-1.39238	11.0192	0.00114118	0.00442211
ENSG00000113504	SLC12A7	3.5316	1.81074	18.0729	3.79408e-05	0.000334225
ENSG00000160963	COL26A1	3.52905	2.09993	18.4055	3.24938e-05	0.000300321
ENSG00000140688	C16orf58	3.52801	2.206	32.4337	6.6495e-08	8.04237e-06
ENSG00000105229	PIAS4	3.52643	1.07138	19.0903	2.36491e-05	0.000239813
ENSG00000099889	ARVCF	3.52637	1.69401	36.3099	1.3307e-08	3.91976e-06
ENSG00000226530	NA	3.525	-2.37051	5.92678	0.0161304	0.0377921
ENSG00000165233	CARD19	3.5236	-0.302921	17.4822	5.00181e-05	0.000409504
ENSG00000015532	XYLT2	3.51628	0.744983	28.2891	3.88637e-07	1.83402e-05
ENSG00000241112	NA	3.51587	-2.40737	6.33499	0.0129284	0.0315447
ENSG00000107736	CDH23	3.5144	0.561612	21.8716	6.62553e-06	0.000101599
ENSG00000020129	NCDN	3.5142	1.18938	22.1413	5.86513e-06	9.37959e-05
ENSG00000111199	TRPV4	3.51161	-2.64269	7.11785	0.00850281	0.0224047
ENSG00000074071	MRPS34	3.51143	1.44345	21.1954	9.00412e-06	0.000124483
ENSG00000141738	GRB7	3.51135	0.0269382	13.4435	0.000344587	0.00174617
ENSG00000142449	FBN3	3.51043	2.1293	15.5758	0.000123246	0.000799875
ENSG00000055118	KCNH2	3.50671	1.06642	30.6124	1.43594e-07	1.14686e-05
ENSG00000183087	GAS6	3.50668	1.32015	34.9221	2.35658e-08	5.12359e-06
ENSG00000160999	SH2B2	3.50662	-1.28284	11.4297	0.00092956	0.00376838
ENSG00000114853	ZBTB47	3.50568	-1.05091	18.2602	3.47677e-05	0.000314537
ENSG00000068137	PLEKHH3	3.50492	-0.436634	19.0469	2.41284e-05	0.000243189
ENSG00000146828	SLC12A9	3.50105	0.116127	23.5193	3.15829e-06	6.29692e-05
ENSG00000064490	RFXANK	3.50073	1.49015	24.2627	2.26763e-06	5.19208e-05
ENSG00000125531	FNDC11	3.50057	-1.94098	7.6035	0.00657722	0.0181313
ENSG00000244332	NA	3.50044	-1.76933	7.67181	0.00634505	0.0175975
ENSG00000076944	STXBP2	3.49773	-1.76255	12.3616	0.000585638	0.00261952
ENSG00000261221	ZNF865	3.49621	-2.38255	7.00582	0.00902467	0.0235319
ENSG00000058453	CROCC	3.49598	0.71276	25.797	1.15104e-06	3.45179e-05
ENSG00000142156	COL6A1	3.49566	2.4151	36.0832	1.46043e-08	4.16747e-06
ENSG00000133275	CSNK1G2	3.49533	0.826194	29.3691	2.44164e-07	1.51158e-05
ENSG00000164897	TMUB1	3.4948	-2.18825	8.46109	0.00420143	0.0125295
ENSG00000197616	MYH6	3.49458	-1.70234	5.8053	0.0173	0.0400901
ENSG00000091262	ABCC6	3.49411	-1.73215	11.9724	0.00070985	0.00304619
ENSG00000101194	SLC17A9	3.4935	-1.18196	10.4086	0.00155125	0.00566679
ENSG00000167702	KIFC2	3.49126	0.231086	23.5259	3.14903e-06	6.28568e-05
ENSG00000145494	NDUFS6	3.48966	1.51048	21.2153	8.92308e-06	0.00012355
ENSG00000105676	ARMC6	3.48907	1.55452	18.8513	2.64169e-05	0.000259941
ENSG00000105426	PTPRS	3.4871	5.001	24.9734	1.65487e-06	4.21519e-05
ENSG00000250510	GPR162	3.48575	1.47365	17.325	5.38477e-05	0.000429441
ENSG00000117148	ACTL8	3.48549	-1.46464	5.67409	0.0185177	0.0423797
ENSG00000116824	CD2	3.48376	-2.64172	2.68542	0.103854	0.176289
ENSG00000100346	CACNA1I	3.48295	-1.11903	12.9398	0.000440767	0.00209772
ENSG00000204121	NA	3.48197	-2.33864	6.60101	0.0113701	0.0284377
ENSG00000122140	MRPS2	3.47833	1.82875	17.7526	4.40666e-05	0.000373278
ENSG00000277200	NA	3.47776	-1.19346	11.4965	0.000899125	0.00367107
ENSG00000142459	EVI5L	3.47714	0.699674	21.6903	7.19234e-06	0.000107403
ENSG00000182272	B4GALNT4	3.47603	1.8077	30.978	1.22942e-07	1.0591e-05
ENSG00000198917	SPOUT1	3.47589	2.19468	29.1878	2.6392e-07	1.54983e-05
ENSG00000167393	PPP2R3B	3.47572	0.655615	31.0866	1.17405e-07	1.04317e-05
ENSG00000132613	MTSS1L	3.47469	1.71625	38.7894	4.85174e-09	2.56801e-06
ENSG00000111325	OGFOD2	3.47443	-1.92389	11.9074	0.000733095	0.00312087
ENSG00000243302	NA	3.47187	-0.744628	19.1918	2.25643e-05	0.000233347
ENSG00000125458	NT5C	3.47174	0.868625	17.4914	4.98019e-05	0.000409146
ENSG00000012171	SEMA3B	3.46567	-1.37826	13.1634	0.000395068	0.00192918
ENSG00000204469	PRRC2A	3.46207	4.9433	22.4857	5.02135e-06	8.53068e-05
ENSG00000100321	SYNGR1	3.45688	2.7384	19.884	1.64002e-05	0.000188021
ENSG00000163870	TPRA1	3.45666	0.810705	24.5781	1.97136e-06	4.70626e-05
ENSG00000077080	ACTL6B	3.45633	1.0188	12.1012	0.000666005	0.00289808
ENSG00000230701	FBXW4P1	3.45609	-1.8591	11.9093	0.000732387	0.00311931
ENSG00000252826	NA	3.45549	-3.00245	4.73088	0.0316264	0.0659277
ENSG00000105063	PPP6R1	3.45442	1.72671	31.497	9.86828e-08	9.88589e-06
ENSG00000181523	SGSH	3.4497	0.176219	24.2002	2.33158e-06	5.24403e-05
ENSG00000168993	CPLX1	3.44866	-2.80364	2.86778	0.092699	0.160562
ENSG00000039523	RIPOR1	3.44812	1.4476	24.8118	1.77752e-06	4.41071e-05
ENSG00000169689	CENPX	3.44798	1.01586	26.367	8.96426e-07	2.98749e-05
ENSG00000266835	GAPLINC	3.4467	-2.88618	5.01023	0.0267253	0.0574554
ENSG00000106089	STX1A	3.4409	0.631266	23.379	3.36268e-06	6.54591e-05
ENSG00000184545	DUSP8	3.43648	1.01167	16.4903	7.98108e-05	0.000575211
ENSG00000160226	C21orf2	3.43616	-0.458339	15.4215	0.000132674	0.000844257
ENSG00000101204	CHRNA4	3.43597	1.02214	15.2534	0.00014378	0.000897248
ENSG00000273899	NOL12	3.43529	-1.80142	13.2034	0.000387432	0.00190155
ENSG00000130159	ECSIT	3.43453	1.57467	21.4557	7.99975e-06	0.000114768
ENSG00000161681	SHANK1	3.4327	-0.349581	11.7014	0.000811996	0.00337955
ENSG00000146556	WASH2P	3.43251	-0.41142	17.3958	5.20869e-05	0.000419244
ENSG00000131759	RARA	3.43221	1.36099	22.7529	4.45257e-06	7.86655e-05
ENSG00000162062	TEDC2	3.42967	0.329491	11.8686	0.000747327	0.00316816
ENSG00000172009	THOP1	3.42606	1.83994	18.5368	3.05694e-05	0.000287791
ENSG00000171345	KRT19	3.4254	3.17487	16.3611	8.48443e-05	0.000602688
ENSG00000215440	NPEPL1	3.42511	-0.784324	14.9521	0.000166121	0.00100095
ENSG00000141522	ARHGDIA	3.42509	1.67621	28.6959	3.26086e-07	1.68126e-05
ENSG00000197406	DIO3	3.42462	0.509707	22.0122	6.21726e-06	9.76318e-05
ENSG00000104915	STX10	3.42344	0.680531	20.4041	1.29194e-05	0.000159531
ENSG00000083807	SLC27A5	3.42155	-0.334059	18.8016	2.70328e-05	0.000263729
ENSG00000242802	AP5Z1	3.421	-0.724368	19.8287	1.68226e-05	0.000191302
ENSG00000090097	PCBP4	3.42092	4.00728	22.6132	4.74124e-06	8.18425e-05
ENSG00000143217	NECTIN4	3.42043	-0.477743	13.478	0.000338847	0.00172378
ENSG00000007384	RHBDF1	3.41531	0.139149	27.4096	5.68878e-07	2.30876e-05
ENSG00000115756	HPCAL1	3.41353	1.0464	14.8702	0.000172782	0.00103198
ENSG00000179344	HLA-DQB1	3.41247	-0.64465	4.45927	0.0364314	0.0741333
ENSG00000105556	MIER2	3.41158	1.12178	27.4683	5.54571e-07	2.27088e-05
ENSG00000132692	BCAN	3.41047	-2.03508	7.01868	0.00896312	0.0234115
ENSG00000130202	NECTIN2	3.40908	2.80447	31.9707	8.07997e-08	8.8362e-06
ENSG00000142632	ARHGEF19	3.40559	1.27361	22.6549	4.65315e-06	8.10109e-05
ENSG00000129667	RHBDF2	3.40539	-2.19709	7.8115	0.00589622	0.0165538
ENSG00000250796	NA	3.40485	-3.23348	5.36897	0.0219014	0.0488264
ENSG00000228549	NA	3.40484	-1.73879	7.61944	0.00652226	0.0180042
ENSG00000184990	SIVA1	3.40335	0.722987	26.3328	9.09916e-07	3.00367e-05
ENSG00000130733	YIPF2	3.40304	1.10126	25.8686	1.1154e-06	3.3951e-05
ENSG00000223573	TINCR	3.40201	-0.704754	12.4282	0.000566727	0.00255181
ENSG00000006282	SPATA20	3.40136	1.16227	16.6251	7.48806e-05	0.000549214
ENSG00000184160	ADRA2C	3.4005	-1.95624	7.93575	0.00552458	0.0156719
ENSG00000072071	ADGRL1	3.40018	3.25615	23.8923	2.67401e-06	5.70303e-05
ENSG00000261226	NA	3.3994	-3.58611	4.90032	0.0285098	0.0605999
ENSG00000160410	SHKBP1	3.39921	1.51584	13.7301	0.000299735	0.0015667
ENSG00000158717	RNF166	3.39876	-0.226315	26.4091	8.80063e-07	2.9611e-05
ENSG00000099364	FBXL19	3.39747	1.60839	27.8557	4.68773e-07	2.05485e-05
ENSG00000135100	HNF1A	3.39725	-2.99546	7.13488e-08	0.999787	0.99992
ENSG00000008323	PLEKHG6	3.39626	-0.485498	14.0043	0.000262383	0.00141856
ENSG00000188976	NOC2L	3.39334	3.12003	28.6176	3.37274e-07	1.70618e-05
ENSG00000171798	KNDC1	3.38974	-0.394647	16.222	9.06276e-05	0.000635368
ENSG00000130726	TRIM28	3.38848	5.40032	25.0566	1.59514e-06	4.11223e-05
ENSG00000131435	PDLIM4	3.38509	-1.02472	13.5266	0.000330927	0.00169387
ENSG00000249310	APOBEC3B-AS1	3.3821	-3.70535	6.2427	0.0144517	0.0345777
ENSG00000127419	TMEM175	3.38123	-0.9592	13.1823	0.000391448	0.0019156
ENSG00000197558	SSPO	3.37925	-2.37439	7.40139	0.007317	0.0197649
ENSG00000149115	TNKS1BP1	3.37557	3.46578	37.7041	7.53167e-09	2.99024e-06
ENSG00000126583	PRKCG	3.37513	-1.30209	10.2686	0.00166501	0.00597398
ENSG00000161179	YDJC	3.37492	-0.941522	13.7507	0.000296744	0.00155552
ENSG00000108509	CAMTA2	3.37285	0.562754	18.5842	2.99028e-05	0.000283255
ENSG00000140400	MAN2C1	3.37081	2.70284	31.3278	1.06004e-07	9.992e-06
ENSG00000100304	TTLL12	3.3683	1.82747	20.6582	1.15026e-05	0.000147523
ENSG00000128159	TUBGCP6	3.36762	2.10748	19.712	1.77508e-05	0.0001984
ENSG00000117266	CDK18	3.36686	0.954792	14.8331	0.000175889	0.00104362
ENSG00000131061	ZNF341	3.36654	-1.20587	17.9351	4.04611e-05	0.000350874
ENSG00000174903	RAB1B	3.36507	2.83021	20.2576	1.38159e-05	0.000167654
ENSG00000196498	NCOR2	3.36153	2.2458	27.4924	5.48783e-07	2.2624e-05
ENSG00000075043	KCNQ2	3.36028	2.55316	25.4382	1.34792e-06	3.78723e-05
ENSG00000214922	HLA-F-AS1	3.35977	-2.52569	5.95358	0.0159592	0.0374538
ENSG00000153406	NMRAL1	3.35855	1.32626	25.1657	1.52008e-06	4.03506e-05
ENSG00000088882	CPXM1	3.35772	2.8795	28.4257	3.66377e-07	1.79387e-05
ENSG00000132635	PCED1A	3.35541	1.63389	23.5273	3.14702e-06	6.28568e-05
ENSG00000146205	ANO7	3.35493	-2.29356	7.47521	0.00703731	0.0191853
ENSG00000149091	DGKZ	3.34985	1.15857	21.6224	7.41711e-06	0.000109506
ENSG00000249948	GBA3	3.3488	-2.92628	3.86931	0.05109	0.0982848
ENSG00000135740	SLC9A5	3.34673	-0.113013	17.4798	5.0073e-05	0.000409714
ENSG00000108262	GIT1	3.34575	2.3436	22.2493	5.58599e-06	9.14244e-05
ENSG00000105255	FSD1	3.34411	1.77122	20.6547	1.15205e-05	0.000147545
ENSG00000132329	RAMP1	3.34378	-2.59931	5.93982	0.0160163	0.0375681
ENSG00000101057	MYBL2	3.34057	2.68834	26.4094	8.79913e-07	2.9611e-05
ENSG00000167771	RCOR2	3.34033	2.95305	27.5786	5.28635e-07	2.19919e-05
ENSG00000143632	ACTA1	3.33807	-1.58821	7.00258	0.00904024	0.0235557
ENSG00000160223	ICOSLG	3.33716	-2.43548	7.8591	0.0057509	0.0162257
ENSG00000236397	NA	3.33705	-2.41482	4.80529	0.0299713	0.0631552
ENSG00000161996	WDR90	3.33602	0.266401	21.1637	9.13475e-06	0.000125529
ENSG00000187608	ISG15	3.33449	-1.87365	4.18112	0.0426898	0.084729
ENSG00000116254	CHD5	3.33385	0.538892	18.7645	2.75016e-05	0.000267018
ENSG00000074317	SNCB	3.33261	-2.01608	7.13003	0.00844799	0.0222795
ENSG00000127554	GFER	3.33037	1.21216	24.1074	2.42977e-06	5.39841e-05
ENSG00000037280	FLT4	3.32683	-0.995044	14.9779	0.000164078	0.000992566
ENSG00000099381	SETD1A	3.32578	1.25351	25.2854	1.44183e-06	3.93604e-05
ENSG00000254470	AP5B1	3.32359	0.238594	28.7138	3.23581e-07	1.68126e-05
ENSG00000168005	C11orf84	3.32209	1.78881	26.5316	8.34119e-07	2.89348e-05
ENSG00000278950	NA	3.32163	-3.00511	3.77113	0.0543129	0.103411
ENSG00000160469	BRSK1	3.31892	2.39403	33.3692	4.49351e-08	7.10247e-06
ENSG00000260260	SNHG19	3.31663	-0.478874	21.4743	7.93245e-06	0.000114161
ENSG00000158555	GDPD5	3.31548	0.785494	16.741	7.08908e-05	0.000529088
ENSG00000141968	VAV1	3.31486	-1.7846	6.19255	0.0140866	0.0338505
ENSG00000117013	KCNQ4	3.31481	-1.95629	11.3877	0.000949197	0.00383183
ENSG00000224116	INHBA-AS1	3.31044	-2.06894	6.27474	0.0134488	0.0326054
ENSG00000118046	STK11	3.30916	1.56584	39.2814	3.9787e-09	2.34397e-06
ENSG00000166289	PLEKHF1	3.30619	-1.78389	13.6231	0.000315735	0.00162935
ENSG00000108773	KAT2A	3.30491	1.75522	26.0856	1.01405e-06	3.19855e-05
ENSG00000198858	R3HDM4	3.30243	1.36231	26.145	9.87994e-07	3.15115e-05
ENSG00000215041	NEURL4	3.30114	1.60427	26.5912	8.12695e-07	2.8488e-05
ENSG00000269019	LOC102724360	3.30107	-2.33732	7.01868	0.00896311	0.0234115
ENSG00000168237	GLYCTK	3.30024	-0.585539	14.8176	0.000177211	0.0010484
ENSG00000132510	KDM6B	3.29853	2.132	28.7266	3.218e-07	1.68126e-05
ENSG00000023892	DEF6	3.29701	-1.32661	8.02805	0.00526425	0.0150715
ENSG00000188522	FAM83G	3.29398	0.848301	17.9138	4.0867e-05	0.000353388
ENSG00000257951	NA	3.29183	-5.36697	2.0758	0.152263	0.240103
ENSG00000278434	NA	3.29169	-2.00358	8.80171	0.00352234	0.010837
ENSG00000131652	THOC6	3.29096	1.57707	25.1613	1.52302e-06	4.03701e-05
ENSG00000182858	ALG12	3.28668	0.669098	30.9428	1.2479e-07	1.0651e-05
ENSG00000198670	LPA	3.28379	-3.11185	4.38847	0.0379259	0.0766705
ENSG00000008735	MAPK8IP2	3.28329	1.57101	15.1031	0.000154512	0.000947885
ENSG00000196517	SLC6A9	3.27938	0.113108	19.3751	2.07323e-05	0.000219658
ENSG00000072182	ASIC4	3.27917	0.0288794	8.33409	0.00448797	0.01322
ENSG00000044090	CUL7	3.27779	3.4046	17.5557	4.83228e-05	0.000399149
ENSG00000105732	ZNF574	3.27748	0.838178	26.1808	9.72573e-07	3.12163e-05
ENSG00000160161	CILP2	3.27694	-2.05579	7.75874	0.00606177	0.0169509
ENSG00000063176	SPHK2	3.27627	0.565649	22.7745	4.40966e-06	7.83402e-05
ENSG00000198853	RUSC2	3.27625	2.67676	23.3075	3.47209e-06	6.68185e-05
ENSG00000128309	MPST	3.27538	1.7483	34.5813	2.71372e-08	5.37042e-06
ENSG00000224729	PCOLCE-AS1	3.27173	-2.44042	6.39714	0.0125023	0.0307101
ENSG00000105640	RPL18A	3.26995	5.042	24.6314	1.92538e-06	4.64508e-05
ENSG00000135409	AMHR2	3.26953	-2.69837	5.50434	0.0204071	0.0460116
ENSG00000108849	PPY	3.26872	-2.58747	1.55261	0.215431	0.318087
ENSG00000240065	PSMB9	3.2687	-2.8158	5.22143	0.0237642	0.0521956
ENSG00000142698	C1orf94	3.26847	-2.58256	5.77055	0.0175656	0.0405667
ENSG00000104863	LIN7B	3.26687	-1.37836	9.91477	0.00199205	0.00689163
ENSG00000100982	PCIF1	3.26551	2.33022	37.2843	8.93505e-09	3.33857e-06
ENSG00000139540	SLC39A5	3.26353	-1.57403	6.36003	0.012755	0.0312467
ENSG00000086504	MRPL28	3.26258	1.3588	24.9932	1.64042e-06	4.20182e-05
ENSG00000179886	TIGD5	3.26235	-0.235244	17.7618	4.38766e-05	0.00037236
ENSG00000196535	MYO18A	3.26191	2.87494	30.7181	1.37281e-07	1.12635e-05
ENSG00000129009	ISLR	3.26167	-0.691748	12.6562	0.000506595	0.00233517
ENSG00000002745	WNT16	3.2616	-2.92958	4.32259	0.0393752	0.0791187
ENSG00000104907	TRMT1	3.26081	1.27844	25.0559	1.5956e-06	4.11223e-05
ENSG00000188322	SBK1	3.25906	3.14169	29.7391	2.08387e-07	1.40748e-05
ENSG00000123064	DDX54	3.25877	1.59033	32.8285	5.63409e-08	7.69064e-06
ENSG00000185324	CDK10	3.25838	2.02559	30.877	1.28326e-07	1.08e-05
ENSG00000141696	P3H4	3.25728	1.31399	26.6975	7.75809e-07	2.76731e-05
ENSG00000178719	GRINA	3.25631	2.08216	20.3009	1.35448e-05	0.000165353
ENSG00000250251	NA	3.25532	-0.395227	16.959	6.39632e-05	0.000490319
ENSG00000084207	GSTP1	3.25364	4.54736	18.3902	3.27262e-05	0.000301588
ENSG00000223414	LINC00473	3.25364	-1.2194	4.94287	0.0277494	0.0593145
ENSG00000006118	TMEM132A	3.25262	2.83651	37.834	7.14435e-09	2.8995e-06
ENSG00000125895	TMEM74B	3.25105	-0.400969	13.1563	0.000396445	0.00193352
ENSG00000158863	FAM160B2	3.25096	0.626793	21.7965	6.85461e-06	0.000103975
ENSG00000135097	MSI1	3.24828	2.71111	37.9506	6.81403e-09	2.8995e-06
ENSG00000172478	C2orf54	3.24728	-0.885597	9.46013	0.0025115	0.00829581
ENSG00000176619	LMNB2	3.24667	3.48081	38.5598	5.32355e-09	2.66652e-06
ENSG00000196656	NA	3.2464	-1.71173	12.0744	0.000674908	0.00293272
ENSG00000126391	FRMD8	3.24142	0.52487	27.4775	5.5234e-07	2.26849e-05
ENSG00000168970	JMJD7-PLA2G4B	3.24083	-1.01407	11.9123	0.000731304	0.00311687
ENSG00000256288	NA	3.24063	-4.55452	1.57581	0.211589	0.31353
ENSG00000257607	NA	3.23526	-4.08863	3.74261	0.0550927	0.104547
ENSG00000198576	ARC	3.23523	-1.66552	7.81042	0.00589957	0.0165582
ENSG00000110446	SLC15A3	3.23431	-0.82103	16.5827	7.63964e-05	0.000557422
ENSG00000114626	ABTB1	3.23057	-1.09906	11.8654	0.000748524	0.00317029
ENSG00000214253	FIS1	3.22877	3.00819	18.1511	3.65811e-05	0.000325796
ENSG00000100311	PDGFB	3.22831	-0.602814	14.6668	0.000190541	0.00110788
ENSG00000099804	CDC34	3.22781	2.32291	16.3383	8.57655e-05	0.000607342
ENSG00000280152	NA	3.22722	-2.24701	7.95576	0.00546704	0.0155327
ENSG00000162148	PPP1R32	3.22698	-1.79419	8.95151	0.00326051	0.0101789
ENSG00000189253	TRIM64B	3.22549	-5.99787	2.30757e-08	0.999879	0.99992
ENSG00000109089	CDR2L	3.22303	1.10664	19.3872	2.06169e-05	0.000219166
ENSG00000088881	EBF4	3.22141	-0.375353	21.7583	6.97402e-06	0.000105001
ENSG00000027847	B4GALT7	3.22083	0.415797	24.216	2.31521e-06	5.23803e-05
ENSG00000185298	CCDC137	3.2205	0.734836	31.4686	9.98728e-08	9.88589e-06
ENSG00000167645	YIF1B	3.21953	1.00864	19.5099	1.94823e-05	0.000210411
ENSG00000107140	TESK1	3.2188	0.610929	24.2111	2.3203e-06	5.23803e-05
ENSG00000095321	CRAT	3.21793	0.776778	22.6738	4.61377e-06	8.05558e-05
ENSG00000152082	MZT2B	3.2179	0.621548	22.8164	4.32746e-06	7.71992e-05
ENSG00000104901	DKKL1	3.2177	-2.4077	6.081	0.0148332	0.0353008
ENSG00000265688	MAFG-AS1	3.21703	-1.79122	9.62562	0.00230797	0.00775393
ENSG00000275713	HIST1H2BH	3.2166	4.07387	15.9535	0.000102955	0.00069769
ENSG00000187837	HIST1H1C	3.21607	6.11126	17.2329	5.62273e-05	0.000445818
ENSG00000115255	REEP6	3.21259	-2.18185	7.61722	0.0065299	0.0180144
ENSG00000196642	RABL6	3.21167	2.20039	38.3438	5.8099e-09	2.76312e-06
ENSG00000101443	WFDC2	3.20959	0.41064	19.5117	1.94663e-05	0.000210363
ENSG00000179364	PACS2	3.20701	2.8092	29.2262	2.59606e-07	1.54128e-05
ENSG00000168913	ENHO	3.20684	-0.238622	12.8739	0.000455241	0.00215112
ENSG00000258839	MC1R	3.20611	-2.37528	7.82342	0.00585949	0.0164734
ENSG00000105329	TGFB1	3.20276	-2.30446	7.58696	0.00663474	0.0182485
ENSG00000186648	CARMIL3	3.20247	1.61338	27.3381	5.86833e-07	2.35029e-05
ENSG00000274276	CBSL	3.20207	-2.52214	6.41811	0.0123619	0.0304552
ENSG00000156564	LRFN2	3.2013	-0.779285	9.61818	0.00231674	0.00777056
ENSG00000173272	MZT2A	3.20106	-0.19124	24.7085	1.86067e-06	4.53087e-05
ENSG00000163702	IL17RC	3.20102	-0.812895	14.9731	0.000164457	0.000994531
ENSG00000100146	SOX10	3.20035	0.148351	18.0922	3.76003e-05	0.000332218
ENSG00000104884	ERCC2	3.19818	2.43217	31.3792	1.03724e-07	9.992e-06
ENSG00000243708	PLA2G4B	3.19721	-3.08589	4.97782	0.027213	0.0583666
ENSG00000072195	SPEG	3.19702	0.665589	26.4914	8.48931e-07	2.90882e-05
ENSG00000164068	RNF123	3.19563	1.79026	25.3337	1.41144e-06	3.89381e-05
ENSG00000181444	ZNF467	3.1953	-2.21358	9.32505	0.00269126	0.00875031
ENSG00000106348	IMPDH1	3.19321	1.97577	21.3225	8.49863e-06	0.000119577
ENSG00000076864	RAP1GAP	3.19278	0.288969	27.0682	6.59973e-07	2.49031e-05
ENSG00000074964	ARHGEF10L	3.19145	2.32972	18.2099	3.55931e-05	0.000319743
ENSG00000184922	FMNL1	3.18992	-2.4991	6.30078	0.0131694	0.03203
ENSG00000125817	CENPB	3.18957	1.57608	20.1545	1.44849e-05	0.000172675
ENSG00000149923	PPP4C	3.18889	2.8846	15.0595	0.000157777	0.000962276
ENSG00000185453	ZSWIM9	3.187	-1.57834	11.6108	0.000849404	0.0035041
ENSG00000099949	LZTR1	3.18688	2.01235	25.2128	1.48876e-06	3.96922e-05
ENSG00000104853	CLPTM1	3.18661	2.10156	15.7602	0.000112872	0.000744717
ENSG00000196616	ADH1B	3.18519	-3.50398	3.45047	0.065267	0.120365
ENSG00000149295	DRD2	3.18335	0.779353	10.4753	0.00149996	0.00550739
ENSG00000131408	NR1H2	3.18291	-0.344313	15.1439	0.00015152	0.000934554
ENSG00000173826	KCNH6	3.18074	-2.16454	5.67254	0.0185336	0.0424105
ENSG00000259431	THTPA	3.18008	-1.2874	10.7496	0.00130647	0.00492366
ENSG00000177600	RPLP2	3.17358	5.27754	31.0782	1.17826e-07	1.04317e-05
ENSG00000204859	ZBTB48	3.17293	0.734027	20.7011	1.12791e-05	0.00014568
ENSG00000144579	CTDSP1	3.17221	1.27677	19.299	2.14738e-05	0.000225778
ENSG00000007314	SCN4A	3.17107	-0.718937	10.8952	0.00121436	0.00463972
ENSG00000125835	SNRPB	3.16891	3.64321	19.5456	1.91643e-05	0.000208332
ENSG00000139725	RHOF	3.16785	-0.686295	16.0258	9.94741e-05	0.000683225
ENSG00000183207	RUVBL2	3.16512	2.82138	24.1938	2.33822e-06	5.25002e-05
ENSG00000104833	TUBB4A	3.16198	1.44967	21.4224	8.12163e-06	0.00011597
ENSG00000185033	SEMA4B	3.16182	1.22227	25.9706	1.06655e-06	3.29583e-05
ENSG00000104859	CLASRP	3.16037	1.03458	20.247	1.38837e-05	0.000167817
ENSG00000120896	SORBS3	3.16037	0.239942	12.2951	0.000605176	0.00269426
ENSG00000170430	MGMT	3.16023	0.956307	18.2218	3.53948e-05	0.00031906
ENSG00000282757	DUXB	3.15808	-6.01203	3.96163e-08	0.999842	0.99992
ENSG00000270441	NA	3.15624	-0.52197	16.7351	7.10889e-05	0.000529469
ENSG00000105605	CACNG7	3.15456	0.741361	19.6478	1.82832e-05	0.000202418
ENSG00000101298	SNPH	3.15373	0.21095	20.974	9.95917e-06	0.000132511
ENSG00000005961	ITGA2B	3.1533	-0.852252	10.3038	0.00163559	0.00589051
ENSG00000180879	SSR4	3.15236	2.71037	24.7938	1.79168e-06	4.43009e-05
ENSG00000175213	ZNF408	3.15118	0.00628103	21.4978	7.84824e-06	0.000113576
ENSG00000162191	UBXN1	3.14807	2.76808	22.9228	4.12553e-06	7.49696e-05
ENSG00000090020	SLC9A1	3.14766	0.506956	23.7023	2.91041e-06	6.01957e-05
ENSG00000115041	KCNIP3	3.14734	-2.3141	6.35512	0.0127888	0.0313127
ENSG00000076662	ICAM3	3.1473	-2.02811	6.77738	0.0101942	0.0259935
ENSG00000158008	EXTL1	3.14693	-2.11985	8.52687	0.0040605	0.0121868
ENSG00000185000	DGAT1	3.14626	0.181195	23.5496	3.11578e-06	6.27382e-05
ENSG00000164050	PLXNB1	3.14415	3.80479	27.5699	5.30619e-07	2.20243e-05
ENSG00000125755	SYMPK	3.14346	2.95626	32.2914	7.05931e-08	8.21174e-06
ENSG00000169894	MUC3A	3.14248	-0.460973	15.3258	0.000138881	0.000873411
ENSG00000144596	GRIP2	3.14071	1.23115	40.2661	2.67953e-09	1.88216e-06
ENSG00000198417	MT1F	3.14037	-4.01851	4.02472	0.0467024	0.091261
ENSG00000160392	C19orf47	3.13769	-0.236012	15.8349	0.000108929	0.000727358
ENSG00000159685	CHCHD6	3.13621	1.63584	25.5265	1.29647e-06	3.7112e-05
ENSG00000128274	A4GALT	3.13594	-2.74051	5.96003	0.0158411	0.0372289
ENSG00000160685	ZBTB7B	3.13467	0.0253568	14.4245	0.000214144	0.00121119
ENSG00000213398	LCAT	3.13281	-2.18968	9.31084	0.00271093	0.00878368
ENSG00000187051	RPS19BP1	3.13261	2.06186	17.0371	6.16545e-05	0.000477522
ENSG00000213672	NCKIPSD	3.13187	1.15224	26.3298	9.1115e-07	3.00367e-05
ENSG00000110811	P3H3	3.13126	1.57454	25.4503	1.34073e-06	3.78654e-05
ENSG00000151176	PLBD2	3.13082	1.58183	18.9847	2.48335e-05	0.000248922
ENSG00000163975	MELTF	3.12684	-1.52894	11.0552	0.00112079	0.00436066
ENSG00000171551	ECEL1	3.12668	0.898307	15.1587	0.000150448	0.000929511
ENSG00000212694	LINC01089	3.1259	0.318267	21.3812	8.27498e-06	0.000117608
ENSG00000013306	SLC25A39	3.1251	2.06491	24.9149	1.69825e-06	4.26032e-05
ENSG00000118162	KPTN	3.12495	0.306026	31.0361	1.1995e-07	1.04317e-05
ENSG00000166189	HPS6	3.12488	0.822028	25.1914	1.5029e-06	3.99526e-05
ENSG00000283486	FAM95C	3.12391	-2.50871	7.13532	0.00842429	0.0222299
ENSG00000157765	SLC34A2	3.12362	0.0247189	13.872	0.000279768	0.00148583
ENSG00000205277	MUC12	3.1232	-1.52579	8.03758	0.0052381	0.0150178
ENSG00000072310	SREBF1	3.12228	1.65356	23.9047	2.65931e-06	5.69367e-05
ENSG00000161847	RAVER1	3.12222	-1.1485	10.4299	0.00153473	0.00561698
ENSG00000168874	ATOH8	3.12204	0.116913	19.6569	1.82062e-05	0.000202004
ENSG00000090539	CHRD	3.12189	-0.558775	11.4247	0.000931881	0.00377611
ENSG00000182872	RBM10	3.12176	2.68582	19.5534	1.90955e-05	0.00020781
ENSG00000228288	PCAT6	3.12033	-2.60533	8.48545	0.00414865	0.0124006
ENSG00000119630	PGF	3.11852	-0.0966388	15.8354	0.000108901	0.000727358
ENSG00000125503	PPP1R12C	3.11833	1.09449	25.0547	1.59644e-06	4.11223e-05
ENSG00000077498	TYR	3.11762	-2.29983	4.40266	0.0376214	0.0761813
ENSG00000185359	HGS	3.11691	2.25775	19.1697	2.27961e-05	0.000234282
ENSG00000158815	FGF17	3.11667	-1.36262	7.75481	0.00607429	0.0169729
ENSG00000126705	AHDC1	3.11615	0.587634	23.1934	3.65399e-06	6.90816e-05
ENSG00000104983	CCDC61	3.11599	-1.75048	9.7876	0.00212513	0.00725986
ENSG00000196453	ZNF777	3.11512	0.799193	20.7933	1.08141e-05	0.00014107
ENSG00000185262	UBALD2	3.1144	0.522904	12.0657	0.000677805	0.00294172
ENSG00000160050	CCDC28B	3.11336	0.348454	21.5821	7.55369e-06	0.000110806
ENSG00000177374	HIC1	3.11289	-2.31709	5.76322	0.0176361	0.0406882
ENSG00000162931	TRIM17	3.11054	-1.31108	13.5884	0.00032112	0.001652
ENSG00000278932	NA	3.10999	-2.11935	3.47546	0.0645468	0.119314
ENSG00000183779	ZNF703	3.10829	1.01977	18.2643	3.47007e-05	0.000314327
ENSG00000176248	ANAPC2	3.10824	0.920584	28.3443	3.79473e-07	1.8241e-05
ENSG00000162302	RPS6KA4	3.10669	-0.120059	12.4812	0.000552137	0.00250153
ENSG00000159423	ALDH4A1	3.10564	0.236233	19.5903	1.8774e-05	0.000205189
ENSG00000173540	GMPPB	3.10552	1.12078	20.6388	1.16047e-05	0.000148292
ENSG00000130590	SAMD10	3.10467	-1.89449	7.84722	0.00578681	0.0162986
ENSG00000106404	CLDN15	3.10013	-1.46653	11.1067	0.00109224	0.00426958
ENSG00000130305	NSUN5	3.09917	1.08696	29.1149	2.72315e-07	1.57382e-05
ENSG00000235499	NA	3.09706	-1.52282	9.35421	0.00265137	0.00865015
ENSG00000148180	GSN	3.09578	2.45055	29.2438	2.57654e-07	1.54128e-05
ENSG00000148343	MIGA2	3.0956	1.02864	28.7665	3.1632e-07	1.68126e-05
ENSG00000100106	TRIOBP	3.09547	1.87196	33.4168	4.40495e-08	7.10247e-06
ENSG00000174292	TNK1	3.09506	-1.66458	9.04674	0.00310455	0.00979755
ENSG00000172613	RAD9A	3.0934	0.230217	20.2882	1.36238e-05	0.000165875
ENSG00000130175	PRKCSH	3.09124	3.60995	21.8883	6.57563e-06	0.000101329
ENSG00000158014	SLC30A2	3.09086	-3.53606	4.11091	0.0445374	0.0878103
ENSG00000142089	IFITM3	3.09037	2.19698	13.5461	0.000327799	0.00167974
ENSG00000163931	TKT	3.08901	5.46749	34.954	2.32568e-08	5.11735e-06
ENSG00000175573	C11orf68	3.08797	0.588843	21.6192	7.42779e-06	0.000109575
ENSG00000225988	LAMP5-AS1	3.08765	-2.06255	6.22604	0.0138063	0.0333041
ENSG00000163485	ADORA1	3.08631	-1.94572	8.45095	0.00422361	0.0125792
ENSG00000061656	SPAG4	3.08352	-1.22844	10.669	0.0013605	0.00508738
ENSG00000004975	DVL2	3.08316	2.31916	26.4632	8.59472e-07	2.91352e-05
ENSG00000228672	PROB1	3.0831	-2.07187	8.06371	0.00516706	0.0148655
ENSG00000275395	FCGBP	3.08289	-1.46345	9.53378	0.00241874	0.00804762
ENSG00000158062	UBXN11	3.08141	0.687307	21.0917	9.43912e-06	0.000128073
ENSG00000144655	CSRNP1	3.08122	0.340128	18.3554	3.32597e-05	0.000305698
ENSG00000052749	RRP12	3.08067	2.27268	23.5938	3.05489e-06	6.1853e-05
ENSG00000247095	MIR210HG	3.08032	-0.51161	11.7298	0.00080062	0.00334438
ENSG00000107874	CUEDC2	3.08008	2.67864	17.8781	4.15538e-05	0.000357156
ENSG00000105388	CEACAM5	3.07728	-1.27909	5.42168	0.0216885	0.0484286
ENSG00000188807	TMEM201	3.07704	0.695936	12.6462	0.000509071	0.00234381
ENSG00000064300	NGFR	3.07662	2.97277	20.535	1.21688e-05	0.000152847
ENSG00000149527	PLCH2	3.07639	0.174368	10.1381	0.00177867	0.00628677
ENSG00000198026	ZNF335	3.07433	0.98011	19.5925	1.87544e-05	0.000205096
ENSG00000132382	MYBBP1A	3.074	1.97928	29.6484	2.16638e-07	1.41809e-05
ENSG00000127838	PNKD	3.07348	1.66976	13.4239	0.000347902	0.00175955
ENSG00000130829	DUSP9	3.07173	-1.57681	8.52976	0.00405442	0.0121746
ENSG00000187621	TCL6	3.07121	-3.97667	5.00093	0.0269547	0.0578942
ENSG00000110651	CD81	3.06856	3.11165	28.9869	2.87713e-07	1.62176e-05
ENSG00000100628	ASB2	3.06838	-2.15348	8.28025	0.00461543	0.0135278
ENSG00000104760	FGL1	3.0673	-4.70702	2.70915	0.102056	0.173785
ENSG00000105738	SIPA1L3	3.06584	2.28276	35.9653	1.53291e-08	4.24656e-06
ENSG00000197122	SRC	3.0657	2.50844	17.4359	5.11164e-05	0.000414886
ENSG00000214706	IFRD2	3.06563	1.43831	17.4819	5.00248e-05	0.000409504
ENSG00000167658	EEF2	3.06435	7.91946	30.4344	1.54891e-07	1.19357e-05
ENSG00000132881	RSG1	3.05883	-2.07894	8.05686	0.00518558	0.0149056
ENSG00000169314	C22orf15	3.05849	-2.53016	6.12628	0.0144733	0.0346113
ENSG00000149124	GLYAT	3.05823	0.214182	5.29736	0.0227857	0.050459
ENSG00000066248	NGEF	3.05717	-0.287162	12.999	0.000428171	0.0020508
ENSG00000130204	TOMM40	3.05654	2.64058	20.1905	1.42475e-05	0.000170458
ENSG00000187091	PLCD1	3.05556	1.83142	21.7461	7.01286e-06	0.000105499
ENSG00000148204	CRB2	3.05543	3.06588	39.8394	3.1793e-09	2.0737e-06
ENSG00000132535	DLG4	3.05454	3.23064	26.8455	7.27253e-07	2.64457e-05
ENSG00000120057	SFRP5	3.05422	-2.42046	7.83201	0.00583316	0.0164096
ENSG00000135723	FHOD1	3.05421	0.516757	18.0896	3.76456e-05	0.000332457
ENSG00000149499	EML3	3.05185	0.792546	19.2756	2.17072e-05	0.000227316
ENSG00000225756	DBH-AS1	3.04967	-2.97815	5.04053	0.0262778	0.0566735
ENSG00000132563	REEP2	3.04657	1.7766	14.8216	0.000176864	0.00104668
ENSG00000063169	BICRA	3.04313	-0.457863	20.5159	1.22755e-05	0.000153483
ENSG00000177352	CCDC71	3.04279	0.975691	13.2811	0.000373007	0.00184964
ENSG00000173327	MAP3K11	3.04157	0.865517	22.3127	5.42845e-06	8.9882e-05
ENSG00000134780	DAGLA	3.04122	-0.422671	12.4125	0.000571124	0.00256718
ENSG00000161395	PGAP3	3.04041	0.706365	21.1057	9.3791e-06	0.000127715
ENSG00000149782	PLCB3	3.04003	2.09848	15.888	0.000106213	0.000714275
ENSG00000118960	HS1BP3	3.03905	0.89703	26.8933	7.12252e-07	2.61583e-05
ENSG00000196465	MYL6B	3.03824	3.48063	18.7181	2.80995e-05	0.000271525
ENSG00000067221	STOML1	3.03703	0.505061	18.6388	2.9154e-05	0.000278327
ENSG00000162073	PAQR4	3.03684	1.27033	19.1093	2.34415e-05	0.000238502
ENSG00000159674	SPON2	3.03535	-1.8725	10.1839	0.00173786	0.0061772
ENSG00000141505	ASGR1	3.0352	-0.45859	16.4123	8.28118e-05	0.000591019
ENSG00000198113	TOR4A	3.03247	-1.64448	7.17124	0.00826519	0.0218732
ENSG00000140481	CCDC33	3.03242	-0.90997	13.506	0.000334253	0.00170611
ENSG00000130595	TNNT3	3.03225	-1.16776	4.09622	0.0449284	0.0884856
ENSG00000005206	SPPL2B	3.03191	0.458897	17.1067	5.96659e-05	0.000466017
ENSG00000278143	NA	3.02718	-1.74708	2.06269	0.153597	0.24176
ENSG00000274512	TBC1D3	3.02691	-2.41135	7.22209	0.00804527	0.0213873
ENSG00000185024	BRF1	3.02614	1.48448	32.646	6.08217e-08	7.87792e-06
ENSG00000146830	GIGYF1	3.0254	2.6078	33.0263	5.18624e-08	7.31e-06
ENSG00000002822	MAD1L1	3.02451	1.83701	27.1931	6.25061e-07	2.41011e-05
ENSG00000104953	TLE6	3.02396	-1.37956	6.1821	0.0140423	0.0337661
ENSG00000169093	ASMTL	3.02385	2.13911	26.3133	9.17737e-07	3.00883e-05
ENSG00000185049	NELFA	3.01769	1.0265	33.1271	4.97188e-08	7.31e-06
ENSG00000108819	PPP1R9B	3.01663	2.09703	19.0927	2.36223e-05	0.000239674
ENSG00000135480	KRT7	3.01559	-0.74914	11.1448	0.00107166	0.00420266
ENSG00000069424	KCNAB2	3.01519	-0.314251	16.5084	7.91277e-05	0.00057119
ENSG00000116661	FBXO2	3.01406	-0.3704	13.6029	0.000318849	0.00164403
ENSG00000102103	PQBP1	3.01287	2.09462	20.1127	1.4765e-05	0.000174765
ENSG00000140067	FAM181A	3.01267	-0.537358	2.86137	0.0930095	0.160947
ENSG00000106290	TAF6	3.01201	2.36094	15.5719	0.00012348	0.00080082
ENSG00000171680	PLEKHG5	3.01139	1.08686	23.244	3.57214e-06	6.80626e-05
ENSG00000108963	DPH1	3.01118	0.693275	23.679	2.94094e-06	6.05734e-05
ENSG00000136883	KIF12	3.0097	-1.18594	10.8638	0.00123362	0.00470099
ENSG00000081277	PKP1	3.00794	-3.3987	4.17033	0.0430471	0.0853141
ENSG00000157353	FUK	3.00751	-0.108461	17.4474	5.08396e-05	0.000414157
ENSG00000109066	TMEM104	3.00655	0.296487	18.7115	2.81859e-05	0.000272072
ENSG00000167311	ART5	3.00626	-1.10882	11.3214	0.000981138	0.00393123
ENSG00000065989	PDE4A	3.00447	-1.03503	11.9282	0.000725565	0.00310037
ENSG00000173486	FKBP2	3.0042	0.720929	17.229	5.63324e-05	0.00044614
ENSG00000126456	IRF3	3.00403	1.29249	24.4741	2.06449e-06	4.89518e-05
ENSG00000274070	CASTOR2	3.00385	1.13325	18.5402	3.05205e-05	0.000287734
ENSG00000164077	MON1A	3.00373	0.24013	9.02489	0.00313964	0.00987755
ENSG00000090776	EFNB1	3.00214	2.67177	27.7992	4.80398e-07	2.07412e-05
ENSG00000244560	LOC155060	3.00134	-2.02445	6.51303	0.0117463	0.0292346
ENSG00000188831	NA	3.00109	-5.12852	3.93954	0.049342	0.0954185
ENSG00000234289	LOC102724334	2.99835	-2.82675	5.27956	0.0230112	0.0508536
ENSG00000183092	BEGAIN	2.99826	-1.06315	9.53379	0.00241872	0.00804762
ENSG00000142330	CAPN10	2.99604	1.00863	31.5446	9.67181e-08	9.88589e-06
ENSG00000183684	ALYREF	2.99595	2.35301	19.6491	1.82719e-05	0.000202418
ENSG00000168487	BMP1	2.99417	0.67318	16.4766	8.03304e-05	0.000578271
ENSG00000111664	GNB3	2.99382	-0.742305	11.9244	0.000726948	0.00310434
ENSG00000126457	PRMT1	2.99363	4.69028	21.4817	7.90572e-06	0.000113956
ENSG00000127054	INTS11	2.9926	2.48381	28.1106	4.19796e-07	1.93117e-05
ENSG00000100097	LGALS1	2.9884	0.968755	11.5793	0.000862795	0.00355132
ENSG00000123136	DDX39A	2.98719	2.56136	17.6331	4.66027e-05	0.000388458
ENSG00000170382	LRRN2	2.98518	-0.482734	15.3713	0.000135892	0.000860542
ENSG00000167395	ZNF646	2.98478	2.30642	32.7998	5.70231e-08	7.71416e-06
ENSG00000141258	SGSM2	2.9835	2.66667	31.2265	1.10648e-07	1.0094e-05
ENSG00000173227	SYT12	2.98239	-1.4163	6.50318	0.0118087	0.0293537
ENSG00000149761	NUDT22	2.98217	-0.512174	12.7922	0.000473842	0.00221835
ENSG00000141349	G6PC3	2.97831	1.64493	26.4082	8.80401e-07	2.9611e-05
ENSG00000143816	WNT9A	2.97693	-1.85416	9.91713	0.00198967	0.00688598
ENSG00000185133	INPP5J	2.97576	-0.817014	12.962	0.000435998	0.00208119
ENSG00000177728	TMEM94	2.97464	2.50884	14.0117	0.000261447	0.00141434
ENSG00000131095	GFAP	2.97461	-3.28842	3.96583	0.0483157	0.0937217
ENSG00000083444	PLOD1	2.97429	3.38908	19.135	2.31647e-05	0.000237006
ENSG00000124067	SLC12A4	2.97398	1.72378	16.7759	6.97344e-05	0.00052453
ENSG00000167600	CYP2S1	2.97276	0.349937	10.5725	0.00142825	0.0052995
ENSG00000092096	SLC22A17	2.96936	1.8967	17.1786	5.76819e-05	0.000454659
ENSG00000198276	UCKL1	2.96843	0.592946	23.6082	3.03538e-06	6.15946e-05
ENSG00000137171	KLC4	2.96837	2.22674	25.1352	1.54067e-06	4.06022e-05
ENSG00000178038	ALS2CL	2.96808	-0.418668	12.4979	0.000547605	0.00248593
ENSG00000106133	NSUN5P2	2.96776	0.546419	21.0458	9.63837e-06	0.000129621
ENSG00000280028	NA	2.96774	-2.85644	5.52192	0.0201311	0.0454961
ENSG00000228744	NA	2.96691	-4.56498	3.71745	0.056033	0.106124
ENSG00000167671	UBXN6	2.96668	1.16646	19.2027	2.24506e-05	0.000232566
ENSG00000228232	NA	2.96484	-1.45305	14.8486	0.000174589	0.00103861
ENSG00000164867	NOS3	2.96141	-2.16533	5.75797	0.0176868	0.0407949
ENSG00000063015	SEZ6	2.96027	0.830784	13.9694	0.000266866	0.001436
ENSG00000133895	MEN1	2.95768	1.62079	13.99	0.000264217	0.00142594
ENSG00000175931	UBE2O	2.95416	3.44676	24.0748	2.46532e-06	5.45086e-05
ENSG00000134030	CTIF	2.95204	2.41818	32.3046	7.02017e-08	8.21174e-06
ENSG00000100994	PYGB	2.95165	3.80767	23.1809	3.67463e-06	6.92662e-05
ENSG00000026559	KCNG1	2.95078	-0.561024	23.266	3.53714e-06	6.77136e-05
ENSG00000133612	AGAP3	2.95044	2.71072	36.7833	1.09626e-08	3.85019e-06
ENSG00000184502	GAST	2.94839	-1.7581	4.5143e-08	0.999831	0.99992
ENSG00000132781	MUTYH	2.9478	1.59344	31.5717	9.56143e-08	9.88215e-06
ENSG00000167548	KMT2D	2.94541	4.39382	22.7191	4.52084e-06	7.9465e-05
ENSG00000235946	NA	2.94535	-2.56838	4.75577	0.0308165	0.0645784
ENSG00000108107	RPL28	2.94473	4.12875	32.3775	6.80839e-08	8.18037e-06
ENSG00000167280	ENGASE	2.94383	1.14896	25.9792	1.06251e-06	3.28891e-05
ENSG00000197769	MAP1LC3C	2.94374	-1.60799	9.64134	0.00228953	0.00770475
ENSG00000114767	RRP9	2.94299	1.61125	14.2454	0.00023349	0.00129415
ENSG00000275371	NA	2.94275	-3.5815	2.39073	0.124494	0.204335
ENSG00000284700	LOC105378714	2.94009	-3.01631	4.71028	0.0320821	0.0666424
ENSG00000080854	IGSF9B	2.93899	1.37116	16.7688	6.99656e-05	0.000525317
ENSG00000163874	ZC3H12A	2.93853	-1.47186	10.6834	0.00135068	0.00505793
ENSG00000259417	CTXND1	2.93816	-0.792836	8.97248	0.00322548	0.0100903
ENSG00000071859	FAM50A	2.93678	1.82228	19.3335	2.11344e-05	0.000223237
ENSG00000125510	OPRL1	2.93672	-0.893499	12.8584	0.000458715	0.00216417
ENSG00000173153	ESRRA	2.93671	0.80392	12.0189	0.000693688	0.00298934
ENSG00000061337	LZTS1	2.93662	2.33891	26.0154	1.04577e-06	3.25921e-05
ENSG00000099917	MED15	2.93646	1.78695	34.7334	2.54796e-08	5.30815e-06
ENSG00000063854	HAGH	2.93619	1.23227	27.9809	4.44041e-07	2.0061e-05
ENSG00000136720	HS6ST1	2.93618	4.13723	34.5626	2.73476e-08	5.37042e-06
ENSG00000196700	ZNF512B	2.93598	1.73081	21.2204	8.90235e-06	0.000123493
ENSG00000117411	B4GALT2	2.93498	3.09658	16.647	7.41093e-05	0.000544432
ENSG00000135424	ITGA7	2.93283	2.17566	26.5745	8.18633e-07	2.85319e-05
ENSG00000160117	ANKLE1	2.93143	-1.48134	12.1181	0.000660483	0.00287886
ENSG00000108244	KRT23	2.92964	-0.0786887	6.5087	0.0117737	0.0292827
ENSG00000083845	RPS5	2.9286	5.98134	15.3244	0.000138977	0.000873712
ENSG00000130303	BST2	2.92836	1.36651	5.3205	0.022496	0.0498839
ENSG00000198959	TGM2	2.92791	0.275784	21.4426	8.04722e-06	0.000115358
ENSG00000181031	RPH3AL	2.92515	0.00172297	18.8204	2.67976e-05	0.000261994
ENSG00000172534	HCFC1	2.92319	3.9249	19.8741	1.64751e-05	0.000188624
ENSG00000130182	ZSCAN10	2.92161	-0.679745	3.76117	0.054402	0.103522
ENSG00000070047	PHRF1	2.92088	1.77367	30.2195	1.6974e-07	1.27048e-05
ENSG00000273983	HIST1H3G	2.92063	3.98953	23.5687	3.0893e-06	6.23425e-05
ENSG00000123933	MXD4	2.92056	1.97211	15.6143	0.000121004	0.000788967
ENSG00000185201	IFITM2	2.91989	0.515383	11.0444	0.00112687	0.00438154
ENSG00000198910	L1CAM	2.91903	3.94901	25.0837	1.57614e-06	4.10166e-05
ENSG00000160401	CFAP157	2.91798	-3.14734	4.5087	0.0354249	0.0724323
ENSG00000073670	ADAM11	2.91728	1.07186	18.118	3.71514e-05	0.000329367
ENSG00000204498	NFKBIL1	2.91709	0.526792	18.2045	3.56814e-05	0.000320378
ENSG00000125454	SLC25A19	2.91681	-0.169785	21.7877	6.88187e-06	0.000104129
ENSG00000176092	CRYBG2	2.91603	-0.427906	10.9675	0.0011711	0.00450903
ENSG00000197879	MYO1C	2.91536	2.18413	19.7608	1.73566e-05	0.000195548
ENSG00000074181	NOTCH3	2.9147	2.82064	30.6767	1.39717e-07	1.13913e-05
ENSG00000166897	ELFN2	2.91282	-0.24948	10.2289	0.00169874	0.00606886
ENSG00000077150	NFKB2	2.91251	0.640589	30.7402	1.35997e-07	1.12508e-05
ENSG00000102575	ACP5	2.91178	-2.41664	5.28181	0.0229826	0.0508087
ENSG00000279757	NA	2.91097	-2.89263	3.96464	0.0484596	0.0939337
ENSG00000157637	SLC38A10	2.90985	0.640518	19.7106	1.77618e-05	0.0001984
ENSG00000274290	HIST1H2BE	2.90915	2.68491	13.5558	0.000326256	0.00167465
ENSG00000148308	GTF3C5	2.90909	3.12046	16.6632	7.35455e-05	0.000542034
ENSG00000162728	KCNJ9	2.90477	-0.157037	11.7956	0.000774871	0.00325471
ENSG00000181035	SLC25A42	2.903	0.201804	17.8952	4.12236e-05	0.000355126
ENSG00000179743	FLJ37453	2.90283	-1.0726	11.5029	0.000896248	0.00366424
ENSG00000196126	HLA-DRB1	2.90268	0.398608	3.67021	0.057366	0.108264
ENSG00000164061	BSN	2.90263	2.87684	20.2521	1.38508e-05	0.000167745
ENSG00000175701	NA	2.902	-1.64334	11.5184	0.000889353	0.00364176
ENSG00000154832	CXXC1	2.90147	1.33871	16.6889	7.26564e-05	0.000537682
ENSG00000179262	RAD23A	2.90113	2.6095	26.525	8.36532e-07	2.89348e-05
ENSG00000103257	SLC7A5	2.90074	2.44397	28.8617	3.0363e-07	1.66024e-05
ENSG00000168758	SEMA4C	2.90051	2.98135	28.5175	3.5216e-07	1.76412e-05
ENSG00000160703	NLRX1	2.90049	0.00591939	11.7597	0.00078883	0.0033027
ENSG00000105281	SLC1A5	2.9002	3.19804	30.3599	1.59881e-07	1.21745e-05
ENSG00000141854	MISP3	2.9001	-2.56015	5.72641	0.0179948	0.041333
ENSG00000149798	CDC42EP2	2.89972	-0.187132	17.5962	4.74151e-05	0.000393252
ENSG00000274827	NA	2.89963	-3.30366	1.84742	0.177493	0.27117
ENSG00000277529	NA	2.89803	-3.90532	3.52838	0.0628233	0.116659
ENSG00000075702	WDR62	2.895	1.8618	38.7541	4.92145e-09	2.56801e-06
ENSG00000103126	AXIN1	2.89496	1.70341	25.6695	1.21741e-06	3.59748e-05
ENSG00000181135	ZNF707	2.89392	-0.463048	16.7015	7.22252e-05	0.000535399
ENSG00000122515	ZMIZ2	2.89239	2.00622	29.3913	2.41855e-07	1.50751e-05
ENSG00000167962	ZNF598	2.89057	0.320625	19.3878	2.06109e-05	0.000219166
ENSG00000130653	PNPLA7	2.89039	-2.79273	4.33822	0.0390261	0.0785036
ENSG00000105404	RABAC1	2.89039	0.929211	20.2962	1.35741e-05	0.00016549
ENSG00000187537	POTEG	2.88951	-3.865	2.42776	0.122085	0.201212
ENSG00000182379	NXPH4	2.88724	-0.15121	6.59615	0.011294	0.0282744
ENSG00000148344	PTGES	2.88633	-1.40582	10.2669	0.00166642	0.00597563
ENSG00000275074	NUDT18	2.88603	-1.44345	6.8068	0.0100352	0.0256784
ENSG00000225697	SLC26A6	2.88548	1.70765	23.8348	2.74348e-06	5.80582e-05
ENSG00000130881	LRP3	2.88405	0.701446	18.0829	3.77633e-05	0.000333174
ENSG00000104885	DOT1L	2.88038	2.10604	27.7465	4.91482e-07	2.10209e-05
ENSG00000167100	SAMD14	2.87975	1.56682	21.8428	6.71229e-06	0.000102583
ENSG00000163517	HDAC11	2.87938	0.950791	20.6087	1.17657e-05	0.000149407
ENSG00000178809	TRIM73	2.87769	-2.27548	6.94897	0.00930206	0.0241074
ENSG00000198933	TBKBP1	2.87448	0.555472	17.4065	5.18258e-05	0.000418066
ENSG00000130827	PLXNA3	2.87336	2.15144	24.9949	1.63922e-06	4.20182e-05
ENSG00000173898	SPTBN2	2.87166	3.59818	33.8189	3.72504e-08	6.29912e-06
ENSG00000007866	TEAD3	2.87035	1.65521	18.9009	2.58163e-05	0.000255935
ENSG00000049089	COL9A2	2.86926	0.321914	13.8243	0.000286331	0.00151397
ENSG00000064666	CNN2	2.86871	4.58461	22.741	4.47646e-06	7.89127e-05
ENSG00000243279	PRAF2	2.86727	-1.00024	8.07194	0.00514491	0.0148204
ENSG00000164081	TEX264	2.86672	1.23058	18.0944	3.75623e-05	0.000332043
ENSG00000121905	HPCA	2.86581	-1.96031	5.75758	0.0176906	0.0407985
ENSG00000235370	NA	2.86195	-1.22163	11.2511	0.00101619	0.00402664
ENSG00000257275	NA	2.86065	-4.72611	3.34825	0.0703591	0.127999
ENSG00000135476	ESPL1	2.85894	2.7578	44.6374	4.7621e-10	8.51325e-07
ENSG00000120913	PDLIM2	2.85865	-0.728599	15.1264	0.000152794	0.000939378
ENSG00000137218	FRS3	2.85833	-0.507964	15.9387	0.000103682	0.000701573
ENSG00000186577	SMIM29	2.8579	0.000579291	12.3954	0.000575972	0.00258261
ENSG00000154783	FGD5	2.85767	1.77297	16.725	7.14303e-05	0.000530945
ENSG00000085552	IGSF9	2.85645	1.53464	27.1246	6.43958e-07	2.43996e-05
ENSG00000124466	LYPD3	2.85643	-2.20329	7.07437	0.00870153	0.0228283
ENSG00000115275	MOGS	2.85576	2.50723	34.7578	2.52236e-08	5.30815e-06
ENSG00000068831	RASGRP2	2.85004	-1.48766	6.14253	0.0143464	0.034368
ENSG00000204644	ZFP57	2.84845	-3.41342	3.28314	0.0721433	0.130774
ENSG00000196155	PLEKHG4	2.84465	-0.240693	9.05563	0.00309038	0.0097562
ENSG00000146067	FAM193B	2.84451	2.33452	37.3627	8.65401e-09	3.33857e-06
ENSG00000189143	CLDN4	2.84164	1.81409	16.8218	6.82406e-05	0.000515204
ENSG00000175634	RPS6KB2	2.8413	1.50795	22.0013	6.24795e-06	9.79199e-05
ENSG00000185085	INTS5	2.84101	1.07454	14.1268	0.000247275	0.00135615
ENSG00000170265	ZNF282	2.84	1.56822	38.2431	6.05184e-09	2.76312e-06
ENSG00000117399	CDC20	2.83895	3.94471	30.9425	1.24805e-07	1.0651e-05
ENSG00000099875	MKNK2	2.8388	1.98231	27.8195	4.76174e-07	2.07056e-05
ENSG00000141564	RPTOR	2.83835	2.21069	35.8058	1.63675e-08	4.36749e-06
ENSG00000173894	CBX2	2.83821	3.63449	27.3266	5.89785e-07	2.3518e-05
ENSG00000262202	NA	2.83805	-1.86433	6.39723	0.0125017	0.0307101
ENSG00000125731	SH2D3A	2.8379	-1.63921	7.57342	0.00668223	0.0183681
ENSG00000145911	N4BP3	2.83767	1.92408	29.5887	2.22244e-07	1.43422e-05
ENSG00000189343	NA	2.83695	0.0654309	14.9868	0.00016338	0.000988996
ENSG00000136848	DAB2IP	2.83609	2.73681	28.7187	3.22897e-07	1.68126e-05
ENSG00000177731	FLII	2.83557	3.63913	26.475	8.55051e-07	2.91352e-05
ENSG00000127948	POR	2.83552	2.65506	30.886	1.27834e-07	1.08e-05
ENSG00000196976	LAGE3	2.83542	-0.134987	10.6932	0.00134402	0.00503917
ENSG00000196972	SMIM10L2B	2.83375	0.326609	23.5284	3.14549e-06	6.28568e-05
ENSG00000085514	PILRA	2.83365	-2.26182	8.54534	0.00402181	0.0120965
ENSG00000204950	LRRC10B	2.83181	-0.733387	8.813	0.00350187	0.0107926
ENSG00000233822	HIST1H2BN	2.83064	2.53598	22.495	5.0004e-06	8.503e-05
ENSG00000104808	DHDH	2.83016	-2.75653	4.71736	0.0314892	0.0656866
ENSG00000130707	ASS1	2.82986	2.57639	21.7593	6.97082e-06	0.000105001
ENSG00000141295	SCRN2	2.82976	1.124	26.7366	7.62653e-07	2.73104e-05
ENSG00000100083	GGA1	2.82848	2.17724	31.4521	1.00575e-07	9.88589e-06
ENSG00000069188	SDK2	2.82486	4.36027	22.2105	5.68473e-06	9.23667e-05
ENSG00000156453	PCDH1	2.82425	2.62014	21.2409	8.81981e-06	0.000122678
ENSG00000168918	INPP5D	2.8237	1.08857	14.8677	0.000172992	0.00103247
ENSG00000162430	SELENON	2.82368	3.17171	19.5259	1.93398e-05	0.000209491
ENSG00000224051	CPTP	2.82096	-1.2713	11.0375	0.00113077	0.00439015
ENSG00000135736	CCDC102A	2.81927	-1.62435	7.59488	0.00660712	0.0181972
ENSG00000125740	FOSB	2.81917	-0.260177	12.5721	0.000527965	0.00241478
ENSG00000074370	ATP2A3	2.81907	-0.667774	9.16113	0.0029273	0.00934965
ENSG00000067057	PFKP	2.81883	2.65666	28.7488	3.18745e-07	1.68126e-05
ENSG00000143793	C1orf35	2.8177	0.163824	17.9071	4.09951e-05	0.000353658
ENSG00000197150	ABCB8	2.81616	0.671426	21.6396	7.35947e-06	0.000109184
ENSG00000128602	SMO	2.81609	3.49852	31.2598	1.09098e-07	1.0094e-05
ENSG00000135929	CYP27A1	2.81576	-0.190221	13.9876	0.000264515	0.00142671
ENSG00000105372	RPS19	2.815	7.01393	21.6658	7.27254e-06	0.000108423
ENSG00000179588	ZFPM1	2.8137	-2.21074	6.26612	0.0134183	0.0325357
ENSG00000242889	NA	2.81356	-2.64962	4.75983	0.0307461	0.06447
ENSG00000128965	CHAC1	2.81335	0.24364	12.7437	0.000485274	0.00225625
ENSG00000177192	PUS1	2.81308	0.253915	25.4307	1.35236e-06	3.79388e-05
ENSG00000273619	NA	2.81215	-2.50074	5.29739	0.0227854	0.050459
ENSG00000158816	VWA5B1	2.81162	-1.44739	8.93965	0.00328048	0.0102308
ENSG00000090565	RAB11FIP3	2.81149	2.2486	27.9336	4.53227e-07	2.00905e-05
ENSG00000174744	BRMS1	2.81113	1.77126	16.9324	6.47702e-05	0.000494397
ENSG00000177679	SRRM3	2.80939	0.653666	9.03522	0.00312299	0.00984554
ENSG00000123453	SARDH	2.80897	-0.852206	8.5819	0.00394635	0.0119167
ENSG00000175550	DRAP1	2.8084	1.62389	21.9616	6.36121e-06	9.88721e-05
ENSG00000124440	HIF3A	2.80727	0.37682	18.0636	3.81051e-05	0.000334924
ENSG00000006210	CX3CL1	2.80418	-0.710423	9.84985	0.00205889	0.0070746
ENSG00000138623	SEMA7A	2.80072	0.994749	23.4217	3.29911e-06	6.4897e-05
ENSG00000104814	MAP4K1	2.79965	-1.01651	9.37289	0.00262614	0.00859057
ENSG00000176476	SGF29	2.79962	0.682991	19.4564	1.9969e-05	0.000214525
ENSG00000183010	PYCR1	2.79947	3.14346	18.8516	2.64125e-05	0.000259941
ENSG00000102265	TIMP1	2.79936	1.18016	17.1602	5.81842e-05	0.000457434
ENSG00000081692	JMJD4	2.79814	1.19242	16.6209	7.50282e-05	0.000550076
ENSG00000107738	VSIR	2.79773	-2.29752	5.65602	0.0187021	0.0427534
ENSG00000105568	PPP2R1A	2.79671	5.23536	20.7722	1.09192e-05	0.000142035
ENSG00000073060	SCARB1	2.79637	1.16605	20.0616	1.51153e-05	0.000177868
ENSG00000143126	CELSR2	2.79616	4.65088	26.6544	7.90534e-07	2.8034e-05
ENSG00000096433	ITPR3	2.7955	2.53521	20.1121	1.47693e-05	0.000174765
ENSG00000135406	PRPH	2.79543	1.59349	10.0114	0.00189672	0.00661695
ENSG00000189306	RRP7A	2.79503	2.59571	23.292	3.49626e-06	6.72129e-05
ENSG00000178188	SH2B1	2.79498	1.72464	37.2079	9.21763e-09	3.36683e-06
ENSG00000240370	RPL13P5	2.79377	-2.05559	7.28208	0.00779361	0.0208414
ENSG00000116871	MAP7D1	2.79372	3.35992	25.4174	1.36034e-06	3.79898e-05
ENSG00000184470	TXNRD2	2.79334	-0.0825771	13.9231	0.00027293	0.00145874
ENSG00000270168	NA	2.79162	-3.68763	3.10456	0.0805248	0.143183
ENSG00000126432	PRDX5	2.78981	4.21836	19.9276	1.60748e-05	0.000185158
ENSG00000180613	GSX2	2.78981	0.257224	7.73395	0.00614119	0.0171205
ENSG00000139880	CDH24	2.78977	0.5259	18.1318	3.69117e-05	0.000327719
ENSG00000004399	PLXND1	2.78922	1.52556	20.4436	1.26879e-05	0.000156991
ENSG00000196787	HIST1H2AG	2.78763	3.39926	15.9134	0.000104936	0.0007077
ENSG00000149809	TM7SF2	2.78611	1.81828	11.9352	0.000723056	0.0030911
ENSG00000230267	NA	2.78409	-3.73318	2.0786	0.152034	0.239879
ENSG00000105516	DBP	2.78398	0.218201	26.6384	7.9608e-07	2.81562e-05
ENSG00000106948	AKNA	2.78315	1.24273	21.3732	8.30521e-06	0.000117946
ENSG00000110011	DNAJC4	2.78307	-0.159238	12.1774	0.000641401	0.00280909
ENSG00000006283	CACNA1G	2.78272	0.494045	18.9776	2.49153e-05	0.000249467
ENSG00000164896	FASTK	2.78192	1.24074	24.9846	1.64669e-06	4.21159e-05
ENSG00000105726	ATP13A1	2.7815	1.6542	23.3229	3.44828e-06	6.66413e-05
ENSG00000034152	MAP2K3	2.78141	0.548986	19.1685	2.28086e-05	0.000234282
ENSG00000177225	GATD1	2.78125	1.92609	28.4358	3.64783e-07	1.79087e-05
ENSG00000157613	CREB3L1	2.77601	-0.804231	13.8334	0.000285068	0.00150861
ENSG00000110799	VWF	2.77533	-0.342413	5.91229	0.0162582	0.0380476
ENSG00000177169	ULK1	2.77457	1.28453	29.6997	2.11935e-07	1.40748e-05
ENSG00000238227	TMEM250	2.77373	1.18808	16.1491	9.38167e-05	0.000653645
ENSG00000204371	EHMT2	2.77349	4.04685	27.229	6.15349e-07	2.41011e-05
ENSG00000107954	NEURL1	2.77205	-0.907336	7.77598	0.00600715	0.0168197
ENSG00000127418	FGFRL1	2.77196	0.883494	17.6808	4.55718e-05	0.000382767
ENSG00000075891	PAX2	2.77148	0.131354	6.49691	0.0118486	0.0294289
ENSG00000281181	NA	2.7704	3.60629	3.41112	0.0668018	0.122738
ENSG00000090447	TFAP4	2.76893	0.817907	44.2027	5.6437e-10	8.51325e-07
ENSG00000135596	MICAL1	2.76856	3.29508	17.1221	5.92373e-05	0.000464114
ENSG00000137818	RPLP1	2.76733	5.20669	40.3094	2.63348e-09	1.88216e-06
ENSG00000174851	YIF1A	2.76708	1.38253	11.0333	0.00113314	0.00439748
ENSG00000169992	NLGN2	2.76411	2.66045	22.9797	4.02146e-06	7.3813e-05
ENSG00000242588	NA	2.76401	-1.28543	6.02143	0.0153209	0.0362386
ENSG00000244128	NA	2.76357	-1.82003	4.90472	0.0284399	0.0605006
ENSG00000130165	ELOF1	2.76337	1.31368	17.4892	4.9853e-05	0.00040919
ENSG00000197444	OGDHL	2.76237	0.880495	23.4089	3.31802e-06	6.50183e-05
ENSG00000136270	TBRG4	2.76054	3.22375	29.6558	2.15949e-07	1.41809e-05
ENSG00000166313	APBB1	2.7566	3.45439	20.6566	1.15109e-05	0.000147525
ENSG00000225101	NA	2.75495	-3.99489	2.55633	0.112288	0.187966
ENSG00000181234	TMEM132C	2.7543	1.15086	2.894	0.0910584	0.158282
ENSG00000143434	SEMA6C	2.75414	1.88003	26.4945	8.47763e-07	2.90882e-05
ENSG00000105135	ILVBL	2.75387	1.92922	19.3793	2.0692e-05	0.000219621
ENSG00000110237	ARHGEF17	2.75348	2.74527	31.2314	1.10419e-07	1.0094e-05
ENSG00000130307	USHBP1	2.75093	-2.6292	4.53928	0.0349034	0.0715261
ENSG00000275342	PRAG1	2.75085	0.939936	26.2349	9.49796e-07	3.08102e-05
ENSG00000167363	FN3K	2.75041	-0.748781	15.1471	0.000151285	0.000934051
ENSG00000163930	BAP1	2.75012	3.45201	24.2046	2.32701e-06	5.24383e-05
ENSG00000103199	ZNF500	2.74876	0.572953	19.8936	1.63285e-05	0.000187406
ENSG00000260152	NA	2.74873	-3.82966	2.72486	0.101093	0.172387
ENSG00000145198	VWA5B2	2.74842	-1.69995	4.08105	0.0453212	0.0890437
ENSG00000171388	APLN	2.74808	-1.45706	9.24786	0.00279988	0.00902952
ENSG00000100280	AP1B1	2.748	3.16236	18.8627	2.62768e-05	0.000258982
ENSG00000173175	ADCY5	2.7457	0.679161	15.3387	0.000138027	0.000869836
ENSG00000004660	CAMKK1	2.74497	0.416579	24.2418	2.28883e-06	5.21858e-05
ENSG00000146904	EPHA1	2.74396	2.21781	13.8865	0.000277814	0.00147792
ENSG00000215030	NA	2.74317	1.07322	8.1778	0.00486842	0.0141512
ENSG00000155066	PROM2	2.74276	-1.09096	9.40613	0.00258184	0.00847146
ENSG00000174576	NPAS4	2.73817	-1.03941	5.79628	0.0173204	0.0401322
ENSG00000167136	ENDOG	2.73789	-0.283687	9.10448	0.00301374	0.00956052
ENSG00000135374	ELF5	2.73744	-2.2295	4.15564	0.043383	0.0858586
ENSG00000100605	ITPK1	2.73725	2.17537	30.0133	1.85351e-07	1.32747e-05
ENSG00000272636	DOC2B	2.73661	2.11816	21.3556	8.37176e-06	0.00011843
ENSG00000104957	CCDC130	2.73632	0.665677	21.1724	9.09896e-06	0.000125226
ENSG00000187609	EXD3	2.7343	-0.397199	17.3487	5.32521e-05	0.000425435
ENSG00000123989	CHPF	2.7332	0.270519	7.69958	0.00625309	0.0173849
ENSG00000101246	ARFRP1	2.73293	1.13854	23.7543	2.84369e-06	5.93291e-05
ENSG00000108255	CRYBA1	2.73151	0.408845	4.54893	0.0346274	0.0710641
ENSG00000143373	ZNF687	2.73013	2.43074	27.8223	4.75597e-07	2.07056e-05
ENSG00000258498	NA	2.72982	-0.854	12.7948	0.000473242	0.00221668
ENSG00000103245	NARFL	2.72945	1.03239	17.57	4.80007e-05	0.000397028
ENSG00000185215	TNFAIP2	2.72892	-0.0821841	15.8041	0.00011054	0.000734375
ENSG00000127564	PKMYT1	2.72868	-0.419405	15.5162	0.000126803	0.000817149
ENSG00000160781	PAQR6	2.72855	-1.03965	14.0539	0.000256158	0.00139398
ENSG00000235314	NA	2.72853	-0.549896	8.89178	0.00336242	0.0104417
ENSG00000125730	C3	2.72769	0.93018	8.76393	0.00359173	0.0110171
ENSG00000125651	GTF2F1	2.72576	2.80162	23.5403	3.12874e-06	6.27915e-05
ENSG00000177103	DSCAML1	2.72544	-0.781683	7.45803	0.0071014	0.019311
ENSG00000112655	PTK7	2.72363	4.0106	24.7098	1.8596e-06	4.53087e-05
ENSG00000162244	RPL29	2.72358	5.93	19.7267	1.76308e-05	0.000197548
ENSG00000217236	SP9	2.72282	-2.80307	4.31695	0.0395019	0.0793384
ENSG00000084636	COL16A1	2.72145	0.0901504	9.84667	0.00206222	0.0070807
ENSG00000010256	UQCRC1	2.72116	4.39077	20.245	1.38964e-05	0.000167851
ENSG00000125775	SDCBP2	2.72108	-1.41766	10.4601	0.00151148	0.005543
ENSG00000250986	NA	2.72102	-1.66763	7.6815	0.00631278	0.017516
ENSG00000185668	POU3F1	2.71995	-1.78461	9.79574	0.00211634	0.00723925
ENSG00000105137	SYDE1	2.71853	-0.22124	14.357	0.00022123	0.00124279
ENSG00000100226	GTPBP1	2.71731	3.68689	28.7629	3.16817e-07	1.68126e-05
ENSG00000180596	HIST1H2BC	2.71448	4.34267	18.9127	2.5675e-05	0.000254838
ENSG00000100243	CYB5R3	2.71149	2.06182	24.3713	2.16089e-06	5.04659e-05
ENSG00000197119	SLC25A29	2.71123	2.9699	17.5801	4.77744e-05	0.000395693
ENSG00000054356	PTPRN	2.71112	1.09491	13.8226	0.000286556	0.00151467
ENSG00000205903	ZNF316	2.71086	1.3911	20.9969	9.85542e-06	0.000131668
ENSG00000005007	UPF1	2.71052	2.96331	29.0086	2.85039e-07	1.61166e-05
ENSG00000140044	JDP2	2.70913	-0.0506223	23.7786	2.81308e-06	5.89007e-05
ENSG00000120645	IQSEC3	2.70847	-0.317232	10.6849	0.00134967	0.00505619
ENSG00000099797	TECR	2.70743	1.70018	19.2132	2.23418e-05	0.000232098
ENSG00000160959	LRRC14	2.70689	1.43337	16.0821	9.68484e-05	0.000668774
ENSG00000101439	CST3	2.70603	2.0989	23.7499	2.84931e-06	5.93291e-05
ENSG00000175866	BAIAP2	2.70597	1.44222	23.0975	3.8146e-06	7.13791e-05
ENSG00000110400	NECTIN1	2.70483	3.50558	13.9237	0.000272841	0.0014587
ENSG00000105204	DYRK1B	2.70476	1.09149	9.27895	0.00275559	0.00890715
ENSG00000166169	POLL	2.70465	1.86146	29.573	2.23738e-07	1.43723e-05
ENSG00000117298	ECE1	2.70461	2.60637	27.3767	5.77067e-07	2.3368e-05
ENSG00000188573	NA	2.70452	0.24256	9.04863	0.00310153	0.00978972
ENSG00000131910	NR0B2	2.70354	-3.00049	7.31832e-08	0.999785	0.99992
ENSG00000164379	FOXQ1	2.7035	-1.29259	6.19958	0.01391	0.033501
ENSG00000168517	HEXIM2	2.70322	-1.16906	10.5949	0.00141224	0.0052497
ENSG00000061273	HDAC7	2.70287	2.1301	30.6257	1.42782e-07	1.14686e-05
ENSG00000173456	RNF26	2.70282	2.56399	22.0516	6.10753e-06	9.66566e-05
ENSG00000174943	KCTD13	2.70197	-0.00297957	12.0437	0.000685249	0.00296627
ENSG00000185924	RTN4RL1	2.70185	-1.46774	6.19971	0.013909	0.033501
ENSG00000129654	FOXJ1	2.70169	0.15125	13.0178	0.000424248	0.00203628
ENSG00000137868	STRA6	2.6998	0.726617	19.2972	2.14914e-05	0.000225833
ENSG00000156284	CLDN8	2.69924	-2.67767	7.74708e-08	0.999778	0.99992
ENSG00000124313	IQSEC2	2.69816	-0.664738	10.8079	0.00126878	0.00480943
ENSG00000122678	POLM	2.69715	0.161274	14.4574	0.000210774	0.00119579
ENSG00000161798	AQP5	2.69663	-2.95027	3.19352	0.0760247	0.136322
ENSG00000166145	SPINT1	2.69628	2.33152	13.9242	0.000272774	0.0014587
ENSG00000103145	HCFC1R1	2.69495	0.857465	11.4653	0.000913217	0.00371364
ENSG00000124839	RAB17	2.69377	-0.230213	10.5663	0.00143267	0.00531267
ENSG00000204287	HLA-DRA	2.69319	0.55768	5.9896	0.0155883	0.0367104
ENSG00000100036	SLC35E4	2.6931	-1.59864	8.79417	0.00353607	0.0108701
ENSG00000167703	SLC43A2	2.69294	0.324331	16.2563	8.91661e-05	0.000627288
ENSG00000160783	PMF1	2.69199	1.70036	20.1903	1.42493e-05	0.000170458
ENSG00000149927	DOC2A	2.69137	-1.92372	7.08058	0.00867285	0.0227608
ENSG00000215375	MYL5	2.6905	-0.93932	8.52769	0.00405876	0.0121836
ENSG00000142227	EMP3	2.69014	-0.525293	9.84912	0.00205965	0.00707588
ENSG00000214279	SCART1	2.69012	-1.22084	5.55974	0.0197169	0.044715
ENSG00000115325	DOK1	2.68956	-0.0799234	16.7425	7.0842e-05	0.000529084
ENSG00000122490	PQLC1	2.68936	0.878487	29.1971	2.6287e-07	1.54983e-05
ENSG00000099999	RNF215	2.68916	1.53521	13.3744	0.000356394	0.00179257
ENSG00000142279	WTIP	2.68823	0.670471	19.6834	1.79855e-05	0.000200286
ENSG00000142453	CARM1	2.68798	3.17617	16.5741	7.67071e-05	0.000558523
ENSG00000160113	NR2F6	2.68564	1.47274	21.2783	8.67083e-06	0.000121345
ENSG00000124006	OBSL1	2.68514	3.1174	17.8619	4.18707e-05	0.000359513
ENSG00000100889	PCK2	2.68456	2.08226	26.7569	7.55924e-07	2.71761e-05
ENSG00000125966	MMP24	2.68401	1.89419	16.7456	7.07392e-05	0.000528605
ENSG00000284138	NA	2.6831	-2.43271	5.567	0.0196384	0.0445764
ENSG00000100359	SGSM3	2.68264	-1.82645	5.55347	0.0197849	0.0448302
ENSG00000105486	LIG1	2.68164	2.91647	28.792	3.12868e-07	1.68126e-05
ENSG00000077454	LRCH4	2.67969	-0.802658	10.9878	0.00115928	0.00447421
ENSG00000143554	SLC27A3	2.67897	0.0999607	9.7629	0.00215202	0.00733526
ENSG00000100068	LRP5L	2.6789	-0.361367	12.5364	0.000537337	0.00244845
ENSG00000172638	EFEMP2	2.67873	0.446585	14.7275	0.000185058	0.00108324
ENSG00000149016	TUT1	2.6761	-0.372479	12.1087	0.000663537	0.00288941
ENSG00000107872	FBXL15	2.67591	-1.28356	6.92251	0.00943419	0.0243908
ENSG00000228709	LINC02575	2.67587	-0.295665	8.33192	0.00449302	0.0132275
ENSG00000146216	TTBK1	2.67395	0.535207	8.03055	0.00525737	0.0150565
ENSG00000100162	CENPM	2.67299	-0.287909	14.728	0.000185009	0.00108324
ENSG00000135744	AGT	2.6726	-0.732724	11.1796	0.00105315	0.00414431
ENSG00000183963	SMTN	2.67227	0.0473285	12.2147	0.000629674	0.00277235
ENSG00000074416	MGLL	2.67193	-0.194903	12.9979	0.000428389	0.00205094
ENSG00000101098	RIMS4	2.67036	2.34102	19.8363	1.67636e-05	0.000190864
ENSG00000241945	PWP2	2.67029	-1.26392	7.08703	0.00864319	0.0227025
ENSG00000159720	ATP6V0D1	2.66982	2.72623	12.846	0.000461508	0.00217454
ENSG00000117318	ID3	2.66966	3.22334	39.6493	3.43138e-09	2.16094e-06
ENSG00000135924	DNAJB2	2.66951	2.41524	25.1512	1.52986e-06	4.03754e-05
ENSG00000274641	HIST1H2BO	2.6695	3.63717	11.4109	0.00093832	0.00379967
ENSG00000155034	FBXL18	2.66904	-0.729689	12.0734	0.000675235	0.00293335
ENSG00000102001	CACNA1F	2.66835	-2.5529	4.53307	0.0349395	0.071584
ENSG00000186907	RTN4RL2	2.66636	-2.33029	5.59191	0.0193715	0.0440576
ENSG00000262074	SNORD3B-2	2.66565	3.13245	9.91306	0.00199378	0.00689609
ENSG00000130332	LSM7	2.66507	1.73678	10.7933	0.00127812	0.0048378
ENSG00000088836	SLC4A11	2.6643	-1.97536	5.20395	0.0239958	0.0526472
ENSG00000005379	TSPOAP1	2.663	1.93622	26.5199	8.38424e-07	2.89454e-05
ENSG00000137877	SPTBN5	2.66297	-1.90489	6.97206	0.00918835	0.0238633
ENSG00000116663	FBXO6	2.6627	-1.94012	5.5888	0.0194047	0.0441274
ENSG00000082684	SEMA5B	2.66135	2.4145	27.4459	5.59975e-07	2.28277e-05
ENSG00000127837	AAMP	2.66093	3.48493	23.9485	2.60789e-06	5.63866e-05
ENSG00000006704	GTF2IRD1	2.66078	2.47033	29.9349	1.91657e-07	1.33597e-05
ENSG00000260528	NA	2.66076	-0.995941	12.7318	0.000488113	0.00226599
ENSG00000103066	PLA2G15	2.66073	0.652949	17.973	3.97525e-05	0.00034555
ENSG00000240764	PCDHGC5	2.66007	-1.31479	7.72874	0.006158	0.0171569
ENSG00000243477	NAT6	2.65779	-0.774175	11.9503	0.000717666	0.00307309
ENSG00000103197	TSC2	2.65773	3.09307	26.157	9.82792e-07	3.14339e-05
ENSG00000234383	NA	2.65772	-1.95809	6.38228	0.0126029	0.0309072
ENSG00000104889	RNASEH2A	2.65698	2.67862	23.5695	3.08823e-06	6.23425e-05
ENSG00000101412	E2F1	2.65543	1.74925	19.29	2.15632e-05	0.000226327
ENSG00000168056	LTBP3	2.65468	-1.17206	9.23231	0.00282229	0.00908896
ENSG00000178952	TUFM	2.65308	4.18656	14.2608	0.000231753	0.00128726
ENSG00000099958	DERL3	2.653	-1.78032	6.34935	0.0128287	0.031381
ENSG00000139182	CLSTN3	2.65287	3.33759	23.1703	3.69214e-06	6.94434e-05
ENSG00000107742	SPOCK2	2.65214	3.78369	21.5631	7.61921e-06	0.000111097
ENSG00000237649	KIFC1	2.65199	3.3317	34.1458	3.25131e-08	5.77998e-06
ENSG00000244313	NA	2.6504	-0.336376	19.7833	1.71774e-05	0.000194368
ENSG00000166573	GALR1	2.64919	-1.02971	8.07095	0.00514757	0.0148212
ENSG00000139637	C12orf10	2.64915	1.84871	20.3829	1.30455e-05	0.000160546
ENSG00000106927	AMBP	2.64858	1.78711	20.5561	1.20516e-05	0.000151478
ENSG00000130311	DDA1	2.64829	1.12455	20.162	1.4435e-05	0.000172304
ENSG00000185559	DLK1	2.6477	4.31027	21.5663	7.60824e-06	0.000111097
ENSG00000104522	TSTA3	2.64768	1.0845	15.2487	0.000144104	0.000897952
ENSG00000160408	ST6GALNAC6	2.64718	1.86117	19.2555	2.19096e-05	0.000228987
ENSG00000105642	KCNN1	2.64715	0.101274	12.7512	0.000483496	0.00225028
ENSG00000136425	CIB2	2.6469	1.67767	14.4313	0.000213437	0.00120794
ENSG00000069399	BCL3	2.64611	-2.35386	4.73399	0.031196	0.0652091
ENSG00000159713	TPPP3	2.64567	1.42279	9.82192	0.00208834	0.00715642
ENSG00000172350	ABCG4	2.6456	-1.48947	8.41575	0.0043015	0.012755
ENSG00000109906	ZBTB16	2.64546	1.779	17.4031	5.1909e-05	0.000418365
ENSG00000165684	SNAPC4	2.64271	1.03836	20.9739	9.95961e-06	0.000132511
ENSG00000135638	EMX1	2.64168	-1.99643	4.07369	0.0454045	0.0891663
ENSG00000172081	MOB3A	2.64075	1.03567	20.1529	1.44952e-05	0.000172685
ENSG00000116863	ADPRHL2	2.64051	2.35561	21.5654	7.61126e-06	0.000111097
ENSG00000155367	PPM1J	2.64044	-1.36483	8.48053	0.00415926	0.0124279
ENSG00000157227	MMP14	2.63961	3.63402	28.3085	3.85388e-07	1.83402e-05
ENSG00000167964	RAB26	2.63868	-1.35514	6.22805	0.0136974	0.033098
ENSG00000076604	TRAF4	2.63752	3.52387	19.9466	1.59351e-05	0.000184336
ENSG00000189229	NA	2.63654	-0.452932	3.24151	0.073878	0.133297
ENSG00000184702	2005-09-01	2.63636	2.24483	15.9147	0.000104868	0.000707502
ENSG00000184260	HIST2H2AC	2.63596	3.34528	13.2164	0.000384969	0.00189353
ENSG00000166595	FAM96B	2.63525	2.02819	10.605	0.00140506	0.00522512
ENSG00000279457	LOC102723897	2.63422	-0.102841	10.9127	0.00120373	0.00460494
ENSG00000107816	LZTS2	2.63377	2.4731	21.8697	6.6312e-06	0.000101599
ENSG00000055813	CCDC85A	2.63269	-1.35118	6.21492	0.013795	0.0332855
ENSG00000108515	ENO3	2.6321	0.831356	14.172	0.000241925	0.00133241
ENSG00000140839	CLEC18B	2.63192	-0.653915	8.98265	0.00320863	0.0100446
ENSG00000006062	MAP3K14	2.63171	0.280547	17.0143	6.23211e-05	0.000481256
ENSG00000186185	KIF18B	2.63147	1.58247	40.1502	2.8068e-09	1.89854e-06
ENSG00000197093	GAL3ST4	2.6306	-0.50375	9.85013	0.00205859	0.0070746
ENSG00000244187	TMEM141	2.62965	0.669766	16.9586	6.3978e-05	0.000490319
ENSG00000115694	STK25	2.62877	3.80071	30.2988	1.64097e-07	1.24353e-05
ENSG00000131748	STARD3	2.62875	1.70392	26.0158	1.04556e-06	3.25921e-05
ENSG00000135631	RAB11FIP5	2.62744	1.38518	27.8068	4.78816e-07	2.07412e-05
ENSG00000272969	NA	2.62682	-3.63228	2.6253	0.107351	0.18117
ENSG00000104524	PYCR3	2.62607	-0.597842	11.1814	0.00105222	0.00414243
ENSG00000167588	GPD1	2.62552	-1.95439	5.53841	0.0199494	0.0451469
ENSG00000141736	ERBB2	2.62549	3.86195	24.1034	2.43416e-06	5.39896e-05
ENSG00000123395	ATG101	2.62321	2.03387	23.2429	3.574e-06	6.80626e-05
ENSG00000169169	CPT1C	2.62239	2.07738	21.9805	6.30703e-06	9.85331e-05
ENSG00000276045	NA	2.62163	-0.533731	15.4381	0.000131624	0.000839625
ENSG00000090238	YPEL3	2.62039	-0.0253961	13.9754	0.000266096	0.00143312
ENSG00000160271	RALGDS	2.61849	3.84635	23.8823	2.68595e-06	5.71053e-05
ENSG00000266074	BAHCC1	2.61812	2.37916	29.2285	2.59349e-07	1.54128e-05
ENSG00000028137	TNFRSF1B	2.61812	-2.16278	5.18566	0.0242405	0.0531011
ENSG00000099974	DDTL	2.61754	-2.17852	3.68529	0.0570413	0.107763
ENSG00000060491	OGFR	2.6165	0.610442	19.3748	2.07354e-05	0.000219658
ENSG00000100908	EMC9	2.61607	0.310117	17.381	5.24507e-05	0.000420975
ENSG00000105245	NUMBL	2.61334	0.400156	18.6785	2.86214e-05	0.000275256
ENSG00000188869	TMC3	2.613	-2.10003	5.50097	0.0203645	0.045927
ENSG00000142949	PTPRF	2.61225	5.02388	33.2858	4.65282e-08	7.14071e-06
ENSG00000140365	COMMD4	2.61204	1.91691	13.1414	0.000399351	0.00194489
ENSG00000257475	NA	2.61197	-2.75894	4.21053	0.0419772	0.0835837
ENSG00000178927	C17orf62	2.61129	1.90987	19.1378	2.3135e-05	0.000236835
ENSG00000162910	MRPL55	2.60993	0.766434	18.3017	3.41024e-05	0.000311173
ENSG00000011304	PTBP1	2.60968	4.35995	36.5772	1.19269e-08	3.91976e-06
ENSG00000136295	TTYH3	2.60934	2.88001	28.8402	3.06443e-07	1.67062e-05
ENSG00000086967	MYBPC2	2.60916	-1.55492	3.93201	0.0492691	0.0953583
ENSG00000141503	MINK1	2.60769	2.64737	22.8966	4.17426e-06	7.55546e-05
ENSG00000102225	CDK16	2.60734	3.94032	20.1271	1.46684e-05	0.000174067
ENSG00000159733	ZFYVE28	2.6073	-2.30302	4.75041	0.0309094	0.0647361
ENSG00000197363	ZNF517	2.60622	-0.558577	12.1586	0.000647389	0.00283124
ENSG00000104980	TIMM44	2.60607	2.36841	31.4594	1.00263e-07	9.88589e-06
ENSG00000011105	TSPAN9	2.60443	2.33608	26.1198	9.98965e-07	3.16738e-05
ENSG00000068120	COASY	2.60261	2.31459	17.3908	5.22087e-05	0.000419853
ENSG00000171425	ZNF581	2.60194	1.64254	22.5816	4.80927e-06	8.28602e-05
ENSG00000261888	NA	2.60184	-1.62673	6.42481	0.0123174	0.030362
ENSG00000214530	STARD10	2.60069	1.37996	15.8532	0.000107987	0.000722744
ENSG00000129219	PLD2	2.60019	1.97126	22.2505	5.58286e-06	9.14244e-05
ENSG00000100197	CYP2D6	2.59983	-2.47866	5.36521	0.021947	0.0489101
ENSG00000107731	UNC5B	2.59964	2.03294	32.5139	6.42903e-08	8.00279e-06
ENSG00000171813	PWWP2B	2.59901	-0.333395	16.8435	6.75427e-05	0.000511839
ENSG00000164877	MICALL2	2.59843	-1.39506	5.34682	0.0221711	0.0493192
ENSG00000183798	EMILIN3	2.59789	0.589619	11.3003	0.00099153	0.00395897
ENSG00000204394	VARS	2.59755	3.82638	21.0832	9.47557e-06	0.000128331
ENSG00000129194	SOX15	2.59732	-2.10357	3.87015	0.0510651	0.0982513
ENSG00000008517	IL32	2.59625	-1.01685	8.57881	0.00395266	0.0119279
ENSG00000204237	OXLD1	2.5958	0.430145	17.2233	5.64837e-05	0.00044695
ENSG00000142405	NLRP12	2.59564	-4.05518	3.9121	0.0498397	0.0961774
ENSG00000215305	VPS16	2.59549	2.17422	13.7421	0.000297993	0.00155938
ENSG00000140545	MFGE8	2.59538	3.41357	23.5094	3.17226e-06	6.31099e-05
ENSG00000196422	PPP1R26	2.59535	1.87783	30.0645	1.81341e-07	1.30387e-05
[truncated: 16,361 more rows]

## Sheet: pHis192His EP
EntrezGene	Symbol	logFC	logCPM	F	PValue	FDR
[truncated: 18,263 more rows]

[truncated: 4 more sheets: pTyr186X EP, pArg192His BLC, pHis192His BLC, pTyr186X BLC]
