# Supplementary material for: PAX4 loss of function increases diabetes risk by altering human pancreatic endocrine cell development
Source: Nat Commun. 2023 Sep 30;14:6119. doi: 10.1038/s41467-023-41860-z (PMC10542369; doi:10.1038/s41467-023-41860-z)
Supplement: Supplementary file 8 — Supplementary Data 5 [file 41467_2023_41860_MOESM8_ESM.xlsx]

## Sheet: hiPSC
GeneID	GeneName	baseMean	log2FoldChange	lfcSE	stat	pvalue	padj
ENSG00000284332	MIR1302-2	0	NA	NA	NA	NA	NA
ENSG00000268020	OR4G4P	0	NA	NA	NA	NA	NA
ENSG00000240361	OR4G11P	0	NA	NA	NA	NA	NA
ENSG00000186092	OR4F5	0	NA	NA	NA	NA	NA
ENSG00000239945	AL627309.3	0	NA	NA	NA	NA	NA
ENSG00000241599	AL627309.4	0	NA	NA	NA	NA	NA
ENSG00000269732	WBP1LP7	0	NA	NA	NA	NA	NA
ENSG00000284733	OR4F29	0	NA	NA	NA	NA	NA
ENSG00000233653	CICP7	0	NA	NA	NA	NA	NA
ENSG00000278791	AC114498.2	0	NA	NA	NA	NA	NA
ENSG00000268663	WBP1LP6	0	NA	NA	NA	NA	NA
ENSG00000284662	OR4F16	0	NA	NA	NA	NA	NA
ENSG00000285268	AL669831.6	0	NA	NA	NA	NA	NA
ENSG00000283040	AL669831.5	0	NA	NA	NA	NA	NA
ENSG00000242590	AL645608.5	0	NA	NA	NA	NA	NA
ENSG00000278073	MIR6726	0	NA	NA	NA	NA	NA
ENSG00000283712	MIR6727	0	NA	NA	NA	NA	NA
ENSG00000284372	MIR6808	0	NA	NA	NA	NA	NA
ENSG00000264293	RN7SL657P	0	NA	NA	NA	NA	NA
ENSG00000274481	AL691432.3	0	NA	NA	NA	NA	NA
ENSG00000233234	AL592464.2	0	NA	NA	NA	NA	NA
ENSG00000287396	AL592464.3	0	NA	NA	NA	NA	NA
ENSG00000231630	AL592464.1	0	NA	NA	NA	NA	NA
ENSG00000276189	AL136528.2	0	NA	NA	NA	NA	NA
ENSG00000284668	LINC02780	0	NA	NA	NA	NA	NA
ENSG00000284703	AL805961.1	0	NA	NA	NA	NA	NA
ENSG00000229280	EEF1DP6	0	NA	NA	NA	NA	NA
ENSG00000235054	LINC01777	0	NA	NA	NA	NA	NA
ENSG00000284694	AL355602.1	0	NA	NA	NA	NA	NA
ENSG00000227169	Z98747.1	0	NA	NA	NA	NA	NA
ENSG00000232596	LINC01646	0	NA	NA	NA	NA	NA
ENSG00000287586	Z98886.1	0	NA	NA	NA	NA	NA
ENSG00000284616	AL139823.1	0	NA	NA	NA	NA	NA
ENSG00000283356	Z97988.2	0	NA	NA	NA	NA	NA
ENSG00000264101	MIR4689	0	NA	NA	NA	NA	NA
ENSG00000271746	AL031848.2	0	NA	NA	NA	NA	NA
ENSG00000265392	MIR4252	0	NA	NA	NA	NA	NA
ENSG00000228750	LINC01672	0	NA	NA	NA	NA	NA
ENSG00000237365	AL512330.1	0	NA	NA	NA	NA	NA
ENSG00000207056	RNU1-8P	0	NA	NA	NA	NA	NA
ENSG00000270330	AL009183.1	0	NA	NA	NA	NA	NA
ENSG00000200975	RNU1-7P	0	NA	NA	NA	NA	NA
ENSG00000233645	AL358876.2	0	NA	NA	NA	NA	NA
ENSG00000251977	RNU6-991P	0	NA	NA	NA	NA	NA
ENSG00000229716	RPL23AP19	0	NA	NA	NA	NA	NA
ENSG00000232663	AL139415.2	0	NA	NA	NA	NA	NA
ENSG00000265141	RN7SL451P	0	NA	NA	NA	NA	NA
ENSG00000252404	AL158048.1	0	NA	NA	NA	NA	NA
ENSG00000284357	MIR34A	0	NA	NA	NA	NA	NA
ENSG00000252956	RNA5SP40	0	NA	NA	NA	NA	NA
ENSG00000235263	AL928921.1	0	NA	NA	NA	NA	NA
ENSG00000233268	AL691449.1	0	NA	NA	NA	NA	NA
ENSG00000223989	AL357140.1	0	NA	NA	NA	NA	NA
ENSG00000241326	AL603962.1	0	NA	NA	NA	NA	NA
ENSG00000264501	RN7SL731P	0	NA	NA	NA	NA	NA
ENSG00000203469	AL354956.1	0	NA	NA	NA	NA	NA
ENSG00000285833	AL590989.1	0	NA	NA	NA	NA	NA
ENSG00000276470	AL021155.2	0	NA	NA	NA	NA	NA
ENSG00000278852	AL021155.3	0	NA	NA	NA	NA	NA
ENSG00000275915	AL021155.1	0	NA	NA	NA	NA	NA
ENSG00000199347	RNU5E-1	0	NA	NA	NA	NA	NA
ENSG00000270914	AL096840.2	0	NA	NA	NA	NA	NA
ENSG00000276869	MIR6729	0	NA	NA	NA	NA	NA
ENSG00000243539	RN7SL649P	0	NA	NA	NA	NA	NA
ENSG00000201135	RNU6-777P	0	NA	NA	NA	NA	NA
ENSG00000227875	RPL23AP89	0	NA	NA	NA	NA	NA
ENSG00000283789	MIR7846	0	NA	NA	NA	NA	NA
ENSG00000263676	MIR4632	0	NA	NA	NA	NA	NA
ENSG00000225196	RPL10P17	0	NA	NA	NA	NA	NA
ENSG00000252969	SNORA70	0	NA	NA	NA	NA	NA
ENSG00000226166	AC244670.1	0	NA	NA	NA	NA	NA
ENSG00000228338	LINC01784	0	NA	NA	NA	NA	NA
ENSG00000239810	PRAMEF11	0	NA	NA	NA	NA	NA
ENSG00000231103	PRAMEF30P	0	NA	NA	NA	NA	NA
ENSG00000120952	PRAMEF2	0	NA	NA	NA	NA	NA
ENSG00000243073	PRAMEF4	0	NA	NA	NA	NA	NA
ENSG00000187545	PRAMEF10	0	NA	NA	NA	NA	NA
ENSG00000204510	PRAMEF7	0	NA	NA	NA	NA	NA
ENSG00000207434	RNU6-1072P	0	NA	NA	NA	NA	NA
ENSG00000234064	PRAMEF29P	0	NA	NA	NA	NA	NA
ENSG00000232423	PRAMEF6	0	NA	NA	NA	NA	NA
ENSG00000274178	PRAMEF28P	0	NA	NA	NA	NA	NA
ENSG00000274764	PRAMEF27	0	NA	NA	NA	NA	NA
ENSG00000277058	HNRNPCL3	0	NA	NA	NA	NA	NA
ENSG00000229571	PRAMEF25	0	NA	NA	NA	NA	NA
ENSG00000277862	PRAMEF34P	0	NA	NA	NA	NA	NA
ENSG00000236179	PRAMEF35P	0	NA	NA	NA	NA	NA
ENSG00000229978	PRAMEF36P	0	NA	NA	NA	NA	NA
ENSG00000233336	AC245056.1	0	NA	NA	NA	NA	NA
ENSG00000280267	PRAMEF26	0	NA	NA	NA	NA	NA
ENSG00000204505	PRAMEF9	0	NA	NA	NA	NA	NA
ENSG00000279169	PRAMEF13	0	NA	NA	NA	NA	NA
ENSG00000279804	PRAMEF18	0	NA	NA	NA	NA	NA
ENSG00000250894	PRAMEF31P	0	NA	NA	NA	NA	NA
ENSG00000270601	PRAMEF5	0	NA	NA	NA	NA	NA
ENSG00000231219	PRAMEF32P	0	NA	NA	NA	NA	NA
ENSG00000207511	RNU6-771P	0	NA	NA	NA	NA	NA
ENSG00000182330	PRAMEF8	0	NA	NA	NA	NA	NA
ENSG00000237700	PRAMEF33	0	NA	NA	NA	NA	NA
ENSG00000204501	PRAMEF15	0	NA	NA	NA	NA	NA
ENSG00000228229	AC243961.1	0	NA	NA	NA	NA	NA
ENSG00000204481	PRAMEF14	0	NA	NA	NA	NA	NA
ENSG00000204479	PRAMEF17	0	NA	NA	NA	NA	NA
ENSG00000204478	PRAMEF20	0	NA	NA	NA	NA	NA
ENSG00000259961	AL354712.1	0	NA	NA	NA	NA	NA
ENSG00000252151	RNU6-1265P	0	NA	NA	NA	NA	NA
ENSG00000233485	FHAD1-AS1	0	NA	NA	NA	NA	NA
ENSG00000215695	RSC1A1	0	NA	NA	NA	NA	NA
ENSG00000231353	AL355994.1	0	NA	NA	NA	NA	NA
ENSG00000275503	AL355994.5	0	NA	NA	NA	NA	NA
ENSG00000233078	AL355994.3	0	NA	NA	NA	NA	NA
ENSG00000234166	ARHGEF19-AS1	0	NA	NA	NA	NA	NA
ENSG00000224174	AL137802.1	0	NA	NA	NA	NA	NA
ENSG00000277344	RNU1-6P	0	NA	NA	NA	NA	NA
ENSG00000225710	AL355149.1	0	NA	NA	NA	NA	NA
ENSG00000283773	AL137798.3	0	NA	NA	NA	NA	NA
ENSG00000207513	RNU1-3	0	NA	NA	NA	NA	NA
ENSG00000207389	RNU1-4	0	NA	NA	NA	NA	NA
ENSG00000223643	BX284668.1	0	NA	NA	NA	NA	NA
ENSG00000230239	BX284668.3	0	NA	NA	NA	NA	NA
ENSG00000263811	MIR3675	0	NA	NA	NA	NA	NA
ENSG00000277234	RNU1-5P	0	NA	NA	NA	NA	NA
ENSG00000235241	BX284668.4	0	NA	NA	NA	NA	NA
ENSG00000288636	AL049569.3	0	NA	NA	NA	NA	NA
ENSG00000227751	RCC2-AS1	0	NA	NA	NA	NA	NA
ENSG00000284653	AL357509.1	0	NA	NA	NA	NA	NA
ENSG00000261781	LINC01654	0	NA	NA	NA	NA	NA
ENSG00000235282	DYNLL1P3	0	NA	NA	NA	NA	NA
ENSG00000225478	AL031737.1	0	NA	NA	NA	NA	NA
ENSG00000265606	MIR4695	0	NA	NA	NA	NA	NA
ENSG00000201609	RNU4-28P	0	NA	NA	NA	NA	NA
ENSG00000235434	AL391883.1	0	NA	NA	NA	NA	NA
ENSG00000188784	PLA2G2E	0	NA	NA	NA	NA	NA
ENSG00000242688	RN7SL304P	0	NA	NA	NA	NA	NA
ENSG00000228105	LINC01757	0	NA	NA	NA	NA	NA
ENSG00000284710	Z98257.2	0	NA	NA	NA	NA	NA
ENSG00000226487	AL139254.1	0	NA	NA	NA	NA	NA
ENSG00000284005	MIR6084	0	NA	NA	NA	NA	NA
ENSG00000228823	AL592309.1	0	NA	NA	NA	NA	NA
ENSG00000176378	PFN1P10	0	NA	NA	NA	NA	NA
ENSG00000201919	RNU6-1022P	0	NA	NA	NA	NA	NA
ENSG00000278124	RN7SL186P	0	NA	NA	NA	NA	NA
ENSG00000201273	RNU6-776P	0	NA	NA	NA	NA	NA
ENSG00000285794	AL031281.1	0	NA	NA	NA	NA	NA
ENSG00000266564	MIR4418	0	NA	NA	NA	NA	NA
ENSG00000159189	C1QC	0	NA	NA	NA	NA	NA
ENSG00000263793	MIR3115	0	NA	NA	NA	NA	NA
ENSG00000201405	AL109936.1	0	NA	NA	NA	NA	NA
ENSG00000232557	AL590609.2	0	NA	NA	NA	NA	NA
ENSG00000264926	MIR378F	0	NA	NA	NA	NA	NA
ENSG00000230703	MYOM3-AS1	0	NA	NA	NA	NA	NA
ENSG00000227312	AL445686.1	0	NA	NA	NA	NA	NA
ENSG00000239106	Y_RNA	0	NA	NA	NA	NA	NA
ENSG00000284699	AL445648.1	0	NA	NA	NA	NA	NA
ENSG00000278034	MIR6731	0	NA	NA	NA	NA	NA
ENSG00000264371	MIR4425	0	NA	NA	NA	NA	NA
ENSG00000255054	AL020996.2	0	NA	NA	NA	NA	NA
ENSG00000272478	AL020996.3	0	NA	NA	NA	NA	NA
ENSG00000207237	RNU6-110P	0	NA	NA	NA	NA	NA
ENSG00000252190	AL592064.1	0	NA	NA	NA	NA	NA
ENSG00000252691	AL592064.2	0	NA	NA	NA	NA	NA
ENSG00000142684	ZNF593	0	NA	NA	NA	NA	NA
ENSG00000224129	DPPA2P2	0	NA	NA	NA	NA	NA
ENSG00000238705	MIR1976	0	NA	NA	NA	NA	NA
ENSG00000243905	RN7SL679P	0	NA	NA	NA	NA	NA
ENSG00000252429	RNU7-29P	0	NA	NA	NA	NA	NA
ENSG00000229247	AL627313.1	0	NA	NA	NA	NA	NA
ENSG00000238316	AL627082.2	0	NA	NA	NA	NA	NA
ENSG00000235069	AL627082.1	0	NA	NA	NA	NA	NA
ENSG00000226698	AL034380.1	0	NA	NA	NA	NA	NA
ENSG00000229985	AL590640.2	0	NA	NA	NA	NA	NA
ENSG00000225990	SNRPEP7	0	NA	NA	NA	NA	NA
ENSG00000224311	AL590640.1	0	NA	NA	NA	NA	NA
ENSG00000206767	RNU6-949P	0	NA	NA	NA	NA	NA
ENSG00000226662	CHMP1AP1	0	NA	NA	NA	NA	NA
ENSG00000207095	RNU6-424P	0	NA	NA	NA	NA	NA
ENSG00000228943	AL137792.2	0	NA	NA	NA	NA	NA
ENSG00000274266	SNORA73A	0	NA	NA	NA	NA	NA
ENSG00000278274	SNORA61	0	NA	NA	NA	NA	NA
ENSG00000273544	SNORA44	0	NA	NA	NA	NA	NA
ENSG00000274582	SNORA16A	0	NA	NA	NA	NA	NA
ENSG00000280498	SNORA16A	0	NA	NA	NA	NA	NA
ENSG00000270103	AL360012.1	0	NA	NA	NA	NA	NA
ENSG00000274978	RNU11	0	NA	NA	NA	NA	NA
ENSG00000206704	Y_RNA	0	NA	NA	NA	NA	NA
ENSG00000277916	AL357500.2	0	NA	NA	NA	NA	NA
ENSG00000230523	LINC01756	0	NA	NA	NA	NA	NA
ENSG00000270927	AL645944.1	0	NA	NA	NA	NA	NA
ENSG00000233372	AL137076.1	0	NA	NA	NA	NA	NA
ENSG00000231251	AL021921.1	0	NA	NA	NA	NA	NA
ENSG00000231949	AL161638.1	0	NA	NA	NA	NA	NA
ENSG00000264773	MIR4420	0	NA	NA	NA	NA	NA
ENSG00000222784	RN7SKP91	0	NA	NA	NA	NA	NA
ENSG00000235143	AL445235.1	0	NA	NA	NA	NA	NA
ENSG00000266210	RN7SL371P	0	NA	NA	NA	NA	NA
ENSG00000215900	SELENOWP1	0	NA	NA	NA	NA	NA
ENSG00000225142	AC114495.1	0	NA	NA	NA	NA	NA
ENSG00000206981	RNU6-40P	0	NA	NA	NA	NA	NA
ENSG00000265961	Y_RNA	0	NA	NA	NA	NA	NA
ENSG00000284702	AL136115.3	0	NA	NA	NA	NA	NA
ENSG00000276493	Metazoa_SRP	0	NA	NA	NA	NA	NA
ENSG00000250135	AL049795.2	0	NA	NA	NA	NA	NA
ENSG00000277617	Metazoa_SRP	0	NA	NA	NA	NA	NA
ENSG00000252450	Y_RNA	0	NA	NA	NA	NA	NA
ENSG00000263529	RN7SL122P	0	NA	NA	NA	NA	NA
ENSG00000284721	AL662907.3	0	NA	NA	NA	NA	NA
ENSG00000227000	HSPD1P14	0	NA	NA	NA	NA	NA
ENSG00000176256	HMGB4	0	NA	NA	NA	NA	NA
ENSG00000201148	RNA5SP42	0	NA	NA	NA	NA	NA
ENSG00000270241	AC115286.1	0	NA	NA	NA	NA	NA
ENSG00000207941	MIR552	0	NA	NA	NA	NA	NA
ENSG00000230163	AL122010.1	0	NA	NA	NA	NA	NA
ENSG00000233940	RPL12P45	0	NA	NA	NA	NA	NA
ENSG00000201868	Y_RNA	0	NA	NA	NA	NA	NA
ENSG00000201542	SNORA62	0	NA	NA	NA	NA	NA
ENSG00000278702	Metazoa_SRP	0	NA	NA	NA	NA	NA
ENSG00000271164	CFAP97P1	0	NA	NA	NA	NA	NA
ENSG00000271914	AL139286.1	0	NA	NA	NA	NA	NA
ENSG00000264592	RN7SL131P	0	NA	NA	NA	NA	NA
ENSG00000142694	EVA1B	0	NA	NA	NA	NA	NA
ENSG00000222821	RNU4-27P	0	NA	NA	NA	NA	NA
ENSG00000230214	FTLP18	0	NA	NA	NA	NA	NA
ENSG00000234481	AC117945.1	0	NA	NA	NA	NA	NA
ENSG00000264698	MIR4255	0	NA	NA	NA	NA	NA
ENSG00000207328	RNU6-636P	0	NA	NA	NA	NA	NA
ENSG00000252368	RNA5SP43	0	NA	NA	NA	NA	NA
ENSG00000283724	MIR6732	0	NA	NA	NA	NA	NA
ENSG00000200421	Y_RNA	0	NA	NA	NA	NA	NA
ENSG00000233728	AL929472.3	0	NA	NA	NA	NA	NA
ENSG00000230955	AL929472.2	0	NA	NA	NA	NA	NA
ENSG00000277168	Metazoa_SRP	0	NA	NA	NA	NA	NA
ENSG00000265596	MIR3659	0	NA	NA	NA	NA	NA
ENSG00000200796	RNU6-753P	0	NA	NA	NA	NA	NA
ENSG00000273637	AL139260.2	0	NA	NA	NA	NA	NA
ENSG00000199963	RNU6-605P	0	NA	NA	NA	NA	NA
ENSG00000207466	Y_RNA	0	NA	NA	NA	NA	NA
ENSG00000222378	RNA5SP44	0	NA	NA	NA	NA	NA
ENSG00000252413	RNU7-121P	0	NA	NA	NA	NA	NA
ENSG00000229213	AL033527.1	0	NA	NA	NA	NA	NA
ENSG00000284678	LINC02811	0	NA	NA	NA	NA	NA
ENSG00000207356	Y_RNA	0	NA	NA	NA	NA	NA
ENSG00000226745	OAZ1P1	0	NA	NA	NA	NA	NA
ENSG00000213172	AL031985.1	0	NA	NA	NA	NA	NA
ENSG00000198974	MIR30E	0	NA	NA	NA	NA	NA
ENSG00000264582	RN7SL326P	0	NA	NA	NA	NA	NA
ENSG00000233118	UBE2V1P8	0	NA	NA	NA	NA	NA
ENSG00000252563	RNA5SP45	0	NA	NA	NA	NA	NA
ENSG00000284895	AC119676.1	0	NA	NA	NA	NA	NA
ENSG00000228776	AC114492.1	0	NA	NA	NA	NA	NA
ENSG00000230116	RPS3AP11	0	NA	NA	NA	NA	NA
ENSG00000228452	AC098484.1	0	NA	NA	NA	NA	NA
ENSG00000283136	AL161637.2	0	NA	NA	NA	NA	NA
ENSG00000277513	AL161637.1	0	NA	NA	NA	NA	NA
ENSG00000284410	MIR6733	0	NA	NA	NA	NA	NA
ENSG00000283836	MIR6734	0	NA	NA	NA	NA	NA
ENSG00000229372	SZT2-AS1	0	NA	NA	NA	NA	NA
ENSG00000274975	MIR6735	0	NA	NA	NA	NA	NA
ENSG00000178922	HYI	0	NA	NA	NA	NA	NA
ENSG00000284989	AL451062.3	0	NA	NA	NA	NA	NA
ENSG00000283477	MIR6079	0	NA	NA	NA	NA	NA
ENSG00000227163	AL139220.1	0	NA	NA	NA	NA	NA
ENSG00000271647	KRT8P47	0	NA	NA	NA	NA	NA
ENSG00000239560	RN7SL479P	0	NA	NA	NA	NA	NA
ENSG00000226804	AL359839.1	0	NA	NA	NA	NA	NA
ENSG00000200171	Y_RNA	0	NA	NA	NA	NA	NA
ENSG00000238037	OOSP1P1	0	NA	NA	NA	NA	NA
ENSG00000227994	AL035417.1	0	NA	NA	NA	NA	NA
ENSG00000199385	RNU6-369P	0	NA	NA	NA	NA	NA
ENSG00000263381	MIR5584	0	NA	NA	NA	NA	NA
ENSG00000264294	SNORD55	0	NA	NA	NA	NA	NA
ENSG00000202031	SNORD38A	0	NA	NA	NA	NA	NA
ENSG00000207421	SNORD38B	0	NA	NA	NA	NA	NA
ENSG00000281859	SNORD38B	0	NA	NA	NA	NA	NA
ENSG00000202444	RNU5E-6P	0	NA	NA	NA	NA	NA
ENSG00000253039	RNA5SP47	0	NA	NA	NA	NA	NA
ENSG00000288208	AL451136.1	0	NA	NA	NA	NA	NA
ENSG00000236872	PPIAP36	0	NA	NA	NA	NA	NA
ENSG00000278139	P3R3URF-PIK3R3	0	NA	NA	NA	NA	NA
ENSG00000250719	P3R3URF	0	NA	NA	NA	NA	NA
ENSG00000228237	EFCAB14-AS1	0	NA	NA	NA	NA	NA
ENSG00000238145	AL731892.1	0	NA	NA	NA	NA	NA
ENSG00000259832	CYP4A26P	0	NA	NA	NA	NA	NA
ENSG00000261593	CYP4A27P	0	NA	NA	NA	NA	NA
ENSG00000261290	CYP4A44P	0	NA	NA	NA	NA	NA
ENSG00000225514	MTND1P34	0	NA	NA	NA	NA	NA
ENSG00000271355	AL356458.1	0	NA	NA	NA	NA	NA
ENSG00000229554	RPL21P24	0	NA	NA	NA	NA	NA
ENSG00000223814	AL691459.1	0	NA	NA	NA	NA	NA
ENSG00000231413	AL356289.1	0	NA	NA	NA	NA	NA
ENSG00000232514	AL356968.1	0	NA	NA	NA	NA	NA
ENSG00000225623	AGBL4-IT1	0	NA	NA	NA	NA	NA
ENSG00000237478	AL390023.1	0	NA	NA	NA	NA	NA
ENSG00000233595	MTND2P29	0	NA	NA	NA	NA	NA
ENSG00000230828	AL583843.1	0	NA	NA	NA	NA	NA
ENSG00000233407	AL592182.1	0	NA	NA	NA	NA	NA
ENSG00000284696	LINC02808	0	NA	NA	NA	NA	NA
ENSG00000229316	HMGB1P45	0	NA	NA	NA	NA	NA
ENSG00000207194	RNU6-1026P	0	NA	NA	NA	NA	NA
ENSG00000237130	MRPS6P2	0	NA	NA	NA	NA	NA
ENSG00000265538	MIR4421	0	NA	NA	NA	NA	NA
ENSG00000275816	MIR6500	0	NA	NA	NA	NA	NA
ENSG00000204006	C1orf185	0	NA	NA	NA	NA	NA
ENSG00000200262	Y_RNA	0	NA	NA	NA	NA	NA
ENSG00000252032	RNU6-1281P	0	NA	NA	NA	NA	NA
ENSG00000232846	SLC25A6P3	0	NA	NA	NA	NA	NA
ENSG00000283899	MIR761	0	NA	NA	NA	NA	NA
ENSG00000285839	AL445685.3	0	NA	NA	NA	NA	NA
ENSG00000223429	AL139156.1	0	NA	NA	NA	NA	NA
ENSG00000239640	RN7SL62P	0	NA	NA	NA	NA	NA
ENSG00000252018	RNU2-30P	0	NA	NA	NA	NA	NA
ENSG00000231866	AC099677.2	0	NA	NA	NA	NA	NA
ENSG00000266188	AC099677.6	0	NA	NA	NA	NA	NA
ENSG00000265815	AC099677.5	0	NA	NA	NA	NA	NA
ENSG00000237279	H3P2	0	NA	NA	NA	NA	NA
ENSG00000232993	AL445183.1	0	NA	NA	NA	NA	NA
ENSG00000227644	HIGD1AP11	0	NA	NA	NA	NA	NA
ENSG00000234578	AL355483.3	0	NA	NA	NA	NA	NA
ENSG00000226938	AC119428.1	0	NA	NA	NA	NA	NA
ENSG00000288527	AL365445.1	0	NA	NA	NA	NA	NA
ENSG00000239007	RNU7-95P	0	NA	NA	NA	NA	NA
ENSG00000229687	AL049745.2	0	NA	NA	NA	NA	NA
ENSG00000283749	MIR4781	0	NA	NA	NA	NA	NA
ENSG00000279049	AL353898.2	0	NA	NA	NA	NA	NA
ENSG00000235741	LINC02784	0	NA	NA	NA	NA	NA
ENSG00000233271	AL590440.1	0	NA	NA	NA	NA	NA
ENSG00000231900	GOT2P1	0	NA	NA	NA	NA	NA
ENSG00000232198	MTCO2P34	0	NA	NA	NA	NA	NA
ENSG00000199831	RN7SKP291	0	NA	NA	NA	NA	NA
ENSG00000252162	RNU6-830P	0	NA	NA	NA	NA	NA
ENSG00000272051	Y_RNA	0	NA	NA	NA	NA	NA
ENSG00000230250	LINC01753	0	NA	NA	NA	NA	NA
ENSG00000229913	AL360295.1	0	NA	NA	NA	NA	NA
ENSG00000236888	RPS20P5	0	NA	NA	NA	NA	NA
ENSG00000230546	AL445193.1	0	NA	NA	NA	NA	NA
ENSG00000233216	AL357373.1	0	NA	NA	NA	NA	NA
ENSG00000270209	AL035411.2	0	NA	NA	NA	NA	NA
ENSG00000266150	MIR4711	0	NA	NA	NA	NA	NA
ENSG00000263908	MIR3116-1	0	NA	NA	NA	NA	NA
ENSG00000283690	MIR3116-2	0	NA	NA	NA	NA	NA
ENSG00000234204	PIGPP2	0	NA	NA	NA	NA	NA
ENSG00000234088	RPS15AP7	0	NA	NA	NA	NA	NA
ENSG00000200174	Y_RNA	0	NA	NA	NA	NA	NA
ENSG00000237163	AC099794.2	0	NA	NA	NA	NA	NA
ENSG00000286455	AL162400.3	0	NA	NA	NA	NA	NA
ENSG00000227485	AL162400.1	0	NA	NA	NA	NA	NA
ENSG00000252259	RNA5SP49	0	NA	NA	NA	NA	NA
ENSG00000228734	AC096543.2	0	NA	NA	NA	NA	NA
ENSG00000223683	RPSAP65	0	NA	NA	NA	NA	NA
ENSG00000275836	MIR6068	0	NA	NA	NA	NA	NA
ENSG00000252784	Y_RNA	0	NA	NA	NA	NA	NA
ENSG00000276884	AL109925.3	0	NA	NA	NA	NA	NA
ENSG00000278287	AL109925.6	0	NA	NA	NA	NA	NA
ENSG00000277565	AL109925.4	0	NA	NA	NA	NA	NA
ENSG00000275823	AL109925.2	0	NA	NA	NA	NA	NA
ENSG00000277689	AL109925.5	0	NA	NA	NA	NA	NA
ENSG00000274199	AL109925.1	0	NA	NA	NA	NA	NA
ENSG00000238653	RNU7-62P	0	NA	NA	NA	NA	NA
ENSG00000233877	AL606517.1	0	NA	NA	NA	NA	NA
ENSG00000212257	RNU6-1176P	0	NA	NA	NA	NA	NA
ENSG00000235804	AL357078.1	0	NA	NA	NA	NA	NA
ENSG00000234496	MRPS21P1	0	NA	NA	NA	NA	NA
ENSG00000222624	RNU2-15P	0	NA	NA	NA	NA	NA
ENSG00000285079	AL513493.1	0	NA	NA	NA	NA	NA
ENSG00000239319	RN7SL854P	0	NA	NA	NA	NA	NA
ENSG00000227466	PDE4B-AS1	0	NA	NA	NA	NA	NA
ENSG00000223152	RNU4-88P	0	NA	NA	NA	NA	NA
ENSG00000264720	MIR3117	0	NA	NA	NA	NA	NA
ENSG00000231080	AL592161.1	0	NA	NA	NA	NA	NA
ENSG00000252433	AL133320.1	0	NA	NA	NA	NA	NA
ENSG00000253074	RNU6-586P	0	NA	NA	NA	NA	NA
ENSG00000252116	RNU4ATAC4P	0	NA	NA	NA	NA	NA
ENSG00000207504	RNU6-1031P	0	NA	NA	NA	NA	NA
ENSG00000238139	AL590559.1	0	NA	NA	NA	NA	NA
ENSG00000242482	RN7SL392P	0	NA	NA	NA	NA	NA
ENSG00000232048	HNRNPCP9	0	NA	NA	NA	NA	NA
ENSG00000238778	RNU7-80P	0	NA	NA	NA	NA	NA
ENSG00000235055	AL157407.1	0	NA	NA	NA	NA	NA
ENSG00000225242	COX6B1P7	0	NA	NA	NA	NA	NA
ENSG00000237622	ELOCP18	0	NA	NA	NA	NA	NA
ENSG00000229440	AL139413.1	0	NA	NA	NA	NA	NA
ENSG00000225167	TXNP2	0	NA	NA	NA	NA	NA
ENSG00000235446	LINC02791	0	NA	NA	NA	NA	NA
ENSG00000270615	SGO1P1	0	NA	NA	NA	NA	NA
ENSG00000240692	RN7SL538P	0	NA	NA	NA	NA	NA
ENSG00000229359	PIN1P1	0	NA	NA	NA	NA	NA
ENSG00000278636	AL354872.2	0	NA	NA	NA	NA	NA
ENSG00000237033	CASP3P1	0	NA	NA	NA	NA	NA
ENSG00000226208	AL513285.1	0	NA	NA	NA	NA	NA
ENSG00000235782	AL031429.1	0	NA	NA	NA	NA	NA
ENSG00000226324	AL358453.1	0	NA	NA	NA	NA	NA
ENSG00000231985	AL354949.1	0	NA	NA	NA	NA	NA
ENSG00000271618	AL359821.1	0	NA	NA	NA	NA	NA
ENSG00000228853	NEGR1-IT1	0	NA	NA	NA	NA	NA
ENSG00000227207	RPL31P12	0	NA	NA	NA	NA	NA
ENSG00000212366	RNU6-1246P	0	NA	NA	NA	NA	NA
ENSG00000251825	RN7SKP19	0	NA	NA	NA	NA	NA
ENSG00000200601	RNA5SP50	0	NA	NA	NA	NA	NA
ENSG00000252005	RNU4ATAC8P	0	NA	NA	NA	NA	NA
ENSG00000229943	AC133865.1	0	NA	NA	NA	NA	NA
ENSG00000206999	RNU6-622P	0	NA	NA	NA	NA	NA
ENSG00000252338	RNU6-503P	0	NA	NA	NA	NA	NA
ENSG00000206620	SNORD45C	0	NA	NA	NA	NA	NA
ENSG00000207241	SNORD45A	0	NA	NA	NA	NA	NA
ENSG00000201487	SNORD45B	0	NA	NA	NA	NA	NA
ENSG00000223905	AC103592.1	0	NA	NA	NA	NA	NA
ENSG00000199921	RNU6-161P	0	NA	NA	NA	NA	NA
ENSG00000237552	LINC02567	0	NA	NA	NA	NA	NA
ENSG00000251767	RNU7-8P	0	NA	NA	NA	NA	NA
ENSG00000232672	ACTG1P21	0	NA	NA	NA	NA	NA
ENSG00000222849	RNA5SP21	0	NA	NA	NA	NA	NA
ENSG00000251958	RNU6-1102P	0	NA	NA	NA	NA	NA
ENSG00000212308	RNA5SP23	0	NA	NA	NA	NA	NA
ENSG00000238015	AC104837.2	0	NA	NA	NA	NA	NA
ENSG00000235011	AL353651.1	0	NA	NA	NA	NA	NA
ENSG00000282898	AL353651.2	0	NA	NA	NA	NA	NA
ENSG00000285409	AC099671.1	0	NA	NA	NA	NA	NA
ENSG00000260322	AC098657.2	0	NA	NA	NA	NA	NA
ENSG00000277670	AC098657.3	0	NA	NA	NA	NA	NA
ENSG00000236407	HMGB1P18	0	NA	NA	NA	NA	NA
ENSG00000227062	AL596276.1	0	NA	NA	NA	NA	NA
ENSG00000234108	AL596276.2	0	NA	NA	NA	NA	NA
ENSG00000227937	MTND2P30	0	NA	NA	NA	NA	NA
ENSG00000235089	AL357632.1	0	NA	NA	NA	NA	NA
ENSG00000285179	AC093154.1	0	NA	NA	NA	NA	NA
ENSG00000234683	AL138799.2	0	NA	NA	NA	NA	NA
ENSG00000285782	AC116099.1	0	NA	NA	NA	NA	NA
ENSG00000229486	AC104454.1	0	NA	NA	NA	NA	NA
ENSG00000285374	AL359762.2	0	NA	NA	NA	NA	NA
ENSG00000199459	AL360219.1	0	NA	NA	NA	NA	NA
ENSG00000199934	AC092807.1	0	NA	NA	NA	NA	NA
ENSG00000201620	RNA5SP51	0	NA	NA	NA	NA	NA
ENSG00000229505	AC104455.1	0	NA	NA	NA	NA	NA
ENSG00000231349	AC119749.1	0	NA	NA	NA	NA	NA
ENSG00000224466	CDCA4P2	0	NA	NA	NA	NA	NA
ENSG00000199318	RNA5SP52	0	NA	NA	NA	NA	NA
ENSG00000270507	AL049861.1	0	NA	NA	NA	NA	NA
ENSG00000239504	RN7SL583P	0	NA	NA	NA	NA	NA
ENSG00000230053	AC093578.1	0	NA	NA	NA	NA	NA
ENSG00000202385	Y_RNA	0	NA	NA	NA	NA	NA
ENSG00000284637	AC099063.3	0	NA	NA	NA	NA	NA
ENSG00000237568	AC099063.1	0	NA	NA	NA	NA	NA
ENSG00000238081	AC099063.2	0	NA	NA	NA	NA	NA
ENSG00000233235	BX119321.1	0	NA	NA	NA	NA	NA
ENSG00000288629	AC099569.1	0	NA	NA	NA	NA	NA
ENSG00000271949	AC093423.3	0	NA	NA	NA	NA	NA
ENSG00000226394	AC093423.1	0	NA	NA	NA	NA	NA
ENSG00000287015	AL161797.1	0	NA	NA	NA	NA	NA
ENSG00000239794	RN7SL653P	0	NA	NA	NA	NA	NA
ENSG00000233228	LPCAT2BP	0	NA	NA	NA	NA	NA
ENSG00000226773	AL663109.1	0	NA	NA	NA	NA	NA
ENSG00000233125	ACTBP12	0	NA	NA	NA	NA	NA
ENSG00000242764	RN7SL824P	0	NA	NA	NA	NA	NA
ENSG00000201317	RNU4-59P	0	NA	NA	NA	NA	NA
ENSG00000206680	SNORD21	0	NA	NA	NA	NA	NA
ENSG00000252121	RNU6-970P	0	NA	NA	NA	NA	NA
ENSG00000239710	RN7SL692P	0	NA	NA	NA	NA	NA
ENSG00000252752	RNU6-210P	0	NA	NA	NA	NA	NA
ENSG00000251837	Y_RNA	0	NA	NA	NA	NA	NA
ENSG00000223490	CHCHD2P5	0	NA	NA	NA	NA	NA
ENSG00000235794	MTND3P21	0	NA	NA	NA	NA	NA
ENSG00000232752	MTCO3P21	0	NA	NA	NA	NA	NA
ENSG00000229842	MTATP6P13	0	NA	NA	NA	NA	NA
ENSG00000250890	AL117351.2	0	NA	NA	NA	NA	NA
ENSG00000236689	MTCO2P21	0	NA	NA	NA	NA	NA
ENSG00000226960	MTCO1P21	0	NA	NA	NA	NA	NA
ENSG00000233129	AL117351.1	0	NA	NA	NA	NA	NA
ENSG00000264963	RN7SL440P	0	NA	NA	NA	NA	NA
ENSG00000178596	GAPDHP29	0	NA	NA	NA	NA	NA
ENSG00000232918	AC118469.1	0	NA	NA	NA	NA	NA
ENSG00000232857	KATNBL1P2	0	NA	NA	NA	NA	NA
ENSG00000263526	MIR378G	0	NA	NA	NA	NA	NA
ENSG00000228504	LINC01760	0	NA	NA	NA	NA	NA
ENSG00000233907	LINC01761	0	NA	NA	NA	NA	NA
ENSG00000200800	RNU1-130P	0	NA	NA	NA	NA	NA
ENSG00000231987	LINC01787	0	NA	NA	NA	NA	NA
ENSG00000225923	AC092393.1	0	NA	NA	NA	NA	NA
ENSG00000234422	UBE2WP1	0	NA	NA	NA	NA	NA
ENSG00000241992	RN7SL831P	0	NA	NA	NA	NA	NA
ENSG00000223229	RN7SKP270	0	NA	NA	NA	NA	NA
ENSG00000232542	DPYD-IT1	0	NA	NA	NA	NA	NA
ENSG00000226128	RPL26P9	0	NA	NA	NA	NA	NA
ENSG00000235777	DPYD-AS2	0	NA	NA	NA	NA	NA
ENSG00000284247	MIR2682	0	NA	NA	NA	NA	NA
ENSG00000284202	MIR137	0	NA	NA	NA	NA	NA
ENSG00000201491	RNU4-75P	0	NA	NA	NA	NA	NA
ENSG00000202254	Y_RNA	0	NA	NA	NA	NA	NA
ENSG00000213421	AC099670.1	0	NA	NA	NA	NA	NA
ENSG00000230402	LINC01349	0	NA	NA	NA	NA	NA
ENSG00000224685	AC099670.2	0	NA	NA	NA	NA	NA
ENSG00000252765	AC093157.3	0	NA	NA	NA	NA	NA
ENSG00000271578	AC119501.1	0	NA	NA	NA	NA	NA
ENSG00000173810	PPIAP7	0	NA	NA	NA	NA	NA
ENSG00000252530	RNU6-965P	0	NA	NA	NA	NA	NA
ENSG00000252717	RNU6-352P	0	NA	NA	NA	NA	NA
ENSG00000271277	AL356280.1	0	NA	NA	NA	NA	NA
ENSG00000233359	AC114485.1	0	NA	NA	NA	NA	NA
ENSG00000230759	AC095032.2	0	NA	NA	NA	NA	NA
ENSG00000236085	ACTG1P4	0	NA	NA	NA	NA	NA
ENSG00000243480	AMY2A	0	NA	NA	NA	NA	NA
ENSG00000237763	AMY1A	0	NA	NA	NA	NA	NA
ENSG00000234441	AC105272.1	0	NA	NA	NA	NA	NA
ENSG00000174876	AMY1B	0	NA	NA	NA	NA	NA
ENSG00000227408	AMYP1	0	NA	NA	NA	NA	NA
ENSG00000187733	AMY1C	0	NA	NA	NA	NA	NA
ENSG00000225191	AL136455.1	0	NA	NA	NA	NA	NA
ENSG00000228347	FTLP17	0	NA	NA	NA	NA	NA
ENSG00000225036	CDK4P1	0	NA	NA	NA	NA	NA
ENSG00000233047	LINC01677	0	NA	NA	NA	NA	NA
ENSG00000230932	AL355306.1	0	NA	NA	NA	NA	NA
ENSG00000270976	AL596327.1	0	NA	NA	NA	NA	NA
ENSG00000233449	MTATP6P14	0	NA	NA	NA	NA	NA
ENSG00000232551	MTCO1P14	0	NA	NA	NA	NA	NA
ENSG00000237460	LINC01661	0	NA	NA	NA	NA	NA
ENSG00000275455	MIR7852	0	NA	NA	NA	NA	NA
ENSG00000260879	AL359258.2	0	NA	NA	NA	NA	NA
ENSG00000238122	AL359258.1	0	NA	NA	NA	NA	NA
ENSG00000224698	AL390038.1	0	NA	NA	NA	NA	NA
ENSG00000283354	AL392088.2	0	NA	NA	NA	NA	NA
ENSG00000227832	ST13P21	0	NA	NA	NA	NA	NA
ENSG00000226483	AL392088.1	0	NA	NA	NA	NA	NA
ENSG00000228054	RANP5	0	NA	NA	NA	NA	NA
ENSG00000278249	SCARNA2	0	NA	NA	NA	NA	NA
ENSG00000254942	AL355310.3	0	NA	NA	NA	NA	NA
ENSG00000225113	AL355310.1	0	NA	NA	NA	NA	NA
ENSG00000284443	MIR197	0	NA	NA	NA	NA	NA
ENSG00000228703	AL355310.2	0	NA	NA	NA	NA	NA
ENSG00000134184	GSTM1	0	NA	NA	NA	NA	NA
ENSG00000260246	AC000032.1	0	NA	NA	NA	NA	NA
ENSG00000200536	AL137790.1	0	NA	NA	NA	NA	NA
ENSG00000270380	AL358215.1	0	NA	NA	NA	NA	NA
ENSG00000282887	AL358215.2	0	NA	NA	NA	NA	NA
ENSG00000199710	AL354713.1	0	NA	NA	NA	NA	NA
ENSG00000232791	OR11I1P	0	NA	NA	NA	NA	NA
ENSG00000225672	CCNT2P1	0	NA	NA	NA	NA	NA
ENSG00000252760	RNA5SP54	0	NA	NA	NA	NA	NA
ENSG00000272982	AL355816.1	0	NA	NA	NA	NA	NA
ENSG00000273221	AL355816.2	0	NA	NA	NA	NA	NA
ENSG00000229283	AL356387.1	0	NA	NA	NA	NA	NA
ENSG00000232240	AL356387.2	0	NA	NA	NA	NA	NA
ENSG00000200360	RNU6-792P	0	NA	NA	NA	NA	NA
ENSG00000237556	KCND3-AS1	0	NA	NA	NA	NA	NA
ENSG00000234388	TXNP3	0	NA	NA	NA	NA	NA
ENSG00000238761	AL591521.1	0	NA	NA	NA	NA	NA
ENSG00000237278	RLIMP2	0	NA	NA	NA	NA	NA
ENSG00000238256	MTND5P20	0	NA	NA	NA	NA	NA
ENSG00000232895	AL121999.1	0	NA	NA	NA	NA	NA
ENSG00000273698	MRPL57P1	0	NA	NA	NA	NA	NA
ENSG00000271419	AL035410.2	0	NA	NA	NA	NA	NA
ENSG00000201114	Y_RNA	0	NA	NA	NA	NA	NA
ENSG00000242769	RN7SL432P	0	NA	NA	NA	NA	NA
ENSG00000227970	NR1H5P	0	NA	NA	NA	NA	NA
ENSG00000287103	AL512638.3	0	NA	NA	NA	NA	NA
ENSG00000232185	CNOT7P2	0	NA	NA	NA	NA	NA
ENSG00000239984	RN7SL420P	0	NA	NA	NA	NA	NA
ENSG00000207502	AL592436.1	0	NA	NA	NA	NA	NA
ENSG00000212385	RNU6-817P	0	NA	NA	NA	NA	NA
ENSG00000200547	AL390066.1	0	NA	NA	NA	NA	NA
ENSG00000211543	MIR320B1	0	NA	NA	NA	NA	NA
ENSG00000203864	LINC02868	0	NA	NA	NA	NA	NA
ENSG00000225079	FTH1P22	0	NA	NA	NA	NA	NA
ENSG00000212266	AL390877.1	0	NA	NA	NA	NA	NA
ENSG00000270719	AL390877.2	0	NA	NA	NA	NA	NA
ENSG00000222209	RNA5SP56	0	NA	NA	NA	NA	NA
ENSG00000229911	AL139148.1	0	NA	NA	NA	NA	NA
ENSG00000239216	AL139420.2	0	NA	NA	NA	NA	NA
ENSG00000230921	HAO2-IT1	0	NA	NA	NA	NA	NA
ENSG00000229570	GAPDHP58	0	NA	NA	NA	NA	NA
ENSG00000227205	PFN1P9	0	NA	NA	NA	NA	NA
ENSG00000226446	NOTCH2P1	0	NA	NA	NA	NA	NA
ENSG00000134249	ADAM30	0	NA	NA	NA	NA	NA
ENSG00000273406	AC245008.1	0	NA	NA	NA	NA	NA
ENSG00000207149	RNU6-465P	0	NA	NA	NA	NA	NA
ENSG00000277313	7SK	0	NA	NA	NA	NA	NA
ENSG00000273694	U2	0	NA	NA	NA	NA	NA
ENSG00000275933	7SK	0	NA	NA	NA	NA	NA
ENSG00000275538	RNVU1-19	0	NA	NA	NA	NA	NA
ENSG00000273516	U1	0	NA	NA	NA	NA	NA
ENSG00000275296	AC241377.1	0	NA	NA	NA	NA	NA
ENSG00000233432	MTIF2P1	0	NA	NA	NA	NA	NA
ENSG00000252830	RNA5SP533	0	NA	NA	NA	NA	NA
ENSG00000242943	NKAIN1P1	0	NA	NA	NA	NA	NA
ENSG00000226028	PFN1P12	0	NA	NA	NA	NA	NA
ENSG00000202167	RNU1-114P	0	NA	NA	NA	NA	NA
ENSG00000252826	RNVU1-23	0	NA	NA	NA	NA	NA
ENSG00000270962	AC239800.3	0	NA	NA	NA	NA	NA
ENSG00000252105	RNU1-143P	0	NA	NA	NA	NA	NA
ENSG00000237503	AC239798.2	0	NA	NA	NA	NA	NA
ENSG00000268074	RPL22P5	0	NA	NA	NA	NA	NA
ENSG00000276674	IGKV1OR1-1	0	NA	NA	NA	NA	NA
ENSG00000275767	AC244015.2	0	NA	NA	NA	NA	NA
ENSG00000276442	RNA5SP529	0	NA	NA	NA	NA	NA
ENSG00000175658	DRD5P2	0	NA	NA	NA	NA	NA
ENSG00000271567	PPIAL4E	0	NA	NA	NA	NA	NA
ENSG00000271439	AC246785.4	0	NA	NA	NA	NA	NA
ENSG00000279782	PPIAL4F	0	NA	NA	NA	NA	NA
ENSG00000278273	FP700107.1	0	NA	NA	NA	NA	NA
ENSG00000222854	RNA5SP59	0	NA	NA	NA	NA	NA
ENSG00000273825	FP700111.2	0	NA	NA	NA	NA	NA
ENSG00000287607	FP700111.3	0	NA	NA	NA	NA	NA
ENSG00000256374	PPIAL4D	0	NA	NA	NA	NA	NA
ENSG00000271291	AC245014.2	0	NA	NA	NA	NA	NA
ENSG00000207501	RNVU1-14	0	NA	NA	NA	NA	NA
ENSG00000270384	RNU1-154P	0	NA	NA	NA	NA	NA
ENSG00000278182	AC239860.2	0	NA	NA	NA	NA	NA
ENSG00000278549	MIR6736	0	NA	NA	NA	NA	NA
ENSG00000280778	AC243547.3	0	NA	NA	NA	NA	NA
ENSG00000278431	AC243547.2	0	NA	NA	NA	NA	NA
ENSG00000201558	RNVU1-6	0	NA	NA	NA	NA	NA
ENSG00000201789	RNU6-1071P	0	NA	NA	NA	NA	NA
ENSG00000271121	NUDT4P2	0	NA	NA	NA	NA	NA
ENSG00000270339	PPIAL4H	0	NA	NA	NA	NA	NA
ENSG00000274450	AC241929.1	0	NA	NA	NA	NA	NA
ENSG00000201142	RNU1-151P	0	NA	NA	NA	NA	NA
ENSG00000226653	OR13Z1P	0	NA	NA	NA	NA	NA
ENSG00000207209	AC242425.1	0	NA	NA	NA	NA	NA
ENSG00000272480	OR13Z3P	0	NA	NA	NA	NA	NA
ENSG00000288626	AC242628.1	0	NA	NA	NA	NA	NA
ENSG00000277762	RN7SL261P	0	NA	NA	NA	NA	NA
ENSG00000227139	AC241644.1	0	NA	NA	NA	NA	NA
ENSG00000274415	AC241644.3	0	NA	NA	NA	NA	NA
ENSG00000234190	AC241644.2	0	NA	NA	NA	NA	NA
ENSG00000273059	AC239803.1	0	NA	NA	NA	NA	NA
ENSG00000252744	Y_RNA	0	NA	NA	NA	NA	NA
ENSG00000202408	RNVU1-21	0	NA	NA	NA	NA	NA
ENSG00000285062	AC245100.8	0	NA	NA	NA	NA	NA
ENSG00000286019	NOTCH2NLB	0	NA	NA	NA	NA	NA
ENSG00000252515	RNU6-1171P	0	NA	NA	NA	NA	NA
ENSG00000177144	NUDT4B	0	NA	NA	NA	NA	NA
ENSG00000271546	AC245389.1	0	NA	NA	NA	NA	NA
ENSG00000252656	RN7SKP88	0	NA	NA	NA	NA	NA
ENSG00000254913	AC239802.1	0	NA	NA	NA	NA	NA
ENSG00000255148	AC239802.2	0	NA	NA	NA	NA	NA
ENSG00000273591	7SK	0	NA	NA	NA	NA	NA
ENSG00000286185	AC242842.3	0	NA	NA	NA	NA	NA
ENSG00000284964	AC242842.2	0	NA	NA	NA	NA	NA
ENSG00000275229	RNU1-68P	0	NA	NA	NA	NA	NA
ENSG00000226500	AC243772.1	0	NA	NA	NA	NA	NA
ENSG00000266187	RN7SL480P	0	NA	NA	NA	NA	NA
ENSG00000283933	MIR6878	0	NA	NA	NA	NA	NA
ENSG00000206931	RNU6-1042P	0	NA	NA	NA	NA	NA
ENSG00000229357	CYCSP51	0	NA	NA	NA	NA	NA
ENSG00000259357	AL590133.2	0	NA	NA	NA	NA	NA
ENSG00000224645	AL391069.1	0	NA	NA	NA	NA	NA
ENSG00000206635	RNU6-1062P	0	NA	NA	NA	NA	NA
ENSG00000232937	AL589765.2	0	NA	NA	NA	NA	NA
ENSG00000240667	NBPF18P	0	NA	NA	NA	NA	NA
ENSG00000233792	PUDPP2	0	NA	NA	NA	NA	NA
ENSG00000143536	CRNN	0	NA	NA	NA	NA	NA
ENSG00000186207	LCE5A	0	NA	NA	NA	NA	NA
ENSG00000163202	LCE3D	0	NA	NA	NA	NA	NA
ENSG00000244057	LCE3C	0	NA	NA	NA	NA	NA
ENSG00000187238	LCE3B	0	NA	NA	NA	NA	NA
ENSG00000226947	LCEP4	0	NA	NA	NA	NA	NA
ENSG00000285753	LCEP3	0	NA	NA	NA	NA	NA
ENSG00000187223	LCE2D	0	NA	NA	NA	NA	NA
ENSG00000187180	LCE2C	0	NA	NA	NA	NA	NA
ENSG00000159455	LCE2B	0	NA	NA	NA	NA	NA
ENSG00000187173	LCE2A	0	NA	NA	NA	NA	NA
ENSG00000187170	LCE4A	0	NA	NA	NA	NA	NA
ENSG00000198854	C1orf68	0	NA	NA	NA	NA	NA
ENSG00000229713	LCEP2	0	NA	NA	NA	NA	NA
ENSG00000233819	LCEP1	0	NA	NA	NA	NA	NA
ENSG00000186844	LCE1A	0	NA	NA	NA	NA	NA
ENSG00000235942	LCE6A	0	NA	NA	NA	NA	NA
ENSG00000285946	AL162596.1	0	NA	NA	NA	NA	NA
ENSG00000224308	LINC01527	0	NA	NA	NA	NA	NA
ENSG00000252920	AL356867.2	0	NA	NA	NA	NA	NA
ENSG00000203784	LELP1	0	NA	NA	NA	NA	NA
ENSG00000230779	AL161636.2	0	NA	NA	NA	NA	NA
ENSG00000207321	RNU6-160P	0	NA	NA	NA	NA	NA
ENSG00000237008	LAPTM4BP1	0	NA	NA	NA	NA	NA
ENSG00000203781	S100A7P1	0	NA	NA	NA	NA	NA
ENSG00000197364	S100A7L2	0	NA	NA	NA	NA	NA
ENSG00000263841	RN7SL44P	0	NA	NA	NA	NA	NA
ENSG00000242565	RN7SL372P	0	NA	NA	NA	NA	NA
ENSG00000235015	GEMIN2P1	0	NA	NA	NA	NA	NA
ENSG00000199565	Y_RNA	0	NA	NA	NA	NA	NA
ENSG00000233222	AL513523.3	0	NA	NA	NA	NA	NA
ENSG00000207039	Y_RNA	0	NA	NA	NA	NA	NA
ENSG00000200220	RNU6-179P	0	NA	NA	NA	NA	NA
ENSG00000231837	RPS7P2	0	NA	NA	NA	NA	NA
ENSG00000263987	MIR5698	0	NA	NA	NA	NA	NA
ENSG00000264384	RN7SL431P	0	NA	NA	NA	NA	NA
ENSG00000215938	MIR190B	0	NA	NA	NA	NA	NA
ENSG00000252682	AL354980.1	0	NA	NA	NA	NA	NA
ENSG00000212292	RNU6-239P	0	NA	NA	NA	NA	NA
ENSG00000222457	RNU6-121P	0	NA	NA	NA	NA	NA
ENSG00000278694	AL354980.2	0	NA	NA	NA	NA	NA
ENSG00000273110	AL162591.2	0	NA	NA	NA	NA	NA
ENSG00000233875	AL592078.1	0	NA	NA	NA	NA	NA
ENSG00000251246	AL691442.2	0	NA	NA	NA	NA	NA
ENSG00000202027	AL691442.1	0	NA	NA	NA	NA	NA
ENSG00000273088	AL713999.1	0	NA	NA	NA	NA	NA
ENSG00000284586	MIR92B	0	NA	NA	NA	NA	NA
ENSG00000236263	AC234582.2	0	NA	NA	NA	NA	NA
ENSG00000283701	MIR555	0	NA	NA	NA	NA	NA
ENSG00000207134	RNU6-106P	0	NA	NA	NA	NA	NA
ENSG00000280466	SCARNA4	0	NA	NA	NA	NA	NA
ENSG00000281394	SCARNA4	0	NA	NA	NA	NA	NA
ENSG00000260460	AL365181.1	0	NA	NA	NA	NA	NA
ENSG00000284592	AL357143.2	0	NA	NA	NA	NA	NA
ENSG00000286005	AL353899.1	0	NA	NA	NA	NA	NA
ENSG00000227217	AL356276.1	0	NA	NA	NA	NA	NA
ENSG00000231700	AL356276.2	0	NA	NA	NA	NA	NA
ENSG00000232366	VDAC1P9	0	NA	NA	NA	NA	NA
ENSG00000227425	MRPS21P2	0	NA	NA	NA	NA	NA
ENSG00000158477	CD1A	0	NA	NA	NA	NA	NA
ENSG00000230942	HMGN1P5	0	NA	NA	NA	NA	NA
ENSG00000186306	OR10T2	0	NA	NA	NA	NA	NA
ENSG00000180708	OR10K2	0	NA	NA	NA	NA	NA
ENSG00000173285	OR10K1	0	NA	NA	NA	NA	NA
ENSG00000198965	OR10R2	0	NA	NA	NA	NA	NA
ENSG00000236656	AL365440.2	0	NA	NA	NA	NA	NA
ENSG00000198703	OR10R3P	0	NA	NA	NA	NA	NA
ENSG00000227445	OR10R1P	0	NA	NA	NA	NA	NA
ENSG00000197532	OR6Y1	0	NA	NA	NA	NA	NA
ENSG00000186440	OR6P1	0	NA	NA	NA	NA	NA
ENSG00000279111	OR10X1	0	NA	NA	NA	NA	NA
ENSG00000198967	OR10Z1	0	NA	NA	NA	NA	NA
ENSG00000231237	OR6K1P	0	NA	NA	NA	NA	NA
ENSG00000196171	OR6K2	0	NA	NA	NA	NA	NA
ENSG00000180437	OR6K4P	0	NA	NA	NA	NA	NA
ENSG00000226949	OR6K5P	0	NA	NA	NA	NA	NA
ENSG00000197403	OR6N1	0	NA	NA	NA	NA	NA
ENSG00000188340	OR6N2	0	NA	NA	NA	NA	NA
ENSG00000229724	OR2AQ1P	0	NA	NA	NA	NA	NA
ENSG00000180409	OR10AA1P	0	NA	NA	NA	NA	NA
ENSG00000229849	PYHIN5P	0	NA	NA	NA	NA	NA
ENSG00000248642	OR10J2P	0	NA	NA	NA	NA	NA
ENSG00000196266	OR10J3	0	NA	NA	NA	NA	NA
ENSG00000248442	OR10J7P	0	NA	NA	NA	NA	NA
ENSG00000251686	OR10J8P	0	NA	NA	NA	NA	NA
ENSG00000249197	OR10J9P	0	NA	NA	NA	NA	NA
ENSG00000249730	OR10J4	0	NA	NA	NA	NA	NA
ENSG00000196184	OR10J1	0	NA	NA	NA	NA	NA
ENSG00000224943	LINC02819	0	NA	NA	NA	NA	NA
ENSG00000184155	OR10J5	0	NA	NA	NA	NA	NA
ENSG00000271890	OR10AE1P	0	NA	NA	NA	NA	NA
ENSG00000158731	OR10J6P	0	NA	NA	NA	NA	NA
ENSG00000276632	AL445528.2	0	NA	NA	NA	NA	NA
ENSG00000223603	CRPP1	0	NA	NA	NA	NA	NA
ENSG00000235226	AL445528.1	0	NA	NA	NA	NA	NA
ENSG00000158714	SLAMF8	0	NA	NA	NA	NA	NA
ENSG00000266458	MIR4259	0	NA	NA	NA	NA	NA
ENSG00000287040	AL590560.5	0	NA	NA	NA	NA	NA
ENSG00000273933	AL513485.1	0	NA	NA	NA	NA	NA
ENSG00000201608	RNU4-42P	0	NA	NA	NA	NA	NA
ENSG00000235101	SETP9	0	NA	NA	NA	NA	NA
ENSG00000226003	PPIAP37	0	NA	NA	NA	NA	NA
ENSG00000206921	RNU6-481P	0	NA	NA	NA	NA	NA
ENSG00000273112	AL590385.2	0	NA	NA	NA	NA	NA
ENSG00000224203	RPS23P10	0	NA	NA	NA	NA	NA
ENSG00000224515	AL590385.1	0	NA	NA	NA	NA	NA
ENSG00000231586	RPS23P9	0	NA	NA	NA	NA	NA
ENSG00000234211	AL451067.1	0	NA	NA	NA	NA	NA
ENSG00000199595	Y_RNA	0	NA	NA	NA	NA	NA
ENSG00000241347	RN7SL466P	0	NA	NA	NA	NA	NA
ENSG00000266144	MIR4654	0	NA	NA	NA	NA	NA
ENSG00000227667	AL392003.1	0	NA	NA	NA	NA	NA
ENSG00000225122	AL603841.1	0	NA	NA	NA	NA	NA
ENSG00000200327	RNA5SP62	0	NA	NA	NA	NA	NA
ENSG00000212538	U3	0	NA	NA	NA	NA	NA
ENSG00000225719	NMNAT1P2	0	NA	NA	NA	NA	NA
ENSG00000199849	RNU5F-6P	0	NA	NA	NA	NA	NA
ENSG00000201987	Y_RNA	0	NA	NA	NA	NA	NA
ENSG00000201270	RNU6-755P	0	NA	NA	NA	NA	NA
ENSG00000230748	PRELID1P7	0	NA	NA	NA	NA	NA
ENSG00000237783	AL356441.2	0	NA	NA	NA	NA	NA
ENSG00000206990	AL451074.1	0	NA	NA	NA	NA	NA
ENSG00000230175	AL451074.4	0	NA	NA	NA	NA	NA
ENSG00000283936	MIR3658	0	NA	NA	NA	NA	NA
ENSG00000225325	AL583804.1	0	NA	NA	NA	NA	NA
ENSG00000234142	LINC01675	0	NA	NA	NA	NA	NA
ENSG00000232148	FMO11P	0	NA	NA	NA	NA	NA
ENSG00000232223	CNN2P10	0	NA	NA	NA	NA	NA
ENSG00000200036	RNA5SP65	0	NA	NA	NA	NA	NA
ENSG00000213068	AL451050.1	0	NA	NA	NA	NA	NA
ENSG00000233411	AL359962.1	0	NA	NA	NA	NA	NA
ENSG00000231029	AL031733.1	0	NA	NA	NA	NA	NA
ENSG00000221545	MIR1255B2	0	NA	NA	NA	NA	NA
ENSG00000237049	RPL34P1	0	NA	NA	NA	NA	NA
ENSG00000237131	AL021397.1	0	NA	NA	NA	NA	NA
ENSG00000214262	ANKRD36BP1	0	NA	NA	NA	NA	NA
ENSG00000207974	MIR557	0	NA	NA	NA	NA	NA
ENSG00000283255	AL022100.2	0	NA	NA	NA	NA	NA
ENSG00000229612	SUMO1P2	0	NA	NA	NA	NA	NA
ENSG00000287282	AL031726.2	0	NA	NA	NA	NA	NA
ENSG00000230704	AL021940.1	0	NA	NA	NA	NA	NA
ENSG00000283340	MIR3119-1	0	NA	NA	NA	NA	NA
ENSG00000263390	MIR3119-2	0	NA	NA	NA	NA	NA
ENSG00000238051	ISCUP1	0	NA	NA	NA	NA	NA
ENSG00000226967	HAUS4P1	0	NA	NA	NA	NA	NA
ENSG00000225545	AL162399.1	0	NA	NA	NA	NA	NA
ENSG00000283598	MIR1295B	0	NA	NA	NA	NA	NA
ENSG00000206692	Y_RNA	0	NA	NA	NA	NA	NA
ENSG00000239428	GM2AP2	0	NA	NA	NA	NA	NA
ENSG00000234333	CYCSP53	0	NA	NA	NA	NA	NA
ENSG00000232261	Z98751.1	0	NA	NA	NA	NA	NA
ENSG00000271459	Z98751.3	0	NA	NA	NA	NA	NA
ENSG00000236741	Z98751.2	0	NA	NA	NA	NA	NA
ENSG00000253060	AL135931.1	0	NA	NA	NA	NA	NA
ENSG00000283844	MIR214	0	NA	NA	NA	NA	NA
ENSG00000283152	MIR3120	0	NA	NA	NA	NA	NA
ENSG00000208024	MIR199A2	0	NA	NA	NA	NA	NA
ENSG00000206684	RNU6-157P	0	NA	NA	NA	NA	NA
ENSG00000251943	RNU6-693P	0	NA	NA	NA	NA	NA
ENSG00000279061	Z98043.1	0	NA	NA	NA	NA	NA
ENSG00000227177	AIMP1P2	0	NA	NA	NA	NA	NA
ENSG00000225713	RPL30P1	0	NA	NA	NA	NA	NA
ENSG00000237317	AL022400.1	0	NA	NA	NA	NA	NA
ENSG00000223828	BANF1P4	0	NA	NA	NA	NA	NA
ENSG00000230687	AL008626.1	0	NA	NA	NA	NA	NA
ENSG00000233946	RPS29P4	0	NA	NA	NA	NA	NA
ENSG00000235628	TNR-IT1	0	NA	NA	NA	NA	NA
ENSG00000253025	RNU2-12P	0	NA	NA	NA	NA	NA
ENSG00000231020	AL591043.1	0	NA	NA	NA	NA	NA
ENSG00000225904	MORF4L1P7	0	NA	NA	NA	NA	NA
ENSG00000286754	AL031290.1	0	NA	NA	NA	NA	NA
ENSG00000202609	MIR488	0	NA	NA	NA	NA	NA
ENSG00000264809	Metazoa_SRP	0	NA	NA	NA	NA	NA
ENSG00000285910	AL513013.1	0	NA	NA	NA	NA	NA
ENSG00000266417	MIR4424	0	NA	NA	NA	NA	NA
ENSG00000201791	SNORA63	0	NA	NA	NA	NA	NA
ENSG00000223794	COX5BP8	0	NA	NA	NA	NA	NA
ENSG00000228191	AL512326.4	0	NA	NA	NA	NA	NA
ENSG00000224620	MEF2AP1	0	NA	NA	NA	NA	NA
ENSG00000251875	RNU5F-2P	0	NA	NA	NA	NA	NA
ENSG00000261817	AL390718.1	0	NA	NA	NA	NA	NA
ENSG00000265435	MIR3121	0	NA	NA	NA	NA	NA
ENSG00000206905	Y_RNA	0	NA	NA	NA	NA	NA
ENSG00000273573	Metazoa_SRP	0	NA	NA	NA	NA	NA
ENSG00000252977	RNA5SP70	0	NA	NA	NA	NA	NA
ENSG00000272880	AL161734.1	0	NA	NA	NA	NA	NA
ENSG00000222397	RN7SKP229	0	NA	NA	NA	NA	NA
ENSG00000287452	AL391477.1	0	NA	NA	NA	NA	NA
ENSG00000232309	AL390856.1	0	NA	NA	NA	NA	NA
ENSG00000232096	YPEL5P1	0	NA	NA	NA	NA	NA
ENSG00000206764	RNU6-152P	0	NA	NA	NA	NA	NA
ENSG00000228664	AL513480.1	0	NA	NA	NA	NA	NA
ENSG00000270443	AL139344.1	0	NA	NA	NA	NA	NA
ENSG00000233537	TEDDM2P	0	NA	NA	NA	NA	NA
ENSG00000276839	Metazoa_SRP	0	NA	NA	NA	NA	NA
ENSG00000227181	LINC01688	0	NA	NA	NA	NA	NA
ENSG00000271269	AL353778.1	0	NA	NA	NA	NA	NA
ENSG00000157060	SHCBP1L	0	NA	NA	NA	NA	NA
ENSG00000285609	5S_rRNA	0	NA	NA	NA	NA	NA
ENSG00000226570	AL450304.1	0	NA	NA	NA	NA	NA
ENSG00000207472	RNU6-41P	0	NA	NA	NA	NA	NA
ENSG00000199840	Y_RNA	0	NA	NA	NA	NA	NA
ENSG00000207080	AL445228.1	0	NA	NA	NA	NA	NA
ENSG00000231791	AL445228.2	0	NA	NA	NA	NA	NA
ENSG00000244568	RN7SL654P	0	NA	NA	NA	NA	NA
ENSG00000201312	RNA5SP72	0	NA	NA	NA	NA	NA
ENSG00000252612	Y_RNA	0	NA	NA	NA	NA	NA
ENSG00000252407	RNU7-183P	0	NA	NA	NA	NA	NA
ENSG00000270920	MCRIP2P2	0	NA	NA	NA	NA	NA
ENSG00000207108	Y_RNA	0	NA	NA	NA	NA	NA
ENSG00000201596	Y_RNA	0	NA	NA	NA	NA	NA
ENSG00000288078	AL133553.2	0	NA	NA	NA	NA	NA
ENSG00000202025	RNU6-1240P	0	NA	NA	NA	NA	NA
ENSG00000288562	AL049198.1	0	NA	NA	NA	NA	NA
ENSG00000271558	AL391813.1	0	NA	NA	NA	NA	NA
ENSG00000236401	SLC4A1APP2	0	NA	NA	NA	NA	NA
ENSG00000223847	AL645474.1	0	NA	NA	NA	NA	NA
ENSG00000150732	AL136372.1	0	NA	NA	NA	NA	NA
ENSG00000222240	RN7SKP156	0	NA	NA	NA	NA	NA
ENSG00000261182	AL596211.1	0	NA	NA	NA	NA	NA
ENSG00000224278	AL592447.1	0	NA	NA	NA	NA	NA
ENSG00000225006	AL929288.1	0	NA	NA	NA	NA	NA
ENSG00000235083	AL929288.2	0	NA	NA	NA	NA	NA
ENSG00000231022	RPS3AP9	0	NA	NA	NA	NA	NA
ENSG00000238054	AL691515.2	0	NA	NA	NA	NA	NA
ENSG00000271036	CLPTM1LP1	0	NA	NA	NA	NA	NA
ENSG00000226196	GAPDHP75	0	NA	NA	NA	NA	NA
ENSG00000252553	RNA5SP73	0	NA	NA	NA	NA	NA
ENSG00000232212	LINC01701	0	NA	NA	NA	NA	NA
ENSG00000238270	AL591504.1	0	NA	NA	NA	NA	NA
ENSG00000287472	AL591504.2	0	NA	NA	NA	NA	NA
ENSG00000225811	AL354771.1	0	NA	NA	NA	NA	NA
ENSG00000241505	AL391645.1	0	NA	NA	NA	NA	NA
ENSG00000231175	LINC01720	0	NA	NA	NA	NA	NA
ENSG00000236025	AL139135.1	0	NA	NA	NA	NA	NA
ENSG00000238108	AL139135.2	0	NA	NA	NA	NA	NA
ENSG00000228020	HNRNPA1P46	0	NA	NA	NA	NA	NA
ENSG00000271187	AL713866.2	0	NA	NA	NA	NA	NA
ENSG00000233882	LINC01680	0	NA	NA	NA	NA	NA
ENSG00000223344	AL359081.1	0	NA	NA	NA	NA	NA
ENSG00000253148	RGS21	0	NA	NA	NA	NA	NA
ENSG00000283795	MIR4426	0	NA	NA	NA	NA	NA
ENSG00000228687	AL035407.2	0	NA	NA	NA	NA	NA
ENSG00000226814	AL035407.1	0	NA	NA	NA	NA	NA
ENSG00000223075	RN7SKP126	0	NA	NA	NA	NA	NA
ENSG00000221680	MIR1278	0	NA	NA	NA	NA	NA
ENSG00000226640	AL357793.1	0	NA	NA	NA	NA	NA
ENSG00000237011	AL357793.2	0	NA	NA	NA	NA	NA
ENSG00000237213	RPL23AP22	0	NA	NA	NA	NA	NA
ENSG00000231714	AL513348.1	0	NA	NA	NA	NA	NA
ENSG00000251813	RNU6-983P	0	NA	NA	NA	NA	NA
ENSG00000228167	AL353072.1	0	NA	NA	NA	NA	NA
ENSG00000227421	LINC01724	0	NA	NA	NA	NA	NA
ENSG00000285986	BX248415.1	0	NA	NA	NA	NA	NA
ENSG00000273844	AL139418.1	0	NA	NA	NA	NA	NA
ENSG00000207139	Y_RNA	0	NA	NA	NA	NA	NA
ENSG00000224901	AL365258.1	0	NA	NA	NA	NA	NA
ENSG00000223881	AL157402.1	0	NA	NA	NA	NA	NA
ENSG00000236278	PEBP1P3	0	NA	NA	NA	NA	NA
ENSG00000207975	MIR181B1	0	NA	NA	NA	NA	NA
ENSG00000207759	MIR181A1	0	NA	NA	NA	NA	NA
ENSG00000225172	AC096631.1	0	NA	NA	NA	NA	NA
ENSG00000233410	LINC01222	0	NA	NA	NA	NA	NA
ENSG00000235492	LINC01221	0	NA	NA	NA	NA	NA
ENSG00000231718	LINC02789	0	NA	NA	NA	NA	NA
ENSG00000228190	RPL23AP16	0	NA	NA	NA	NA	NA
ENSG00000236468	AC099335.1	0	NA	NA	NA	NA	NA
ENSG00000231984	AL596266.1	0	NA	NA	NA	NA	NA
ENSG00000228530	AL445687.1	0	NA	NA	NA	NA	NA
ENSG00000200139	RNU6-778P	0	NA	NA	NA	NA	NA
ENSG00000229747	AL445687.2	0	NA	NA	NA	NA	NA
ENSG00000202491	RNU6-716P	0	NA	NA	NA	NA	NA
ENSG00000202329	RNU6-609P	0	NA	NA	NA	NA	NA
ENSG00000201032	RNU6-704P	0	NA	NA	NA	NA	NA
ENSG00000224818	AC096677.2	0	NA	NA	NA	NA	NA
ENSG00000221028	MIR1231	0	NA	NA	NA	NA	NA
ENSG00000227109	CRIP1P3	0	NA	NA	NA	NA	NA
ENSG00000272262	RNU6-89P	0	NA	NA	NA	NA	NA
ENSG00000231547	AC096632.1	0	NA	NA	NA	NA	NA
ENSG00000236523	NPM1P40	0	NA	NA	NA	NA	NA
ENSG00000229652	AL359837.1	0	NA	NA	NA	NA	NA
ENSG00000271588	LARP7P1	0	NA	NA	NA	NA	NA
ENSG00000288644	AC114402.3	0	NA	NA	NA	NA	NA
ENSG00000261065	AL592146.1	0	NA	NA	NA	NA	NA
ENSG00000225522	AL592114.2	0	NA	NA	NA	NA	NA
ENSG00000200408	RNA5SP74	0	NA	NA	NA	NA	NA
ENSG00000251861	AL161793.2	0	NA	NA	NA	NA	NA
ENSG00000252692	AC244035.3	0	NA	NA	NA	NA	NA
ENSG00000287432	AC244035.4	0	NA	NA	NA	NA	NA
ENSG00000278465	MIR6769B	0	NA	NA	NA	NA	NA
ENSG00000271680	AC098935.2	0	NA	NA	NA	NA	NA
ENSG00000226565	AL445493.1	0	NA	NA	NA	NA	NA
ENSG00000224462	C4BPAP1	0	NA	NA	NA	NA	NA
ENSG00000243636	AL445493.2	0	NA	NA	NA	NA	NA
ENSG00000237074	AL596218.1	0	NA	NA	NA	NA	NA
ENSG00000283044	AL391597.1	0	NA	NA	NA	NA	NA
ENSG00000236911	AL137789.1	0	NA	NA	NA	NA	NA
ENSG00000274059	RNA5SP534	0	NA	NA	NA	NA	NA
ENSG00000284214	MIR29C	0	NA	NA	NA	NA	NA
ENSG00000284203	MIR29B2	0	NA	NA	NA	NA	NA
ENSG00000226843	AL606753.1	0	NA	NA	NA	NA	NA
ENSG00000236950	LINC01774	0	NA	NA	NA	NA	NA
ENSG00000278684	AC104465.1	0	NA	NA	NA	NA	NA
ENSG00000228081	AC092810.2	0	NA	NA	NA	NA	NA
ENSG00000225712	ATP5MC2P1	0	NA	NA	NA	NA	NA
ENSG00000227940	LINC01696	0	NA	NA	NA	NA	NA
ENSG00000236136	ADORA2BP1	0	NA	NA	NA	NA	NA
ENSG00000287157	AL034351.1	0	NA	NA	NA	NA	NA
ENSG00000279333	AC096636.1	0	NA	NA	NA	NA	NA
ENSG00000283952	AC092017.2	0	NA	NA	NA	NA	NA
ENSG00000223649	AC105275.1	0	NA	NA	NA	NA	NA
ENSG00000286213	AC092803.2	0	NA	NA	NA	NA	NA
ENSG00000235182	AC104333.1	0	NA	NA	NA	NA	NA
ENSG00000228646	RPL31P13	0	NA	NA	NA	NA	NA
ENSG00000215819	KRT18P12	0	NA	NA	NA	NA	NA
ENSG00000185221	GAPDHP24	0	NA	NA	NA	NA	NA
ENSG00000223869	AC099563.1	0	NA	NA	NA	NA	NA
ENSG00000232809	VDAC1P10	0	NA	NA	NA	NA	NA
ENSG00000202498	SNORD116	0	NA	NA	NA	NA	NA
ENSG00000229242	AL358452.1	0	NA	NA	NA	NA	NA
ENSG00000233620	AC093581.1	0	NA	NA	NA	NA	NA
ENSG00000226013	MRPS18BP1	0	NA	NA	NA	NA	NA
ENSG00000201493	RNU1-141P	0	NA	NA	NA	NA	NA
ENSG00000281453	TGFB2-OT1	0	NA	NA	NA	NA	NA
ENSG00000212610	U3	0	NA	NA	NA	NA	NA
ENSG00000225561	LINC01710	0	NA	NA	NA	NA	NA
ENSG00000252086	RNA5SP76	0	NA	NA	NA	NA	NA
ENSG00000281696	MIR664A	0	NA	NA	NA	NA	NA
ENSG00000222370	SNORA36B	0	NA	NA	NA	NA	NA
ENSG00000230318	XRCC6P3	0	NA	NA	NA	NA	NA
ENSG00000226927	AL451081.1	0	NA	NA	NA	NA	NA
ENSG00000260505	AC096644.3	0	NA	NA	NA	NA	NA
ENSG00000235163	AC096644.2	0	NA	NA	NA	NA	NA
ENSG00000234863	AC096644.1	0	NA	NA	NA	NA	NA
ENSG00000226226	PRELID3BP1	0	NA	NA	NA	NA	NA
ENSG00000276642	AL445423.2	0	NA	NA	NA	NA	NA
ENSG00000226211	AL445466.1	0	NA	NA	NA	NA	NA
ENSG00000227585	AL360013.1	0	NA	NA	NA	NA	NA
ENSG00000222399	RNU6-791P	0	NA	NA	NA	NA	NA
ENSG00000251789	RNU4-57P	0	NA	NA	NA	NA	NA
ENSG00000227002	SNRPEP10	0	NA	NA	NA	NA	NA
ENSG00000212157	RNU6-1319P	0	NA	NA	NA	NA	NA
ENSG00000252484	RN7SKP49	0	NA	NA	NA	NA	NA
ENSG00000206887	RNU6-1008P	0	NA	NA	NA	NA	NA
ENSG00000223306	RNU6-1304P	0	NA	NA	NA	NA	NA
ENSG00000284519	MIR6741	0	NA	NA	NA	NA	NA
ENSG00000213032	NDUFA3P3	0	NA	NA	NA	NA	NA
ENSG00000236994	YBX1P9	0	NA	NA	NA	NA	NA
ENSG00000270287	AL359704.1	0	NA	NA	NA	NA	NA
ENSG00000223282	RN7SKP165	0	NA	NA	NA	NA	NA
ENSG00000228548	ITPKB-AS1	0	NA	NA	NA	NA	NA
ENSG00000238183	RPS27P5	0	NA	NA	NA	NA	NA
ENSG00000287259	AL359732.1	0	NA	NA	NA	NA	NA
ENSG00000233706	AL353689.2	0	NA	NA	NA	NA	NA
ENSG00000242757	AL606462.1	0	NA	NA	NA	NA	NA
ENSG00000237193	AL451054.2	0	NA	NA	NA	NA	NA
ENSG00000202264	RNA5SP77	0	NA	NA	NA	NA	NA
ENSG00000284163	MIR3620	0	NA	NA	NA	NA	NA
ENSG00000270094	AL670729.1	0	NA	NA	NA	NA	NA
ENSG00000284311	MIR6742	0	NA	NA	NA	NA	NA
ENSG00000202056	RNA5SP19	0	NA	NA	NA	NA	NA
ENSG00000251823	RNA5SP162	0	NA	NA	NA	NA	NA
ENSG00000199352	RNA5S1	0	NA	NA	NA	NA	NA
ENSG00000201588	RNA5S2	0	NA	NA	NA	NA	NA
ENSG00000199337	RNA5S3	0	NA	NA	NA	NA	NA
ENSG00000200381	RNA5S4	0	NA	NA	NA	NA	NA
ENSG00000199396	RNA5S5	0	NA	NA	NA	NA	NA
ENSG00000200624	RNA5S6	0	NA	NA	NA	NA	NA
ENSG00000202521	RNA5S7	0	NA	NA	NA	NA	NA
ENSG00000200343	RNA5S8	0	NA	NA	NA	NA	NA
ENSG00000201321	RNA5S9	0	NA	NA	NA	NA	NA
ENSG00000199910	RNA5S10	0	NA	NA	NA	NA	NA
ENSG00000199334	RNA5S11	0	NA	NA	NA	NA	NA
ENSG00000199270	RNA5S12	0	NA	NA	NA	NA	NA
ENSG00000202526	RNA5S13	0	NA	NA	NA	NA	NA
ENSG00000201355	RNA5S14	0	NA	NA	NA	NA	NA
ENSG00000201925	RNA5S15	0	NA	NA	NA	NA	NA
ENSG00000202257	RNA5S16	0	NA	NA	NA	NA	NA
ENSG00000200370	RNA5S17	0	NA	NA	NA	NA	NA
ENSG00000229840	ISCA1P2	0	NA	NA	NA	NA	NA
ENSG00000252506	RNU6-180P	0	NA	NA	NA	NA	NA
ENSG00000230331	AL160004.2	0	NA	NA	NA	NA	NA
ENSG00000226920	AL160004.1	0	NA	NA	NA	NA	NA
ENSG00000227043	LINC01682	0	NA	NA	NA	NA	NA
ENSG00000228058	LINC01736	0	NA	NA	NA	NA	NA
ENSG00000224407	AL136988.1	0	NA	NA	NA	NA	NA
ENSG00000232964	LINC01737	0	NA	NA	NA	NA	NA
ENSG00000235817	AL158214.1	0	NA	NA	NA	NA	NA
ENSG00000283799	MIR1182	0	NA	NA	NA	NA	NA
ENSG00000229595	AL109810.1	0	NA	NA	NA	NA	NA
ENSG00000222407	RNA5SP80	0	NA	NA	NA	NA	NA
ENSG00000287450	AL117352.1	0	NA	NA	NA	NA	NA
ENSG00000223982	SNRPD2P2	0	NA	NA	NA	NA	NA
ENSG00000270106	TSNAX-DISC1	0	NA	NA	NA	NA	NA
ENSG00000274121	AL136171.1	0	NA	NA	NA	NA	NA
ENSG00000238382	RNU6-1211P	0	NA	NA	NA	NA	NA
ENSG00000225919	LINC01745	0	NA	NA	NA	NA	NA
ENSG00000236497	LINC01744	0	NA	NA	NA	NA	NA
ENSG00000251508	AL133380.1	0	NA	NA	NA	NA	NA
ENSG00000252501	RNU4-77P	0	NA	NA	NA	NA	NA
ENSG00000236101	RAC1P7	0	NA	NA	NA	NA	NA
ENSG00000231272	AL122008.1	0	NA	NA	NA	NA	NA
ENSG00000236244	AL122008.4	0	NA	NA	NA	NA	NA
ENSG00000264377	MIR4671	0	NA	NA	NA	NA	NA
ENSG00000228830	AL160408.2	0	NA	NA	NA	NA	NA
ENSG00000201638	RNY4P16	0	NA	NA	NA	NA	NA
ENSG00000258082	AL391832.3	0	NA	NA	NA	NA	NA
ENSG00000238236	MTCYBP14	0	NA	NA	NA	NA	NA
ENSG00000235638	MTND6P14	0	NA	NA	NA	NA	NA
ENSG00000231199	MTND5P19	0	NA	NA	NA	NA	NA
ENSG00000226663	MTND4P10	0	NA	NA	NA	NA	NA
ENSG00000231582	MTND4LP21	0	NA	NA	NA	NA	NA
ENSG00000206803	RNU6-968P	0	NA	NA	NA	NA	NA
ENSG00000237845	AL139161.1	0	NA	NA	NA	NA	NA
ENSG00000244457	ENO1P1	0	NA	NA	NA	NA	NA
ENSG00000288099	AL359259.1	0	NA	NA	NA	NA	NA
ENSG00000266262	MIR4428	0	NA	NA	NA	NA	NA
ENSG00000243781	AL590396.1	0	NA	NA	NA	NA	NA
ENSG00000283174	AL590396.3	0	NA	NA	NA	NA	NA
ENSG00000283166	AL590396.2	0	NA	NA	NA	NA	NA
ENSG00000283377	AL590396.4	0	NA	NA	NA	NA	NA
ENSG00000270188	MTRNR2L11	0	NA	NA	NA	NA	NA
ENSG00000232154	MTCYBP15	0	NA	NA	NA	NA	NA
ENSG00000225723	MTND6P15	0	NA	NA	NA	NA	NA
ENSG00000227860	MTND5P18	0	NA	NA	NA	NA	NA
ENSG00000230019	YWHAQP9	0	NA	NA	NA	NA	NA
ENSG00000232989	AL356010.1	0	NA	NA	NA	NA	NA
ENSG00000252371	RNU6-725P	0	NA	NA	NA	NA	NA
ENSG00000224783	MIPEPP2	0	NA	NA	NA	NA	NA
ENSG00000259776	AC093426.1	0	NA	NA	NA	NA	NA
ENSG00000215805	AL356361.1	0	NA	NA	NA	NA	NA
ENSG00000287102	AL356361.3	0	NA	NA	NA	NA	NA
ENSG00000217327	RPS7P5	0	NA	NA	NA	NA	NA
ENSG00000202041	AL359918.1	0	NA	NA	NA	NA	NA
ENSG00000252317	Y_RNA	0	NA	NA	NA	NA	NA
ENSG00000224359	AL358176.1	0	NA	NA	NA	NA	NA
ENSG00000231440	AL358176.4	0	NA	NA	NA	NA	NA
ENSG00000228844	AL358176.3	0	NA	NA	NA	NA	NA
ENSG00000251750	RNU5F-8P	0	NA	NA	NA	NA	NA
ENSG00000234872	AL358176.5	0	NA	NA	NA	NA	NA
ENSG00000199241	AL590965.1	0	NA	NA	NA	NA	NA
ENSG00000265831	MIR3123	0	NA	NA	NA	NA	NA
ENSG00000196289	BECN2	0	NA	NA	NA	NA	NA
ENSG00000277099	BX571673.1	0	NA	NA	NA	NA	NA
ENSG00000252084	RN7SKP12	0	NA	NA	NA	NA	NA
ENSG00000226750	AL360271.2	0	NA	NA	NA	NA	NA
ENSG00000270859	AC099785.1	0	NA	NA	NA	NA	NA
ENSG00000215800	RSL24D1P4	0	NA	NA	NA	NA	NA
ENSG00000270818	AL445675.1	0	NA	NA	NA	NA	NA
ENSG00000234116	AL606534.3	0	NA	NA	NA	NA	NA
ENSG00000212230	RNU6-747P	0	NA	NA	NA	NA	NA
ENSG00000279774	AL590483.3	0	NA	NA	NA	NA	NA
ENSG00000229960	AL590483.1	0	NA	NA	NA	NA	NA
ENSG00000244066	RN7SL148P	0	NA	NA	NA	NA	NA
ENSG00000287531	AL358177.1	0	NA	NA	NA	NA	NA
ENSG00000227735	CYCSP5	0	NA	NA	NA	NA	NA
ENSG00000223353	AL589763.1	0	NA	NA	NA	NA	NA
ENSG00000227728	AL356583.1	0	NA	NA	NA	NA	NA
ENSG00000230813	AL356583.3	0	NA	NA	NA	NA	NA
ENSG00000229112	AL356583.2	0	NA	NA	NA	NA	NA
ENSG00000252011	AC113174.2	0	NA	NA	NA	NA	NA
ENSG00000283881	MIR3916	0	NA	NA	NA	NA	NA
ENSG00000203664	OR2W5	0	NA	NA	NA	NA	NA
ENSG00000169224	GCSAML	0	NA	NA	NA	NA	NA
ENSG00000196242	OR2C3	0	NA	NA	NA	NA	NA
ENSG00000284824	GCSAML-AS1	0	NA	NA	NA	NA	NA
ENSG00000236817	AL606804.1	0	NA	NA	NA	NA	NA
ENSG00000177489	OR2G2	0	NA	NA	NA	NA	NA
ENSG00000177476	OR2G3	0	NA	NA	NA	NA	NA
ENSG00000283369	AL606804.2	0	NA	NA	NA	NA	NA
ENSG00000198452	OR14L1P	0	NA	NA	NA	NA	NA
ENSG00000230411	OR3D1P	0	NA	NA	NA	NA	NA
ENSG00000239395	AC118470.1	0	NA	NA	NA	NA	NA
ENSG00000241128	OR14A2	0	NA	NA	NA	NA	NA
ENSG00000153230	OR14K1	0	NA	NA	NA	NA	NA
ENSG00000228336	OR9H1P	0	NA	NA	NA	NA	NA
ENSG00000232908	HSD17B7P1	0	NA	NA	NA	NA	NA
ENSG00000230576	OR6R1P	0	NA	NA	NA	NA	NA
ENSG00000197591	OR11L1	0	NA	NA	NA	NA	NA
ENSG00000224830	OR2X1P	0	NA	NA	NA	NA	NA
ENSG00000237492	OR2L9P	0	NA	NA	NA	NA	NA
ENSG00000199442	Y_RNA	0	NA	NA	NA	NA	NA
ENSG00000197454	OR2L5	0	NA	NA	NA	NA	NA
ENSG00000200085	Y_RNA	0	NA	NA	NA	NA	NA
ENSG00000200982	Y_RNA	0	NA	NA	NA	NA	NA
ENSG00000177233	OR2M1P	0	NA	NA	NA	NA	NA
ENSG00000162727	OR2M5	0	NA	NA	NA	NA	NA
ENSG00000198601	OR2M2	0	NA	NA	NA	NA	NA
ENSG00000228198	OR2M3	0	NA	NA	NA	NA	NA
ENSG00000177201	OR2T12	0	NA	NA	NA	NA	NA
ENSG00000177186	OR2M7	0	NA	NA	NA	NA	NA
ENSG00000177174	OR14C36	0	NA	NA	NA	NA	NA
ENSG00000196944	OR2T4	0	NA	NA	NA	NA	NA
ENSG00000175143	OR2T1	0	NA	NA	NA	NA	NA
ENSG00000227152	OR2T7	0	NA	NA	NA	NA	NA
ENSG00000196240	OR2T2	0	NA	NA	NA	NA	NA
ENSG00000196539	OR2T3	0	NA	NA	NA	NA	NA
ENSG00000203661	OR2T5	0	NA	NA	NA	NA	NA
ENSG00000271934	OR2AS2P	0	NA	NA	NA	NA	NA
ENSG00000188558	OR2G6	0	NA	NA	NA	NA	NA
ENSG00000227102	OR2AS1P	0	NA	NA	NA	NA	NA
ENSG00000182783	OR2T29	0	NA	NA	NA	NA	NA
ENSG00000183310	OR2T34	0	NA	NA	NA	NA	NA
ENSG00000201602	Y_RNA	0	NA	NA	NA	NA	NA
ENSG00000271701	AC098483.2	0	NA	NA	NA	NA	NA
ENSG00000177151	OR2T35	0	NA	NA	NA	NA	NA
ENSG00000187701	OR2T27	0	NA	NA	NA	NA	NA
ENSG00000286015	CR589904.2	0	NA	NA	NA	NA	NA
ENSG00000189181	OR14I1	0	NA	NA	NA	NA	NA
ENSG00000229703	LYPD9P	0	NA	NA	NA	NA	NA
ENSG00000276520	CR589904.1	0	NA	NA	NA	NA	NA
ENSG00000242529	AHCYP8	0	NA	NA	NA	NA	NA
ENSG00000277997	AC079779.4	0	NA	NA	NA	NA	NA
ENSG00000223985	LINC01874	0	NA	NA	NA	NA	NA
ENSG00000233633	AC093326.1	0	NA	NA	NA	NA	NA
ENSG00000233970	AC092159.2	0	NA	NA	NA	NA	NA
ENSG00000227713	AC092159.1	0	NA	NA	NA	NA	NA
ENSG00000227364	AC018685.1	0	NA	NA	NA	NA	NA
ENSG00000237401	LINC01304	0	NA	NA	NA	NA	NA
ENSG00000229550	AC012445.1	0	NA	NA	NA	NA	NA
ENSG00000252238	AC092169.1	0	NA	NA	NA	NA	NA
ENSG00000207192	RNU6-649P	0	NA	NA	NA	NA	NA
ENSG00000228585	AC073143.1	0	NA	NA	NA	NA	NA
ENSG00000237266	LINC01810	0	NA	NA	NA	NA	NA
ENSG00000276733	MIR7158	0	NA	NA	NA	NA	NA
ENSG00000234275	AC017053.1	0	NA	NA	NA	NA	NA
ENSG00000227007	LINC01247	0	NA	NA	NA	NA	NA
ENSG00000231610	PIK3CDP1	0	NA	NA	NA	NA	NA
ENSG00000286851	AC097517.1	0	NA	NA	NA	NA	NA
ENSG00000283394	MIR7515	0	NA	NA	NA	NA	NA
ENSG00000221255	RNU6ATAC37P	0	NA	NA	NA	NA	NA
ENSG00000232979	AC092580.3	0	NA	NA	NA	NA	NA
ENSG00000229405	AC092580.1	0	NA	NA	NA	NA	NA
ENSG00000229740	U91324.1	0	NA	NA	NA	NA	NA
ENSG00000223640	RPL30P3	0	NA	NA	NA	NA	NA
ENSG00000240980	AC093904.1	0	NA	NA	NA	NA	NA
ENSG00000200034	RNU4-73P	0	NA	NA	NA	NA	NA
ENSG00000260476	AC104794.4	0	NA	NA	NA	NA	NA
ENSG00000212558	AC104794.1	0	NA	NA	NA	NA	NA
ENSG00000264030	RN7SL66P	0	NA	NA	NA	NA	NA
ENSG00000206898	AC007240.2	0	NA	NA	NA	NA	NA
ENSG00000277446	Metazoa_SRP	0	NA	NA	NA	NA	NA
ENSG00000238962	RNU7-176P	0	NA	NA	NA	NA	NA
ENSG00000232056	AC092687.1	0	NA	NA	NA	NA	NA
ENSG00000270488	AC079587.1	0	NA	NA	NA	NA	NA
ENSG00000226080	RPL6P4	0	NA	NA	NA	NA	NA
ENSG00000207267	RNU6-1081P	0	NA	NA	NA	NA	NA
ENSG00000226961	PPIAP60	0	NA	NA	NA	NA	NA
ENSG00000230952	AC099344.1	0	NA	NA	NA	NA	NA
ENSG00000285626	5S_rRNA	0	NA	NA	NA	NA	NA
ENSG00000276411	AC106875.2	0	NA	NA	NA	NA	NA
ENSG00000265172	MIR4262	0	NA	NA	NA	NA	NA
ENSG00000238503	SNORD18	0	NA	NA	NA	NA	NA
ENSG00000264089	MIR3681	0	NA	NA	NA	NA	NA
ENSG00000207183	RNU6-843P	0	NA	NA	NA	NA	NA
ENSG00000223360	AC096559.1	0	NA	NA	NA	NA	NA
ENSG00000251859	RNU6-1288P	0	NA	NA	NA	NA	NA
ENSG00000237261	Metazoa_SRP	0	NA	NA	NA	NA	NA
ENSG00000235127	AC068286.1	0	NA	NA	NA	NA	NA
ENSG00000202160	RNU5E-7P	0	NA	NA	NA	NA	NA
ENSG00000214657	RPLP1P5	0	NA	NA	NA	NA	NA
ENSG00000238371	AC010145.2	0	NA	NA	NA	NA	NA
ENSG00000226764	AC010145.1	0	NA	NA	NA	NA	NA
ENSG00000271315	AC174048.1	0	NA	NA	NA	NA	NA
ENSG00000231266	AC010745.3	0	NA	NA	NA	NA	NA
ENSG00000222842	RN7SKP168	0	NA	NA	NA	NA	NA
ENSG00000214843	ZFYVE9P2	0	NA	NA	NA	NA	NA
ENSG00000212455	AC079802.1	0	NA	NA	NA	NA	NA
ENSG00000287849	AC079148.2	0	NA	NA	NA	NA	NA
ENSG00000250741	NT5C1B-RDH14	0	NA	NA	NA	NA	NA
ENSG00000207170	RNU6-1215P	0	NA	NA	NA	NA	NA
ENSG00000266738	MIR4757	0	NA	NA	NA	NA	NA
ENSG00000235911	AC019055.1	0	NA	NA	NA	NA	NA
ENSG00000213403	CISD1P1	0	NA	NA	NA	NA	NA
ENSG00000200763	RNU6-961P	0	NA	NA	NA	NA	NA
ENSG00000232800	SLC7A15P	0	NA	NA	NA	NA	NA
ENSG00000212171	RNA5SP86	0	NA	NA	NA	NA	NA
ENSG00000200829	Y_RNA	0	NA	NA	NA	NA	NA
ENSG00000227047	AC012065.1	0	NA	NA	NA	NA	NA
ENSG00000270100	AC012065.3	0	NA	NA	NA	NA	NA
ENSG00000236436	LINC02850	0	NA	NA	NA	NA	NA
ENSG00000271629	AC067959.1	0	NA	NA	NA	NA	NA
ENSG00000270654	NUTF2P8	0	NA	NA	NA	NA	NA
ENSG00000228538	AC009411.1	0	NA	NA	NA	NA	NA
ENSG00000264192	RN7SL117P	0	NA	NA	NA	NA	NA
ENSG00000223691	AC068044.1	0	NA	NA	NA	NA	NA
ENSG00000234189	AC099799.1	0	NA	NA	NA	NA	NA
ENSG00000206882	RNA5SP87	0	NA	NA	NA	NA	NA
ENSG00000222616	RN7SKP27	0	NA	NA	NA	NA	NA
ENSG00000238111	RPS13P4	0	NA	NA	NA	NA	NA
ENSG00000251805	AC009228.2	0	NA	NA	NA	NA	NA
ENSG00000202430	RNA5SP88	0	NA	NA	NA	NA	NA
ENSG00000206732	RNU6-936P	0	NA	NA	NA	NA	NA
ENSG00000207069	Y_RNA	0	NA	NA	NA	NA	NA
ENSG00000201160	Y_RNA	0	NA	NA	NA	NA	NA
ENSG00000236099	AC013403.1	0	NA	NA	NA	NA	NA
ENSG00000200003	RNU6-986P	0	NA	NA	NA	NA	NA
ENSG00000277035	AC096552.1	0	NA	NA	NA	NA	NA
ENSG00000225991	RPL23AP34	0	NA	NA	NA	NA	NA
ENSG00000242915	SNRPGP7	0	NA	NA	NA	NA	NA
ENSG00000222232	RNA5SP89	0	NA	NA	NA	NA	NA
ENSG00000200283	Y_RNA	0	NA	NA	NA	NA	NA
ENSG00000242699	RN7SL516P	0	NA	NA	NA	NA	NA
ENSG00000225943	AC016907.1	0	NA	NA	NA	NA	NA
ENSG00000231712	H3P5	0	NA	NA	NA	NA	NA
ENSG00000280154	AC073255.1	0	NA	NA	NA	NA	NA
ENSG00000234579	AC009305.1	0	NA	NA	NA	NA	NA
ENSG00000201671	RNA5SP90	0	NA	NA	NA	NA	NA
ENSG00000228563	AL133247.1	0	NA	NA	NA	NA	NA
ENSG00000270422	AL133247.2	0	NA	NA	NA	NA	NA
ENSG00000223647	LINC01946	0	NA	NA	NA	NA	NA
ENSG00000265057	MIR4765	0	NA	NA	NA	NA	NA
ENSG00000206951	Y_RNA	0	NA	NA	NA	NA	NA
ENSG00000212204	RNA5SP91	0	NA	NA	NA	NA	NA
ENSG00000283591	MIR4430	0	NA	NA	NA	NA	NA
ENSG00000239649	MYADML	0	NA	NA	NA	NA	NA
ENSG00000264352	RN7SL602P	0	NA	NA	NA	NA	NA
ENSG00000237320	AC019064.1	0	NA	NA	NA	NA	NA
ENSG00000196085	SMIM7P1	0	NA	NA	NA	NA	NA
ENSG00000288535	AC013442.1	0	NA	NA	NA	NA	NA
ENSG00000265301	MIR548AD	0	NA	NA	NA	NA	NA
ENSG00000207255	RNU6-1117P	0	NA	NA	NA	NA	NA
ENSG00000229013	AC083939.1	0	NA	NA	NA	NA	NA
ENSG00000233752	RPL21P36	0	NA	NA	NA	NA	NA
ENSG00000279519	AC007382.1	0	NA	NA	NA	NA	NA
ENSG00000207364	RNU6-939P	0	NA	NA	NA	NA	NA
ENSG00000253078	RNU6-1116P	0	NA	NA	NA	NA	NA
ENSG00000199603	RNU6-951P	0	NA	NA	NA	NA	NA
ENSG00000227292	AC009229.1	0	NA	NA	NA	NA	NA
ENSG00000235009	LINC01883	0	NA	NA	NA	NA	NA
ENSG00000227238	TTC39DP	0	NA	NA	NA	NA	NA
ENSG00000265905	RN7SL96P	0	NA	NA	NA	NA	NA
ENSG00000202309	Y_RNA	0	NA	NA	NA	NA	NA
ENSG00000235653	AC007253.1	0	NA	NA	NA	NA	NA
ENSG00000207218	Y_RNA	0	NA	NA	NA	NA	NA
ENSG00000223245	RNU4-63P	0	NA	NA	NA	NA	NA
ENSG00000273913	Metazoa_SRP	0	NA	NA	NA	NA	NA
ENSG00000215263	AC025750.1	0	NA	NA	NA	NA	NA
ENSG00000207411	Y_RNA	0	NA	NA	NA	NA	NA
ENSG00000229695	AC011242.1	0	NA	NA	NA	NA	NA
ENSG00000252490	RN7SKP66	0	NA	NA	NA	NA	NA
ENSG00000252599	RNU6-566P	0	NA	NA	NA	NA	NA
ENSG00000285542	AC013717.1	0	NA	NA	NA	NA	NA
ENSG00000276229	AC012354.5	0	NA	NA	NA	NA	NA
ENSG00000274547	AC012354.3	0	NA	NA	NA	NA	NA
ENSG00000276670	AC012354.6	0	NA	NA	NA	NA	NA
ENSG00000239396	RN7SL414P	0	NA	NA	NA	NA	NA
ENSG00000228481	PRKCE-AS1	0	NA	NA	NA	NA	NA
ENSG00000233829	RPL26P15	0	NA	NA	NA	NA	NA
ENSG00000232696	AC017006.2	0	NA	NA	NA	NA	NA
ENSG00000233335	RPL36AP14	0	NA	NA	NA	NA	NA
ENSG00000278764	Metazoa_SRP	0	NA	NA	NA	NA	NA
ENSG00000284608	AC016912.2	0	NA	NA	NA	NA	NA
ENSG00000241791	RN7SL817P	0	NA	NA	NA	NA	NA
ENSG00000284701	TMEM247	0	NA	NA	NA	NA	NA
ENSG00000273269	AC073283.3	0	NA	NA	NA	NA	NA
ENSG00000224058	AC006509.1	0	NA	NA	NA	NA	NA
ENSG00000201010	RN7SKP224	0	NA	NA	NA	NA	NA
ENSG00000279956	AC073082.1	0	NA	NA	NA	NA	NA
ENSG00000239995	TPT1P11	0	NA	NA	NA	NA	NA
ENSG00000212036	MIR548BA	0	NA	NA	NA	NA	NA
ENSG00000206915	RNU6-439P	0	NA	NA	NA	NA	NA
ENSG00000282828	AC009971.1	0	NA	NA	NA	NA	NA
ENSG00000212580	AC078994.1	0	NA	NA	NA	NA	NA
ENSG00000283058	AC009234.1	0	NA	NA	NA	NA	NA
ENSG00000224344	KNOP1P3	0	NA	NA	NA	NA	NA
ENSG00000223710	CRYGGP	0	NA	NA	NA	NA	NA
ENSG00000230840	AC097463.1	0	NA	NA	NA	NA	NA
ENSG00000226366	CCDC12P1	0	NA	NA	NA	NA	NA
ENSG00000236538	ZNF863P	0	NA	NA	NA	NA	NA
ENSG00000202195	Y_RNA	0	NA	NA	NA	NA	NA
ENSG00000233083	FTH1P6	0	NA	NA	NA	NA	NA
ENSG00000264975	MIR4431	0	NA	NA	NA	NA	NA
ENSG00000232604	AC010967.2	0	NA	NA	NA	NA	NA
ENSG00000232668	AC010967.3	0	NA	NA	NA	NA	NA
ENSG00000251942	AC069157.2	0	NA	NA	NA	NA	NA
ENSG00000223897	AC069157.1	0	NA	NA	NA	NA	NA
ENSG00000207456	RNU6-997P	0	NA	NA	NA	NA	NA
ENSG00000241114	AC008280.1	0	NA	NA	NA	NA	NA
ENSG00000252934	RNU7-172P	0	NA	NA	NA	NA	NA
ENSG00000238619	RNU6-775P	0	NA	NA	NA	NA	NA
ENSG00000238493	RNU6-221P	0	NA	NA	NA	NA	NA
ENSG00000239189	RNU6-634P	0	NA	NA	NA	NA	NA
ENSG00000272606	AC015982.2	0	NA	NA	NA	NA	NA
ENSG00000231570	PPIAP63	0	NA	NA	NA	NA	NA
ENSG00000270569	AC068276.1	0	NA	NA	NA	NA	NA
ENSG00000285673	AC007092.1	0	NA	NA	NA	NA	NA
ENSG00000222030	LINC01793	0	NA	NA	NA	NA	NA
ENSG00000231815	AC007179.1	0	NA	NA	NA	NA	NA
ENSG00000270447	AC007179.3	0	NA	NA	NA	NA	NA
ENSG00000200101	RNU6-508P	0	NA	NA	NA	NA	NA
ENSG00000252726	RNA5SP94	0	NA	NA	NA	NA	NA
ENSG00000287640	AC007381.1	0	NA	NA	NA	NA	NA
ENSG00000200807	RNU1-32P	0	NA	NA	NA	NA	NA
ENSG00000266078	MIR4432	0	NA	NA	NA	NA	NA
ENSG00000242158	RN7SL361P	0	NA	NA	NA	NA	NA
ENSG00000271134	IFITM3P9	0	NA	NA	NA	NA	NA
ENSG00000252718	RNU6-612P	0	NA	NA	NA	NA	NA
ENSG00000241524	RN7SL632P	0	NA	NA	NA	NA	NA
ENSG00000237024	RPL21P33	0	NA	NA	NA	NA	NA
ENSG00000201076	RNU4-51P	0	NA	NA	NA	NA	NA
ENSG00000267520	AC010733.1	0	NA	NA	NA	NA	NA
ENSG00000222251	RNA5SP95	0	NA	NA	NA	NA	NA
ENSG00000271243	AC016727.2	0	NA	NA	NA	NA	NA
ENSG00000226884	RPS29P10	0	NA	NA	NA	NA	NA
ENSG00000206973	RNU6-1145P	0	NA	NA	NA	NA	NA
ENSG00000227361	RPS24P7	0	NA	NA	NA	NA	NA
ENSG00000242735	RPSAP26	0	NA	NA	NA	NA	NA
ENSG00000239958	RN7SL51P	0	NA	NA	NA	NA	NA
ENSG00000232144	PSAT1P2	0	NA	NA	NA	NA	NA
ENSG00000226605	AC092567.1	0	NA	NA	NA	NA	NA
ENSG00000270437	AC009501.1	0	NA	NA	NA	NA	NA
ENSG00000238012	AC114752.1	0	NA	NA	NA	NA	NA
ENSG00000238201	AC114752.2	0	NA	NA	NA	NA	NA
ENSG00000264297	MIR4433B	0	NA	NA	NA	NA	NA
ENSG00000283222	MIR4433A	0	NA	NA	NA	NA	NA
ENSG00000275588	RN7SL341P	0	NA	NA	NA	NA	NA
ENSG00000199964	Y_RNA	0	NA	NA	NA	NA	NA
ENSG00000244534	RN7SL211P	0	NA	NA	NA	NA	NA
ENSG00000272025	SNORA74	0	NA	NA	NA	NA	NA
ENSG00000223739	RPS15AP15	0	NA	NA	NA	NA	NA
ENSG00000251900	VTRNA2-2P	0	NA	NA	NA	NA	NA
ENSG00000264525	MIR4778	0	NA	NA	NA	NA	NA
ENSG00000232688	LINC01628	0	NA	NA	NA	NA	NA
ENSG00000235968	FBXL12P1	0	NA	NA	NA	NA	NA
ENSG00000284932	AC017083.4	0	NA	NA	NA	NA	NA
ENSG00000273275	AC017083.2	0	NA	NA	NA	NA	NA
ENSG00000203395	AC015969.1	0	NA	NA	NA	NA	NA
ENSG00000229462	AC127383.1	0	NA	NA	NA	NA	NA
ENSG00000237576	LINC01888	0	NA	NA	NA	NA	NA
ENSG00000251850	RNA5SP96	0	NA	NA	NA	NA	NA
ENSG00000199460	RNU6-1216P	0	NA	NA	NA	NA	NA
ENSG00000244236	RN7SL604P	0	NA	NA	NA	NA	NA
ENSG00000221238	MIR1285-2	0	NA	NA	NA	NA	NA
ENSG00000233849	AC022201.2	0	NA	NA	NA	NA	NA
ENSG00000235289	BRD7P6	0	NA	NA	NA	NA	NA
ENSG00000229229	AC022201.1	0	NA	NA	NA	NA	NA
ENSG00000224606	TGFA-IT1	0	NA	NA	NA	NA	NA
ENSG00000231386	MOB4P1	0	NA	NA	NA	NA	NA
ENSG00000241159	RN7SL160P	0	NA	NA	NA	NA	NA
ENSG00000234485	OR7E46P	0	NA	NA	NA	NA	NA
ENSG00000200779	RNU6-105P	0	NA	NA	NA	NA	NA
ENSG00000222536	RNU2-39P	0	NA	NA	NA	NA	NA
ENSG00000212378	AC092630.1	0	NA	NA	NA	NA	NA
ENSG00000252988	RNU6-111P	0	NA	NA	NA	NA	NA
ENSG00000214484	RPSAP28	0	NA	NA	NA	NA	NA
ENSG00000271536	AC073046.2	0	NA	NA	NA	NA	NA
ENSG00000279201	AC073263.3	0	NA	NA	NA	NA	NA
ENSG00000229798	KRT18P26	0	NA	NA	NA	NA	NA
ENSG00000252214	RNU6-542P	0	NA	NA	NA	NA	NA
ENSG00000204822	MRPL53	0	NA	NA	NA	NA	NA
ENSG00000263909	MIR5000	0	NA	NA	NA	NA	NA
ENSG00000236167	GAPDHP57	0	NA	NA	NA	NA	NA
ENSG00000230477	AC005034.1	0	NA	NA	NA	NA	NA
ENSG00000221638	U3	0	NA	NA	NA	NA	NA
ENSG00000233107	SUCLA2P2	0	NA	NA	NA	NA	NA
ENSG00000287749	AC073091.2	0	NA	NA	NA	NA	NA
ENSG00000271356	USP21P2	0	NA	NA	NA	NA	NA
ENSG00000251947	RN7SKP164	0	NA	NA	NA	NA	NA
ENSG00000286202	AC068616.1	0	NA	NA	NA	NA	NA
ENSG00000200028	RNA5SP98	0	NA	NA	NA	NA	NA
ENSG00000233605	LINC01851	0	NA	NA	NA	NA	NA
ENSG00000229494	AC012494.2	0	NA	NA	NA	NA	NA
ENSG00000270470	AC064872.1	0	NA	NA	NA	NA	NA
ENSG00000234877	AC092660.1	0	NA	NA	NA	NA	NA
ENSG00000202423	RNU6-827P	0	NA	NA	NA	NA	NA
ENSG00000200048	RNU6-812P	0	NA	NA	NA	NA	NA
ENSG00000224879	AC011754.1	0	NA	NA	NA	NA	NA
ENSG00000252031	RNU6-561P	0	NA	NA	NA	NA	NA
ENSG00000266436	MIR4264	0	NA	NA	NA	NA	NA
ENSG00000231722	CHMP4AP1	0	NA	NA	NA	NA	NA
ENSG00000200890	RNA5SP99	0	NA	NA	NA	NA	NA
ENSG00000233444	AC013262.1	0	NA	NA	NA	NA	NA
ENSG00000242118	RN7SL201P	0	NA	NA	NA	NA	NA
ENSG00000229560	LYARP1	0	NA	NA	NA	NA	NA
ENSG00000252897	RNU6-685P	0	NA	NA	NA	NA	NA
ENSG00000201311	Y_RNA	0	NA	NA	NA	NA	NA
ENSG00000226860	RBX1P1	0	NA	NA	NA	NA	NA
ENSG00000226700	MTND4P25	0	NA	NA	NA	NA	NA
ENSG00000224695	MTND6P7	0	NA	NA	NA	NA	NA
ENSG00000227789	MTCYBP7	0	NA	NA	NA	NA	NA
ENSG00000223977	AC138623.1	0	NA	NA	NA	NA	NA
ENSG00000232548	LINC01809	0	NA	NA	NA	NA	NA
ENSG00000224627	RPL37P10	0	NA	NA	NA	NA	NA
ENSG00000199295	RNU6-1312P	0	NA	NA	NA	NA	NA
ENSG00000228225	CRLF3P3	0	NA	NA	NA	NA	NA
ENSG00000228902	ST6GALNAC2P1	0	NA	NA	NA	NA	NA
ENSG00000235463	AC078974.1	0	NA	NA	NA	NA	NA
ENSG00000207207	Y_RNA	0	NA	NA	NA	NA	NA
ENSG00000244399	RN7SL251P	0	NA	NA	NA	NA	NA
ENSG00000199936	Y_RNA	0	NA	NA	NA	NA	NA
ENSG00000203363	GPR160P1	0	NA	NA	NA	NA	NA
ENSG00000199687	RNU1-38P	0	NA	NA	NA	NA	NA
ENSG00000200241	AC009309.1	0	NA	NA	NA	NA	NA
ENSG00000265420	MIR4779	0	NA	NA	NA	NA	NA
ENSG00000251974	AC009408.2	0	NA	NA	NA	NA	NA
ENSG00000200563	RNU6-640P	0	NA	NA	NA	NA	NA
ENSG00000213605	AC111200.1	0	NA	NA	NA	NA	NA
ENSG00000266931	AC092651.1	0	NA	NA	NA	NA	NA
ENSG00000264793	MIR4771-1	0	NA	NA	NA	NA	NA
ENSG00000233671	CENPNP1	0	NA	NA	NA	NA	NA
ENSG00000281477	LINC01955	0	NA	NA	NA	NA	NA
ENSG00000271097	DBF4P3	0	NA	NA	NA	NA	NA
ENSG00000265507	MIR4435-1	0	NA	NA	NA	NA	NA
ENSG00000225428	NDUFB4P7	0	NA	NA	NA	NA	NA
ENSG00000275597	ANAPC1P5	0	NA	NA	NA	NA	NA
ENSG00000265003	MIR4780	0	NA	NA	NA	NA	NA
ENSG00000232508	MRPL45P1	0	NA	NA	NA	NA	NA
ENSG00000283262	U6	0	NA	NA	NA	NA	NA
ENSG00000212133	RNU6-1168P	0	NA	NA	NA	NA	NA
ENSG00000252395	RNU6-1007P	0	NA	NA	NA	NA	NA
ENSG00000224291	RPL38P6	0	NA	NA	NA	NA	NA
ENSG00000240040	AC244205.1	0	NA	NA	NA	NA	NA
ENSG00000265510	MIR4436A	0	NA	NA	NA	NA	NA
ENSG00000211596	IGKJ2	0	NA	NA	NA	NA	NA
ENSG00000211598	IGKV4-1	0	NA	NA	NA	NA	NA
ENSG00000197794	IGKV7-3	0	NA	NA	NA	NA	NA
ENSG00000225136	PGBD4P5	0	NA	NA	NA	NA	NA
ENSG00000253435	IGKV2-4	0	NA	NA	NA	NA	NA
ENSG00000243466	IGKV1-5	0	NA	NA	NA	NA	NA
ENSG00000239855	IGKV1-6	0	NA	NA	NA	NA	NA
ENSG00000243063	IGKV3-7	0	NA	NA	NA	NA	NA
ENSG00000240671	IGKV1-8	0	NA	NA	NA	NA	NA
ENSG00000241755	IGKV1-9	0	NA	NA	NA	NA	NA
ENSG00000253278	IGKV2-10	0	NA	NA	NA	NA	NA
ENSG00000241351	IGKV3-11	0	NA	NA	NA	NA	NA
ENSG00000243290	IGKV1-12	0	NA	NA	NA	NA	NA
ENSG00000253497	IGKV1-13	0	NA	NA	NA	NA	NA
ENSG00000253265	IGKV2-14	0	NA	NA	NA	NA	NA
ENSG00000244437	IGKV3-15	0	NA	NA	NA	NA	NA
ENSG00000240382	IGKV1-17	0	NA	NA	NA	NA	NA
ENSG00000254157	IGKV2-18	0	NA	NA	NA	NA	NA
ENSG00000253732	IGKV2-19	0	NA	NA	NA	NA	NA
ENSG00000211611	IGKV6-21	0	NA	NA	NA	NA	NA
ENSG00000253578	IGKV1-22	0	NA	NA	NA	NA	NA
ENSG00000253625	IGKV2-23	0	NA	NA	NA	NA	NA
ENSG00000241294	IGKV2-24	0	NA	NA	NA	NA	NA
ENSG00000253202	IGKV3-25	0	NA	NA	NA	NA	NA
ENSG00000254098	IGKV2-26	0	NA	NA	NA	NA	NA
ENSG00000277852	AC244255.1	0	NA	NA	NA	NA	NA
ENSG00000244575	IGKV1-27	0	NA	NA	NA	NA	NA
ENSG00000244116	IGKV2-28	0	NA	NA	NA	NA	NA
ENSG00000253998	IGKV2-29	0	NA	NA	NA	NA	NA
ENSG00000243238	IGKV2-30	0	NA	NA	NA	NA	NA
ENSG00000253158	IGKV3-31	0	NA	NA	NA	NA	NA
ENSG00000253870	IGKV1-32	0	NA	NA	NA	NA	NA
ENSG00000242076	IGKV1-33	0	NA	NA	NA	NA	NA
ENSG00000253860	IGKV3-34	0	NA	NA	NA	NA	NA
ENSG00000253461	IGKV1-35	0	NA	NA	NA	NA	NA
ENSG00000253487	IGKV2-36	0	NA	NA	NA	NA	NA
ENSG00000239862	IGKV1-37	0	NA	NA	NA	NA	NA
ENSG00000253592	IGKV2-38	0	NA	NA	NA	NA	NA
ENSG00000242371	IGKV1-39	0	NA	NA	NA	NA	NA
ENSG00000273962	IGKV2-40	0	NA	NA	NA	NA	NA
ENSG00000276861	5S_rRNA	0	NA	NA	NA	NA	NA
ENSG00000283132	AC006453.1	0	NA	NA	NA	NA	NA
ENSG00000283659	AC006453.4	0	NA	NA	NA	NA	NA
ENSG00000251039	IGKV2D-40	0	NA	NA	NA	NA	NA
ENSG00000251546	IGKV1D-39	0	NA	NA	NA	NA	NA
ENSG00000254009	IGKV2D-38	0	NA	NA	NA	NA	NA
ENSG00000250036	IGKV1D-37	0	NA	NA	NA	NA	NA
ENSG00000253127	IGKV2D-36	0	NA	NA	NA	NA	NA
ENSG00000232747	IGKV1D-35	0	NA	NA	NA	NA	NA
ENSG00000253501	IGKV3D-34	0	NA	NA	NA	NA	NA
ENSG00000239975	IGKV1D-33	0	NA	NA	NA	NA	NA
ENSG00000253191	IGKV1D-32	0	NA	NA	NA	NA	NA
ENSG00000253999	IGKV3D-31	0	NA	NA	NA	NA	NA
ENSG00000239571	IGKV2D-30	0	NA	NA	NA	NA	NA
ENSG00000243264	IGKV2D-29	0	NA	NA	NA	NA	NA
ENSG00000242534	IGKV2D-28	0	NA	NA	NA	NA	NA
ENSG00000224607	IGKV1D-27	0	NA	NA	NA	NA	NA
ENSG00000211623	IGKV2D-26	0	NA	NA	NA	NA	NA
ENSG00000254097	IGKV3D-25	0	NA	NA	NA	NA	NA
ENSG00000241566	IGKV2D-24	0	NA	NA	NA	NA	NA
ENSG00000254345	IGKV2D-23	0	NA	NA	NA	NA	NA
ENSG00000253365	IGKV1D-22	0	NA	NA	NA	NA	NA
ENSG00000225523	IGKV6D-21	0	NA	NA	NA	NA	NA
ENSG00000211625	IGKV3D-20	0	NA	NA	NA	NA	NA
ENSG00000253765	IGKV2D-19	0	NA	NA	NA	NA	NA
ENSG00000254220	IGKV2D-18	0	NA	NA	NA	NA	NA
ENSG00000241244	IGKV1D-16	0	NA	NA	NA	NA	NA
ENSG00000224041	IGKV3D-15	0	NA	NA	NA	NA	NA
ENSG00000254292	IGKV2D-14	0	NA	NA	NA	NA	NA
ENSG00000276566	IGKV1D-13	0	NA	NA	NA	NA	NA
ENSG00000278857	IGKV1D-12	0	NA	NA	NA	NA	NA
ENSG00000211632	IGKV3D-11	0	NA	NA	NA	NA	NA
ENSG00000253906	IGKV2D-10	0	NA	NA	NA	NA	NA
ENSG00000239819	IGKV1D-8	0	NA	NA	NA	NA	NA
ENSG00000275490	AC233263.2	0	NA	NA	NA	NA	NA
ENSG00000270999	IGKV1OR2-118	0	NA	NA	NA	NA	NA
ENSG00000281904	AC233263.6	0	NA	NA	NA	NA	NA
ENSG00000222835	RNA5SP100	0	NA	NA	NA	NA	NA
ENSG00000271627	NKAIN1P2	0	NA	NA	NA	NA	NA
ENSG00000235235	IGKV1OR2-1	0	NA	NA	NA	NA	NA
ENSG00000214330	ABCD1P5	0	NA	NA	NA	NA	NA
ENSG00000227497	PABPC1P6	0	NA	NA	NA	NA	NA
ENSG00000226481	ACTR3BP2	0	NA	NA	NA	NA	NA
ENSG00000234898	CHEK2P3	0	NA	NA	NA	NA	NA
ENSG00000235147	AC128677.1	0	NA	NA	NA	NA	NA
ENSG00000223816	IGKV1OR2-2	0	NA	NA	NA	NA	NA
ENSG00000261522	AL845331.2	0	NA	NA	NA	NA	NA
ENSG00000259916	AL845331.1	0	NA	NA	NA	NA	NA
ENSG00000237383	CNN2P11	0	NA	NA	NA	NA	NA
ENSG00000213355	CNN2P8	0	NA	NA	NA	NA	NA
ENSG00000234837	AC073464.2	0	NA	NA	NA	NA	NA
ENSG00000235571	SNX18P14	0	NA	NA	NA	NA	NA
ENSG00000212140	RNU6-1320P	0	NA	NA	NA	NA	NA
ENSG00000237055	MTCO1P48	0	NA	NA	NA	NA	NA
ENSG00000232128	MTCO3P45	0	NA	NA	NA	NA	NA
ENSG00000233158	RPS24P6	0	NA	NA	NA	NA	NA
ENSG00000232594	AC103563.4	0	NA	NA	NA	NA	NA
ENSG00000233105	AC103563.5	0	NA	NA	NA	NA	NA
ENSG00000224585	AC103563.1	0	NA	NA	NA	NA	NA
ENSG00000275768	SLC2AXP1	0	NA	NA	NA	NA	NA
ENSG00000235129	FABP7P2	0	NA	NA	NA	NA	NA
ENSG00000248821	AC009238.3	0	NA	NA	NA	NA	NA
ENSG00000233275	AC009238.2	0	NA	NA	NA	NA	NA
ENSG00000227120	AC009238.1	0	NA	NA	NA	NA	NA
ENSG00000204705	UBTFL5	0	NA	NA	NA	NA	NA
ENSG00000277747	AC133104.2	0	NA	NA	NA	NA	NA
ENSG00000234903	AC133104.1	0	NA	NA	NA	NA	NA
ENSG00000238162	AC009237.11	0	NA	NA	NA	NA	NA
ENSG00000223917	AC009237.1	0	NA	NA	NA	NA	NA
ENSG00000224719	AC009237.2	0	NA	NA	NA	NA	NA
ENSG00000226185	TRIM64FP	0	NA	NA	NA	NA	NA
ENSG00000233037	AC009237.5	0	NA	NA	NA	NA	NA
ENSG00000168992	OR7E102P	0	NA	NA	NA	NA	NA
ENSG00000274028	AC009237.16	0	NA	NA	NA	NA	NA
ENSG00000230083	AC009237.4	0	NA	NA	NA	NA	NA
ENSG00000236026	AC009237.7	0	NA	NA	NA	NA	NA
ENSG00000271003	AC009237.13	0	NA	NA	NA	NA	NA
ENSG00000270193	AC009237.12	0	NA	NA	NA	NA	NA
ENSG00000204699	UBTFL3	0	NA	NA	NA	NA	NA
ENSG00000275497	AC009237.17	0	NA	NA	NA	NA	NA
ENSG00000235959	AC009237.6	0	NA	NA	NA	NA	NA
ENSG00000236750	AC009237.9	0	NA	NA	NA	NA	NA
ENSG00000275961	RN7SL210P	0	NA	NA	NA	NA	NA
ENSG00000274206	Metazoa_SRP	0	NA	NA	NA	NA	NA
ENSG00000252845	RNA5SP101	0	NA	NA	NA	NA	NA
ENSG00000275094	AC079395.3	0	NA	NA	NA	NA	NA
ENSG00000273634	AC079395.2	0	NA	NA	NA	NA	NA
ENSG00000248134	AC079395.1	0	NA	NA	NA	NA	NA
ENSG00000144188	TRIM43CP	0	NA	NA	NA	NA	NA
ENSG00000230343	AC018892.1	0	NA	NA	NA	NA	NA
ENSG00000236847	AC018892.2	0	NA	NA	NA	NA	NA
ENSG00000270748	IGKV2OR2-1	0	NA	NA	NA	NA	NA
ENSG00000271402	IGKV2OR2-2	0	NA	NA	NA	NA	NA
ENSG00000204670	IGKV1OR2-3	0	NA	NA	NA	NA	NA
ENSG00000237837	AC159540.1	0	NA	NA	NA	NA	NA
ENSG00000271351	IGKV1OR2-9	0	NA	NA	NA	NA	NA
ENSG00000276050	IGKV2OR2-10	0	NA	NA	NA	NA	NA
ENSG00000271015	IGKV2OR2-7D	0	NA	NA	NA	NA	NA
ENSG00000270252	IGKV3OR2-5	0	NA	NA	NA	NA	NA
ENSG00000271569	IGKV1OR2-6	0	NA	NA	NA	NA	NA
ENSG00000270450	IGKV2OR2-7	0	NA	NA	NA	NA	NA
ENSG00000278537	IGKV2OR2-8	0	NA	NA	NA	NA	NA
ENSG00000270187	IGKV1OR2-11	0	NA	NA	NA	NA	NA
ENSG00000231635	ATP5F1BP1	0	NA	NA	NA	NA	NA
ENSG00000236564	YWHAQP5	0	NA	NA	NA	NA	NA
ENSG00000238830	RNU7-46P	0	NA	NA	NA	NA	NA
ENSG00000269383	CYCSP7	0	NA	NA	NA	NA	NA
ENSG00000270699	AC012493.1	0	NA	NA	NA	NA	NA
ENSG00000234988	LINC01849	0	NA	NA	NA	NA	NA
ENSG00000226034	NANOGNBP1	0	NA	NA	NA	NA	NA
ENSG00000234169	LINC01868	0	NA	NA	NA	NA	NA
ENSG00000228488	AC092168.1	0	NA	NA	NA	NA	NA
ENSG00000286737	AC092168.3	0	NA	NA	NA	NA	NA
ENSG00000264857	MIR5696	0	NA	NA	NA	NA	NA
ENSG00000223826	LINC01870	0	NA	NA	NA	NA	NA
ENSG00000237549	RPS6P3	0	NA	NA	NA	NA	NA
ENSG00000232556	PRCPP1	0	NA	NA	NA	NA	NA
ENSG00000286047	AC093894.1	0	NA	NA	NA	NA	NA
ENSG00000264764	MIR4772	0	NA	NA	NA	NA	NA
ENSG00000227623	AC010881.1	0	NA	NA	NA	NA	NA
ENSG00000236596	CRLF3P1	0	NA	NA	NA	NA	NA
ENSG00000221849	AC018880.1	0	NA	NA	NA	NA	NA
ENSG00000231723	CAPZBP1	0	NA	NA	NA	NA	NA
ENSG00000232597	AC013727.1	0	NA	NA	NA	NA	NA
ENSG00000236141	AC013727.2	0	NA	NA	NA	NA	NA
ENSG00000273515	AC013727.3	0	NA	NA	NA	NA	NA
ENSG00000228968	AC096554.1	0	NA	NA	NA	NA	NA
ENSG00000287793	AC068535.2	0	NA	NA	NA	NA	NA
ENSG00000231626	AC013402.2	0	NA	NA	NA	NA	NA
ENSG00000236109	AC013402.3	0	NA	NA	NA	NA	NA
ENSG00000225669	RPL23AP27	0	NA	NA	NA	NA	NA
ENSG00000207249	SNORA72	0	NA	NA	NA	NA	NA
ENSG00000213301	HMGB3P11	0	NA	NA	NA	NA	NA
ENSG00000230353	RPS21P2	0	NA	NA	NA	NA	NA
ENSG00000233939	RPL27AP4	0	NA	NA	NA	NA	NA
ENSG00000231505	AC108868.1	0	NA	NA	NA	NA	NA
ENSG00000229360	PPP1R2P5	0	NA	NA	NA	NA	NA
ENSG00000226905	AC005040.1	0	NA	NA	NA	NA	NA
ENSG00000229457	LINC01789	0	NA	NA	NA	NA	NA
ENSG00000286769	AC064869.1	0	NA	NA	NA	NA	NA
ENSG00000232991	GACAT1	0	NA	NA	NA	NA	NA
ENSG00000230651	RGPD4-AS1	0	NA	NA	NA	NA	NA
ENSG00000227270	AC009963.1	0	NA	NA	NA	NA	NA
ENSG00000237745	RPL22P8	0	NA	NA	NA	NA	NA
ENSG00000235325	SRSF3P5	0	NA	NA	NA	NA	NA
ENSG00000229890	ACTP1	0	NA	NA	NA	NA	NA
ENSG00000236877	SETD6P1	0	NA	NA	NA	NA	NA
ENSG00000271284	SMIM12P1	0	NA	NA	NA	NA	NA
ENSG00000277628	Metazoa_SRP	0	NA	NA	NA	NA	NA
ENSG00000264934	MIR4265	0	NA	NA	NA	NA	NA
ENSG00000265965	MIR4266	0	NA	NA	NA	NA	NA
ENSG00000230603	AC011753.1	0	NA	NA	NA	NA	NA
ENSG00000231099	BMS1P19	0	NA	NA	NA	NA	NA
ENSG00000256977	LIMS3	0	NA	NA	NA	NA	NA
ENSG00000284337	AC013271.1	0	NA	NA	NA	NA	NA
ENSG00000186148	AC013268.1	0	NA	NA	NA	NA	NA
ENSG00000240069	GPAA1P1	0	NA	NA	NA	NA	NA
ENSG00000229730	AC013268.2	0	NA	NA	NA	NA	NA
ENSG00000265682	MIR4267	0	NA	NA	NA	NA	NA
ENSG00000264979	MIR4436B1	0	NA	NA	NA	NA	NA
ENSG00000282785	AC140479.5	0	NA	NA	NA	NA	NA
ENSG00000263881	MIR4436B2	0	NA	NA	NA	NA	NA
ENSG00000256671	LIMS4	0	NA	NA	NA	NA	NA
ENSG00000227574	AC112229.2	0	NA	NA	NA	NA	NA
ENSG00000266139	MIR4435-2	0	NA	NA	NA	NA	NA
ENSG00000223973	AC068491.1	0	NA	NA	NA	NA	NA
ENSG00000266063	MIR4771-2	0	NA	NA	NA	NA	NA
ENSG00000230958	AC093166.2	0	NA	NA	NA	NA	NA
ENSG00000236555	AC115115.1	0	NA	NA	NA	NA	NA
ENSG00000207383	Y_RNA	0	NA	NA	NA	NA	NA
ENSG00000236124	HMGN2P23	0	NA	NA	NA	NA	NA
ENSG00000232090	POLR2DP1	0	NA	NA	NA	NA	NA
ENSG00000136694	IL36A	0	NA	NA	NA	NA	NA
ENSG00000201805	RNU6-1180P	0	NA	NA	NA	NA	NA
ENSG00000234148	LINC01961	0	NA	NA	NA	NA	NA
ENSG00000221055	MIR1302-3	0	NA	NA	NA	NA	NA
ENSG00000233479	AC017074.2	0	NA	NA	NA	NA	NA
ENSG00000202427	RNU6-744P	0	NA	NA	NA	NA	NA
ENSG00000212182	U3	0	NA	NA	NA	NA	NA
ENSG00000286513	AC010982.2	0	NA	NA	NA	NA	NA
ENSG00000235242	AC010982.1	0	NA	NA	NA	NA	NA
ENSG00000231926	SEPHS1P7	0	NA	NA	NA	NA	NA
ENSG00000222923	RNU2-41P	0	NA	NA	NA	NA	NA
ENSG00000231538	DPP10-AS3	0	NA	NA	NA	NA	NA
ENSG00000235717	DPP10-AS2	0	NA	NA	NA	NA	NA
ENSG00000230391	RPSAP23	0	NA	NA	NA	NA	NA
ENSG00000271667	AC104408.1	0	NA	NA	NA	NA	NA
ENSG00000226341	MTCYBP39	0	NA	NA	NA	NA	NA
ENSG00000228898	MTCO1P43	0	NA	NA	NA	NA	NA
ENSG00000239185	RNU7-190P	0	NA	NA	NA	NA	NA
ENSG00000243510	RN7SL111P	0	NA	NA	NA	NA	NA
ENSG00000233741	RPL27P7	0	NA	NA	NA	NA	NA
ENSG00000202046	Y_RNA	0	NA	NA	NA	NA	NA
ENSG00000201006	AC018866.1	0	NA	NA	NA	NA	NA
ENSG00000201584	AC016764.1	0	NA	NA	NA	NA	NA
ENSG00000234455	AC067960.1	0	NA	NA	NA	NA	NA
ENSG00000236145	AC079988.1	0	NA	NA	NA	NA	NA
ENSG00000232723	RPS17P7	0	NA	NA	NA	NA	NA
ENSG00000222467	AC079449.1	0	NA	NA	NA	NA	NA
ENSG00000287871	AC073632.1	0	NA	NA	NA	NA	NA
ENSG00000237856	AC062020.1	0	NA	NA	NA	NA	NA
ENSG00000232740	LINC01826	0	NA	NA	NA	NA	NA
ENSG00000287854	AC073409.2	0	NA	NA	NA	NA	NA
ENSG00000226708	AC073409.1	0	NA	NA	NA	NA	NA
ENSG00000235640	ELOAP1	0	NA	NA	NA	NA	NA
ENSG00000227738	PSMD14P1	0	NA	NA	NA	NA	NA
ENSG00000279874	AC064859.1	0	NA	NA	NA	NA	NA
ENSG00000223118	RN7SKP102	0	NA	NA	NA	NA	NA
ENSG00000238046	MTND5P22	0	NA	NA	NA	NA	NA
ENSG00000270815	AC019159.1	0	NA	NA	NA	NA	NA
ENSG00000252674	RNA5SP102	0	NA	NA	NA	NA	NA
ENSG00000206726	RNU6-259P	0	NA	NA	NA	NA	NA
ENSG00000226813	LINC01941	0	NA	NA	NA	NA	NA
ENSG00000286515	AC142116.2	0	NA	NA	NA	NA	NA
ENSG00000236655	SLC6A14P3	0	NA	NA	NA	NA	NA
ENSG00000288524	AC013474.2	0	NA	NA	NA	NA	NA
ENSG00000206963	RNU6-675P	0	NA	NA	NA	NA	NA
ENSG00000238788	RNU7-182P	0	NA	NA	NA	NA	NA
ENSG00000237630	NIFKP9	0	NA	NA	NA	NA	NA
ENSG00000173349	SFT2D3	0	NA	NA	NA	NA	NA
ENSG00000200390	Y_RNA	0	NA	NA	NA	NA	NA
ENSG00000202532	RNU6-395P	0	NA	NA	NA	NA	NA
ENSG00000244563	RPS26P19	0	NA	NA	NA	NA	NA
ENSG00000204399	AC012306.1	0	NA	NA	NA	NA	NA
ENSG00000234044	AC108059.2	0	NA	NA	NA	NA	NA
ENSG00000200432	Y_RNA	0	NA	NA	NA	NA	NA
ENSG00000238379	RNA5SP103	0	NA	NA	NA	NA	NA
ENSG00000238277	AC068483.1	0	NA	NA	NA	NA	NA
ENSG00000233428	PPIAP65	0	NA	NA	NA	NA	NA
ENSG00000284619	AC079776.3	0	NA	NA	NA	NA	NA
ENSG00000286026	AC079776.4	0	NA	NA	NA	NA	NA
ENSG00000250207	AC079776.2	0	NA	NA	NA	NA	NA
ENSG00000228471	AC018865.1	0	NA	NA	NA	NA	NA
ENSG00000224087	POTEF-AS1	0	NA	NA	NA	NA	NA
ENSG00000252223	RNU6-1049P	0	NA	NA	NA	NA	NA
ENSG00000234398	AC134915.1	0	NA	NA	NA	NA	NA
ENSG00000237722	MTND1P29	0	NA	NA	NA	NA	NA
ENSG00000231954	MTND2P22	0	NA	NA	NA	NA	NA
ENSG00000236211	MTCO1P7	0	NA	NA	NA	NA	NA
ENSG00000230496	MTCO2P7	0	NA	NA	NA	NA	NA
ENSG00000232990	MTATP6P7	0	NA	NA	NA	NA	NA
ENSG00000283940	AC068137.1	0	NA	NA	NA	NA	NA
ENSG00000284171	AC068137.2	0	NA	NA	NA	NA	NA
ENSG00000230548	MTND4P27	0	NA	NA	NA	NA	NA
ENSG00000234934	MTND5P29	0	NA	NA	NA	NA	NA
ENSG00000248136	MTND6P8	0	NA	NA	NA	NA	NA
ENSG00000233550	MTCYBP8	0	NA	NA	NA	NA	NA
ENSG00000226915	RPL19P4	0	NA	NA	NA	NA	NA
ENSG00000224352	AC132479.1	0	NA	NA	NA	NA	NA
ENSG00000251973	RNU6-473P	0	NA	NA	NA	NA	NA
ENSG00000225819	AC013269.2	0	NA	NA	NA	NA	NA
ENSG00000274711	Metazoa_SRP	0	NA	NA	NA	NA	NA
ENSG00000225341	AC013269.1	0	NA	NA	NA	NA	NA
ENSG00000184761	PRSS40B	0	NA	NA	NA	NA	NA
ENSG00000232408	AC140481.2	0	NA	NA	NA	NA	NA
ENSG00000277668	AC140481.3	0	NA	NA	NA	NA	NA
ENSG00000251757	RNU6-848P	0	NA	NA	NA	NA	NA
ENSG00000281159	AC112786.1	0	NA	NA	NA	NA	NA
ENSG00000281516	AC112786.2	0	NA	NA	NA	NA	NA
ENSG00000284479	SMIM39	0	NA	NA	NA	NA	NA
ENSG00000285819	AC131180.1	0	NA	NA	NA	NA	NA
ENSG00000212199	RNU6-127P	0	NA	NA	NA	NA	NA
ENSG00000284604	AC073869.5	0	NA	NA	NA	NA	NA
ENSG00000233285	MTCYBP10	0	NA	NA	NA	NA	NA
ENSG00000227275	MTND6P10	0	NA	NA	NA	NA	NA
ENSG00000235080	MTND5P23	0	NA	NA	NA	NA	NA
ENSG00000231777	MTND4P21	0	NA	NA	NA	NA	NA
ENSG00000284003	AC073869.4	0	NA	NA	NA	NA	NA
ENSG00000283865	MTND3P18	0	NA	NA	NA	NA	NA
ENSG00000227661	MTCO3P18	0	NA	NA	NA	NA	NA
ENSG00000236590	MTATP6P4	0	NA	NA	NA	NA	NA
ENSG00000234480	MTCO2P18	0	NA	NA	NA	NA	NA
ENSG00000237910	MTCO1P18	0	NA	NA	NA	NA	NA
ENSG00000234939	MTND2P18	0	NA	NA	NA	NA	NA
ENSG00000234576	MTND1P26	0	NA	NA	NA	NA	NA
ENSG00000276460	AC073869.2	0	NA	NA	NA	NA	NA
ENSG00000284149	MIR4784	0	NA	NA	NA	NA	NA
ENSG00000286208	AC093838.1	0	NA	NA	NA	NA	NA
ENSG00000251956	RNU6-617P	0	NA	NA	NA	NA	NA
ENSG00000224559	LINC01087	0	NA	NA	NA	NA	NA
ENSG00000270930	GRAMD4P8	0	NA	NA	NA	NA	NA
ENSG00000244337	AJ239322.2	0	NA	NA	NA	NA	NA
ENSG00000271179	AC098826.3	0	NA	NA	NA	NA	NA
ENSG00000239108	RNU6-1132P	0	NA	NA	NA	NA	NA
ENSG00000202174	RNA5-8SP5	0	NA	NA	NA	NA	NA
ENSG00000221288	MIR663B	0	NA	NA	NA	NA	NA
ENSG00000230803	AC097532.1	0	NA	NA	NA	NA	NA
ENSG00000252705	RNU6-175P	0	NA	NA	NA	NA	NA
ENSG00000232349	YBX1P7	0	NA	NA	NA	NA	NA
ENSG00000200718	RN7SKP103	0	NA	NA	NA	NA	NA
ENSG00000228721	AC016909.1	0	NA	NA	NA	NA	NA
ENSG00000223430	AC011243.1	0	NA	NA	NA	NA	NA
ENSG00000200708	RN7SKP93	0	NA	NA	NA	NA	NA
ENSG00000286697	AC092623.1	0	NA	NA	NA	NA	NA
ENSG00000222921	RNA5SP104	0	NA	NA	NA	NA	NA
ENSG00000234060	EDDM3CP	0	NA	NA	NA	NA	NA
ENSG00000228098	AC110620.1	0	NA	NA	NA	NA	NA
ENSG00000200664	Y_RNA	0	NA	NA	NA	NA	NA
ENSG00000251976	RN7SKP141	0	NA	NA	NA	NA	NA
ENSG00000229568	SMC4P1	0	NA	NA	NA	NA	NA
ENSG00000222394	Y_RNA	0	NA	NA	NA	NA	NA
ENSG00000222826	RN7SKP286	0	NA	NA	NA	NA	NA
ENSG00000206901	SNORA72	0	NA	NA	NA	NA	NA
ENSG00000235232	MRPS18BP2	0	NA	NA	NA	NA	NA
ENSG00000228374	RPL9P13	0	NA	NA	NA	NA	NA
ENSG00000223554	AC078851.1	0	NA	NA	NA	NA	NA
ENSG00000240977	RN7SL283P	0	NA	NA	NA	NA	NA
ENSG00000227149	MTCO1P44	0	NA	NA	NA	NA	NA
ENSG00000223921	MTND1P27	0	NA	NA	NA	NA	NA
ENSG00000283506	MIR7157	0	NA	NA	NA	NA	NA
ENSG00000236440	COPRSP1	0	NA	NA	NA	NA	NA
ENSG00000201892	Y_RNA	0	NA	NA	NA	NA	NA
ENSG00000252015	RNU6-904P	0	NA	NA	NA	NA	NA
ENSG00000233329	RPS16P3	0	NA	NA	NA	NA	NA
ENSG00000228134	UBE2V1P14	0	NA	NA	NA	NA	NA
ENSG00000229781	RRN3P4	0	NA	NA	NA	NA	NA
ENSG00000270390	SFXN4P1	0	NA	NA	NA	NA	NA
ENSG00000224288	MTCYBP11	0	NA	NA	NA	NA	NA
ENSG00000226839	MTND6P11	0	NA	NA	NA	NA	NA
ENSG00000224852	MTND5P24	0	NA	NA	NA	NA	NA
ENSG00000232772	MTND4P22	0	NA	NA	NA	NA	NA
ENSG00000236300	MTND4LP12	0	NA	NA	NA	NA	NA
ENSG00000227557	MTND3P9	0	NA	NA	NA	NA	NA
ENSG00000225476	MTCO3P5	0	NA	NA	NA	NA	NA
ENSG00000284167	MTATP6P5	0	NA	NA	NA	NA	NA
ENSG00000231766	MTCO2P5	0	NA	NA	NA	NA	NA
ENSG00000257284	AC013437.1	0	NA	NA	NA	NA	NA
ENSG00000257226	AC079584.2	0	NA	NA	NA	NA	NA
ENSG00000200287	Y_RNA	0	NA	NA	NA	NA	NA
ENSG00000275372	AC009951.2	0	NA	NA	NA	NA	NA
ENSG00000273537	AC009951.1	0	NA	NA	NA	NA	NA
ENSG00000277444	AC009951.3	0	NA	NA	NA	NA	NA
ENSG00000234940	AC023128.1	0	NA	NA	NA	NA	NA
ENSG00000276706	AC023128.2	0	NA	NA	NA	NA	NA
ENSG00000235352	SGCEP1	0	NA	NA	NA	NA	NA
ENSG00000268580	LINC01966	0	NA	NA	NA	NA	NA
ENSG00000235435	AC096666.1	0	NA	NA	NA	NA	NA
ENSG00000226218	AC079163.1	0	NA	NA	NA	NA	NA
ENSG00000279876	AC079248.2	0	NA	NA	NA	NA	NA
ENSG00000251905	RNU7-2P	0	NA	NA	NA	NA	NA
ENSG00000230559	RPL17P12	0	NA	NA	NA	NA	NA
ENSG00000227134	OTX2P2	0	NA	NA	NA	NA	NA
ENSG00000271583	AC103881.1	0	NA	NA	NA	NA	NA
ENSG00000231040	LINC01911	0	NA	NA	NA	NA	NA
ENSG00000227902	AC062032.1	0	NA	NA	NA	NA	NA
ENSG00000287847	AC018678.1	0	NA	NA	NA	NA	NA
ENSG00000207225	RNU6-692P	0	NA	NA	NA	NA	NA
ENSG00000207161	Y_RNA	0	NA	NA	NA	NA	NA
ENSG00000202074	RNU6-715P	0	NA	NA	NA	NA	NA
ENSG00000253083	RNA5SP106	0	NA	NA	NA	NA	NA
ENSG00000229143	AC009480.2	0	NA	NA	NA	NA	NA
ENSG00000232238	RPS29P8	0	NA	NA	NA	NA	NA
ENSG00000222126	RNU2-9P	0	NA	NA	NA	NA	NA
ENSG00000224337	FAM8A3P	0	NA	NA	NA	NA	NA
ENSG00000207270	RNU6-601P	0	NA	NA	NA	NA	NA
ENSG00000231420	LINC01817	0	NA	NA	NA	NA	NA
ENSG00000237220	AC104777.2	0	NA	NA	NA	NA	NA
ENSG00000232359	AC104777.1	0	NA	NA	NA	NA	NA
ENSG00000283569	MIR4773-2	0	NA	NA	NA	NA	NA
ENSG00000264684	MIR4773-1	0	NA	NA	NA	NA	NA
ENSG00000242113	RN7SL124P	0	NA	NA	NA	NA	NA
ENSG00000283228	AC068547.1	0	NA	NA	NA	NA	NA
ENSG00000199884	Y_RNA	0	NA	NA	NA	NA	NA
ENSG00000234932	AC009969.1	0	NA	NA	NA	NA	NA
ENSG00000226213	UBQLN4P2	0	NA	NA	NA	NA	NA
ENSG00000214025	ATP5PBP4	0	NA	NA	NA	NA	NA
ENSG00000224612	AC011901.1	0	NA	NA	NA	NA	NA
ENSG00000226338	AC079150.1	0	NA	NA	NA	NA	NA
ENSG00000227708	LINC01850	0	NA	NA	NA	NA	NA
ENSG00000236917	DNAJA1P2	0	NA	NA	NA	NA	NA
ENSG00000238004	AC009227.2	0	NA	NA	NA	NA	NA
ENSG00000223290	RNA5SP107	0	NA	NA	NA	NA	NA
ENSG00000228837	CBX3P6	0	NA	NA	NA	NA	NA
ENSG00000223197	RNU6-1001P	0	NA	NA	NA	NA	NA
ENSG00000232982	MTCO1P45	0	NA	NA	NA	NA	NA
ENSG00000229701	MTND2P20	0	NA	NA	NA	NA	NA
ENSG00000233709	MTND4P28	0	NA	NA	NA	NA	NA
ENSG00000233039	MTND5P30	0	NA	NA	NA	NA	NA
ENSG00000233248	MTND6P9	0	NA	NA	NA	NA	NA
ENSG00000229935	MTCYBP9	0	NA	NA	NA	NA	NA
ENSG00000206718	RNU6-546P	0	NA	NA	NA	NA	NA
ENSG00000238069	RPLP0P7	0	NA	NA	NA	NA	NA
ENSG00000228937	MTA3P1	0	NA	NA	NA	NA	NA
ENSG00000212410	RNU6-932P	0	NA	NA	NA	NA	NA
ENSG00000231158	PTP4A1P1	0	NA	NA	NA	NA	NA
ENSG00000243723	RN7SL393P	0	NA	NA	NA	NA	NA
ENSG00000231675	AC005042.2	0	NA	NA	NA	NA	NA
ENSG00000222300	RNU2-21P	0	NA	NA	NA	NA	NA
ENSG00000275141	MIR6888	0	NA	NA	NA	NA	NA
ENSG00000225369	CAPZA1P2	0	NA	NA	NA	NA	NA
ENSG00000248672	LY75-CD302	0	NA	NA	NA	NA	NA
ENSG00000227055	AC009961.2	0	NA	NA	NA	NA	NA
ENSG00000283734	MIR4785	0	NA	NA	NA	NA	NA
ENSG00000244372	RN7SL423P	0	NA	NA	NA	NA	NA
ENSG00000232337	AC009313.2	0	NA	NA	NA	NA	NA
ENSG00000225813	AC009299.1	0	NA	NA	NA	NA	NA
ENSG00000224076	AC009487.1	0	NA	NA	NA	NA	NA
ENSG00000251621	AC009487.2	0	NA	NA	NA	NA	NA
ENSG00000280105	AC009487.3	0	NA	NA	NA	NA	NA
ENSG00000238570	AC092654.1	0	NA	NA	NA	NA	NA
ENSG00000226946	AC062022.1	0	NA	NA	NA	NA	NA
ENSG00000235716	KRT18P46	0	NA	NA	NA	NA	NA
ENSG00000234732	RPEP5	0	NA	NA	NA	NA	NA
ENSG00000231445	TIMM8AP1	0	NA	NA	NA	NA	NA
ENSG00000224674	EIF3EP2	0	NA	NA	NA	NA	NA
ENSG00000230282	RPL7P61	0	NA	NA	NA	NA	NA
ENSG00000200902	RNU6-627P	0	NA	NA	NA	NA	NA
ENSG00000226847	PRPS1P1	0	NA	NA	NA	NA	NA
ENSG00000229641	CYP2C56P	0	NA	NA	NA	NA	NA
ENSG00000233204	MAPRE1P3	0	NA	NA	NA	NA	NA
ENSG00000238813	AC010127.1	0	NA	NA	NA	NA	NA
ENSG00000222376	RN7SKP152	0	NA	NA	NA	NA	NA
ENSG00000254552	XIRP2-AS1	0	NA	NA	NA	NA	NA
ENSG00000238357	RNU7-148P	0	NA	NA	NA	NA	NA
ENSG00000241074	RN7SL813P	0	NA	NA	NA	NA	NA
ENSG00000265694	MIR4774	0	NA	NA	NA	NA	NA
ENSG00000199348	RNU6-766P	0	NA	NA	NA	NA	NA
ENSG00000235995	UBE2V1P6	0	NA	NA	NA	NA	NA
ENSG00000229827	AC093899.1	0	NA	NA	NA	NA	NA
ENSG00000252807	RNU6-1006P	0	NA	NA	NA	NA	NA
ENSG00000275414	AC007277.2	0	NA	NA	NA	NA	NA
ENSG00000222509	Y_RNA	0	NA	NA	NA	NA	NA
ENSG00000224553	RPS26P20	0	NA	NA	NA	NA	NA
ENSG00000233934	RPL21P38	0	NA	NA	NA	NA	NA
ENSG00000286557	AC104088.2	0	NA	NA	NA	NA	NA
ENSG00000239041	AC018712.2	0	NA	NA	NA	NA	NA
ENSG00000231735	RPS2P18	0	NA	NA	NA	NA	NA
ENSG00000213148	JPT1P1	0	NA	NA	NA	NA	NA
ENSG00000236832	CBY1P1	0	NA	NA	NA	NA	NA
ENSG00000226131	PPIAP66	0	NA	NA	NA	NA	NA
ENSG00000234415	RPL5P7	0	NA	NA	NA	NA	NA
ENSG00000235414	RPSAP24	0	NA	NA	NA	NA	NA
ENSG00000201088	Y_RNA	0	NA	NA	NA	NA	NA
ENSG00000227180	LRRC2P1	0	NA	NA	NA	NA	NA
ENSG00000179997	RPA3P1	0	NA	NA	NA	NA	NA
ENSG00000279884	AC010894.4	0	NA	NA	NA	NA	NA
ENSG00000212167	RNU6-763P	0	NA	NA	NA	NA	NA
ENSG00000227187	RPL21P31	0	NA	NA	NA	NA	NA
ENSG00000200121	Y_RNA	0	NA	NA	NA	NA	NA
ENSG00000233131	RPS15AP14	0	NA	NA	NA	NA	NA
ENSG00000229066	AC093459.1	0	NA	NA	NA	NA	NA
ENSG00000283880	MIR7704	0	NA	NA	NA	NA	NA
ENSG00000230384	RPSAP25	0	NA	NA	NA	NA	NA
ENSG00000229434	AC017048.1	0	NA	NA	NA	NA	NA
ENSG00000283203	MIR1246	0	NA	NA	NA	NA	NA
ENSG00000223777	AC092162.1	0	NA	NA	NA	NA	NA
ENSG00000279205	AC092162.3	0	NA	NA	NA	NA	NA
ENSG00000206866	RNU6-187P	0	NA	NA	NA	NA	NA
ENSG00000251746	RNA5SP112	0	NA	NA	NA	NA	NA
ENSG00000226273	STUB1P1	0	NA	NA	NA	NA	NA
ENSG00000284252	MIR4444-1	0	NA	NA	NA	NA	NA
ENSG00000237178	H3P7	0	NA	NA	NA	NA	NA
ENSG00000284741	PDE11A	0	NA	NA	NA	NA	NA
ENSG00000236664	AC011998.2	0	NA	NA	NA	NA	NA
ENSG00000229744	SDHDP5	0	NA	NA	NA	NA	NA
ENSG00000206788	RNU6-629P	0	NA	NA	NA	NA	NA
ENSG00000249909	CYCTP	0	NA	NA	NA	NA	NA
ENSG00000227241	AC011998.1	0	NA	NA	NA	NA	NA
ENSG00000223096	RNU5E-9P	0	NA	NA	NA	NA	NA
ENSG00000271141	AC010680.4	0	NA	NA	NA	NA	NA
ENSG00000238542	RNU7-104P	0	NA	NA	NA	NA	NA
ENSG00000231541	RPS6P2	0	NA	NA	NA	NA	NA
ENSG00000237477	AC093911.1	0	NA	NA	NA	NA	NA
ENSG00000213126	TXNL4AP1	0	NA	NA	NA	NA	NA
ENSG00000221240	MIR1258	0	NA	NA	NA	NA	NA
ENSG00000280636	AC096587.2	0	NA	NA	NA	NA	NA
ENSG00000202216	AC096587.1	0	NA	NA	NA	NA	NA
ENSG00000270289	AC012669.1	0	NA	NA	NA	NA	NA
ENSG00000225258	AC009478.1	0	NA	NA	NA	NA	NA
ENSG00000279559	AC104820.1	0	NA	NA	NA	NA	NA
ENSG00000236667	RPL27AP3	0	NA	NA	NA	NA	NA
ENSG00000266705	MIR4437	0	NA	NA	NA	NA	NA
ENSG00000226681	AC020595.1	0	NA	NA	NA	NA	NA
ENSG00000221023	RNU6ATAC19P	0	NA	NA	NA	NA	NA
ENSG00000222418	RNA5SP113	0	NA	NA	NA	NA	NA
ENSG00000287536	AC012500.1	0	NA	NA	NA	NA	NA
ENSG00000242121	RN7SL267P	0	NA	NA	NA	NA	NA
ENSG00000232430	RPL31P15	0	NA	NA	NA	NA	NA
ENSG00000212404	Y_RNA	0	NA	NA	NA	NA	NA
ENSG00000221498	AC064871.1	0	NA	NA	NA	NA	NA
ENSG00000234172	AC093639.1	0	NA	NA	NA	NA	NA
ENSG00000266808	MIR548AE1	0	NA	NA	NA	NA	NA
ENSG00000237824	RPL23AP33	0	NA	NA	NA	NA	NA
ENSG00000222845	RN7SKP42	0	NA	NA	NA	NA	NA
ENSG00000199626	RNU6-989P	0	NA	NA	NA	NA	NA
ENSG00000200650	RNA5SP114	0	NA	NA	NA	NA	NA
ENSG00000221502	MIR1245A	0	NA	NA	NA	NA	NA
ENSG00000283238	MIR1245B	0	NA	NA	NA	NA	NA
ENSG00000284180	MIR3606	0	NA	NA	NA	NA	NA
ENSG00000264725	MIR3129	0	NA	NA	NA	NA	NA
ENSG00000287418	AC013439.1	0	NA	NA	NA	NA	NA
ENSG00000276828	AC012488.1	0	NA	NA	NA	NA	NA
ENSG00000286165	AC012488.2	0	NA	NA	NA	NA	NA
ENSG00000230686	AC067945.1	0	NA	NA	NA	NA	NA
ENSG00000288064	AC067945.3	0	NA	NA	NA	NA	NA
ENSG00000207402	RNU6-959P	0	NA	NA	NA	NA	NA
ENSG00000274845	AC114778.1	0	NA	NA	NA	NA	NA
ENSG00000288582	AC098872.2	0	NA	NA	NA	NA	NA
[truncated: 58,672 more rows]

## Sheet: EP
GeneID	GeneName	baseMean	log2FoldChange	lfcSE	stat	pvalue	padj
ENSG00000284332	MIR1302-2	0	NA	NA	NA	NA	NA
ENSG00000268020	OR4G4P	0	NA	NA	NA	NA	NA
ENSG00000240361	OR4G11P	0	NA	NA	NA	NA	NA
ENSG00000186092	OR4F5	0	NA	NA	NA	NA	NA
ENSG00000239945	AL627309.3	0	NA	NA	NA	NA	NA
ENSG00000241599	AL627309.4	0	NA	NA	NA	NA	NA
ENSG00000269732	WBP1LP7	0	NA	NA	NA	NA	NA
ENSG00000284733	OR4F29	0	NA	NA	NA	NA	NA
ENSG00000233653	CICP7	0	NA	NA	NA	NA	NA
ENSG00000278791	AC114498.2	0	NA	NA	NA	NA	NA
ENSG00000268663	WBP1LP6	0	NA	NA	NA	NA	NA
ENSG00000284662	OR4F16	0	NA	NA	NA	NA	NA
ENSG00000285268	AL669831.6	0	NA	NA	NA	NA	NA
ENSG00000283040	AL669831.5	0	NA	NA	NA	NA	NA
ENSG00000242590	AL645608.5	0	NA	NA	NA	NA	NA
ENSG00000278073	MIR6726	0	NA	NA	NA	NA	NA
ENSG00000283712	MIR6727	0	NA	NA	NA	NA	NA
ENSG00000284372	MIR6808	0	NA	NA	NA	NA	NA
ENSG00000264293	RN7SL657P	0	NA	NA	NA	NA	NA
ENSG00000274481	AL691432.3	0	NA	NA	NA	NA	NA
ENSG00000233234	AL592464.2	0	NA	NA	NA	NA	NA
ENSG00000287396	AL592464.3	0	NA	NA	NA	NA	NA
ENSG00000231630	AL592464.1	0	NA	NA	NA	NA	NA
ENSG00000276189	AL136528.2	0	NA	NA	NA	NA	NA
ENSG00000284668	LINC02780	0	NA	NA	NA	NA	NA
ENSG00000284703	AL805961.1	0	NA	NA	NA	NA	NA
ENSG00000229280	EEF1DP6	0	NA	NA	NA	NA	NA
ENSG00000235054	LINC01777	0	NA	NA	NA	NA	NA
ENSG00000284694	AL355602.1	0	NA	NA	NA	NA	NA
ENSG00000227169	Z98747.1	0	NA	NA	NA	NA	NA
ENSG00000232596	LINC01646	0	NA	NA	NA	NA	NA
ENSG00000287586	Z98886.1	0	NA	NA	NA	NA	NA
ENSG00000284616	AL139823.1	0	NA	NA	NA	NA	NA
ENSG00000283356	Z97988.2	0	NA	NA	NA	NA	NA
ENSG00000264101	MIR4689	0	NA	NA	NA	NA	NA
ENSG00000271746	AL031848.2	0	NA	NA	NA	NA	NA
ENSG00000265392	MIR4252	0	NA	NA	NA	NA	NA
ENSG00000228750	LINC01672	0	NA	NA	NA	NA	NA
ENSG00000237365	AL512330.1	0	NA	NA	NA	NA	NA
ENSG00000207056	RNU1-8P	0	NA	NA	NA	NA	NA
ENSG00000270330	AL009183.1	0	NA	NA	NA	NA	NA
ENSG00000200975	RNU1-7P	0	NA	NA	NA	NA	NA
ENSG00000233645	AL358876.2	0	NA	NA	NA	NA	NA
ENSG00000251977	RNU6-991P	0	NA	NA	NA	NA	NA
ENSG00000229716	RPL23AP19	0	NA	NA	NA	NA	NA
ENSG00000232663	AL139415.2	0	NA	NA	NA	NA	NA
ENSG00000265141	RN7SL451P	0	NA	NA	NA	NA	NA
ENSG00000252404	AL158048.1	0	NA	NA	NA	NA	NA
ENSG00000284357	MIR34A	0	NA	NA	NA	NA	NA
ENSG00000252956	RNA5SP40	0	NA	NA	NA	NA	NA
ENSG00000235263	AL928921.1	0	NA	NA	NA	NA	NA
ENSG00000233268	AL691449.1	0	NA	NA	NA	NA	NA
ENSG00000223989	AL357140.1	0	NA	NA	NA	NA	NA
ENSG00000241326	AL603962.1	0	NA	NA	NA	NA	NA
ENSG00000264501	RN7SL731P	0	NA	NA	NA	NA	NA
ENSG00000203469	AL354956.1	0	NA	NA	NA	NA	NA
ENSG00000285833	AL590989.1	0	NA	NA	NA	NA	NA
ENSG00000276470	AL021155.2	0	NA	NA	NA	NA	NA
ENSG00000278852	AL021155.3	0	NA	NA	NA	NA	NA
ENSG00000275915	AL021155.1	0	NA	NA	NA	NA	NA
ENSG00000199347	RNU5E-1	0	NA	NA	NA	NA	NA
ENSG00000270914	AL096840.2	0	NA	NA	NA	NA	NA
ENSG00000276869	MIR6729	0	NA	NA	NA	NA	NA
ENSG00000243539	RN7SL649P	0	NA	NA	NA	NA	NA
ENSG00000201135	RNU6-777P	0	NA	NA	NA	NA	NA
ENSG00000227875	RPL23AP89	0	NA	NA	NA	NA	NA
ENSG00000283789	MIR7846	0	NA	NA	NA	NA	NA
ENSG00000263676	MIR4632	0	NA	NA	NA	NA	NA
ENSG00000225196	RPL10P17	0	NA	NA	NA	NA	NA
ENSG00000252969	SNORA70	0	NA	NA	NA	NA	NA
ENSG00000226166	AC244670.1	0	NA	NA	NA	NA	NA
ENSG00000228338	LINC01784	0	NA	NA	NA	NA	NA
ENSG00000239810	PRAMEF11	0	NA	NA	NA	NA	NA
ENSG00000231103	PRAMEF30P	0	NA	NA	NA	NA	NA
ENSG00000120952	PRAMEF2	0	NA	NA	NA	NA	NA
ENSG00000243073	PRAMEF4	0	NA	NA	NA	NA	NA
ENSG00000187545	PRAMEF10	0	NA	NA	NA	NA	NA
ENSG00000204510	PRAMEF7	0	NA	NA	NA	NA	NA
ENSG00000207434	RNU6-1072P	0	NA	NA	NA	NA	NA
ENSG00000234064	PRAMEF29P	0	NA	NA	NA	NA	NA
ENSG00000232423	PRAMEF6	0	NA	NA	NA	NA	NA
ENSG00000274178	PRAMEF28P	0	NA	NA	NA	NA	NA
ENSG00000274764	PRAMEF27	0	NA	NA	NA	NA	NA
ENSG00000277058	HNRNPCL3	0	NA	NA	NA	NA	NA
ENSG00000229571	PRAMEF25	0	NA	NA	NA	NA	NA
ENSG00000277862	PRAMEF34P	0	NA	NA	NA	NA	NA
ENSG00000236179	PRAMEF35P	0	NA	NA	NA	NA	NA
ENSG00000229978	PRAMEF36P	0	NA	NA	NA	NA	NA
ENSG00000233336	AC245056.1	0	NA	NA	NA	NA	NA
ENSG00000280267	PRAMEF26	0	NA	NA	NA	NA	NA
ENSG00000204505	PRAMEF9	0	NA	NA	NA	NA	NA
ENSG00000279169	PRAMEF13	0	NA	NA	NA	NA	NA
ENSG00000279804	PRAMEF18	0	NA	NA	NA	NA	NA
ENSG00000250894	PRAMEF31P	0	NA	NA	NA	NA	NA
ENSG00000270601	PRAMEF5	0	NA	NA	NA	NA	NA
ENSG00000231219	PRAMEF32P	0	NA	NA	NA	NA	NA
ENSG00000207511	RNU6-771P	0	NA	NA	NA	NA	NA
ENSG00000182330	PRAMEF8	0	NA	NA	NA	NA	NA
ENSG00000237700	PRAMEF33	0	NA	NA	NA	NA	NA
ENSG00000204501	PRAMEF15	0	NA	NA	NA	NA	NA
ENSG00000228229	AC243961.1	0	NA	NA	NA	NA	NA
ENSG00000204481	PRAMEF14	0	NA	NA	NA	NA	NA
ENSG00000204479	PRAMEF17	0	NA	NA	NA	NA	NA
ENSG00000204478	PRAMEF20	0	NA	NA	NA	NA	NA
ENSG00000259961	AL354712.1	0	NA	NA	NA	NA	NA
ENSG00000252151	RNU6-1265P	0	NA	NA	NA	NA	NA
ENSG00000233485	FHAD1-AS1	0	NA	NA	NA	NA	NA
ENSG00000215695	RSC1A1	0	NA	NA	NA	NA	NA
ENSG00000231353	AL355994.1	0	NA	NA	NA	NA	NA
ENSG00000275503	AL355994.5	0	NA	NA	NA	NA	NA
ENSG00000233078	AL355994.3	0	NA	NA	NA	NA	NA
ENSG00000234166	ARHGEF19-AS1	0	NA	NA	NA	NA	NA
ENSG00000224174	AL137802.1	0	NA	NA	NA	NA	NA
ENSG00000277344	RNU1-6P	0	NA	NA	NA	NA	NA
ENSG00000225710	AL355149.1	0	NA	NA	NA	NA	NA
ENSG00000283773	AL137798.3	0	NA	NA	NA	NA	NA
ENSG00000207513	RNU1-3	0	NA	NA	NA	NA	NA
ENSG00000207389	RNU1-4	0	NA	NA	NA	NA	NA
ENSG00000223643	BX284668.1	0	NA	NA	NA	NA	NA
ENSG00000230239	BX284668.3	0	NA	NA	NA	NA	NA
ENSG00000263811	MIR3675	0	NA	NA	NA	NA	NA
ENSG00000277234	RNU1-5P	0	NA	NA	NA	NA	NA
ENSG00000235241	BX284668.4	0	NA	NA	NA	NA	NA
ENSG00000288636	AL049569.3	0	NA	NA	NA	NA	NA
ENSG00000227751	RCC2-AS1	0	NA	NA	NA	NA	NA
ENSG00000284653	AL357509.1	0	NA	NA	NA	NA	NA
ENSG00000261781	LINC01654	0	NA	NA	NA	NA	NA
ENSG00000235282	DYNLL1P3	0	NA	NA	NA	NA	NA
ENSG00000225478	AL031737.1	0	NA	NA	NA	NA	NA
ENSG00000265606	MIR4695	0	NA	NA	NA	NA	NA
ENSG00000201609	RNU4-28P	0	NA	NA	NA	NA	NA
ENSG00000235434	AL391883.1	0	NA	NA	NA	NA	NA
ENSG00000188784	PLA2G2E	0	NA	NA	NA	NA	NA
ENSG00000242688	RN7SL304P	0	NA	NA	NA	NA	NA
ENSG00000228105	LINC01757	0	NA	NA	NA	NA	NA
ENSG00000284710	Z98257.2	0	NA	NA	NA	NA	NA
ENSG00000226487	AL139254.1	0	NA	NA	NA	NA	NA
ENSG00000284005	MIR6084	0	NA	NA	NA	NA	NA
ENSG00000228823	AL592309.1	0	NA	NA	NA	NA	NA
ENSG00000176378	PFN1P10	0	NA	NA	NA	NA	NA
ENSG00000201919	RNU6-1022P	0	NA	NA	NA	NA	NA
ENSG00000278124	RN7SL186P	0	NA	NA	NA	NA	NA
ENSG00000201273	RNU6-776P	0	NA	NA	NA	NA	NA
ENSG00000285794	AL031281.1	0	NA	NA	NA	NA	NA
ENSG00000266564	MIR4418	0	NA	NA	NA	NA	NA
ENSG00000159189	C1QC	0	NA	NA	NA	NA	NA
ENSG00000263793	MIR3115	0	NA	NA	NA	NA	NA
ENSG00000201405	AL109936.1	0	NA	NA	NA	NA	NA
ENSG00000232557	AL590609.2	0	NA	NA	NA	NA	NA
ENSG00000264926	MIR378F	0	NA	NA	NA	NA	NA
ENSG00000230703	MYOM3-AS1	0	NA	NA	NA	NA	NA
ENSG00000227312	AL445686.1	0	NA	NA	NA	NA	NA
ENSG00000239106	Y_RNA	0	NA	NA	NA	NA	NA
ENSG00000284699	AL445648.1	0	NA	NA	NA	NA	NA
ENSG00000278034	MIR6731	0	NA	NA	NA	NA	NA
ENSG00000264371	MIR4425	0	NA	NA	NA	NA	NA
ENSG00000255054	AL020996.2	0	NA	NA	NA	NA	NA
ENSG00000272478	AL020996.3	0	NA	NA	NA	NA	NA
ENSG00000207237	RNU6-110P	0	NA	NA	NA	NA	NA
ENSG00000252190	AL592064.1	0	NA	NA	NA	NA	NA
ENSG00000252691	AL592064.2	0	NA	NA	NA	NA	NA
ENSG00000142684	ZNF593	0	NA	NA	NA	NA	NA
ENSG00000224129	DPPA2P2	0	NA	NA	NA	NA	NA
ENSG00000238705	MIR1976	0	NA	NA	NA	NA	NA
ENSG00000243905	RN7SL679P	0	NA	NA	NA	NA	NA
ENSG00000252429	RNU7-29P	0	NA	NA	NA	NA	NA
ENSG00000229247	AL627313.1	0	NA	NA	NA	NA	NA
ENSG00000238316	AL627082.2	0	NA	NA	NA	NA	NA
ENSG00000235069	AL627082.1	0	NA	NA	NA	NA	NA
ENSG00000226698	AL034380.1	0	NA	NA	NA	NA	NA
ENSG00000229985	AL590640.2	0	NA	NA	NA	NA	NA
ENSG00000225990	SNRPEP7	0	NA	NA	NA	NA	NA
ENSG00000224311	AL590640.1	0	NA	NA	NA	NA	NA
ENSG00000206767	RNU6-949P	0	NA	NA	NA	NA	NA
ENSG00000226662	CHMP1AP1	0	NA	NA	NA	NA	NA
ENSG00000207095	RNU6-424P	0	NA	NA	NA	NA	NA
ENSG00000228943	AL137792.2	0	NA	NA	NA	NA	NA
ENSG00000274266	SNORA73A	0	NA	NA	NA	NA	NA
ENSG00000278274	SNORA61	0	NA	NA	NA	NA	NA
ENSG00000273544	SNORA44	0	NA	NA	NA	NA	NA
ENSG00000274582	SNORA16A	0	NA	NA	NA	NA	NA
ENSG00000280498	SNORA16A	0	NA	NA	NA	NA	NA
ENSG00000270103	AL360012.1	0	NA	NA	NA	NA	NA
ENSG00000274978	RNU11	0	NA	NA	NA	NA	NA
ENSG00000206704	Y_RNA	0	NA	NA	NA	NA	NA
ENSG00000277916	AL357500.2	0	NA	NA	NA	NA	NA
ENSG00000230523	LINC01756	0	NA	NA	NA	NA	NA
ENSG00000270927	AL645944.1	0	NA	NA	NA	NA	NA
ENSG00000233372	AL137076.1	0	NA	NA	NA	NA	NA
ENSG00000231251	AL021921.1	0	NA	NA	NA	NA	NA
ENSG00000231949	AL161638.1	0	NA	NA	NA	NA	NA
ENSG00000264773	MIR4420	0	NA	NA	NA	NA	NA
ENSG00000222784	RN7SKP91	0	NA	NA	NA	NA	NA
ENSG00000235143	AL445235.1	0	NA	NA	NA	NA	NA
ENSG00000266210	RN7SL371P	0	NA	NA	NA	NA	NA
ENSG00000215900	SELENOWP1	0	NA	NA	NA	NA	NA
ENSG00000225142	AC114495.1	0	NA	NA	NA	NA	NA
ENSG00000206981	RNU6-40P	0	NA	NA	NA	NA	NA
ENSG00000265961	Y_RNA	0	NA	NA	NA	NA	NA
ENSG00000284702	AL136115.3	0	NA	NA	NA	NA	NA
ENSG00000276493	Metazoa_SRP	0	NA	NA	NA	NA	NA
ENSG00000250135	AL049795.2	0	NA	NA	NA	NA	NA
ENSG00000277617	Metazoa_SRP	0	NA	NA	NA	NA	NA
ENSG00000252450	Y_RNA	0	NA	NA	NA	NA	NA
ENSG00000263529	RN7SL122P	0	NA	NA	NA	NA	NA
ENSG00000284721	AL662907.3	0	NA	NA	NA	NA	NA
ENSG00000227000	HSPD1P14	0	NA	NA	NA	NA	NA
ENSG00000176256	HMGB4	0	NA	NA	NA	NA	NA
ENSG00000201148	RNA5SP42	0	NA	NA	NA	NA	NA
ENSG00000270241	AC115286.1	0	NA	NA	NA	NA	NA
ENSG00000207941	MIR552	0	NA	NA	NA	NA	NA
ENSG00000230163	AL122010.1	0	NA	NA	NA	NA	NA
ENSG00000233940	RPL12P45	0	NA	NA	NA	NA	NA
ENSG00000201868	Y_RNA	0	NA	NA	NA	NA	NA
ENSG00000201542	SNORA62	0	NA	NA	NA	NA	NA
ENSG00000278702	Metazoa_SRP	0	NA	NA	NA	NA	NA
ENSG00000271164	CFAP97P1	0	NA	NA	NA	NA	NA
ENSG00000271914	AL139286.1	0	NA	NA	NA	NA	NA
ENSG00000264592	RN7SL131P	0	NA	NA	NA	NA	NA
ENSG00000142694	EVA1B	0	NA	NA	NA	NA	NA
ENSG00000222821	RNU4-27P	0	NA	NA	NA	NA	NA
ENSG00000230214	FTLP18	0	NA	NA	NA	NA	NA
ENSG00000234481	AC117945.1	0	NA	NA	NA	NA	NA
ENSG00000264698	MIR4255	0	NA	NA	NA	NA	NA
ENSG00000207328	RNU6-636P	0	NA	NA	NA	NA	NA
ENSG00000252368	RNA5SP43	0	NA	NA	NA	NA	NA
ENSG00000283724	MIR6732	0	NA	NA	NA	NA	NA
ENSG00000200421	Y_RNA	0	NA	NA	NA	NA	NA
ENSG00000233728	AL929472.3	0	NA	NA	NA	NA	NA
ENSG00000230955	AL929472.2	0	NA	NA	NA	NA	NA
ENSG00000277168	Metazoa_SRP	0	NA	NA	NA	NA	NA
ENSG00000265596	MIR3659	0	NA	NA	NA	NA	NA
ENSG00000200796	RNU6-753P	0	NA	NA	NA	NA	NA
ENSG00000273637	AL139260.2	0	NA	NA	NA	NA	NA
ENSG00000199963	RNU6-605P	0	NA	NA	NA	NA	NA
ENSG00000207466	Y_RNA	0	NA	NA	NA	NA	NA
ENSG00000222378	RNA5SP44	0	NA	NA	NA	NA	NA
ENSG00000252413	RNU7-121P	0	NA	NA	NA	NA	NA
ENSG00000229213	AL033527.1	0	NA	NA	NA	NA	NA
ENSG00000284678	LINC02811	0	NA	NA	NA	NA	NA
ENSG00000207356	Y_RNA	0	NA	NA	NA	NA	NA
ENSG00000226745	OAZ1P1	0	NA	NA	NA	NA	NA
ENSG00000213172	AL031985.1	0	NA	NA	NA	NA	NA
ENSG00000198974	MIR30E	0	NA	NA	NA	NA	NA
ENSG00000264582	RN7SL326P	0	NA	NA	NA	NA	NA
ENSG00000233118	UBE2V1P8	0	NA	NA	NA	NA	NA
ENSG00000252563	RNA5SP45	0	NA	NA	NA	NA	NA
ENSG00000284895	AC119676.1	0	NA	NA	NA	NA	NA
ENSG00000228776	AC114492.1	0	NA	NA	NA	NA	NA
ENSG00000230116	RPS3AP11	0	NA	NA	NA	NA	NA
ENSG00000228452	AC098484.1	0	NA	NA	NA	NA	NA
ENSG00000283136	AL161637.2	0	NA	NA	NA	NA	NA
ENSG00000277513	AL161637.1	0	NA	NA	NA	NA	NA
ENSG00000284410	MIR6733	0	NA	NA	NA	NA	NA
ENSG00000283836	MIR6734	0	NA	NA	NA	NA	NA
ENSG00000229372	SZT2-AS1	0	NA	NA	NA	NA	NA
ENSG00000274975	MIR6735	0	NA	NA	NA	NA	NA
ENSG00000178922	HYI	0	NA	NA	NA	NA	NA
ENSG00000284989	AL451062.3	0	NA	NA	NA	NA	NA
ENSG00000283477	MIR6079	0	NA	NA	NA	NA	NA
ENSG00000227163	AL139220.1	0	NA	NA	NA	NA	NA
ENSG00000271647	KRT8P47	0	NA	NA	NA	NA	NA
ENSG00000239560	RN7SL479P	0	NA	NA	NA	NA	NA
ENSG00000226804	AL359839.1	0	NA	NA	NA	NA	NA
ENSG00000200171	Y_RNA	0	NA	NA	NA	NA	NA
ENSG00000238037	OOSP1P1	0	NA	NA	NA	NA	NA
ENSG00000227994	AL035417.1	0	NA	NA	NA	NA	NA
ENSG00000199385	RNU6-369P	0	NA	NA	NA	NA	NA
ENSG00000263381	MIR5584	0	NA	NA	NA	NA	NA
ENSG00000264294	SNORD55	0	NA	NA	NA	NA	NA
ENSG00000202031	SNORD38A	0	NA	NA	NA	NA	NA
ENSG00000207421	SNORD38B	0	NA	NA	NA	NA	NA
ENSG00000281859	SNORD38B	0	NA	NA	NA	NA	NA
ENSG00000202444	RNU5E-6P	0	NA	NA	NA	NA	NA
ENSG00000253039	RNA5SP47	0	NA	NA	NA	NA	NA
ENSG00000288208	AL451136.1	0	NA	NA	NA	NA	NA
ENSG00000236872	PPIAP36	0	NA	NA	NA	NA	NA
ENSG00000278139	P3R3URF-PIK3R3	0	NA	NA	NA	NA	NA
ENSG00000250719	P3R3URF	0	NA	NA	NA	NA	NA
ENSG00000228237	EFCAB14-AS1	0	NA	NA	NA	NA	NA
ENSG00000238145	AL731892.1	0	NA	NA	NA	NA	NA
ENSG00000259832	CYP4A26P	0	NA	NA	NA	NA	NA
ENSG00000261593	CYP4A27P	0	NA	NA	NA	NA	NA
ENSG00000261290	CYP4A44P	0	NA	NA	NA	NA	NA
ENSG00000225514	MTND1P34	0	NA	NA	NA	NA	NA
ENSG00000271355	AL356458.1	0	NA	NA	NA	NA	NA
ENSG00000229554	RPL21P24	0	NA	NA	NA	NA	NA
ENSG00000223814	AL691459.1	0	NA	NA	NA	NA	NA
ENSG00000231413	AL356289.1	0	NA	NA	NA	NA	NA
ENSG00000232514	AL356968.1	0	NA	NA	NA	NA	NA
ENSG00000225623	AGBL4-IT1	0	NA	NA	NA	NA	NA
ENSG00000237478	AL390023.1	0	NA	NA	NA	NA	NA
ENSG00000233595	MTND2P29	0	NA	NA	NA	NA	NA
ENSG00000230828	AL583843.1	0	NA	NA	NA	NA	NA
ENSG00000233407	AL592182.1	0	NA	NA	NA	NA	NA
ENSG00000284696	LINC02808	0	NA	NA	NA	NA	NA
ENSG00000229316	HMGB1P45	0	NA	NA	NA	NA	NA
ENSG00000207194	RNU6-1026P	0	NA	NA	NA	NA	NA
ENSG00000237130	MRPS6P2	0	NA	NA	NA	NA	NA
ENSG00000265538	MIR4421	0	NA	NA	NA	NA	NA
ENSG00000275816	MIR6500	0	NA	NA	NA	NA	NA
ENSG00000204006	C1orf185	0	NA	NA	NA	NA	NA
ENSG00000200262	Y_RNA	0	NA	NA	NA	NA	NA
ENSG00000252032	RNU6-1281P	0	NA	NA	NA	NA	NA
ENSG00000232846	SLC25A6P3	0	NA	NA	NA	NA	NA
ENSG00000283899	MIR761	0	NA	NA	NA	NA	NA
ENSG00000285839	AL445685.3	0	NA	NA	NA	NA	NA
ENSG00000223429	AL139156.1	0	NA	NA	NA	NA	NA
ENSG00000239640	RN7SL62P	0	NA	NA	NA	NA	NA
ENSG00000252018	RNU2-30P	0	NA	NA	NA	NA	NA
ENSG00000231866	AC099677.2	0	NA	NA	NA	NA	NA
ENSG00000266188	AC099677.6	0	NA	NA	NA	NA	NA
ENSG00000265815	AC099677.5	0	NA	NA	NA	NA	NA
ENSG00000237279	H3P2	0	NA	NA	NA	NA	NA
ENSG00000232993	AL445183.1	0	NA	NA	NA	NA	NA
ENSG00000227644	HIGD1AP11	0	NA	NA	NA	NA	NA
ENSG00000234578	AL355483.3	0	NA	NA	NA	NA	NA
ENSG00000226938	AC119428.1	0	NA	NA	NA	NA	NA
ENSG00000288527	AL365445.1	0	NA	NA	NA	NA	NA
ENSG00000239007	RNU7-95P	0	NA	NA	NA	NA	NA
ENSG00000229687	AL049745.2	0	NA	NA	NA	NA	NA
ENSG00000283749	MIR4781	0	NA	NA	NA	NA	NA
ENSG00000279049	AL353898.2	0	NA	NA	NA	NA	NA
ENSG00000235741	LINC02784	0	NA	NA	NA	NA	NA
ENSG00000233271	AL590440.1	0	NA	NA	NA	NA	NA
ENSG00000231900	GOT2P1	0	NA	NA	NA	NA	NA
ENSG00000232198	MTCO2P34	0	NA	NA	NA	NA	NA
ENSG00000199831	RN7SKP291	0	NA	NA	NA	NA	NA
ENSG00000252162	RNU6-830P	0	NA	NA	NA	NA	NA
ENSG00000272051	Y_RNA	0	NA	NA	NA	NA	NA
ENSG00000230250	LINC01753	0	NA	NA	NA	NA	NA
ENSG00000229913	AL360295.1	0	NA	NA	NA	NA	NA
ENSG00000236888	RPS20P5	0	NA	NA	NA	NA	NA
ENSG00000230546	AL445193.1	0	NA	NA	NA	NA	NA
ENSG00000233216	AL357373.1	0	NA	NA	NA	NA	NA
ENSG00000270209	AL035411.2	0	NA	NA	NA	NA	NA
ENSG00000266150	MIR4711	0	NA	NA	NA	NA	NA
ENSG00000263908	MIR3116-1	0	NA	NA	NA	NA	NA
ENSG00000283690	MIR3116-2	0	NA	NA	NA	NA	NA
ENSG00000234204	PIGPP2	0	NA	NA	NA	NA	NA
ENSG00000234088	RPS15AP7	0	NA	NA	NA	NA	NA
ENSG00000200174	Y_RNA	0	NA	NA	NA	NA	NA
ENSG00000237163	AC099794.2	0	NA	NA	NA	NA	NA
ENSG00000286455	AL162400.3	0	NA	NA	NA	NA	NA
ENSG00000227485	AL162400.1	0	NA	NA	NA	NA	NA
ENSG00000252259	RNA5SP49	0	NA	NA	NA	NA	NA
ENSG00000228734	AC096543.2	0	NA	NA	NA	NA	NA
ENSG00000223683	RPSAP65	0	NA	NA	NA	NA	NA
ENSG00000275836	MIR6068	0	NA	NA	NA	NA	NA
ENSG00000252784	Y_RNA	0	NA	NA	NA	NA	NA
ENSG00000276884	AL109925.3	0	NA	NA	NA	NA	NA
ENSG00000278287	AL109925.6	0	NA	NA	NA	NA	NA
ENSG00000277565	AL109925.4	0	NA	NA	NA	NA	NA
ENSG00000275823	AL109925.2	0	NA	NA	NA	NA	NA
ENSG00000277689	AL109925.5	0	NA	NA	NA	NA	NA
ENSG00000274199	AL109925.1	0	NA	NA	NA	NA	NA
ENSG00000238653	RNU7-62P	0	NA	NA	NA	NA	NA
ENSG00000233877	AL606517.1	0	NA	NA	NA	NA	NA
ENSG00000212257	RNU6-1176P	0	NA	NA	NA	NA	NA
ENSG00000235804	AL357078.1	0	NA	NA	NA	NA	NA
ENSG00000234496	MRPS21P1	0	NA	NA	NA	NA	NA
ENSG00000222624	RNU2-15P	0	NA	NA	NA	NA	NA
ENSG00000285079	AL513493.1	0	NA	NA	NA	NA	NA
ENSG00000239319	RN7SL854P	0	NA	NA	NA	NA	NA
ENSG00000227466	PDE4B-AS1	0	NA	NA	NA	NA	NA
ENSG00000223152	RNU4-88P	0	NA	NA	NA	NA	NA
ENSG00000264720	MIR3117	0	NA	NA	NA	NA	NA
ENSG00000231080	AL592161.1	0	NA	NA	NA	NA	NA
ENSG00000252433	AL133320.1	0	NA	NA	NA	NA	NA
ENSG00000253074	RNU6-586P	0	NA	NA	NA	NA	NA
ENSG00000252116	RNU4ATAC4P	0	NA	NA	NA	NA	NA
ENSG00000207504	RNU6-1031P	0	NA	NA	NA	NA	NA
ENSG00000238139	AL590559.1	0	NA	NA	NA	NA	NA
ENSG00000242482	RN7SL392P	0	NA	NA	NA	NA	NA
ENSG00000232048	HNRNPCP9	0	NA	NA	NA	NA	NA
ENSG00000238778	RNU7-80P	0	NA	NA	NA	NA	NA
ENSG00000235055	AL157407.1	0	NA	NA	NA	NA	NA
ENSG00000225242	COX6B1P7	0	NA	NA	NA	NA	NA
ENSG00000237622	ELOCP18	0	NA	NA	NA	NA	NA
ENSG00000229440	AL139413.1	0	NA	NA	NA	NA	NA
ENSG00000225167	TXNP2	0	NA	NA	NA	NA	NA
ENSG00000235446	LINC02791	0	NA	NA	NA	NA	NA
ENSG00000270615	SGO1P1	0	NA	NA	NA	NA	NA
ENSG00000240692	RN7SL538P	0	NA	NA	NA	NA	NA
ENSG00000229359	PIN1P1	0	NA	NA	NA	NA	NA
ENSG00000278636	AL354872.2	0	NA	NA	NA	NA	NA
ENSG00000237033	CASP3P1	0	NA	NA	NA	NA	NA
ENSG00000226208	AL513285.1	0	NA	NA	NA	NA	NA
ENSG00000235782	AL031429.1	0	NA	NA	NA	NA	NA
ENSG00000226324	AL358453.1	0	NA	NA	NA	NA	NA
ENSG00000231985	AL354949.1	0	NA	NA	NA	NA	NA
ENSG00000271618	AL359821.1	0	NA	NA	NA	NA	NA
ENSG00000228853	NEGR1-IT1	0	NA	NA	NA	NA	NA
ENSG00000227207	RPL31P12	0	NA	NA	NA	NA	NA
ENSG00000212366	RNU6-1246P	0	NA	NA	NA	NA	NA
ENSG00000251825	RN7SKP19	0	NA	NA	NA	NA	NA
ENSG00000200601	RNA5SP50	0	NA	NA	NA	NA	NA
ENSG00000252005	RNU4ATAC8P	0	NA	NA	NA	NA	NA
ENSG00000229943	AC133865.1	0	NA	NA	NA	NA	NA
ENSG00000206999	RNU6-622P	0	NA	NA	NA	NA	NA
ENSG00000252338	RNU6-503P	0	NA	NA	NA	NA	NA
ENSG00000206620	SNORD45C	0	NA	NA	NA	NA	NA
ENSG00000207241	SNORD45A	0	NA	NA	NA	NA	NA
ENSG00000201487	SNORD45B	0	NA	NA	NA	NA	NA
ENSG00000223905	AC103592.1	0	NA	NA	NA	NA	NA
ENSG00000199921	RNU6-161P	0	NA	NA	NA	NA	NA
ENSG00000237552	LINC02567	0	NA	NA	NA	NA	NA
ENSG00000251767	RNU7-8P	0	NA	NA	NA	NA	NA
ENSG00000232672	ACTG1P21	0	NA	NA	NA	NA	NA
ENSG00000222849	RNA5SP21	0	NA	NA	NA	NA	NA
ENSG00000251958	RNU6-1102P	0	NA	NA	NA	NA	NA
ENSG00000212308	RNA5SP23	0	NA	NA	NA	NA	NA
ENSG00000238015	AC104837.2	0	NA	NA	NA	NA	NA
ENSG00000235011	AL353651.1	0	NA	NA	NA	NA	NA
ENSG00000282898	AL353651.2	0	NA	NA	NA	NA	NA
ENSG00000285409	AC099671.1	0	NA	NA	NA	NA	NA
ENSG00000260322	AC098657.2	0	NA	NA	NA	NA	NA
ENSG00000277670	AC098657.3	0	NA	NA	NA	NA	NA
ENSG00000236407	HMGB1P18	0	NA	NA	NA	NA	NA
ENSG00000227062	AL596276.1	0	NA	NA	NA	NA	NA
ENSG00000234108	AL596276.2	0	NA	NA	NA	NA	NA
ENSG00000227937	MTND2P30	0	NA	NA	NA	NA	NA
ENSG00000235089	AL357632.1	0	NA	NA	NA	NA	NA
ENSG00000285179	AC093154.1	0	NA	NA	NA	NA	NA
ENSG00000234683	AL138799.2	0	NA	NA	NA	NA	NA
ENSG00000285782	AC116099.1	0	NA	NA	NA	NA	NA
ENSG00000229486	AC104454.1	0	NA	NA	NA	NA	NA
ENSG00000285374	AL359762.2	0	NA	NA	NA	NA	NA
ENSG00000199459	AL360219.1	0	NA	NA	NA	NA	NA
ENSG00000199934	AC092807.1	0	NA	NA	NA	NA	NA
ENSG00000201620	RNA5SP51	0	NA	NA	NA	NA	NA
ENSG00000229505	AC104455.1	0	NA	NA	NA	NA	NA
ENSG00000231349	AC119749.1	0	NA	NA	NA	NA	NA
ENSG00000224466	CDCA4P2	0	NA	NA	NA	NA	NA
ENSG00000199318	RNA5SP52	0	NA	NA	NA	NA	NA
ENSG00000270507	AL049861.1	0	NA	NA	NA	NA	NA
ENSG00000239504	RN7SL583P	0	NA	NA	NA	NA	NA
ENSG00000230053	AC093578.1	0	NA	NA	NA	NA	NA
ENSG00000202385	Y_RNA	0	NA	NA	NA	NA	NA
ENSG00000284637	AC099063.3	0	NA	NA	NA	NA	NA
ENSG00000237568	AC099063.1	0	NA	NA	NA	NA	NA
ENSG00000238081	AC099063.2	0	NA	NA	NA	NA	NA
ENSG00000233235	BX119321.1	0	NA	NA	NA	NA	NA
ENSG00000288629	AC099569.1	0	NA	NA	NA	NA	NA
ENSG00000271949	AC093423.3	0	NA	NA	NA	NA	NA
ENSG00000226394	AC093423.1	0	NA	NA	NA	NA	NA
ENSG00000287015	AL161797.1	0	NA	NA	NA	NA	NA
ENSG00000239794	RN7SL653P	0	NA	NA	NA	NA	NA
ENSG00000233228	LPCAT2BP	0	NA	NA	NA	NA	NA
ENSG00000226773	AL663109.1	0	NA	NA	NA	NA	NA
ENSG00000233125	ACTBP12	0	NA	NA	NA	NA	NA
ENSG00000242764	RN7SL824P	0	NA	NA	NA	NA	NA
ENSG00000201317	RNU4-59P	0	NA	NA	NA	NA	NA
ENSG00000206680	SNORD21	0	NA	NA	NA	NA	NA
ENSG00000252121	RNU6-970P	0	NA	NA	NA	NA	NA
ENSG00000239710	RN7SL692P	0	NA	NA	NA	NA	NA
ENSG00000252752	RNU6-210P	0	NA	NA	NA	NA	NA
ENSG00000251837	Y_RNA	0	NA	NA	NA	NA	NA
ENSG00000223490	CHCHD2P5	0	NA	NA	NA	NA	NA
ENSG00000235794	MTND3P21	0	NA	NA	NA	NA	NA
ENSG00000232752	MTCO3P21	0	NA	NA	NA	NA	NA
ENSG00000229842	MTATP6P13	0	NA	NA	NA	NA	NA
ENSG00000250890	AL117351.2	0	NA	NA	NA	NA	NA
ENSG00000236689	MTCO2P21	0	NA	NA	NA	NA	NA
ENSG00000226960	MTCO1P21	0	NA	NA	NA	NA	NA
ENSG00000233129	AL117351.1	0	NA	NA	NA	NA	NA
ENSG00000264963	RN7SL440P	0	NA	NA	NA	NA	NA
ENSG00000178596	GAPDHP29	0	NA	NA	NA	NA	NA
ENSG00000232918	AC118469.1	0	NA	NA	NA	NA	NA
ENSG00000232857	KATNBL1P2	0	NA	NA	NA	NA	NA
ENSG00000263526	MIR378G	0	NA	NA	NA	NA	NA
ENSG00000228504	LINC01760	0	NA	NA	NA	NA	NA
ENSG00000233907	LINC01761	0	NA	NA	NA	NA	NA
ENSG00000200800	RNU1-130P	0	NA	NA	NA	NA	NA
ENSG00000231987	LINC01787	0	NA	NA	NA	NA	NA
ENSG00000225923	AC092393.1	0	NA	NA	NA	NA	NA
ENSG00000234422	UBE2WP1	0	NA	NA	NA	NA	NA
ENSG00000241992	RN7SL831P	0	NA	NA	NA	NA	NA
ENSG00000223229	RN7SKP270	0	NA	NA	NA	NA	NA
ENSG00000232542	DPYD-IT1	0	NA	NA	NA	NA	NA
ENSG00000226128	RPL26P9	0	NA	NA	NA	NA	NA
ENSG00000235777	DPYD-AS2	0	NA	NA	NA	NA	NA
ENSG00000284247	MIR2682	0	NA	NA	NA	NA	NA
ENSG00000284202	MIR137	0	NA	NA	NA	NA	NA
ENSG00000201491	RNU4-75P	0	NA	NA	NA	NA	NA
ENSG00000202254	Y_RNA	0	NA	NA	NA	NA	NA
ENSG00000213421	AC099670.1	0	NA	NA	NA	NA	NA
ENSG00000230402	LINC01349	0	NA	NA	NA	NA	NA
ENSG00000224685	AC099670.2	0	NA	NA	NA	NA	NA
ENSG00000252765	AC093157.3	0	NA	NA	NA	NA	NA
ENSG00000271578	AC119501.1	0	NA	NA	NA	NA	NA
ENSG00000173810	PPIAP7	0	NA	NA	NA	NA	NA
ENSG00000252530	RNU6-965P	0	NA	NA	NA	NA	NA
ENSG00000252717	RNU6-352P	0	NA	NA	NA	NA	NA
ENSG00000271277	AL356280.1	0	NA	NA	NA	NA	NA
ENSG00000233359	AC114485.1	0	NA	NA	NA	NA	NA
ENSG00000230759	AC095032.2	0	NA	NA	NA	NA	NA
ENSG00000236085	ACTG1P4	0	NA	NA	NA	NA	NA
ENSG00000243480	AMY2A	0	NA	NA	NA	NA	NA
ENSG00000237763	AMY1A	0	NA	NA	NA	NA	NA
ENSG00000234441	AC105272.1	0	NA	NA	NA	NA	NA
ENSG00000174876	AMY1B	0	NA	NA	NA	NA	NA
ENSG00000227408	AMYP1	0	NA	NA	NA	NA	NA
ENSG00000187733	AMY1C	0	NA	NA	NA	NA	NA
ENSG00000225191	AL136455.1	0	NA	NA	NA	NA	NA
ENSG00000228347	FTLP17	0	NA	NA	NA	NA	NA
ENSG00000225036	CDK4P1	0	NA	NA	NA	NA	NA
ENSG00000233047	LINC01677	0	NA	NA	NA	NA	NA
ENSG00000230932	AL355306.1	0	NA	NA	NA	NA	NA
ENSG00000270976	AL596327.1	0	NA	NA	NA	NA	NA
ENSG00000233449	MTATP6P14	0	NA	NA	NA	NA	NA
ENSG00000232551	MTCO1P14	0	NA	NA	NA	NA	NA
ENSG00000237460	LINC01661	0	NA	NA	NA	NA	NA
ENSG00000275455	MIR7852	0	NA	NA	NA	NA	NA
ENSG00000260879	AL359258.2	0	NA	NA	NA	NA	NA
ENSG00000238122	AL359258.1	0	NA	NA	NA	NA	NA
ENSG00000224698	AL390038.1	0	NA	NA	NA	NA	NA
ENSG00000283354	AL392088.2	0	NA	NA	NA	NA	NA
ENSG00000227832	ST13P21	0	NA	NA	NA	NA	NA
ENSG00000226483	AL392088.1	0	NA	NA	NA	NA	NA
ENSG00000228054	RANP5	0	NA	NA	NA	NA	NA
ENSG00000278249	SCARNA2	0	NA	NA	NA	NA	NA
ENSG00000254942	AL355310.3	0	NA	NA	NA	NA	NA
ENSG00000225113	AL355310.1	0	NA	NA	NA	NA	NA
ENSG00000284443	MIR197	0	NA	NA	NA	NA	NA
ENSG00000228703	AL355310.2	0	NA	NA	NA	NA	NA
ENSG00000134184	GSTM1	0	NA	NA	NA	NA	NA
ENSG00000260246	AC000032.1	0	NA	NA	NA	NA	NA
ENSG00000200536	AL137790.1	0	NA	NA	NA	NA	NA
ENSG00000270380	AL358215.1	0	NA	NA	NA	NA	NA
ENSG00000282887	AL358215.2	0	NA	NA	NA	NA	NA
ENSG00000199710	AL354713.1	0	NA	NA	NA	NA	NA
ENSG00000232791	OR11I1P	0	NA	NA	NA	NA	NA
ENSG00000225672	CCNT2P1	0	NA	NA	NA	NA	NA
ENSG00000252760	RNA5SP54	0	NA	NA	NA	NA	NA
ENSG00000272982	AL355816.1	0	NA	NA	NA	NA	NA
ENSG00000273221	AL355816.2	0	NA	NA	NA	NA	NA
ENSG00000229283	AL356387.1	0	NA	NA	NA	NA	NA
ENSG00000232240	AL356387.2	0	NA	NA	NA	NA	NA
ENSG00000200360	RNU6-792P	0	NA	NA	NA	NA	NA
ENSG00000237556	KCND3-AS1	0	NA	NA	NA	NA	NA
ENSG00000234388	TXNP3	0	NA	NA	NA	NA	NA
ENSG00000238761	AL591521.1	0	NA	NA	NA	NA	NA
ENSG00000237278	RLIMP2	0	NA	NA	NA	NA	NA
ENSG00000238256	MTND5P20	0	NA	NA	NA	NA	NA
ENSG00000232895	AL121999.1	0	NA	NA	NA	NA	NA
ENSG00000273698	MRPL57P1	0	NA	NA	NA	NA	NA
ENSG00000271419	AL035410.2	0	NA	NA	NA	NA	NA
ENSG00000201114	Y_RNA	0	NA	NA	NA	NA	NA
ENSG00000242769	RN7SL432P	0	NA	NA	NA	NA	NA
ENSG00000227970	NR1H5P	0	NA	NA	NA	NA	NA
ENSG00000287103	AL512638.3	0	NA	NA	NA	NA	NA
ENSG00000232185	CNOT7P2	0	NA	NA	NA	NA	NA
ENSG00000239984	RN7SL420P	0	NA	NA	NA	NA	NA
ENSG00000207502	AL592436.1	0	NA	NA	NA	NA	NA
ENSG00000212385	RNU6-817P	0	NA	NA	NA	NA	NA
ENSG00000200547	AL390066.1	0	NA	NA	NA	NA	NA
ENSG00000211543	MIR320B1	0	NA	NA	NA	NA	NA
ENSG00000203864	LINC02868	0	NA	NA	NA	NA	NA
ENSG00000225079	FTH1P22	0	NA	NA	NA	NA	NA
ENSG00000212266	AL390877.1	0	NA	NA	NA	NA	NA
ENSG00000270719	AL390877.2	0	NA	NA	NA	NA	NA
ENSG00000222209	RNA5SP56	0	NA	NA	NA	NA	NA
ENSG00000229911	AL139148.1	0	NA	NA	NA	NA	NA
ENSG00000239216	AL139420.2	0	NA	NA	NA	NA	NA
ENSG00000230921	HAO2-IT1	0	NA	NA	NA	NA	NA
ENSG00000229570	GAPDHP58	0	NA	NA	NA	NA	NA
ENSG00000227205	PFN1P9	0	NA	NA	NA	NA	NA
ENSG00000226446	NOTCH2P1	0	NA	NA	NA	NA	NA
ENSG00000134249	ADAM30	0	NA	NA	NA	NA	NA
ENSG00000273406	AC245008.1	0	NA	NA	NA	NA	NA
ENSG00000207149	RNU6-465P	0	NA	NA	NA	NA	NA
ENSG00000277313	7SK	0	NA	NA	NA	NA	NA
ENSG00000273694	U2	0	NA	NA	NA	NA	NA
ENSG00000275933	7SK	0	NA	NA	NA	NA	NA
ENSG00000275538	RNVU1-19	0	NA	NA	NA	NA	NA
ENSG00000273516	U1	0	NA	NA	NA	NA	NA
ENSG00000275296	AC241377.1	0	NA	NA	NA	NA	NA
ENSG00000233432	MTIF2P1	0	NA	NA	NA	NA	NA
ENSG00000252830	RNA5SP533	0	NA	NA	NA	NA	NA
ENSG00000242943	NKAIN1P1	0	NA	NA	NA	NA	NA
ENSG00000226028	PFN1P12	0	NA	NA	NA	NA	NA
ENSG00000202167	RNU1-114P	0	NA	NA	NA	NA	NA
ENSG00000252826	RNVU1-23	0	NA	NA	NA	NA	NA
ENSG00000270962	AC239800.3	0	NA	NA	NA	NA	NA
ENSG00000252105	RNU1-143P	0	NA	NA	NA	NA	NA
ENSG00000237503	AC239798.2	0	NA	NA	NA	NA	NA
ENSG00000268074	RPL22P5	0	NA	NA	NA	NA	NA
ENSG00000276674	IGKV1OR1-1	0	NA	NA	NA	NA	NA
ENSG00000275767	AC244015.2	0	NA	NA	NA	NA	NA
ENSG00000276442	RNA5SP529	0	NA	NA	NA	NA	NA
ENSG00000175658	DRD5P2	0	NA	NA	NA	NA	NA
ENSG00000271567	PPIAL4E	0	NA	NA	NA	NA	NA
ENSG00000271439	AC246785.4	0	NA	NA	NA	NA	NA
ENSG00000279782	PPIAL4F	0	NA	NA	NA	NA	NA
ENSG00000278273	FP700107.1	0	NA	NA	NA	NA	NA
ENSG00000222854	RNA5SP59	0	NA	NA	NA	NA	NA
ENSG00000273825	FP700111.2	0	NA	NA	NA	NA	NA
ENSG00000287607	FP700111.3	0	NA	NA	NA	NA	NA
ENSG00000256374	PPIAL4D	0	NA	NA	NA	NA	NA
ENSG00000271291	AC245014.2	0	NA	NA	NA	NA	NA
ENSG00000207501	RNVU1-14	0	NA	NA	NA	NA	NA
ENSG00000270384	RNU1-154P	0	NA	NA	NA	NA	NA
ENSG00000278182	AC239860.2	0	NA	NA	NA	NA	NA
ENSG00000278549	MIR6736	0	NA	NA	NA	NA	NA
ENSG00000280778	AC243547.3	0	NA	NA	NA	NA	NA
ENSG00000278431	AC243547.2	0	NA	NA	NA	NA	NA
ENSG00000201558	RNVU1-6	0	NA	NA	NA	NA	NA
ENSG00000201789	RNU6-1071P	0	NA	NA	NA	NA	NA
ENSG00000271121	NUDT4P2	0	NA	NA	NA	NA	NA
ENSG00000270339	PPIAL4H	0	NA	NA	NA	NA	NA
ENSG00000274450	AC241929.1	0	NA	NA	NA	NA	NA
ENSG00000201142	RNU1-151P	0	NA	NA	NA	NA	NA
ENSG00000226653	OR13Z1P	0	NA	NA	NA	NA	NA
ENSG00000207209	AC242425.1	0	NA	NA	NA	NA	NA
ENSG00000272480	OR13Z3P	0	NA	NA	NA	NA	NA
ENSG00000288626	AC242628.1	0	NA	NA	NA	NA	NA
ENSG00000277762	RN7SL261P	0	NA	NA	NA	NA	NA
ENSG00000227139	AC241644.1	0	NA	NA	NA	NA	NA
ENSG00000274415	AC241644.3	0	NA	NA	NA	NA	NA
ENSG00000234190	AC241644.2	0	NA	NA	NA	NA	NA
ENSG00000273059	AC239803.1	0	NA	NA	NA	NA	NA
ENSG00000252744	Y_RNA	0	NA	NA	NA	NA	NA
ENSG00000202408	RNVU1-21	0	NA	NA	NA	NA	NA
ENSG00000285062	AC245100.8	0	NA	NA	NA	NA	NA
ENSG00000286019	NOTCH2NLB	0	NA	NA	NA	NA	NA
ENSG00000252515	RNU6-1171P	0	NA	NA	NA	NA	NA
ENSG00000177144	NUDT4B	0	NA	NA	NA	NA	NA
ENSG00000271546	AC245389.1	0	NA	NA	NA	NA	NA
ENSG00000252656	RN7SKP88	0	NA	NA	NA	NA	NA
ENSG00000254913	AC239802.1	0	NA	NA	NA	NA	NA
ENSG00000255148	AC239802.2	0	NA	NA	NA	NA	NA
ENSG00000273591	7SK	0	NA	NA	NA	NA	NA
ENSG00000286185	AC242842.3	0	NA	NA	NA	NA	NA
ENSG00000284964	AC242842.2	0	NA	NA	NA	NA	NA
ENSG00000275229	RNU1-68P	0	NA	NA	NA	NA	NA
ENSG00000226500	AC243772.1	0	NA	NA	NA	NA	NA
ENSG00000266187	RN7SL480P	0	NA	NA	NA	NA	NA
ENSG00000283933	MIR6878	0	NA	NA	NA	NA	NA
ENSG00000206931	RNU6-1042P	0	NA	NA	NA	NA	NA
ENSG00000229357	CYCSP51	0	NA	NA	NA	NA	NA
ENSG00000259357	AL590133.2	0	NA	NA	NA	NA	NA
ENSG00000224645	AL391069.1	0	NA	NA	NA	NA	NA
ENSG00000206635	RNU6-1062P	0	NA	NA	NA	NA	NA
ENSG00000232937	AL589765.2	0	NA	NA	NA	NA	NA
ENSG00000240667	NBPF18P	0	NA	NA	NA	NA	NA
ENSG00000233792	PUDPP2	0	NA	NA	NA	NA	NA
ENSG00000143536	CRNN	0	NA	NA	NA	NA	NA
ENSG00000186207	LCE5A	0	NA	NA	NA	NA	NA
ENSG00000163202	LCE3D	0	NA	NA	NA	NA	NA
ENSG00000244057	LCE3C	0	NA	NA	NA	NA	NA
ENSG00000187238	LCE3B	0	NA	NA	NA	NA	NA
ENSG00000226947	LCEP4	0	NA	NA	NA	NA	NA
ENSG00000285753	LCEP3	0	NA	NA	NA	NA	NA
ENSG00000187223	LCE2D	0	NA	NA	NA	NA	NA
ENSG00000187180	LCE2C	0	NA	NA	NA	NA	NA
ENSG00000159455	LCE2B	0	NA	NA	NA	NA	NA
ENSG00000187173	LCE2A	0	NA	NA	NA	NA	NA
ENSG00000187170	LCE4A	0	NA	NA	NA	NA	NA
ENSG00000198854	C1orf68	0	NA	NA	NA	NA	NA
ENSG00000229713	LCEP2	0	NA	NA	NA	NA	NA
ENSG00000233819	LCEP1	0	NA	NA	NA	NA	NA
ENSG00000186844	LCE1A	0	NA	NA	NA	NA	NA
ENSG00000235942	LCE6A	0	NA	NA	NA	NA	NA
ENSG00000285946	AL162596.1	0	NA	NA	NA	NA	NA
ENSG00000224308	LINC01527	0	NA	NA	NA	NA	NA
ENSG00000252920	AL356867.2	0	NA	NA	NA	NA	NA
ENSG00000203784	LELP1	0	NA	NA	NA	NA	NA
ENSG00000230779	AL161636.2	0	NA	NA	NA	NA	NA
ENSG00000207321	RNU6-160P	0	NA	NA	NA	NA	NA
ENSG00000237008	LAPTM4BP1	0	NA	NA	NA	NA	NA
ENSG00000203781	S100A7P1	0	NA	NA	NA	NA	NA
ENSG00000197364	S100A7L2	0	NA	NA	NA	NA	NA
ENSG00000263841	RN7SL44P	0	NA	NA	NA	NA	NA
ENSG00000242565	RN7SL372P	0	NA	NA	NA	NA	NA
ENSG00000235015	GEMIN2P1	0	NA	NA	NA	NA	NA
ENSG00000199565	Y_RNA	0	NA	NA	NA	NA	NA
ENSG00000233222	AL513523.3	0	NA	NA	NA	NA	NA
ENSG00000207039	Y_RNA	0	NA	NA	NA	NA	NA
ENSG00000200220	RNU6-179P	0	NA	NA	NA	NA	NA
ENSG00000231837	RPS7P2	0	NA	NA	NA	NA	NA
ENSG00000263987	MIR5698	0	NA	NA	NA	NA	NA
ENSG00000264384	RN7SL431P	0	NA	NA	NA	NA	NA
ENSG00000215938	MIR190B	0	NA	NA	NA	NA	NA
ENSG00000252682	AL354980.1	0	NA	NA	NA	NA	NA
ENSG00000212292	RNU6-239P	0	NA	NA	NA	NA	NA
ENSG00000222457	RNU6-121P	0	NA	NA	NA	NA	NA
ENSG00000278694	AL354980.2	0	NA	NA	NA	NA	NA
ENSG00000273110	AL162591.2	0	NA	NA	NA	NA	NA
ENSG00000233875	AL592078.1	0	NA	NA	NA	NA	NA
ENSG00000251246	AL691442.2	0	NA	NA	NA	NA	NA
ENSG00000202027	AL691442.1	0	NA	NA	NA	NA	NA
ENSG00000273088	AL713999.1	0	NA	NA	NA	NA	NA
ENSG00000284586	MIR92B	0	NA	NA	NA	NA	NA
ENSG00000236263	AC234582.2	0	NA	NA	NA	NA	NA
ENSG00000283701	MIR555	0	NA	NA	NA	NA	NA
ENSG00000207134	RNU6-106P	0	NA	NA	NA	NA	NA
ENSG00000280466	SCARNA4	0	NA	NA	NA	NA	NA
ENSG00000281394	SCARNA4	0	NA	NA	NA	NA	NA
ENSG00000260460	AL365181.1	0	NA	NA	NA	NA	NA
ENSG00000284592	AL357143.2	0	NA	NA	NA	NA	NA
ENSG00000286005	AL353899.1	0	NA	NA	NA	NA	NA
ENSG00000227217	AL356276.1	0	NA	NA	NA	NA	NA
ENSG00000231700	AL356276.2	0	NA	NA	NA	NA	NA
ENSG00000232366	VDAC1P9	0	NA	NA	NA	NA	NA
ENSG00000227425	MRPS21P2	0	NA	NA	NA	NA	NA
ENSG00000158477	CD1A	0	NA	NA	NA	NA	NA
ENSG00000230942	HMGN1P5	0	NA	NA	NA	NA	NA
ENSG00000186306	OR10T2	0	NA	NA	NA	NA	NA
ENSG00000180708	OR10K2	0	NA	NA	NA	NA	NA
ENSG00000173285	OR10K1	0	NA	NA	NA	NA	NA
ENSG00000198965	OR10R2	0	NA	NA	NA	NA	NA
ENSG00000236656	AL365440.2	0	NA	NA	NA	NA	NA
ENSG00000198703	OR10R3P	0	NA	NA	NA	NA	NA
ENSG00000227445	OR10R1P	0	NA	NA	NA	NA	NA
ENSG00000197532	OR6Y1	0	NA	NA	NA	NA	NA
ENSG00000186440	OR6P1	0	NA	NA	NA	NA	NA
ENSG00000279111	OR10X1	0	NA	NA	NA	NA	NA
ENSG00000198967	OR10Z1	0	NA	NA	NA	NA	NA
ENSG00000231237	OR6K1P	0	NA	NA	NA	NA	NA
ENSG00000196171	OR6K2	0	NA	NA	NA	NA	NA
ENSG00000180437	OR6K4P	0	NA	NA	NA	NA	NA
ENSG00000226949	OR6K5P	0	NA	NA	NA	NA	NA
ENSG00000197403	OR6N1	0	NA	NA	NA	NA	NA
ENSG00000188340	OR6N2	0	NA	NA	NA	NA	NA
ENSG00000229724	OR2AQ1P	0	NA	NA	NA	NA	NA
ENSG00000180409	OR10AA1P	0	NA	NA	NA	NA	NA
ENSG00000229849	PYHIN5P	0	NA	NA	NA	NA	NA
ENSG00000248642	OR10J2P	0	NA	NA	NA	NA	NA
ENSG00000196266	OR10J3	0	NA	NA	NA	NA	NA
ENSG00000248442	OR10J7P	0	NA	NA	NA	NA	NA
ENSG00000251686	OR10J8P	0	NA	NA	NA	NA	NA
ENSG00000249197	OR10J9P	0	NA	NA	NA	NA	NA
ENSG00000249730	OR10J4	0	NA	NA	NA	NA	NA
ENSG00000196184	OR10J1	0	NA	NA	NA	NA	NA
ENSG00000224943	LINC02819	0	NA	NA	NA	NA	NA
ENSG00000184155	OR10J5	0	NA	NA	NA	NA	NA
ENSG00000271890	OR10AE1P	0	NA	NA	NA	NA	NA
ENSG00000158731	OR10J6P	0	NA	NA	NA	NA	NA
ENSG00000276632	AL445528.2	0	NA	NA	NA	NA	NA
ENSG00000223603	CRPP1	0	NA	NA	NA	NA	NA
ENSG00000235226	AL445528.1	0	NA	NA	NA	NA	NA
ENSG00000158714	SLAMF8	0	NA	NA	NA	NA	NA
ENSG00000266458	MIR4259	0	NA	NA	NA	NA	NA
ENSG00000287040	AL590560.5	0	NA	NA	NA	NA	NA
ENSG00000273933	AL513485.1	0	NA	NA	NA	NA	NA
ENSG00000201608	RNU4-42P	0	NA	NA	NA	NA	NA
ENSG00000235101	SETP9	0	NA	NA	NA	NA	NA
ENSG00000226003	PPIAP37	0	NA	NA	NA	NA	NA
ENSG00000206921	RNU6-481P	0	NA	NA	NA	NA	NA
ENSG00000273112	AL590385.2	0	NA	NA	NA	NA	NA
ENSG00000224203	RPS23P10	0	NA	NA	NA	NA	NA
ENSG00000224515	AL590385.1	0	NA	NA	NA	NA	NA
ENSG00000231586	RPS23P9	0	NA	NA	NA	NA	NA
ENSG00000234211	AL451067.1	0	NA	NA	NA	NA	NA
ENSG00000199595	Y_RNA	0	NA	NA	NA	NA	NA
ENSG00000241347	RN7SL466P	0	NA	NA	NA	NA	NA
ENSG00000266144	MIR4654	0	NA	NA	NA	NA	NA
ENSG00000227667	AL392003.1	0	NA	NA	NA	NA	NA
ENSG00000225122	AL603841.1	0	NA	NA	NA	NA	NA
ENSG00000200327	RNA5SP62	0	NA	NA	NA	NA	NA
ENSG00000212538	U3	0	NA	NA	NA	NA	NA
ENSG00000225719	NMNAT1P2	0	NA	NA	NA	NA	NA
ENSG00000199849	RNU5F-6P	0	NA	NA	NA	NA	NA
ENSG00000201987	Y_RNA	0	NA	NA	NA	NA	NA
ENSG00000201270	RNU6-755P	0	NA	NA	NA	NA	NA
ENSG00000230748	PRELID1P7	0	NA	NA	NA	NA	NA
ENSG00000237783	AL356441.2	0	NA	NA	NA	NA	NA
ENSG00000206990	AL451074.1	0	NA	NA	NA	NA	NA
ENSG00000230175	AL451074.4	0	NA	NA	NA	NA	NA
ENSG00000283936	MIR3658	0	NA	NA	NA	NA	NA
ENSG00000225325	AL583804.1	0	NA	NA	NA	NA	NA
ENSG00000234142	LINC01675	0	NA	NA	NA	NA	NA
ENSG00000232148	FMO11P	0	NA	NA	NA	NA	NA
ENSG00000232223	CNN2P10	0	NA	NA	NA	NA	NA
ENSG00000200036	RNA5SP65	0	NA	NA	NA	NA	NA
ENSG00000213068	AL451050.1	0	NA	NA	NA	NA	NA
ENSG00000233411	AL359962.1	0	NA	NA	NA	NA	NA
ENSG00000231029	AL031733.1	0	NA	NA	NA	NA	NA
ENSG00000221545	MIR1255B2	0	NA	NA	NA	NA	NA
ENSG00000237049	RPL34P1	0	NA	NA	NA	NA	NA
ENSG00000237131	AL021397.1	0	NA	NA	NA	NA	NA
ENSG00000214262	ANKRD36BP1	0	NA	NA	NA	NA	NA
ENSG00000207974	MIR557	0	NA	NA	NA	NA	NA
ENSG00000283255	AL022100.2	0	NA	NA	NA	NA	NA
ENSG00000229612	SUMO1P2	0	NA	NA	NA	NA	NA
ENSG00000287282	AL031726.2	0	NA	NA	NA	NA	NA
ENSG00000230704	AL021940.1	0	NA	NA	NA	NA	NA
ENSG00000283340	MIR3119-1	0	NA	NA	NA	NA	NA
ENSG00000263390	MIR3119-2	0	NA	NA	NA	NA	NA
ENSG00000238051	ISCUP1	0	NA	NA	NA	NA	NA
ENSG00000226967	HAUS4P1	0	NA	NA	NA	NA	NA
ENSG00000225545	AL162399.1	0	NA	NA	NA	NA	NA
ENSG00000283598	MIR1295B	0	NA	NA	NA	NA	NA
ENSG00000206692	Y_RNA	0	NA	NA	NA	NA	NA
ENSG00000239428	GM2AP2	0	NA	NA	NA	NA	NA
ENSG00000234333	CYCSP53	0	NA	NA	NA	NA	NA
ENSG00000232261	Z98751.1	0	NA	NA	NA	NA	NA
ENSG00000271459	Z98751.3	0	NA	NA	NA	NA	NA
ENSG00000236741	Z98751.2	0	NA	NA	NA	NA	NA
ENSG00000253060	AL135931.1	0	NA	NA	NA	NA	NA
ENSG00000283844	MIR214	0	NA	NA	NA	NA	NA
ENSG00000283152	MIR3120	0	NA	NA	NA	NA	NA
ENSG00000208024	MIR199A2	0	NA	NA	NA	NA	NA
ENSG00000206684	RNU6-157P	0	NA	NA	NA	NA	NA
ENSG00000251943	RNU6-693P	0	NA	NA	NA	NA	NA
ENSG00000279061	Z98043.1	0	NA	NA	NA	NA	NA
ENSG00000227177	AIMP1P2	0	NA	NA	NA	NA	NA
ENSG00000225713	RPL30P1	0	NA	NA	NA	NA	NA
ENSG00000237317	AL022400.1	0	NA	NA	NA	NA	NA
ENSG00000223828	BANF1P4	0	NA	NA	NA	NA	NA
ENSG00000230687	AL008626.1	0	NA	NA	NA	NA	NA
ENSG00000233946	RPS29P4	0	NA	NA	NA	NA	NA
ENSG00000235628	TNR-IT1	0	NA	NA	NA	NA	NA
ENSG00000253025	RNU2-12P	0	NA	NA	NA	NA	NA
ENSG00000231020	AL591043.1	0	NA	NA	NA	NA	NA
ENSG00000225904	MORF4L1P7	0	NA	NA	NA	NA	NA
ENSG00000286754	AL031290.1	0	NA	NA	NA	NA	NA
ENSG00000202609	MIR488	0	NA	NA	NA	NA	NA
ENSG00000264809	Metazoa_SRP	0	NA	NA	NA	NA	NA
ENSG00000285910	AL513013.1	0	NA	NA	NA	NA	NA
ENSG00000266417	MIR4424	0	NA	NA	NA	NA	NA
ENSG00000201791	SNORA63	0	NA	NA	NA	NA	NA
ENSG00000223794	COX5BP8	0	NA	NA	NA	NA	NA
ENSG00000228191	AL512326.4	0	NA	NA	NA	NA	NA
ENSG00000224620	MEF2AP1	0	NA	NA	NA	NA	NA
ENSG00000251875	RNU5F-2P	0	NA	NA	NA	NA	NA
ENSG00000261817	AL390718.1	0	NA	NA	NA	NA	NA
ENSG00000265435	MIR3121	0	NA	NA	NA	NA	NA
ENSG00000206905	Y_RNA	0	NA	NA	NA	NA	NA
ENSG00000273573	Metazoa_SRP	0	NA	NA	NA	NA	NA
ENSG00000252977	RNA5SP70	0	NA	NA	NA	NA	NA
ENSG00000272880	AL161734.1	0	NA	NA	NA	NA	NA
ENSG00000222397	RN7SKP229	0	NA	NA	NA	NA	NA
ENSG00000287452	AL391477.1	0	NA	NA	NA	NA	NA
ENSG00000232309	AL390856.1	0	NA	NA	NA	NA	NA
ENSG00000232096	YPEL5P1	0	NA	NA	NA	NA	NA
ENSG00000206764	RNU6-152P	0	NA	NA	NA	NA	NA
ENSG00000228664	AL513480.1	0	NA	NA	NA	NA	NA
ENSG00000270443	AL139344.1	0	NA	NA	NA	NA	NA
ENSG00000233537	TEDDM2P	0	NA	NA	NA	NA	NA
ENSG00000276839	Metazoa_SRP	0	NA	NA	NA	NA	NA
ENSG00000227181	LINC01688	0	NA	NA	NA	NA	NA
ENSG00000271269	AL353778.1	0	NA	NA	NA	NA	NA
ENSG00000157060	SHCBP1L	0	NA	NA	NA	NA	NA
ENSG00000285609	5S_rRNA	0	NA	NA	NA	NA	NA
ENSG00000226570	AL450304.1	0	NA	NA	NA	NA	NA
ENSG00000207472	RNU6-41P	0	NA	NA	NA	NA	NA
ENSG00000199840	Y_RNA	0	NA	NA	NA	NA	NA
ENSG00000207080	AL445228.1	0	NA	NA	NA	NA	NA
ENSG00000231791	AL445228.2	0	NA	NA	NA	NA	NA
ENSG00000244568	RN7SL654P	0	NA	NA	NA	NA	NA
ENSG00000201312	RNA5SP72	0	NA	NA	NA	NA	NA
ENSG00000252612	Y_RNA	0	NA	NA	NA	NA	NA
ENSG00000252407	RNU7-183P	0	NA	NA	NA	NA	NA
ENSG00000270920	MCRIP2P2	0	NA	NA	NA	NA	NA
ENSG00000207108	Y_RNA	0	NA	NA	NA	NA	NA
ENSG00000201596	Y_RNA	0	NA	NA	NA	NA	NA
ENSG00000288078	AL133553.2	0	NA	NA	NA	NA	NA
ENSG00000202025	RNU6-1240P	0	NA	NA	NA	NA	NA
ENSG00000288562	AL049198.1	0	NA	NA	NA	NA	NA
ENSG00000271558	AL391813.1	0	NA	NA	NA	NA	NA
ENSG00000236401	SLC4A1APP2	0	NA	NA	NA	NA	NA
ENSG00000223847	AL645474.1	0	NA	NA	NA	NA	NA
ENSG00000150732	AL136372.1	0	NA	NA	NA	NA	NA
ENSG00000222240	RN7SKP156	0	NA	NA	NA	NA	NA
ENSG00000261182	AL596211.1	0	NA	NA	NA	NA	NA
ENSG00000224278	AL592447.1	0	NA	NA	NA	NA	NA
ENSG00000225006	AL929288.1	0	NA	NA	NA	NA	NA
ENSG00000235083	AL929288.2	0	NA	NA	NA	NA	NA
ENSG00000231022	RPS3AP9	0	NA	NA	NA	NA	NA
ENSG00000238054	AL691515.2	0	NA	NA	NA	NA	NA
ENSG00000271036	CLPTM1LP1	0	NA	NA	NA	NA	NA
ENSG00000226196	GAPDHP75	0	NA	NA	NA	NA	NA
ENSG00000252553	RNA5SP73	0	NA	NA	NA	NA	NA
ENSG00000232212	LINC01701	0	NA	NA	NA	NA	NA
ENSG00000238270	AL591504.1	0	NA	NA	NA	NA	NA
ENSG00000287472	AL591504.2	0	NA	NA	NA	NA	NA
ENSG00000225811	AL354771.1	0	NA	NA	NA	NA	NA
ENSG00000241505	AL391645.1	0	NA	NA	NA	NA	NA
ENSG00000231175	LINC01720	0	NA	NA	NA	NA	NA
ENSG00000236025	AL139135.1	0	NA	NA	NA	NA	NA
ENSG00000238108	AL139135.2	0	NA	NA	NA	NA	NA
ENSG00000228020	HNRNPA1P46	0	NA	NA	NA	NA	NA
ENSG00000271187	AL713866.2	0	NA	NA	NA	NA	NA
ENSG00000233882	LINC01680	0	NA	NA	NA	NA	NA
ENSG00000223344	AL359081.1	0	NA	NA	NA	NA	NA
ENSG00000253148	RGS21	0	NA	NA	NA	NA	NA
ENSG00000283795	MIR4426	0	NA	NA	NA	NA	NA
ENSG00000228687	AL035407.2	0	NA	NA	NA	NA	NA
ENSG00000226814	AL035407.1	0	NA	NA	NA	NA	NA
ENSG00000223075	RN7SKP126	0	NA	NA	NA	NA	NA
ENSG00000221680	MIR1278	0	NA	NA	NA	NA	NA
ENSG00000226640	AL357793.1	0	NA	NA	NA	NA	NA
ENSG00000237011	AL357793.2	0	NA	NA	NA	NA	NA
ENSG00000237213	RPL23AP22	0	NA	NA	NA	NA	NA
ENSG00000231714	AL513348.1	0	NA	NA	NA	NA	NA
ENSG00000251813	RNU6-983P	0	NA	NA	NA	NA	NA
ENSG00000228167	AL353072.1	0	NA	NA	NA	NA	NA
ENSG00000227421	LINC01724	0	NA	NA	NA	NA	NA
ENSG00000285986	BX248415.1	0	NA	NA	NA	NA	NA
ENSG00000273844	AL139418.1	0	NA	NA	NA	NA	NA
ENSG00000207139	Y_RNA	0	NA	NA	NA	NA	NA
ENSG00000224901	AL365258.1	0	NA	NA	NA	NA	NA
ENSG00000223881	AL157402.1	0	NA	NA	NA	NA	NA
ENSG00000236278	PEBP1P3	0	NA	NA	NA	NA	NA
ENSG00000207975	MIR181B1	0	NA	NA	NA	NA	NA
ENSG00000207759	MIR181A1	0	NA	NA	NA	NA	NA
ENSG00000225172	AC096631.1	0	NA	NA	NA	NA	NA
ENSG00000233410	LINC01222	0	NA	NA	NA	NA	NA
ENSG00000235492	LINC01221	0	NA	NA	NA	NA	NA
ENSG00000231718	LINC02789	0	NA	NA	NA	NA	NA
ENSG00000228190	RPL23AP16	0	NA	NA	NA	NA	NA
ENSG00000236468	AC099335.1	0	NA	NA	NA	NA	NA
ENSG00000231984	AL596266.1	0	NA	NA	NA	NA	NA
ENSG00000228530	AL445687.1	0	NA	NA	NA	NA	NA
ENSG00000200139	RNU6-778P	0	NA	NA	NA	NA	NA
ENSG00000229747	AL445687.2	0	NA	NA	NA	NA	NA
ENSG00000202491	RNU6-716P	0	NA	NA	NA	NA	NA
ENSG00000202329	RNU6-609P	0	NA	NA	NA	NA	NA
ENSG00000201032	RNU6-704P	0	NA	NA	NA	NA	NA
ENSG00000224818	AC096677.2	0	NA	NA	NA	NA	NA
ENSG00000221028	MIR1231	0	NA	NA	NA	NA	NA
ENSG00000227109	CRIP1P3	0	NA	NA	NA	NA	NA
ENSG00000272262	RNU6-89P	0	NA	NA	NA	NA	NA
ENSG00000231547	AC096632.1	0	NA	NA	NA	NA	NA
ENSG00000236523	NPM1P40	0	NA	NA	NA	NA	NA
ENSG00000229652	AL359837.1	0	NA	NA	NA	NA	NA
ENSG00000271588	LARP7P1	0	NA	NA	NA	NA	NA
ENSG00000288644	AC114402.3	0	NA	NA	NA	NA	NA
ENSG00000261065	AL592146.1	0	NA	NA	NA	NA	NA
ENSG00000225522	AL592114.2	0	NA	NA	NA	NA	NA
ENSG00000200408	RNA5SP74	0	NA	NA	NA	NA	NA
ENSG00000251861	AL161793.2	0	NA	NA	NA	NA	NA
ENSG00000252692	AC244035.3	0	NA	NA	NA	NA	NA
ENSG00000287432	AC244035.4	0	NA	NA	NA	NA	NA
ENSG00000278465	MIR6769B	0	NA	NA	NA	NA	NA
ENSG00000271680	AC098935.2	0	NA	NA	NA	NA	NA
ENSG00000226565	AL445493.1	0	NA	NA	NA	NA	NA
ENSG00000224462	C4BPAP1	0	NA	NA	NA	NA	NA
ENSG00000243636	AL445493.2	0	NA	NA	NA	NA	NA
ENSG00000237074	AL596218.1	0	NA	NA	NA	NA	NA
ENSG00000283044	AL391597.1	0	NA	NA	NA	NA	NA
ENSG00000236911	AL137789.1	0	NA	NA	NA	NA	NA
ENSG00000274059	RNA5SP534	0	NA	NA	NA	NA	NA
ENSG00000284214	MIR29C	0	NA	NA	NA	NA	NA
ENSG00000284203	MIR29B2	0	NA	NA	NA	NA	NA
ENSG00000226843	AL606753.1	0	NA	NA	NA	NA	NA
ENSG00000236950	LINC01774	0	NA	NA	NA	NA	NA
ENSG00000278684	AC104465.1	0	NA	NA	NA	NA	NA
ENSG00000228081	AC092810.2	0	NA	NA	NA	NA	NA
ENSG00000225712	ATP5MC2P1	0	NA	NA	NA	NA	NA
ENSG00000227940	LINC01696	0	NA	NA	NA	NA	NA
ENSG00000236136	ADORA2BP1	0	NA	NA	NA	NA	NA
ENSG00000287157	AL034351.1	0	NA	NA	NA	NA	NA
ENSG00000279333	AC096636.1	0	NA	NA	NA	NA	NA
ENSG00000283952	AC092017.2	0	NA	NA	NA	NA	NA
ENSG00000223649	AC105275.1	0	NA	NA	NA	NA	NA
ENSG00000286213	AC092803.2	0	NA	NA	NA	NA	NA
ENSG00000235182	AC104333.1	0	NA	NA	NA	NA	NA
ENSG00000228646	RPL31P13	0	NA	NA	NA	NA	NA
ENSG00000215819	KRT18P12	0	NA	NA	NA	NA	NA
ENSG00000185221	GAPDHP24	0	NA	NA	NA	NA	NA
ENSG00000223869	AC099563.1	0	NA	NA	NA	NA	NA
ENSG00000232809	VDAC1P10	0	NA	NA	NA	NA	NA
ENSG00000202498	SNORD116	0	NA	NA	NA	NA	NA
ENSG00000229242	AL358452.1	0	NA	NA	NA	NA	NA
ENSG00000233620	AC093581.1	0	NA	NA	NA	NA	NA
ENSG00000226013	MRPS18BP1	0	NA	NA	NA	NA	NA
ENSG00000201493	RNU1-141P	0	NA	NA	NA	NA	NA
ENSG00000281453	TGFB2-OT1	0	NA	NA	NA	NA	NA
ENSG00000212610	U3	0	NA	NA	NA	NA	NA
ENSG00000225561	LINC01710	0	NA	NA	NA	NA	NA
ENSG00000252086	RNA5SP76	0	NA	NA	NA	NA	NA
ENSG00000281696	MIR664A	0	NA	NA	NA	NA	NA
ENSG00000222370	SNORA36B	0	NA	NA	NA	NA	NA
ENSG00000230318	XRCC6P3	0	NA	NA	NA	NA	NA
ENSG00000226927	AL451081.1	0	NA	NA	NA	NA	NA
ENSG00000260505	AC096644.3	0	NA	NA	NA	NA	NA
ENSG00000235163	AC096644.2	0	NA	NA	NA	NA	NA
ENSG00000234863	AC096644.1	0	NA	NA	NA	NA	NA
ENSG00000226226	PRELID3BP1	0	NA	NA	NA	NA	NA
ENSG00000276642	AL445423.2	0	NA	NA	NA	NA	NA
ENSG00000226211	AL445466.1	0	NA	NA	NA	NA	NA
ENSG00000227585	AL360013.1	0	NA	NA	NA	NA	NA
ENSG00000222399	RNU6-791P	0	NA	NA	NA	NA	NA
ENSG00000251789	RNU4-57P	0	NA	NA	NA	NA	NA
ENSG00000227002	SNRPEP10	0	NA	NA	NA	NA	NA
ENSG00000212157	RNU6-1319P	0	NA	NA	NA	NA	NA
ENSG00000252484	RN7SKP49	0	NA	NA	NA	NA	NA
ENSG00000206887	RNU6-1008P	0	NA	NA	NA	NA	NA
ENSG00000223306	RNU6-1304P	0	NA	NA	NA	NA	NA
ENSG00000284519	MIR6741	0	NA	NA	NA	NA	NA
ENSG00000213032	NDUFA3P3	0	NA	NA	NA	NA	NA
ENSG00000236994	YBX1P9	0	NA	NA	NA	NA	NA
ENSG00000270287	AL359704.1	0	NA	NA	NA	NA	NA
ENSG00000223282	RN7SKP165	0	NA	NA	NA	NA	NA
ENSG00000228548	ITPKB-AS1	0	NA	NA	NA	NA	NA
ENSG00000238183	RPS27P5	0	NA	NA	NA	NA	NA
ENSG00000287259	AL359732.1	0	NA	NA	NA	NA	NA
ENSG00000233706	AL353689.2	0	NA	NA	NA	NA	NA
ENSG00000242757	AL606462.1	0	NA	NA	NA	NA	NA
ENSG00000237193	AL451054.2	0	NA	NA	NA	NA	NA
ENSG00000202264	RNA5SP77	0	NA	NA	NA	NA	NA
ENSG00000284163	MIR3620	0	NA	NA	NA	NA	NA
ENSG00000270094	AL670729.1	0	NA	NA	NA	NA	NA
ENSG00000284311	MIR6742	0	NA	NA	NA	NA	NA
ENSG00000202056	RNA5SP19	0	NA	NA	NA	NA	NA
ENSG00000251823	RNA5SP162	0	NA	NA	NA	NA	NA
ENSG00000199352	RNA5S1	0	NA	NA	NA	NA	NA
ENSG00000201588	RNA5S2	0	NA	NA	NA	NA	NA
ENSG00000199337	RNA5S3	0	NA	NA	NA	NA	NA
ENSG00000200381	RNA5S4	0	NA	NA	NA	NA	NA
ENSG00000199396	RNA5S5	0	NA	NA	NA	NA	NA
ENSG00000200624	RNA5S6	0	NA	NA	NA	NA	NA
ENSG00000202521	RNA5S7	0	NA	NA	NA	NA	NA
ENSG00000200343	RNA5S8	0	NA	NA	NA	NA	NA
ENSG00000201321	RNA5S9	0	NA	NA	NA	NA	NA
ENSG00000199910	RNA5S10	0	NA	NA	NA	NA	NA
ENSG00000199334	RNA5S11	0	NA	NA	NA	NA	NA
ENSG00000199270	RNA5S12	0	NA	NA	NA	NA	NA
ENSG00000202526	RNA5S13	0	NA	NA	NA	NA	NA
ENSG00000201355	RNA5S14	0	NA	NA	NA	NA	NA
ENSG00000201925	RNA5S15	0	NA	NA	NA	NA	NA
ENSG00000202257	RNA5S16	0	NA	NA	NA	NA	NA
ENSG00000200370	RNA5S17	0	NA	NA	NA	NA	NA
ENSG00000229840	ISCA1P2	0	NA	NA	NA	NA	NA
ENSG00000252506	RNU6-180P	0	NA	NA	NA	NA	NA
ENSG00000230331	AL160004.2	0	NA	NA	NA	NA	NA
ENSG00000226920	AL160004.1	0	NA	NA	NA	NA	NA
ENSG00000227043	LINC01682	0	NA	NA	NA	NA	NA
ENSG00000228058	LINC01736	0	NA	NA	NA	NA	NA
ENSG00000224407	AL136988.1	0	NA	NA	NA	NA	NA
ENSG00000232964	LINC01737	0	NA	NA	NA	NA	NA
ENSG00000235817	AL158214.1	0	NA	NA	NA	NA	NA
ENSG00000283799	MIR1182	0	NA	NA	NA	NA	NA
ENSG00000229595	AL109810.1	0	NA	NA	NA	NA	NA
ENSG00000222407	RNA5SP80	0	NA	NA	NA	NA	NA
ENSG00000287450	AL117352.1	0	NA	NA	NA	NA	NA
ENSG00000223982	SNRPD2P2	0	NA	NA	NA	NA	NA
ENSG00000270106	TSNAX-DISC1	0	NA	NA	NA	NA	NA
ENSG00000274121	AL136171.1	0	NA	NA	NA	NA	NA
ENSG00000238382	RNU6-1211P	0	NA	NA	NA	NA	NA
ENSG00000225919	LINC01745	0	NA	NA	NA	NA	NA
ENSG00000236497	LINC01744	0	NA	NA	NA	NA	NA
ENSG00000251508	AL133380.1	0	NA	NA	NA	NA	NA
ENSG00000252501	RNU4-77P	0	NA	NA	NA	NA	NA
ENSG00000236101	RAC1P7	0	NA	NA	NA	NA	NA
ENSG00000231272	AL122008.1	0	NA	NA	NA	NA	NA
ENSG00000236244	AL122008.4	0	NA	NA	NA	NA	NA
ENSG00000264377	MIR4671	0	NA	NA	NA	NA	NA
ENSG00000228830	AL160408.2	0	NA	NA	NA	NA	NA
ENSG00000201638	RNY4P16	0	NA	NA	NA	NA	NA
ENSG00000258082	AL391832.3	0	NA	NA	NA	NA	NA
ENSG00000238236	MTCYBP14	0	NA	NA	NA	NA	NA
ENSG00000235638	MTND6P14	0	NA	NA	NA	NA	NA
ENSG00000231199	MTND5P19	0	NA	NA	NA	NA	NA
ENSG00000226663	MTND4P10	0	NA	NA	NA	NA	NA
ENSG00000231582	MTND4LP21	0	NA	NA	NA	NA	NA
ENSG00000206803	RNU6-968P	0	NA	NA	NA	NA	NA
ENSG00000237845	AL139161.1	0	NA	NA	NA	NA	NA
ENSG00000244457	ENO1P1	0	NA	NA	NA	NA	NA
ENSG00000288099	AL359259.1	0	NA	NA	NA	NA	NA
ENSG00000266262	MIR4428	0	NA	NA	NA	NA	NA
ENSG00000243781	AL590396.1	0	NA	NA	NA	NA	NA
ENSG00000283174	AL590396.3	0	NA	NA	NA	NA	NA
ENSG00000283166	AL590396.2	0	NA	NA	NA	NA	NA
ENSG00000283377	AL590396.4	0	NA	NA	NA	NA	NA
ENSG00000270188	MTRNR2L11	0	NA	NA	NA	NA	NA
ENSG00000232154	MTCYBP15	0	NA	NA	NA	NA	NA
ENSG00000225723	MTND6P15	0	NA	NA	NA	NA	NA
ENSG00000227860	MTND5P18	0	NA	NA	NA	NA	NA
ENSG00000230019	YWHAQP9	0	NA	NA	NA	NA	NA
ENSG00000232989	AL356010.1	0	NA	NA	NA	NA	NA
ENSG00000252371	RNU6-725P	0	NA	NA	NA	NA	NA
ENSG00000224783	MIPEPP2	0	NA	NA	NA	NA	NA
ENSG00000259776	AC093426.1	0	NA	NA	NA	NA	NA
ENSG00000215805	AL356361.1	0	NA	NA	NA	NA	NA
ENSG00000287102	AL356361.3	0	NA	NA	NA	NA	NA
ENSG00000217327	RPS7P5	0	NA	NA	NA	NA	NA
ENSG00000202041	AL359918.1	0	NA	NA	NA	NA	NA
ENSG00000252317	Y_RNA	0	NA	NA	NA	NA	NA
ENSG00000224359	AL358176.1	0	NA	NA	NA	NA	NA
ENSG00000231440	AL358176.4	0	NA	NA	NA	NA	NA
ENSG00000228844	AL358176.3	0	NA	NA	NA	NA	NA
ENSG00000251750	RNU5F-8P	0	NA	NA	NA	NA	NA
ENSG00000234872	AL358176.5	0	NA	NA	NA	NA	NA
ENSG00000199241	AL590965.1	0	NA	NA	NA	NA	NA
ENSG00000265831	MIR3123	0	NA	NA	NA	NA	NA
ENSG00000196289	BECN2	0	NA	NA	NA	NA	NA
ENSG00000277099	BX571673.1	0	NA	NA	NA	NA	NA
ENSG00000252084	RN7SKP12	0	NA	NA	NA	NA	NA
ENSG00000226750	AL360271.2	0	NA	NA	NA	NA	NA
ENSG00000270859	AC099785.1	0	NA	NA	NA	NA	NA
ENSG00000215800	RSL24D1P4	0	NA	NA	NA	NA	NA
ENSG00000270818	AL445675.1	0	NA	NA	NA	NA	NA
ENSG00000234116	AL606534.3	0	NA	NA	NA	NA	NA
ENSG00000212230	RNU6-747P	0	NA	NA	NA	NA	NA
ENSG00000279774	AL590483.3	0	NA	NA	NA	NA	NA
ENSG00000229960	AL590483.1	0	NA	NA	NA	NA	NA
ENSG00000244066	RN7SL148P	0	NA	NA	NA	NA	NA
ENSG00000287531	AL358177.1	0	NA	NA	NA	NA	NA
ENSG00000227735	CYCSP5	0	NA	NA	NA	NA	NA
ENSG00000223353	AL589763.1	0	NA	NA	NA	NA	NA
ENSG00000227728	AL356583.1	0	NA	NA	NA	NA	NA
ENSG00000230813	AL356583.3	0	NA	NA	NA	NA	NA
ENSG00000229112	AL356583.2	0	NA	NA	NA	NA	NA
ENSG00000252011	AC113174.2	0	NA	NA	NA	NA	NA
ENSG00000283881	MIR3916	0	NA	NA	NA	NA	NA
ENSG00000203664	OR2W5	0	NA	NA	NA	NA	NA
ENSG00000169224	GCSAML	0	NA	NA	NA	NA	NA
ENSG00000196242	OR2C3	0	NA	NA	NA	NA	NA
ENSG00000284824	GCSAML-AS1	0	NA	NA	NA	NA	NA
ENSG00000236817	AL606804.1	0	NA	NA	NA	NA	NA
ENSG00000177489	OR2G2	0	NA	NA	NA	NA	NA
ENSG00000177476	OR2G3	0	NA	NA	NA	NA	NA
ENSG00000283369	AL606804.2	0	NA	NA	NA	NA	NA
ENSG00000198452	OR14L1P	0	NA	NA	NA	NA	NA
ENSG00000230411	OR3D1P	0	NA	NA	NA	NA	NA
ENSG00000239395	AC118470.1	0	NA	NA	NA	NA	NA
ENSG00000241128	OR14A2	0	NA	NA	NA	NA	NA
ENSG00000153230	OR14K1	0	NA	NA	NA	NA	NA
ENSG00000228336	OR9H1P	0	NA	NA	NA	NA	NA
ENSG00000232908	HSD17B7P1	0	NA	NA	NA	NA	NA
ENSG00000230576	OR6R1P	0	NA	NA	NA	NA	NA
ENSG00000197591	OR11L1	0	NA	NA	NA	NA	NA
ENSG00000224830	OR2X1P	0	NA	NA	NA	NA	NA
ENSG00000237492	OR2L9P	0	NA	NA	NA	NA	NA
ENSG00000199442	Y_RNA	0	NA	NA	NA	NA	NA
ENSG00000197454	OR2L5	0	NA	NA	NA	NA	NA
ENSG00000200085	Y_RNA	0	NA	NA	NA	NA	NA
ENSG00000200982	Y_RNA	0	NA	NA	NA	NA	NA
ENSG00000177233	OR2M1P	0	NA	NA	NA	NA	NA
ENSG00000162727	OR2M5	0	NA	NA	NA	NA	NA
ENSG00000198601	OR2M2	0	NA	NA	NA	NA	NA
ENSG00000228198	OR2M3	0	NA	NA	NA	NA	NA
ENSG00000177201	OR2T12	0	NA	NA	NA	NA	NA
ENSG00000177186	OR2M7	0	NA	NA	NA	NA	NA
ENSG00000177174	OR14C36	0	NA	NA	NA	NA	NA
ENSG00000196944	OR2T4	0	NA	NA	NA	NA	NA
ENSG00000175143	OR2T1	0	NA	NA	NA	NA	NA
ENSG00000227152	OR2T7	0	NA	NA	NA	NA	NA
ENSG00000196240	OR2T2	0	NA	NA	NA	NA	NA
ENSG00000196539	OR2T3	0	NA	NA	NA	NA	NA
ENSG00000203661	OR2T5	0	NA	NA	NA	NA	NA
ENSG00000271934	OR2AS2P	0	NA	NA	NA	NA	NA
ENSG00000188558	OR2G6	0	NA	NA	NA	NA	NA
ENSG00000227102	OR2AS1P	0	NA	NA	NA	NA	NA
ENSG00000182783	OR2T29	0	NA	NA	NA	NA	NA
ENSG00000183310	OR2T34	0	NA	NA	NA	NA	NA
ENSG00000201602	Y_RNA	0	NA	NA	NA	NA	NA
ENSG00000271701	AC098483.2	0	NA	NA	NA	NA	NA
ENSG00000177151	OR2T35	0	NA	NA	NA	NA	NA
ENSG00000187701	OR2T27	0	NA	NA	NA	NA	NA
ENSG00000286015	CR589904.2	0	NA	NA	NA	NA	NA
ENSG00000189181	OR14I1	0	NA	NA	NA	NA	NA
ENSG00000229703	LYPD9P	0	NA	NA	NA	NA	NA
ENSG00000276520	CR589904.1	0	NA	NA	NA	NA	NA
ENSG00000242529	AHCYP8	0	NA	NA	NA	NA	NA
ENSG00000277997	AC079779.4	0	NA	NA	NA	NA	NA
ENSG00000223985	LINC01874	0	NA	NA	NA	NA	NA
ENSG00000233633	AC093326.1	0	NA	NA	NA	NA	NA
ENSG00000233970	AC092159.2	0	NA	NA	NA	NA	NA
ENSG00000227713	AC092159.1	0	NA	NA	NA	NA	NA
ENSG00000227364	AC018685.1	0	NA	NA	NA	NA	NA
ENSG00000237401	LINC01304	0	NA	NA	NA	NA	NA
ENSG00000229550	AC012445.1	0	NA	NA	NA	NA	NA
ENSG00000252238	AC092169.1	0	NA	NA	NA	NA	NA
ENSG00000207192	RNU6-649P	0	NA	NA	NA	NA	NA
ENSG00000228585	AC073143.1	0	NA	NA	NA	NA	NA
ENSG00000237266	LINC01810	0	NA	NA	NA	NA	NA
ENSG00000276733	MIR7158	0	NA	NA	NA	NA	NA
ENSG00000234275	AC017053.1	0	NA	NA	NA	NA	NA
ENSG00000227007	LINC01247	0	NA	NA	NA	NA	NA
ENSG00000231610	PIK3CDP1	0	NA	NA	NA	NA	NA
ENSG00000286851	AC097517.1	0	NA	NA	NA	NA	NA
ENSG00000283394	MIR7515	0	NA	NA	NA	NA	NA
ENSG00000221255	RNU6ATAC37P	0	NA	NA	NA	NA	NA
ENSG00000232979	AC092580.3	0	NA	NA	NA	NA	NA
ENSG00000229405	AC092580.1	0	NA	NA	NA	NA	NA
ENSG00000229740	U91324.1	0	NA	NA	NA	NA	NA
ENSG00000223640	RPL30P3	0	NA	NA	NA	NA	NA
ENSG00000240980	AC093904.1	0	NA	NA	NA	NA	NA
ENSG00000200034	RNU4-73P	0	NA	NA	NA	NA	NA
ENSG00000260476	AC104794.4	0	NA	NA	NA	NA	NA
ENSG00000212558	AC104794.1	0	NA	NA	NA	NA	NA
ENSG00000264030	RN7SL66P	0	NA	NA	NA	NA	NA
ENSG00000206898	AC007240.2	0	NA	NA	NA	NA	NA
ENSG00000277446	Metazoa_SRP	0	NA	NA	NA	NA	NA
ENSG00000238962	RNU7-176P	0	NA	NA	NA	NA	NA
ENSG00000232056	AC092687.1	0	NA	NA	NA	NA	NA
ENSG00000270488	AC079587.1	0	NA	NA	NA	NA	NA
ENSG00000226080	RPL6P4	0	NA	NA	NA	NA	NA
ENSG00000207267	RNU6-1081P	0	NA	NA	NA	NA	NA
ENSG00000226961	PPIAP60	0	NA	NA	NA	NA	NA
ENSG00000230952	AC099344.1	0	NA	NA	NA	NA	NA
ENSG00000285626	5S_rRNA	0	NA	NA	NA	NA	NA
ENSG00000276411	AC106875.2	0	NA	NA	NA	NA	NA
ENSG00000265172	MIR4262	0	NA	NA	NA	NA	NA
ENSG00000238503	SNORD18	0	NA	NA	NA	NA	NA
ENSG00000264089	MIR3681	0	NA	NA	NA	NA	NA
ENSG00000207183	RNU6-843P	0	NA	NA	NA	NA	NA
ENSG00000223360	AC096559.1	0	NA	NA	NA	NA	NA
ENSG00000251859	RNU6-1288P	0	NA	NA	NA	NA	NA
ENSG00000237261	Metazoa_SRP	0	NA	NA	NA	NA	NA
ENSG00000235127	AC068286.1	0	NA	NA	NA	NA	NA
ENSG00000202160	RNU5E-7P	0	NA	NA	NA	NA	NA
ENSG00000214657	RPLP1P5	0	NA	NA	NA	NA	NA
ENSG00000238371	AC010145.2	0	NA	NA	NA	NA	NA
ENSG00000226764	AC010145.1	0	NA	NA	NA	NA	NA
ENSG00000271315	AC174048.1	0	NA	NA	NA	NA	NA
ENSG00000231266	AC010745.3	0	NA	NA	NA	NA	NA
ENSG00000222842	RN7SKP168	0	NA	NA	NA	NA	NA
ENSG00000214843	ZFYVE9P2	0	NA	NA	NA	NA	NA
ENSG00000212455	AC079802.1	0	NA	NA	NA	NA	NA
ENSG00000287849	AC079148.2	0	NA	NA	NA	NA	NA
ENSG00000250741	NT5C1B-RDH14	0	NA	NA	NA	NA	NA
ENSG00000207170	RNU6-1215P	0	NA	NA	NA	NA	NA
ENSG00000266738	MIR4757	0	NA	NA	NA	NA	NA
ENSG00000235911	AC019055.1	0	NA	NA	NA	NA	NA
ENSG00000213403	CISD1P1	0	NA	NA	NA	NA	NA
ENSG00000200763	RNU6-961P	0	NA	NA	NA	NA	NA
ENSG00000232800	SLC7A15P	0	NA	NA	NA	NA	NA
ENSG00000212171	RNA5SP86	0	NA	NA	NA	NA	NA
ENSG00000200829	Y_RNA	0	NA	NA	NA	NA	NA
ENSG00000227047	AC012065.1	0	NA	NA	NA	NA	NA
ENSG00000270100	AC012065.3	0	NA	NA	NA	NA	NA
ENSG00000236436	LINC02850	0	NA	NA	NA	NA	NA
ENSG00000271629	AC067959.1	0	NA	NA	NA	NA	NA
ENSG00000270654	NUTF2P8	0	NA	NA	NA	NA	NA
ENSG00000228538	AC009411.1	0	NA	NA	NA	NA	NA
ENSG00000264192	RN7SL117P	0	NA	NA	NA	NA	NA
ENSG00000223691	AC068044.1	0	NA	NA	NA	NA	NA
ENSG00000234189	AC099799.1	0	NA	NA	NA	NA	NA
ENSG00000206882	RNA5SP87	0	NA	NA	NA	NA	NA
ENSG00000222616	RN7SKP27	0	NA	NA	NA	NA	NA
ENSG00000238111	RPS13P4	0	NA	NA	NA	NA	NA
ENSG00000251805	AC009228.2	0	NA	NA	NA	NA	NA
ENSG00000202430	RNA5SP88	0	NA	NA	NA	NA	NA
ENSG00000206732	RNU6-936P	0	NA	NA	NA	NA	NA
ENSG00000207069	Y_RNA	0	NA	NA	NA	NA	NA
ENSG00000201160	Y_RNA	0	NA	NA	NA	NA	NA
ENSG00000236099	AC013403.1	0	NA	NA	NA	NA	NA
ENSG00000200003	RNU6-986P	0	NA	NA	NA	NA	NA
ENSG00000277035	AC096552.1	0	NA	NA	NA	NA	NA
ENSG00000225991	RPL23AP34	0	NA	NA	NA	NA	NA
ENSG00000242915	SNRPGP7	0	NA	NA	NA	NA	NA
ENSG00000222232	RNA5SP89	0	NA	NA	NA	NA	NA
ENSG00000200283	Y_RNA	0	NA	NA	NA	NA	NA
ENSG00000242699	RN7SL516P	0	NA	NA	NA	NA	NA
ENSG00000225943	AC016907.1	0	NA	NA	NA	NA	NA
ENSG00000231712	H3P5	0	NA	NA	NA	NA	NA
ENSG00000280154	AC073255.1	0	NA	NA	NA	NA	NA
ENSG00000234579	AC009305.1	0	NA	NA	NA	NA	NA
ENSG00000201671	RNA5SP90	0	NA	NA	NA	NA	NA
ENSG00000228563	AL133247.1	0	NA	NA	NA	NA	NA
ENSG00000270422	AL133247.2	0	NA	NA	NA	NA	NA
ENSG00000223647	LINC01946	0	NA	NA	NA	NA	NA
ENSG00000265057	MIR4765	0	NA	NA	NA	NA	NA
ENSG00000206951	Y_RNA	0	NA	NA	NA	NA	NA
ENSG00000212204	RNA5SP91	0	NA	NA	NA	NA	NA
ENSG00000283591	MIR4430	0	NA	NA	NA	NA	NA
ENSG00000239649	MYADML	0	NA	NA	NA	NA	NA
ENSG00000264352	RN7SL602P	0	NA	NA	NA	NA	NA
ENSG00000237320	AC019064.1	0	NA	NA	NA	NA	NA
ENSG00000196085	SMIM7P1	0	NA	NA	NA	NA	NA
ENSG00000288535	AC013442.1	0	NA	NA	NA	NA	NA
ENSG00000265301	MIR548AD	0	NA	NA	NA	NA	NA
ENSG00000207255	RNU6-1117P	0	NA	NA	NA	NA	NA
ENSG00000229013	AC083939.1	0	NA	NA	NA	NA	NA
ENSG00000233752	RPL21P36	0	NA	NA	NA	NA	NA
ENSG00000279519	AC007382.1	0	NA	NA	NA	NA	NA
ENSG00000207364	RNU6-939P	0	NA	NA	NA	NA	NA
ENSG00000253078	RNU6-1116P	0	NA	NA	NA	NA	NA
ENSG00000199603	RNU6-951P	0	NA	NA	NA	NA	NA
ENSG00000227292	AC009229.1	0	NA	NA	NA	NA	NA
ENSG00000235009	LINC01883	0	NA	NA	NA	NA	NA
ENSG00000227238	TTC39DP	0	NA	NA	NA	NA	NA
ENSG00000265905	RN7SL96P	0	NA	NA	NA	NA	NA
ENSG00000202309	Y_RNA	0	NA	NA	NA	NA	NA
ENSG00000235653	AC007253.1	0	NA	NA	NA	NA	NA
ENSG00000207218	Y_RNA	0	NA	NA	NA	NA	NA
ENSG00000223245	RNU4-63P	0	NA	NA	NA	NA	NA
ENSG00000273913	Metazoa_SRP	0	NA	NA	NA	NA	NA
ENSG00000215263	AC025750.1	0	NA	NA	NA	NA	NA
ENSG00000207411	Y_RNA	0	NA	NA	NA	NA	NA
ENSG00000229695	AC011242.1	0	NA	NA	NA	NA	NA
ENSG00000252490	RN7SKP66	0	NA	NA	NA	NA	NA
ENSG00000252599	RNU6-566P	0	NA	NA	NA	NA	NA
ENSG00000285542	AC013717.1	0	NA	NA	NA	NA	NA
ENSG00000276229	AC012354.5	0	NA	NA	NA	NA	NA
ENSG00000274547	AC012354.3	0	NA	NA	NA	NA	NA
ENSG00000276670	AC012354.6	0	NA	NA	NA	NA	NA
ENSG00000239396	RN7SL414P	0	NA	NA	NA	NA	NA
ENSG00000228481	PRKCE-AS1	0	NA	NA	NA	NA	NA
ENSG00000233829	RPL26P15	0	NA	NA	NA	NA	NA
ENSG00000232696	AC017006.2	0	NA	NA	NA	NA	NA
ENSG00000233335	RPL36AP14	0	NA	NA	NA	NA	NA
ENSG00000278764	Metazoa_SRP	0	NA	NA	NA	NA	NA
ENSG00000284608	AC016912.2	0	NA	NA	NA	NA	NA
ENSG00000241791	RN7SL817P	0	NA	NA	NA	NA	NA
ENSG00000284701	TMEM247	0	NA	NA	NA	NA	NA
ENSG00000273269	AC073283.3	0	NA	NA	NA	NA	NA
ENSG00000224058	AC006509.1	0	NA	NA	NA	NA	NA
ENSG00000201010	RN7SKP224	0	NA	NA	NA	NA	NA
ENSG00000279956	AC073082.1	0	NA	NA	NA	NA	NA
ENSG00000239995	TPT1P11	0	NA	NA	NA	NA	NA
ENSG00000212036	MIR548BA	0	NA	NA	NA	NA	NA
ENSG00000206915	RNU6-439P	0	NA	NA	NA	NA	NA
ENSG00000282828	AC009971.1	0	NA	NA	NA	NA	NA
ENSG00000212580	AC078994.1	0	NA	NA	NA	NA	NA
ENSG00000283058	AC009234.1	0	NA	NA	NA	NA	NA
ENSG00000224344	KNOP1P3	0	NA	NA	NA	NA	NA
ENSG00000223710	CRYGGP	0	NA	NA	NA	NA	NA
ENSG00000230840	AC097463.1	0	NA	NA	NA	NA	NA
ENSG00000226366	CCDC12P1	0	NA	NA	NA	NA	NA
ENSG00000236538	ZNF863P	0	NA	NA	NA	NA	NA
ENSG00000202195	Y_RNA	0	NA	NA	NA	NA	NA
ENSG00000233083	FTH1P6	0	NA	NA	NA	NA	NA
ENSG00000264975	MIR4431	0	NA	NA	NA	NA	NA
ENSG00000232604	AC010967.2	0	NA	NA	NA	NA	NA
ENSG00000232668	AC010967.3	0	NA	NA	NA	NA	NA
ENSG00000251942	AC069157.2	0	NA	NA	NA	NA	NA
ENSG00000223897	AC069157.1	0	NA	NA	NA	NA	NA
ENSG00000207456	RNU6-997P	0	NA	NA	NA	NA	NA
ENSG00000241114	AC008280.1	0	NA	NA	NA	NA	NA
ENSG00000252934	RNU7-172P	0	NA	NA	NA	NA	NA
ENSG00000238619	RNU6-775P	0	NA	NA	NA	NA	NA
ENSG00000238493	RNU6-221P	0	NA	NA	NA	NA	NA
ENSG00000239189	RNU6-634P	0	NA	NA	NA	NA	NA
ENSG00000272606	AC015982.2	0	NA	NA	NA	NA	NA
ENSG00000231570	PPIAP63	0	NA	NA	NA	NA	NA
ENSG00000270569	AC068276.1	0	NA	NA	NA	NA	NA
ENSG00000285673	AC007092.1	0	NA	NA	NA	NA	NA
ENSG00000222030	LINC01793	0	NA	NA	NA	NA	NA
ENSG00000231815	AC007179.1	0	NA	NA	NA	NA	NA
ENSG00000270447	AC007179.3	0	NA	NA	NA	NA	NA
ENSG00000200101	RNU6-508P	0	NA	NA	NA	NA	NA
ENSG00000252726	RNA5SP94	0	NA	NA	NA	NA	NA
ENSG00000287640	AC007381.1	0	NA	NA	NA	NA	NA
ENSG00000200807	RNU1-32P	0	NA	NA	NA	NA	NA
ENSG00000266078	MIR4432	0	NA	NA	NA	NA	NA
ENSG00000242158	RN7SL361P	0	NA	NA	NA	NA	NA
ENSG00000271134	IFITM3P9	0	NA	NA	NA	NA	NA
ENSG00000252718	RNU6-612P	0	NA	NA	NA	NA	NA
ENSG00000241524	RN7SL632P	0	NA	NA	NA	NA	NA
ENSG00000237024	RPL21P33	0	NA	NA	NA	NA	NA
ENSG00000201076	RNU4-51P	0	NA	NA	NA	NA	NA
ENSG00000267520	AC010733.1	0	NA	NA	NA	NA	NA
ENSG00000222251	RNA5SP95	0	NA	NA	NA	NA	NA
ENSG00000271243	AC016727.2	0	NA	NA	NA	NA	NA
ENSG00000226884	RPS29P10	0	NA	NA	NA	NA	NA
ENSG00000206973	RNU6-1145P	0	NA	NA	NA	NA	NA
ENSG00000227361	RPS24P7	0	NA	NA	NA	NA	NA
ENSG00000242735	RPSAP26	0	NA	NA	NA	NA	NA
ENSG00000239958	RN7SL51P	0	NA	NA	NA	NA	NA
ENSG00000232144	PSAT1P2	0	NA	NA	NA	NA	NA
ENSG00000226605	AC092567.1	0	NA	NA	NA	NA	NA
ENSG00000270437	AC009501.1	0	NA	NA	NA	NA	NA
ENSG00000238012	AC114752.1	0	NA	NA	NA	NA	NA
ENSG00000238201	AC114752.2	0	NA	NA	NA	NA	NA
ENSG00000264297	MIR4433B	0	NA	NA	NA	NA	NA
ENSG00000283222	MIR4433A	0	NA	NA	NA	NA	NA
ENSG00000275588	RN7SL341P	0	NA	NA	NA	NA	NA
ENSG00000199964	Y_RNA	0	NA	NA	NA	NA	NA
ENSG00000244534	RN7SL211P	0	NA	NA	NA	NA	NA
ENSG00000272025	SNORA74	0	NA	NA	NA	NA	NA
ENSG00000223739	RPS15AP15	0	NA	NA	NA	NA	NA
ENSG00000251900	VTRNA2-2P	0	NA	NA	NA	NA	NA
ENSG00000264525	MIR4778	0	NA	NA	NA	NA	NA
ENSG00000232688	LINC01628	0	NA	NA	NA	NA	NA
ENSG00000235968	FBXL12P1	0	NA	NA	NA	NA	NA
ENSG00000284932	AC017083.4	0	NA	NA	NA	NA	NA
ENSG00000273275	AC017083.2	0	NA	NA	NA	NA	NA
ENSG00000203395	AC015969.1	0	NA	NA	NA	NA	NA
ENSG00000229462	AC127383.1	0	NA	NA	NA	NA	NA
ENSG00000237576	LINC01888	0	NA	NA	NA	NA	NA
ENSG00000251850	RNA5SP96	0	NA	NA	NA	NA	NA
ENSG00000199460	RNU6-1216P	0	NA	NA	NA	NA	NA
ENSG00000244236	RN7SL604P	0	NA	NA	NA	NA	NA
ENSG00000221238	MIR1285-2	0	NA	NA	NA	NA	NA
ENSG00000233849	AC022201.2	0	NA	NA	NA	NA	NA
ENSG00000235289	BRD7P6	0	NA	NA	NA	NA	NA
ENSG00000229229	AC022201.1	0	NA	NA	NA	NA	NA
ENSG00000224606	TGFA-IT1	0	NA	NA	NA	NA	NA
ENSG00000231386	MOB4P1	0	NA	NA	NA	NA	NA
ENSG00000241159	RN7SL160P	0	NA	NA	NA	NA	NA
ENSG00000234485	OR7E46P	0	NA	NA	NA	NA	NA
ENSG00000200779	RNU6-105P	0	NA	NA	NA	NA	NA
ENSG00000222536	RNU2-39P	0	NA	NA	NA	NA	NA
ENSG00000212378	AC092630.1	0	NA	NA	NA	NA	NA
ENSG00000252988	RNU6-111P	0	NA	NA	NA	NA	NA
ENSG00000214484	RPSAP28	0	NA	NA	NA	NA	NA
ENSG00000271536	AC073046.2	0	NA	NA	NA	NA	NA
ENSG00000279201	AC073263.3	0	NA	NA	NA	NA	NA
ENSG00000229798	KRT18P26	0	NA	NA	NA	NA	NA
ENSG00000252214	RNU6-542P	0	NA	NA	NA	NA	NA
ENSG00000204822	MRPL53	0	NA	NA	NA	NA	NA
ENSG00000263909	MIR5000	0	NA	NA	NA	NA	NA
ENSG00000236167	GAPDHP57	0	NA	NA	NA	NA	NA
ENSG00000230477	AC005034.1	0	NA	NA	NA	NA	NA
ENSG00000221638	U3	0	NA	NA	NA	NA	NA
ENSG00000233107	SUCLA2P2	0	NA	NA	NA	NA	NA
ENSG00000287749	AC073091.2	0	NA	NA	NA	NA	NA
ENSG00000271356	USP21P2	0	NA	NA	NA	NA	NA
ENSG00000251947	RN7SKP164	0	NA	NA	NA	NA	NA
ENSG00000286202	AC068616.1	0	NA	NA	NA	NA	NA
ENSG00000200028	RNA5SP98	0	NA	NA	NA	NA	NA
ENSG00000233605	LINC01851	0	NA	NA	NA	NA	NA
ENSG00000229494	AC012494.2	0	NA	NA	NA	NA	NA
ENSG00000270470	AC064872.1	0	NA	NA	NA	NA	NA
ENSG00000234877	AC092660.1	0	NA	NA	NA	NA	NA
ENSG00000202423	RNU6-827P	0	NA	NA	NA	NA	NA
ENSG00000200048	RNU6-812P	0	NA	NA	NA	NA	NA
ENSG00000224879	AC011754.1	0	NA	NA	NA	NA	NA
ENSG00000252031	RNU6-561P	0	NA	NA	NA	NA	NA
ENSG00000266436	MIR4264	0	NA	NA	NA	NA	NA
ENSG00000231722	CHMP4AP1	0	NA	NA	NA	NA	NA
ENSG00000200890	RNA5SP99	0	NA	NA	NA	NA	NA
ENSG00000233444	AC013262.1	0	NA	NA	NA	NA	NA
ENSG00000242118	RN7SL201P	0	NA	NA	NA	NA	NA
ENSG00000229560	LYARP1	0	NA	NA	NA	NA	NA
ENSG00000252897	RNU6-685P	0	NA	NA	NA	NA	NA
ENSG00000201311	Y_RNA	0	NA	NA	NA	NA	NA
ENSG00000226860	RBX1P1	0	NA	NA	NA	NA	NA
ENSG00000226700	MTND4P25	0	NA	NA	NA	NA	NA
ENSG00000224695	MTND6P7	0	NA	NA	NA	NA	NA
ENSG00000227789	MTCYBP7	0	NA	NA	NA	NA	NA
ENSG00000223977	AC138623.1	0	NA	NA	NA	NA	NA
ENSG00000232548	LINC01809	0	NA	NA	NA	NA	NA
ENSG00000224627	RPL37P10	0	NA	NA	NA	NA	NA
ENSG00000199295	RNU6-1312P	0	NA	NA	NA	NA	NA
ENSG00000228225	CRLF3P3	0	NA	NA	NA	NA	NA
ENSG00000228902	ST6GALNAC2P1	0	NA	NA	NA	NA	NA
ENSG00000235463	AC078974.1	0	NA	NA	NA	NA	NA
ENSG00000207207	Y_RNA	0	NA	NA	NA	NA	NA
ENSG00000244399	RN7SL251P	0	NA	NA	NA	NA	NA
ENSG00000199936	Y_RNA	0	NA	NA	NA	NA	NA
ENSG00000203363	GPR160P1	0	NA	NA	NA	NA	NA
ENSG00000199687	RNU1-38P	0	NA	NA	NA	NA	NA
ENSG00000200241	AC009309.1	0	NA	NA	NA	NA	NA
ENSG00000265420	MIR4779	0	NA	NA	NA	NA	NA
ENSG00000251974	AC009408.2	0	NA	NA	NA	NA	NA
ENSG00000200563	RNU6-640P	0	NA	NA	NA	NA	NA
ENSG00000213605	AC111200.1	0	NA	NA	NA	NA	NA
ENSG00000266931	AC092651.1	0	NA	NA	NA	NA	NA
ENSG00000264793	MIR4771-1	0	NA	NA	NA	NA	NA
ENSG00000233671	CENPNP1	0	NA	NA	NA	NA	NA
ENSG00000281477	LINC01955	0	NA	NA	NA	NA	NA
ENSG00000271097	DBF4P3	0	NA	NA	NA	NA	NA
ENSG00000265507	MIR4435-1	0	NA	NA	NA	NA	NA
ENSG00000225428	NDUFB4P7	0	NA	NA	NA	NA	NA
ENSG00000275597	ANAPC1P5	0	NA	NA	NA	NA	NA
ENSG00000265003	MIR4780	0	NA	NA	NA	NA	NA
ENSG00000232508	MRPL45P1	0	NA	NA	NA	NA	NA
ENSG00000283262	U6	0	NA	NA	NA	NA	NA
ENSG00000212133	RNU6-1168P	0	NA	NA	NA	NA	NA
ENSG00000252395	RNU6-1007P	0	NA	NA	NA	NA	NA
ENSG00000224291	RPL38P6	0	NA	NA	NA	NA	NA
ENSG00000240040	AC244205.1	0	NA	NA	NA	NA	NA
ENSG00000265510	MIR4436A	0	NA	NA	NA	NA	NA
ENSG00000211596	IGKJ2	0	NA	NA	NA	NA	NA
ENSG00000211598	IGKV4-1	0	NA	NA	NA	NA	NA
ENSG00000197794	IGKV7-3	0	NA	NA	NA	NA	NA
ENSG00000225136	PGBD4P5	0	NA	NA	NA	NA	NA
ENSG00000253435	IGKV2-4	0	NA	NA	NA	NA	NA
ENSG00000243466	IGKV1-5	0	NA	NA	NA	NA	NA
ENSG00000239855	IGKV1-6	0	NA	NA	NA	NA	NA
ENSG00000243063	IGKV3-7	0	NA	NA	NA	NA	NA
ENSG00000240671	IGKV1-8	0	NA	NA	NA	NA	NA
ENSG00000241755	IGKV1-9	0	NA	NA	NA	NA	NA
ENSG00000253278	IGKV2-10	0	NA	NA	NA	NA	NA
ENSG00000241351	IGKV3-11	0	NA	NA	NA	NA	NA
ENSG00000243290	IGKV1-12	0	NA	NA	NA	NA	NA
ENSG00000253497	IGKV1-13	0	NA	NA	NA	NA	NA
ENSG00000253265	IGKV2-14	0	NA	NA	NA	NA	NA
ENSG00000244437	IGKV3-15	0	NA	NA	NA	NA	NA
ENSG00000240382	IGKV1-17	0	NA	NA	NA	NA	NA
ENSG00000254157	IGKV2-18	0	NA	NA	NA	NA	NA
ENSG00000253732	IGKV2-19	0	NA	NA	NA	NA	NA
ENSG00000211611	IGKV6-21	0	NA	NA	NA	NA	NA
ENSG00000253578	IGKV1-22	0	NA	NA	NA	NA	NA
ENSG00000253625	IGKV2-23	0	NA	NA	NA	NA	NA
ENSG00000241294	IGKV2-24	0	NA	NA	NA	NA	NA
ENSG00000253202	IGKV3-25	0	NA	NA	NA	NA	NA
ENSG00000254098	IGKV2-26	0	NA	NA	NA	NA	NA
ENSG00000277852	AC244255.1	0	NA	NA	NA	NA	NA
ENSG00000244575	IGKV1-27	0	NA	NA	NA	NA	NA
ENSG00000244116	IGKV2-28	0	NA	NA	NA	NA	NA
ENSG00000253998	IGKV2-29	0	NA	NA	NA	NA	NA
ENSG00000243238	IGKV2-30	0	NA	NA	NA	NA	NA
ENSG00000253158	IGKV3-31	0	NA	NA	NA	NA	NA
ENSG00000253870	IGKV1-32	0	NA	NA	NA	NA	NA
ENSG00000242076	IGKV1-33	0	NA	NA	NA	NA	NA
ENSG00000253860	IGKV3-34	0	NA	NA	NA	NA	NA
ENSG00000253461	IGKV1-35	0	NA	NA	NA	NA	NA
ENSG00000253487	IGKV2-36	0	NA	NA	NA	NA	NA
ENSG00000239862	IGKV1-37	0	NA	NA	NA	NA	NA
ENSG00000253592	IGKV2-38	0	NA	NA	NA	NA	NA
ENSG00000242371	IGKV1-39	0	NA	NA	NA	NA	NA
ENSG00000273962	IGKV2-40	0	NA	NA	NA	NA	NA
ENSG00000276861	5S_rRNA	0	NA	NA	NA	NA	NA
ENSG00000283132	AC006453.1	0	NA	NA	NA	NA	NA
ENSG00000283659	AC006453.4	0	NA	NA	NA	NA	NA
ENSG00000251039	IGKV2D-40	0	NA	NA	NA	NA	NA
ENSG00000251546	IGKV1D-39	0	NA	NA	NA	NA	NA
ENSG00000254009	IGKV2D-38	0	NA	NA	NA	NA	NA
ENSG00000250036	IGKV1D-37	0	NA	NA	NA	NA	NA
ENSG00000253127	IGKV2D-36	0	NA	NA	NA	NA	NA
ENSG00000232747	IGKV1D-35	0	NA	NA	NA	NA	NA
ENSG00000253501	IGKV3D-34	0	NA	NA	NA	NA	NA
ENSG00000239975	IGKV1D-33	0	NA	NA	NA	NA	NA
ENSG00000253191	IGKV1D-32	0	NA	NA	NA	NA	NA
ENSG00000253999	IGKV3D-31	0	NA	NA	NA	NA	NA
ENSG00000239571	IGKV2D-30	0	NA	NA	NA	NA	NA
ENSG00000243264	IGKV2D-29	0	NA	NA	NA	NA	NA
ENSG00000242534	IGKV2D-28	0	NA	NA	NA	NA	NA
ENSG00000224607	IGKV1D-27	0	NA	NA	NA	NA	NA
ENSG00000211623	IGKV2D-26	0	NA	NA	NA	NA	NA
ENSG00000254097	IGKV3D-25	0	NA	NA	NA	NA	NA
ENSG00000241566	IGKV2D-24	0	NA	NA	NA	NA	NA
ENSG00000254345	IGKV2D-23	0	NA	NA	NA	NA	NA
ENSG00000253365	IGKV1D-22	0	NA	NA	NA	NA	NA
ENSG00000225523	IGKV6D-21	0	NA	NA	NA	NA	NA
ENSG00000211625	IGKV3D-20	0	NA	NA	NA	NA	NA
ENSG00000253765	IGKV2D-19	0	NA	NA	NA	NA	NA
ENSG00000254220	IGKV2D-18	0	NA	NA	NA	NA	NA
ENSG00000241244	IGKV1D-16	0	NA	NA	NA	NA	NA
ENSG00000224041	IGKV3D-15	0	NA	NA	NA	NA	NA
ENSG00000254292	IGKV2D-14	0	NA	NA	NA	NA	NA
ENSG00000276566	IGKV1D-13	0	NA	NA	NA	NA	NA
ENSG00000278857	IGKV1D-12	0	NA	NA	NA	NA	NA
ENSG00000211632	IGKV3D-11	0	NA	NA	NA	NA	NA
ENSG00000253906	IGKV2D-10	0	NA	NA	NA	NA	NA
ENSG00000239819	IGKV1D-8	0	NA	NA	NA	NA	NA
ENSG00000275490	AC233263.2	0	NA	NA	NA	NA	NA
ENSG00000270999	IGKV1OR2-118	0	NA	NA	NA	NA	NA
ENSG00000281904	AC233263.6	0	NA	NA	NA	NA	NA
ENSG00000222835	RNA5SP100	0	NA	NA	NA	NA	NA
ENSG00000271627	NKAIN1P2	0	NA	NA	NA	NA	NA
ENSG00000235235	IGKV1OR2-1	0	NA	NA	NA	NA	NA
ENSG00000214330	ABCD1P5	0	NA	NA	NA	NA	NA
ENSG00000227497	PABPC1P6	0	NA	NA	NA	NA	NA
ENSG00000226481	ACTR3BP2	0	NA	NA	NA	NA	NA
ENSG00000234898	CHEK2P3	0	NA	NA	NA	NA	NA
ENSG00000235147	AC128677.1	0	NA	NA	NA	NA	NA
ENSG00000223816	IGKV1OR2-2	0	NA	NA	NA	NA	NA
ENSG00000261522	AL845331.2	0	NA	NA	NA	NA	NA
ENSG00000259916	AL845331.1	0	NA	NA	NA	NA	NA
ENSG00000237383	CNN2P11	0	NA	NA	NA	NA	NA
ENSG00000213355	CNN2P8	0	NA	NA	NA	NA	NA
ENSG00000234837	AC073464.2	0	NA	NA	NA	NA	NA
ENSG00000235571	SNX18P14	0	NA	NA	NA	NA	NA
ENSG00000212140	RNU6-1320P	0	NA	NA	NA	NA	NA
ENSG00000237055	MTCO1P48	0	NA	NA	NA	NA	NA
ENSG00000232128	MTCO3P45	0	NA	NA	NA	NA	NA
ENSG00000233158	RPS24P6	0	NA	NA	NA	NA	NA
ENSG00000232594	AC103563.4	0	NA	NA	NA	NA	NA
ENSG00000233105	AC103563.5	0	NA	NA	NA	NA	NA
ENSG00000224585	AC103563.1	0	NA	NA	NA	NA	NA
ENSG00000275768	SLC2AXP1	0	NA	NA	NA	NA	NA
ENSG00000235129	FABP7P2	0	NA	NA	NA	NA	NA
ENSG00000248821	AC009238.3	0	NA	NA	NA	NA	NA
ENSG00000233275	AC009238.2	0	NA	NA	NA	NA	NA
ENSG00000227120	AC009238.1	0	NA	NA	NA	NA	NA
ENSG00000204705	UBTFL5	0	NA	NA	NA	NA	NA
ENSG00000277747	AC133104.2	0	NA	NA	NA	NA	NA
ENSG00000234903	AC133104.1	0	NA	NA	NA	NA	NA
ENSG00000238162	AC009237.11	0	NA	NA	NA	NA	NA
ENSG00000223917	AC009237.1	0	NA	NA	NA	NA	NA
ENSG00000224719	AC009237.2	0	NA	NA	NA	NA	NA
ENSG00000226185	TRIM64FP	0	NA	NA	NA	NA	NA
ENSG00000233037	AC009237.5	0	NA	NA	NA	NA	NA
ENSG00000168992	OR7E102P	0	NA	NA	NA	NA	NA
ENSG00000274028	AC009237.16	0	NA	NA	NA	NA	NA
ENSG00000230083	AC009237.4	0	NA	NA	NA	NA	NA
ENSG00000236026	AC009237.7	0	NA	NA	NA	NA	NA
ENSG00000271003	AC009237.13	0	NA	NA	NA	NA	NA
ENSG00000270193	AC009237.12	0	NA	NA	NA	NA	NA
ENSG00000204699	UBTFL3	0	NA	NA	NA	NA	NA
ENSG00000275497	AC009237.17	0	NA	NA	NA	NA	NA
ENSG00000235959	AC009237.6	0	NA	NA	NA	NA	NA
ENSG00000236750	AC009237.9	0	NA	NA	NA	NA	NA
ENSG00000275961	RN7SL210P	0	NA	NA	NA	NA	NA
ENSG00000274206	Metazoa_SRP	0	NA	NA	NA	NA	NA
ENSG00000252845	RNA5SP101	0	NA	NA	NA	NA	NA
ENSG00000275094	AC079395.3	0	NA	NA	NA	NA	NA
ENSG00000273634	AC079395.2	0	NA	NA	NA	NA	NA
ENSG00000248134	AC079395.1	0	NA	NA	NA	NA	NA
ENSG00000144188	TRIM43CP	0	NA	NA	NA	NA	NA
ENSG00000230343	AC018892.1	0	NA	NA	NA	NA	NA
ENSG00000236847	AC018892.2	0	NA	NA	NA	NA	NA
ENSG00000270748	IGKV2OR2-1	0	NA	NA	NA	NA	NA
ENSG00000271402	IGKV2OR2-2	0	NA	NA	NA	NA	NA
ENSG00000204670	IGKV1OR2-3	0	NA	NA	NA	NA	NA
ENSG00000237837	AC159540.1	0	NA	NA	NA	NA	NA
ENSG00000271351	IGKV1OR2-9	0	NA	NA	NA	NA	NA
ENSG00000276050	IGKV2OR2-10	0	NA	NA	NA	NA	NA
ENSG00000271015	IGKV2OR2-7D	0	NA	NA	NA	NA	NA
ENSG00000270252	IGKV3OR2-5	0	NA	NA	NA	NA	NA
ENSG00000271569	IGKV1OR2-6	0	NA	NA	NA	NA	NA
ENSG00000270450	IGKV2OR2-7	0	NA	NA	NA	NA	NA
ENSG00000278537	IGKV2OR2-8	0	NA	NA	NA	NA	NA
ENSG00000270187	IGKV1OR2-11	0	NA	NA	NA	NA	NA
ENSG00000231635	ATP5F1BP1	0	NA	NA	NA	NA	NA
ENSG00000236564	YWHAQP5	0	NA	NA	NA	NA	NA
ENSG00000238830	RNU7-46P	0	NA	NA	NA	NA	NA
ENSG00000269383	CYCSP7	0	NA	NA	NA	NA	NA
ENSG00000270699	AC012493.1	0	NA	NA	NA	NA	NA
ENSG00000234988	LINC01849	0	NA	NA	NA	NA	NA
ENSG00000226034	NANOGNBP1	0	NA	NA	NA	NA	NA
ENSG00000234169	LINC01868	0	NA	NA	NA	NA	NA
ENSG00000228488	AC092168.1	0	NA	NA	NA	NA	NA
ENSG00000286737	AC092168.3	0	NA	NA	NA	NA	NA
ENSG00000264857	MIR5696	0	NA	NA	NA	NA	NA
ENSG00000223826	LINC01870	0	NA	NA	NA	NA	NA
ENSG00000237549	RPS6P3	0	NA	NA	NA	NA	NA
ENSG00000232556	PRCPP1	0	NA	NA	NA	NA	NA
ENSG00000286047	AC093894.1	0	NA	NA	NA	NA	NA
ENSG00000264764	MIR4772	0	NA	NA	NA	NA	NA
ENSG00000227623	AC010881.1	0	NA	NA	NA	NA	NA
ENSG00000236596	CRLF3P1	0	NA	NA	NA	NA	NA
ENSG00000221849	AC018880.1	0	NA	NA	NA	NA	NA
ENSG00000231723	CAPZBP1	0	NA	NA	NA	NA	NA
ENSG00000232597	AC013727.1	0	NA	NA	NA	NA	NA
ENSG00000236141	AC013727.2	0	NA	NA	NA	NA	NA
ENSG00000273515	AC013727.3	0	NA	NA	NA	NA	NA
ENSG00000228968	AC096554.1	0	NA	NA	NA	NA	NA
ENSG00000287793	AC068535.2	0	NA	NA	NA	NA	NA
ENSG00000231626	AC013402.2	0	NA	NA	NA	NA	NA
ENSG00000236109	AC013402.3	0	NA	NA	NA	NA	NA
ENSG00000225669	RPL23AP27	0	NA	NA	NA	NA	NA
ENSG00000207249	SNORA72	0	NA	NA	NA	NA	NA
ENSG00000213301	HMGB3P11	0	NA	NA	NA	NA	NA
ENSG00000230353	RPS21P2	0	NA	NA	NA	NA	NA
ENSG00000233939	RPL27AP4	0	NA	NA	NA	NA	NA
ENSG00000231505	AC108868.1	0	NA	NA	NA	NA	NA
ENSG00000229360	PPP1R2P5	0	NA	NA	NA	NA	NA
ENSG00000226905	AC005040.1	0	NA	NA	NA	NA	NA
ENSG00000229457	LINC01789	0	NA	NA	NA	NA	NA
ENSG00000286769	AC064869.1	0	NA	NA	NA	NA	NA
ENSG00000232991	GACAT1	0	NA	NA	NA	NA	NA
ENSG00000230651	RGPD4-AS1	0	NA	NA	NA	NA	NA
ENSG00000227270	AC009963.1	0	NA	NA	NA	NA	NA
ENSG00000237745	RPL22P8	0	NA	NA	NA	NA	NA
ENSG00000235325	SRSF3P5	0	NA	NA	NA	NA	NA
ENSG00000229890	ACTP1	0	NA	NA	NA	NA	NA
ENSG00000236877	SETD6P1	0	NA	NA	NA	NA	NA
ENSG00000271284	SMIM12P1	0	NA	NA	NA	NA	NA
ENSG00000277628	Metazoa_SRP	0	NA	NA	NA	NA	NA
ENSG00000264934	MIR4265	0	NA	NA	NA	NA	NA
ENSG00000265965	MIR4266	0	NA	NA	NA	NA	NA
ENSG00000230603	AC011753.1	0	NA	NA	NA	NA	NA
ENSG00000231099	BMS1P19	0	NA	NA	NA	NA	NA
ENSG00000256977	LIMS3	0	NA	NA	NA	NA	NA
ENSG00000284337	AC013271.1	0	NA	NA	NA	NA	NA
ENSG00000186148	AC013268.1	0	NA	NA	NA	NA	NA
ENSG00000240069	GPAA1P1	0	NA	NA	NA	NA	NA
ENSG00000229730	AC013268.2	0	NA	NA	NA	NA	NA
ENSG00000265682	MIR4267	0	NA	NA	NA	NA	NA
ENSG00000264979	MIR4436B1	0	NA	NA	NA	NA	NA
ENSG00000282785	AC140479.5	0	NA	NA	NA	NA	NA
ENSG00000263881	MIR4436B2	0	NA	NA	NA	NA	NA
ENSG00000256671	LIMS4	0	NA	NA	NA	NA	NA
ENSG00000227574	AC112229.2	0	NA	NA	NA	NA	NA
ENSG00000266139	MIR4435-2	0	NA	NA	NA	NA	NA
ENSG00000223973	AC068491.1	0	NA	NA	NA	NA	NA
ENSG00000266063	MIR4771-2	0	NA	NA	NA	NA	NA
ENSG00000230958	AC093166.2	0	NA	NA	NA	NA	NA
ENSG00000236555	AC115115.1	0	NA	NA	NA	NA	NA
ENSG00000207383	Y_RNA	0	NA	NA	NA	NA	NA
ENSG00000236124	HMGN2P23	0	NA	NA	NA	NA	NA
ENSG00000232090	POLR2DP1	0	NA	NA	NA	NA	NA
ENSG00000136694	IL36A	0	NA	NA	NA	NA	NA
ENSG00000201805	RNU6-1180P	0	NA	NA	NA	NA	NA
ENSG00000234148	LINC01961	0	NA	NA	NA	NA	NA
ENSG00000221055	MIR1302-3	0	NA	NA	NA	NA	NA
ENSG00000233479	AC017074.2	0	NA	NA	NA	NA	NA
ENSG00000202427	RNU6-744P	0	NA	NA	NA	NA	NA
ENSG00000212182	U3	0	NA	NA	NA	NA	NA
ENSG00000286513	AC010982.2	0	NA	NA	NA	NA	NA
ENSG00000235242	AC010982.1	0	NA	NA	NA	NA	NA
ENSG00000231926	SEPHS1P7	0	NA	NA	NA	NA	NA
ENSG00000222923	RNU2-41P	0	NA	NA	NA	NA	NA
ENSG00000231538	DPP10-AS3	0	NA	NA	NA	NA	NA
ENSG00000235717	DPP10-AS2	0	NA	NA	NA	NA	NA
ENSG00000230391	RPSAP23	0	NA	NA	NA	NA	NA
ENSG00000271667	AC104408.1	0	NA	NA	NA	NA	NA
ENSG00000226341	MTCYBP39	0	NA	NA	NA	NA	NA
ENSG00000228898	MTCO1P43	0	NA	NA	NA	NA	NA
ENSG00000239185	RNU7-190P	0	NA	NA	NA	NA	NA
ENSG00000243510	RN7SL111P	0	NA	NA	NA	NA	NA
ENSG00000233741	RPL27P7	0	NA	NA	NA	NA	NA
ENSG00000202046	Y_RNA	0	NA	NA	NA	NA	NA
ENSG00000201006	AC018866.1	0	NA	NA	NA	NA	NA
ENSG00000201584	AC016764.1	0	NA	NA	NA	NA	NA
ENSG00000234455	AC067960.1	0	NA	NA	NA	NA	NA
ENSG00000236145	AC079988.1	0	NA	NA	NA	NA	NA
ENSG00000232723	RPS17P7	0	NA	NA	NA	NA	NA
ENSG00000222467	AC079449.1	0	NA	NA	NA	NA	NA
ENSG00000287871	AC073632.1	0	NA	NA	NA	NA	NA
ENSG00000237856	AC062020.1	0	NA	NA	NA	NA	NA
ENSG00000232740	LINC01826	0	NA	NA	NA	NA	NA
ENSG00000287854	AC073409.2	0	NA	NA	NA	NA	NA
ENSG00000226708	AC073409.1	0	NA	NA	NA	NA	NA
ENSG00000235640	ELOAP1	0	NA	NA	NA	NA	NA
ENSG00000227738	PSMD14P1	0	NA	NA	NA	NA	NA
ENSG00000279874	AC064859.1	0	NA	NA	NA	NA	NA
ENSG00000223118	RN7SKP102	0	NA	NA	NA	NA	NA
ENSG00000238046	MTND5P22	0	NA	NA	NA	NA	NA
ENSG00000270815	AC019159.1	0	NA	NA	NA	NA	NA
ENSG00000252674	RNA5SP102	0	NA	NA	NA	NA	NA
ENSG00000206726	RNU6-259P	0	NA	NA	NA	NA	NA
ENSG00000226813	LINC01941	0	NA	NA	NA	NA	NA
ENSG00000286515	AC142116.2	0	NA	NA	NA	NA	NA
ENSG00000236655	SLC6A14P3	0	NA	NA	NA	NA	NA
ENSG00000288524	AC013474.2	0	NA	NA	NA	NA	NA
ENSG00000206963	RNU6-675P	0	NA	NA	NA	NA	NA
ENSG00000238788	RNU7-182P	0	NA	NA	NA	NA	NA
ENSG00000237630	NIFKP9	0	NA	NA	NA	NA	NA
ENSG00000173349	SFT2D3	0	NA	NA	NA	NA	NA
ENSG00000200390	Y_RNA	0	NA	NA	NA	NA	NA
ENSG00000202532	RNU6-395P	0	NA	NA	NA	NA	NA
ENSG00000244563	RPS26P19	0	NA	NA	NA	NA	NA
ENSG00000204399	AC012306.1	0	NA	NA	NA	NA	NA
ENSG00000234044	AC108059.2	0	NA	NA	NA	NA	NA
ENSG00000200432	Y_RNA	0	NA	NA	NA	NA	NA
ENSG00000238379	RNA5SP103	0	NA	NA	NA	NA	NA
ENSG00000238277	AC068483.1	0	NA	NA	NA	NA	NA
ENSG00000233428	PPIAP65	0	NA	NA	NA	NA	NA
ENSG00000284619	AC079776.3	0	NA	NA	NA	NA	NA
ENSG00000286026	AC079776.4	0	NA	NA	NA	NA	NA
ENSG00000250207	AC079776.2	0	NA	NA	NA	NA	NA
ENSG00000228471	AC018865.1	0	NA	NA	NA	NA	NA
ENSG00000224087	POTEF-AS1	0	NA	NA	NA	NA	NA
ENSG00000252223	RNU6-1049P	0	NA	NA	NA	NA	NA
ENSG00000234398	AC134915.1	0	NA	NA	NA	NA	NA
ENSG00000237722	MTND1P29	0	NA	NA	NA	NA	NA
ENSG00000231954	MTND2P22	0	NA	NA	NA	NA	NA
ENSG00000236211	MTCO1P7	0	NA	NA	NA	NA	NA
ENSG00000230496	MTCO2P7	0	NA	NA	NA	NA	NA
ENSG00000232990	MTATP6P7	0	NA	NA	NA	NA	NA
ENSG00000283940	AC068137.1	0	NA	NA	NA	NA	NA
ENSG00000284171	AC068137.2	0	NA	NA	NA	NA	NA
ENSG00000230548	MTND4P27	0	NA	NA	NA	NA	NA
ENSG00000234934	MTND5P29	0	NA	NA	NA	NA	NA
ENSG00000248136	MTND6P8	0	NA	NA	NA	NA	NA
ENSG00000233550	MTCYBP8	0	NA	NA	NA	NA	NA
ENSG00000226915	RPL19P4	0	NA	NA	NA	NA	NA
ENSG00000224352	AC132479.1	0	NA	NA	NA	NA	NA
ENSG00000251973	RNU6-473P	0	NA	NA	NA	NA	NA
ENSG00000225819	AC013269.2	0	NA	NA	NA	NA	NA
ENSG00000274711	Metazoa_SRP	0	NA	NA	NA	NA	NA
ENSG00000225341	AC013269.1	0	NA	NA	NA	NA	NA
ENSG00000184761	PRSS40B	0	NA	NA	NA	NA	NA
ENSG00000232408	AC140481.2	0	NA	NA	NA	NA	NA
ENSG00000277668	AC140481.3	0	NA	NA	NA	NA	NA
ENSG00000251757	RNU6-848P	0	NA	NA	NA	NA	NA
ENSG00000281159	AC112786.1	0	NA	NA	NA	NA	NA
ENSG00000281516	AC112786.2	0	NA	NA	NA	NA	NA
ENSG00000284479	SMIM39	0	NA	NA	NA	NA	NA
ENSG00000285819	AC131180.1	0	NA	NA	NA	NA	NA
ENSG00000212199	RNU6-127P	0	NA	NA	NA	NA	NA
ENSG00000284604	AC073869.5	0	NA	NA	NA	NA	NA
ENSG00000233285	MTCYBP10	0	NA	NA	NA	NA	NA
ENSG00000227275	MTND6P10	0	NA	NA	NA	NA	NA
ENSG00000235080	MTND5P23	0	NA	NA	NA	NA	NA
ENSG00000231777	MTND4P21	0	NA	NA	NA	NA	NA
ENSG00000284003	AC073869.4	0	NA	NA	NA	NA	NA
ENSG00000283865	MTND3P18	0	NA	NA	NA	NA	NA
ENSG00000227661	MTCO3P18	0	NA	NA	NA	NA	NA
ENSG00000236590	MTATP6P4	0	NA	NA	NA	NA	NA
ENSG00000234480	MTCO2P18	0	NA	NA	NA	NA	NA
ENSG00000237910	MTCO1P18	0	NA	NA	NA	NA	NA
ENSG00000234939	MTND2P18	0	NA	NA	NA	NA	NA
ENSG00000234576	MTND1P26	0	NA	NA	NA	NA	NA
ENSG00000276460	AC073869.2	0	NA	NA	NA	NA	NA
ENSG00000284149	MIR4784	0	NA	NA	NA	NA	NA
ENSG00000286208	AC093838.1	0	NA	NA	NA	NA	NA
ENSG00000251956	RNU6-617P	0	NA	NA	NA	NA	NA
ENSG00000224559	LINC01087	0	NA	NA	NA	NA	NA
ENSG00000270930	GRAMD4P8	0	NA	NA	NA	NA	NA
ENSG00000244337	AJ239322.2	0	NA	NA	NA	NA	NA
ENSG00000271179	AC098826.3	0	NA	NA	NA	NA	NA
ENSG00000239108	RNU6-1132P	0	NA	NA	NA	NA	NA
ENSG00000202174	RNA5-8SP5	0	NA	NA	NA	NA	NA
ENSG00000221288	MIR663B	0	NA	NA	NA	NA	NA
ENSG00000230803	AC097532.1	0	NA	NA	NA	NA	NA
ENSG00000252705	RNU6-175P	0	NA	NA	NA	NA	NA
ENSG00000232349	YBX1P7	0	NA	NA	NA	NA	NA
ENSG00000200718	RN7SKP103	0	NA	NA	NA	NA	NA
ENSG00000228721	AC016909.1	0	NA	NA	NA	NA	NA
ENSG00000223430	AC011243.1	0	NA	NA	NA	NA	NA
ENSG00000200708	RN7SKP93	0	NA	NA	NA	NA	NA
ENSG00000286697	AC092623.1	0	NA	NA	NA	NA	NA
ENSG00000222921	RNA5SP104	0	NA	NA	NA	NA	NA
ENSG00000234060	EDDM3CP	0	NA	NA	NA	NA	NA
ENSG00000228098	AC110620.1	0	NA	NA	NA	NA	NA
ENSG00000200664	Y_RNA	0	NA	NA	NA	NA	NA
ENSG00000251976	RN7SKP141	0	NA	NA	NA	NA	NA
ENSG00000229568	SMC4P1	0	NA	NA	NA	NA	NA
ENSG00000222394	Y_RNA	0	NA	NA	NA	NA	NA
ENSG00000222826	RN7SKP286	0	NA	NA	NA	NA	NA
ENSG00000206901	SNORA72	0	NA	NA	NA	NA	NA
ENSG00000235232	MRPS18BP2	0	NA	NA	NA	NA	NA
ENSG00000228374	RPL9P13	0	NA	NA	NA	NA	NA
ENSG00000223554	AC078851.1	0	NA	NA	NA	NA	NA
ENSG00000240977	RN7SL283P	0	NA	NA	NA	NA	NA
ENSG00000227149	MTCO1P44	0	NA	NA	NA	NA	NA
ENSG00000223921	MTND1P27	0	NA	NA	NA	NA	NA
ENSG00000283506	MIR7157	0	NA	NA	NA	NA	NA
ENSG00000236440	COPRSP1	0	NA	NA	NA	NA	NA
ENSG00000201892	Y_RNA	0	NA	NA	NA	NA	NA
ENSG00000252015	RNU6-904P	0	NA	NA	NA	NA	NA
ENSG00000233329	RPS16P3	0	NA	NA	NA	NA	NA
ENSG00000228134	UBE2V1P14	0	NA	NA	NA	NA	NA
ENSG00000229781	RRN3P4	0	NA	NA	NA	NA	NA
ENSG00000270390	SFXN4P1	0	NA	NA	NA	NA	NA
ENSG00000224288	MTCYBP11	0	NA	NA	NA	NA	NA
ENSG00000226839	MTND6P11	0	NA	NA	NA	NA	NA
ENSG00000224852	MTND5P24	0	NA	NA	NA	NA	NA
ENSG00000232772	MTND4P22	0	NA	NA	NA	NA	NA
ENSG00000236300	MTND4LP12	0	NA	NA	NA	NA	NA
ENSG00000227557	MTND3P9	0	NA	NA	NA	NA	NA
ENSG00000225476	MTCO3P5	0	NA	NA	NA	NA	NA
ENSG00000284167	MTATP6P5	0	NA	NA	NA	NA	NA
ENSG00000231766	MTCO2P5	0	NA	NA	NA	NA	NA
ENSG00000257284	AC013437.1	0	NA	NA	NA	NA	NA
ENSG00000257226	AC079584.2	0	NA	NA	NA	NA	NA
ENSG00000200287	Y_RNA	0	NA	NA	NA	NA	NA
ENSG00000275372	AC009951.2	0	NA	NA	NA	NA	NA
ENSG00000273537	AC009951.1	0	NA	NA	NA	NA	NA
ENSG00000277444	AC009951.3	0	NA	NA	NA	NA	NA
ENSG00000234940	AC023128.1	0	NA	NA	NA	NA	NA
ENSG00000276706	AC023128.2	0	NA	NA	NA	NA	NA
ENSG00000235352	SGCEP1	0	NA	NA	NA	NA	NA
ENSG00000268580	LINC01966	0	NA	NA	NA	NA	NA
ENSG00000235435	AC096666.1	0	NA	NA	NA	NA	NA
ENSG00000226218	AC079163.1	0	NA	NA	NA	NA	NA
ENSG00000279876	AC079248.2	0	NA	NA	NA	NA	NA
ENSG00000251905	RNU7-2P	0	NA	NA	NA	NA	NA
ENSG00000230559	RPL17P12	0	NA	NA	NA	NA	NA
ENSG00000227134	OTX2P2	0	NA	NA	NA	NA	NA
ENSG00000271583	AC103881.1	0	NA	NA	NA	NA	NA
ENSG00000231040	LINC01911	0	NA	NA	NA	NA	NA
ENSG00000227902	AC062032.1	0	NA	NA	NA	NA	NA
ENSG00000287847	AC018678.1	0	NA	NA	NA	NA	NA
ENSG00000207225	RNU6-692P	0	NA	NA	NA	NA	NA
ENSG00000207161	Y_RNA	0	NA	NA	NA	NA	NA
ENSG00000202074	RNU6-715P	0	NA	NA	NA	NA	NA
ENSG00000253083	RNA5SP106	0	NA	NA	NA	NA	NA
ENSG00000229143	AC009480.2	0	NA	NA	NA	NA	NA
ENSG00000232238	RPS29P8	0	NA	NA	NA	NA	NA
ENSG00000222126	RNU2-9P	0	NA	NA	NA	NA	NA
ENSG00000224337	FAM8A3P	0	NA	NA	NA	NA	NA
ENSG00000207270	RNU6-601P	0	NA	NA	NA	NA	NA
ENSG00000231420	LINC01817	0	NA	NA	NA	NA	NA
ENSG00000237220	AC104777.2	0	NA	NA	NA	NA	NA
ENSG00000232359	AC104777.1	0	NA	NA	NA	NA	NA
ENSG00000283569	MIR4773-2	0	NA	NA	NA	NA	NA
ENSG00000264684	MIR4773-1	0	NA	NA	NA	NA	NA
ENSG00000242113	RN7SL124P	0	NA	NA	NA	NA	NA
ENSG00000283228	AC068547.1	0	NA	NA	NA	NA	NA
ENSG00000199884	Y_RNA	0	NA	NA	NA	NA	NA
ENSG00000234932	AC009969.1	0	NA	NA	NA	NA	NA
ENSG00000226213	UBQLN4P2	0	NA	NA	NA	NA	NA
ENSG00000214025	ATP5PBP4	0	NA	NA	NA	NA	NA
ENSG00000224612	AC011901.1	0	NA	NA	NA	NA	NA
ENSG00000226338	AC079150.1	0	NA	NA	NA	NA	NA
ENSG00000227708	LINC01850	0	NA	NA	NA	NA	NA
ENSG00000236917	DNAJA1P2	0	NA	NA	NA	NA	NA
ENSG00000238004	AC009227.2	0	NA	NA	NA	NA	NA
ENSG00000223290	RNA5SP107	0	NA	NA	NA	NA	NA
ENSG00000228837	CBX3P6	0	NA	NA	NA	NA	NA
ENSG00000223197	RNU6-1001P	0	NA	NA	NA	NA	NA
ENSG00000232982	MTCO1P45	0	NA	NA	NA	NA	NA
ENSG00000229701	MTND2P20	0	NA	NA	NA	NA	NA
ENSG00000233709	MTND4P28	0	NA	NA	NA	NA	NA
ENSG00000233039	MTND5P30	0	NA	NA	NA	NA	NA
ENSG00000233248	MTND6P9	0	NA	NA	NA	NA	NA
ENSG00000229935	MTCYBP9	0	NA	NA	NA	NA	NA
ENSG00000206718	RNU6-546P	0	NA	NA	NA	NA	NA
ENSG00000238069	RPLP0P7	0	NA	NA	NA	NA	NA
ENSG00000228937	MTA3P1	0	NA	NA	NA	NA	NA
ENSG00000212410	RNU6-932P	0	NA	NA	NA	NA	NA
ENSG00000231158	PTP4A1P1	0	NA	NA	NA	NA	NA
ENSG00000243723	RN7SL393P	0	NA	NA	NA	NA	NA
ENSG00000231675	AC005042.2	0	NA	NA	NA	NA	NA
ENSG00000222300	RNU2-21P	0	NA	NA	NA	NA	NA
ENSG00000275141	MIR6888	0	NA	NA	NA	NA	NA
ENSG00000225369	CAPZA1P2	0	NA	NA	NA	NA	NA
ENSG00000248672	LY75-CD302	0	NA	NA	NA	NA	NA
ENSG00000227055	AC009961.2	0	NA	NA	NA	NA	NA
ENSG00000283734	MIR4785	0	NA	NA	NA	NA	NA
ENSG00000244372	RN7SL423P	0	NA	NA	NA	NA	NA
ENSG00000232337	AC009313.2	0	NA	NA	NA	NA	NA
ENSG00000225813	AC009299.1	0	NA	NA	NA	NA	NA
ENSG00000224076	AC009487.1	0	NA	NA	NA	NA	NA
ENSG00000251621	AC009487.2	0	NA	NA	NA	NA	NA
ENSG00000280105	AC009487.3	0	NA	NA	NA	NA	NA
ENSG00000238570	AC092654.1	0	NA	NA	NA	NA	NA
ENSG00000226946	AC062022.1	0	NA	NA	NA	NA	NA
ENSG00000235716	KRT18P46	0	NA	NA	NA	NA	NA
ENSG00000234732	RPEP5	0	NA	NA	NA	NA	NA
ENSG00000231445	TIMM8AP1	0	NA	NA	NA	NA	NA
ENSG00000224674	EIF3EP2	0	NA	NA	NA	NA	NA
ENSG00000230282	RPL7P61	0	NA	NA	NA	NA	NA
ENSG00000200902	RNU6-627P	0	NA	NA	NA	NA	NA
ENSG00000226847	PRPS1P1	0	NA	NA	NA	NA	NA
ENSG00000229641	CYP2C56P	0	NA	NA	NA	NA	NA
ENSG00000233204	MAPRE1P3	0	NA	NA	NA	NA	NA
ENSG00000238813	AC010127.1	0	NA	NA	NA	NA	NA
ENSG00000222376	RN7SKP152	0	NA	NA	NA	NA	NA
ENSG00000254552	XIRP2-AS1	0	NA	NA	NA	NA	NA
ENSG00000238357	RNU7-148P	0	NA	NA	NA	NA	NA
ENSG00000241074	RN7SL813P	0	NA	NA	NA	NA	NA
ENSG00000265694	MIR4774	0	NA	NA	NA	NA	NA
ENSG00000199348	RNU6-766P	0	NA	NA	NA	NA	NA
ENSG00000235995	UBE2V1P6	0	NA	NA	NA	NA	NA
ENSG00000229827	AC093899.1	0	NA	NA	NA	NA	NA
ENSG00000252807	RNU6-1006P	0	NA	NA	NA	NA	NA
ENSG00000275414	AC007277.2	0	NA	NA	NA	NA	NA
ENSG00000222509	Y_RNA	0	NA	NA	NA	NA	NA
ENSG00000224553	RPS26P20	0	NA	NA	NA	NA	NA
ENSG00000233934	RPL21P38	0	NA	NA	NA	NA	NA
ENSG00000286557	AC104088.2	0	NA	NA	NA	NA	NA
ENSG00000239041	AC018712.2	0	NA	NA	NA	NA	NA
ENSG00000231735	RPS2P18	0	NA	NA	NA	NA	NA
ENSG00000213148	JPT1P1	0	NA	NA	NA	NA	NA
ENSG00000236832	CBY1P1	0	NA	NA	NA	NA	NA
ENSG00000226131	PPIAP66	0	NA	NA	NA	NA	NA
ENSG00000234415	RPL5P7	0	NA	NA	NA	NA	NA
ENSG00000235414	RPSAP24	0	NA	NA	NA	NA	NA
ENSG00000201088	Y_RNA	0	NA	NA	NA	NA	NA
ENSG00000227180	LRRC2P1	0	NA	NA	NA	NA	NA
ENSG00000179997	RPA3P1	0	NA	NA	NA	NA	NA
ENSG00000279884	AC010894.4	0	NA	NA	NA	NA	NA
ENSG00000212167	RNU6-763P	0	NA	NA	NA	NA	NA
ENSG00000227187	RPL21P31	0	NA	NA	NA	NA	NA
ENSG00000200121	Y_RNA	0	NA	NA	NA	NA	NA
ENSG00000233131	RPS15AP14	0	NA	NA	NA	NA	NA
ENSG00000229066	AC093459.1	0	NA	NA	NA	NA	NA
ENSG00000283880	MIR7704	0	NA	NA	NA	NA	NA
ENSG00000230384	RPSAP25	0	NA	NA	NA	NA	NA
ENSG00000229434	AC017048.1	0	NA	NA	NA	NA	NA
ENSG00000283203	MIR1246	0	NA	NA	NA	NA	NA
ENSG00000223777	AC092162.1	0	NA	NA	NA	NA	NA
ENSG00000279205	AC092162.3	0	NA	NA	NA	NA	NA
ENSG00000206866	RNU6-187P	0	NA	NA	NA	NA	NA
ENSG00000251746	RNA5SP112	0	NA	NA	NA	NA	NA
ENSG00000226273	STUB1P1	0	NA	NA	NA	NA	NA
ENSG00000284252	MIR4444-1	0	NA	NA	NA	NA	NA
ENSG00000237178	H3P7	0	NA	NA	NA	NA	NA
ENSG00000284741	PDE11A	0	NA	NA	NA	NA	NA
ENSG00000236664	AC011998.2	0	NA	NA	NA	NA	NA
ENSG00000229744	SDHDP5	0	NA	NA	NA	NA	NA
ENSG00000206788	RNU6-629P	0	NA	NA	NA	NA	NA
ENSG00000249909	CYCTP	0	NA	NA	NA	NA	NA
ENSG00000227241	AC011998.1	0	NA	NA	NA	NA	NA
ENSG00000223096	RNU5E-9P	0	NA	NA	NA	NA	NA
ENSG00000271141	AC010680.4	0	NA	NA	NA	NA	NA
ENSG00000238542	RNU7-104P	0	NA	NA	NA	NA	NA
ENSG00000231541	RPS6P2	0	NA	NA	NA	NA	NA
ENSG00000237477	AC093911.1	0	NA	NA	NA	NA	NA
ENSG00000213126	TXNL4AP1	0	NA	NA	NA	NA	NA
ENSG00000221240	MIR1258	0	NA	NA	NA	NA	NA
ENSG00000280636	AC096587.2	0	NA	NA	NA	NA	NA
ENSG00000202216	AC096587.1	0	NA	NA	NA	NA	NA
ENSG00000270289	AC012669.1	0	NA	NA	NA	NA	NA
ENSG00000225258	AC009478.1	0	NA	NA	NA	NA	NA
ENSG00000279559	AC104820.1	0	NA	NA	NA	NA	NA
ENSG00000236667	RPL27AP3	0	NA	NA	NA	NA	NA
ENSG00000266705	MIR4437	0	NA	NA	NA	NA	NA
ENSG00000226681	AC020595.1	0	NA	NA	NA	NA	NA
ENSG00000221023	RNU6ATAC19P	0	NA	NA	NA	NA	NA
ENSG00000222418	RNA5SP113	0	NA	NA	NA	NA	NA
ENSG00000287536	AC012500.1	0	NA	NA	NA	NA	NA
ENSG00000242121	RN7SL267P	0	NA	NA	NA	NA	NA
ENSG00000232430	RPL31P15	0	NA	NA	NA	NA	NA
ENSG00000212404	Y_RNA	0	NA	NA	NA	NA	NA
ENSG00000221498	AC064871.1	0	NA	NA	NA	NA	NA
ENSG00000234172	AC093639.1	0	NA	NA	NA	NA	NA
ENSG00000266808	MIR548AE1	0	NA	NA	NA	NA	NA
ENSG00000237824	RPL23AP33	0	NA	NA	NA	NA	NA
ENSG00000222845	RN7SKP42	0	NA	NA	NA	NA	NA
ENSG00000199626	RNU6-989P	0	NA	NA	NA	NA	NA
ENSG00000200650	RNA5SP114	0	NA	NA	NA	NA	NA
ENSG00000221502	MIR1245A	0	NA	NA	NA	NA	NA
ENSG00000283238	MIR1245B	0	NA	NA	NA	NA	NA
ENSG00000284180	MIR3606	0	NA	NA	NA	NA	NA
ENSG00000264725	MIR3129	0	NA	NA	NA	NA	NA
ENSG00000287418	AC013439.1	0	NA	NA	NA	NA	NA
ENSG00000276828	AC012488.1	0	NA	NA	NA	NA	NA
ENSG00000286165	AC012488.2	0	NA	NA	NA	NA	NA
ENSG00000230686	AC067945.1	0	NA	NA	NA	NA	NA
ENSG00000288064	AC067945.3	0	NA	NA	NA	NA	NA
ENSG00000207402	RNU6-959P	0	NA	NA	NA	NA	NA
ENSG00000274845	AC114778.1	0	NA	NA	NA	NA	NA
ENSG00000288582	AC098872.2	0	NA	NA	NA	NA	NA
[truncated: 58,672 more rows]

## Sheet: BLC
GeneID	GeneName	baseMean	log2FoldChange	lfcSE	stat	pvalue	padj
ENSG00000284332	MIR1302-2	0	NA	NA	NA	NA	NA
ENSG00000268020	OR4G4P	0	NA	NA	NA	NA	NA
ENSG00000240361	OR4G11P	0	NA	NA	NA	NA	NA
ENSG00000186092	OR4F5	0	NA	NA	NA	NA	NA
ENSG00000239945	AL627309.3	0	NA	NA	NA	NA	NA
ENSG00000241599	AL627309.4	0	NA	NA	NA	NA	NA
ENSG00000269732	WBP1LP7	0	NA	NA	NA	NA	NA
ENSG00000284733	OR4F29	0	NA	NA	NA	NA	NA
ENSG00000233653	CICP7	0	NA	NA	NA	NA	NA
ENSG00000278791	AC114498.2	0	NA	NA	NA	NA	NA
ENSG00000268663	WBP1LP6	0	NA	NA	NA	NA	NA
ENSG00000284662	OR4F16	0	NA	NA	NA	NA	NA
ENSG00000285268	AL669831.6	0	NA	NA	NA	NA	NA
ENSG00000283040	AL669831.5	0	NA	NA	NA	NA	NA
ENSG00000242590	AL645608.5	0	NA	NA	NA	NA	NA
ENSG00000278073	MIR6726	0	NA	NA	NA	NA	NA
ENSG00000283712	MIR6727	0	NA	NA	NA	NA	NA
ENSG00000284372	MIR6808	0	NA	NA	NA	NA	NA
ENSG00000264293	RN7SL657P	0	NA	NA	NA	NA	NA
ENSG00000274481	AL691432.3	0	NA	NA	NA	NA	NA
ENSG00000233234	AL592464.2	0	NA	NA	NA	NA	NA
ENSG00000287396	AL592464.3	0	NA	NA	NA	NA	NA
ENSG00000231630	AL592464.1	0	NA	NA	NA	NA	NA
ENSG00000276189	AL136528.2	0	NA	NA	NA	NA	NA
ENSG00000284668	LINC02780	0	NA	NA	NA	NA	NA
ENSG00000284703	AL805961.1	0	NA	NA	NA	NA	NA
ENSG00000229280	EEF1DP6	0	NA	NA	NA	NA	NA
ENSG00000235054	LINC01777	0	NA	NA	NA	NA	NA
ENSG00000284694	AL355602.1	0	NA	NA	NA	NA	NA
ENSG00000227169	Z98747.1	0	NA	NA	NA	NA	NA
ENSG00000232596	LINC01646	0	NA	NA	NA	NA	NA
ENSG00000287586	Z98886.1	0	NA	NA	NA	NA	NA
ENSG00000284616	AL139823.1	0	NA	NA	NA	NA	NA
ENSG00000283356	Z97988.2	0	NA	NA	NA	NA	NA
ENSG00000264101	MIR4689	0	NA	NA	NA	NA	NA
ENSG00000271746	AL031848.2	0	NA	NA	NA	NA	NA
ENSG00000265392	MIR4252	0	NA	NA	NA	NA	NA
ENSG00000228750	LINC01672	0	NA	NA	NA	NA	NA
ENSG00000237365	AL512330.1	0	NA	NA	NA	NA	NA
ENSG00000207056	RNU1-8P	0	NA	NA	NA	NA	NA
ENSG00000270330	AL009183.1	0	NA	NA	NA	NA	NA
ENSG00000200975	RNU1-7P	0	NA	NA	NA	NA	NA
ENSG00000233645	AL358876.2	0	NA	NA	NA	NA	NA
ENSG00000251977	RNU6-991P	0	NA	NA	NA	NA	NA
ENSG00000229716	RPL23AP19	0	NA	NA	NA	NA	NA
ENSG00000232663	AL139415.2	0	NA	NA	NA	NA	NA
ENSG00000265141	RN7SL451P	0	NA	NA	NA	NA	NA
ENSG00000252404	AL158048.1	0	NA	NA	NA	NA	NA
ENSG00000284357	MIR34A	0	NA	NA	NA	NA	NA
ENSG00000252956	RNA5SP40	0	NA	NA	NA	NA	NA
ENSG00000235263	AL928921.1	0	NA	NA	NA	NA	NA
ENSG00000233268	AL691449.1	0	NA	NA	NA	NA	NA
ENSG00000223989	AL357140.1	0	NA	NA	NA	NA	NA
ENSG00000241326	AL603962.1	0	NA	NA	NA	NA	NA
ENSG00000264501	RN7SL731P	0	NA	NA	NA	NA	NA
ENSG00000203469	AL354956.1	0	NA	NA	NA	NA	NA
ENSG00000285833	AL590989.1	0	NA	NA	NA	NA	NA
ENSG00000276470	AL021155.2	0	NA	NA	NA	NA	NA
ENSG00000278852	AL021155.3	0	NA	NA	NA	NA	NA
ENSG00000275915	AL021155.1	0	NA	NA	NA	NA	NA
ENSG00000199347	RNU5E-1	0	NA	NA	NA	NA	NA
ENSG00000270914	AL096840.2	0	NA	NA	NA	NA	NA
ENSG00000276869	MIR6729	0	NA	NA	NA	NA	NA
ENSG00000243539	RN7SL649P	0	NA	NA	NA	NA	NA
ENSG00000201135	RNU6-777P	0	NA	NA	NA	NA	NA
ENSG00000227875	RPL23AP89	0	NA	NA	NA	NA	NA
ENSG00000283789	MIR7846	0	NA	NA	NA	NA	NA
ENSG00000263676	MIR4632	0	NA	NA	NA	NA	NA
ENSG00000225196	RPL10P17	0	NA	NA	NA	NA	NA
ENSG00000252969	SNORA70	0	NA	NA	NA	NA	NA
ENSG00000226166	AC244670.1	0	NA	NA	NA	NA	NA
ENSG00000228338	LINC01784	0	NA	NA	NA	NA	NA
ENSG00000239810	PRAMEF11	0	NA	NA	NA	NA	NA
ENSG00000231103	PRAMEF30P	0	NA	NA	NA	NA	NA
ENSG00000120952	PRAMEF2	0	NA	NA	NA	NA	NA
ENSG00000243073	PRAMEF4	0	NA	NA	NA	NA	NA
ENSG00000187545	PRAMEF10	0	NA	NA	NA	NA	NA
ENSG00000204510	PRAMEF7	0	NA	NA	NA	NA	NA
ENSG00000207434	RNU6-1072P	0	NA	NA	NA	NA	NA
ENSG00000234064	PRAMEF29P	0	NA	NA	NA	NA	NA
ENSG00000232423	PRAMEF6	0	NA	NA	NA	NA	NA
ENSG00000274178	PRAMEF28P	0	NA	NA	NA	NA	NA
ENSG00000274764	PRAMEF27	0	NA	NA	NA	NA	NA
ENSG00000277058	HNRNPCL3	0	NA	NA	NA	NA	NA
ENSG00000229571	PRAMEF25	0	NA	NA	NA	NA	NA
ENSG00000277862	PRAMEF34P	0	NA	NA	NA	NA	NA
ENSG00000236179	PRAMEF35P	0	NA	NA	NA	NA	NA
ENSG00000229978	PRAMEF36P	0	NA	NA	NA	NA	NA
ENSG00000233336	AC245056.1	0	NA	NA	NA	NA	NA
ENSG00000280267	PRAMEF26	0	NA	NA	NA	NA	NA
ENSG00000204505	PRAMEF9	0	NA	NA	NA	NA	NA
ENSG00000279169	PRAMEF13	0	NA	NA	NA	NA	NA
ENSG00000279804	PRAMEF18	0	NA	NA	NA	NA	NA
ENSG00000250894	PRAMEF31P	0	NA	NA	NA	NA	NA
ENSG00000270601	PRAMEF5	0	NA	NA	NA	NA	NA
ENSG00000231219	PRAMEF32P	0	NA	NA	NA	NA	NA
ENSG00000207511	RNU6-771P	0	NA	NA	NA	NA	NA
ENSG00000182330	PRAMEF8	0	NA	NA	NA	NA	NA
ENSG00000237700	PRAMEF33	0	NA	NA	NA	NA	NA
ENSG00000204501	PRAMEF15	0	NA	NA	NA	NA	NA
ENSG00000228229	AC243961.1	0	NA	NA	NA	NA	NA
ENSG00000204481	PRAMEF14	0	NA	NA	NA	NA	NA
ENSG00000204479	PRAMEF17	0	NA	NA	NA	NA	NA
ENSG00000204478	PRAMEF20	0	NA	NA	NA	NA	NA
ENSG00000259961	AL354712.1	0	NA	NA	NA	NA	NA
ENSG00000252151	RNU6-1265P	0	NA	NA	NA	NA	NA
ENSG00000233485	FHAD1-AS1	0	NA	NA	NA	NA	NA
ENSG00000215695	RSC1A1	0	NA	NA	NA	NA	NA
ENSG00000231353	AL355994.1	0	NA	NA	NA	NA	NA
ENSG00000275503	AL355994.5	0	NA	NA	NA	NA	NA
ENSG00000233078	AL355994.3	0	NA	NA	NA	NA	NA
ENSG00000234166	ARHGEF19-AS1	0	NA	NA	NA	NA	NA
ENSG00000224174	AL137802.1	0	NA	NA	NA	NA	NA
ENSG00000277344	RNU1-6P	0	NA	NA	NA	NA	NA
ENSG00000225710	AL355149.1	0	NA	NA	NA	NA	NA
ENSG00000283773	AL137798.3	0	NA	NA	NA	NA	NA
ENSG00000207513	RNU1-3	0	NA	NA	NA	NA	NA
ENSG00000207389	RNU1-4	0	NA	NA	NA	NA	NA
ENSG00000223643	BX284668.1	0	NA	NA	NA	NA	NA
ENSG00000230239	BX284668.3	0	NA	NA	NA	NA	NA
ENSG00000263811	MIR3675	0	NA	NA	NA	NA	NA
ENSG00000277234	RNU1-5P	0	NA	NA	NA	NA	NA
ENSG00000235241	BX284668.4	0	NA	NA	NA	NA	NA
ENSG00000288636	AL049569.3	0	NA	NA	NA	NA	NA
ENSG00000227751	RCC2-AS1	0	NA	NA	NA	NA	NA
ENSG00000284653	AL357509.1	0	NA	NA	NA	NA	NA
ENSG00000261781	LINC01654	0	NA	NA	NA	NA	NA
ENSG00000235282	DYNLL1P3	0	NA	NA	NA	NA	NA
ENSG00000225478	AL031737.1	0	NA	NA	NA	NA	NA
ENSG00000265606	MIR4695	0	NA	NA	NA	NA	NA
ENSG00000201609	RNU4-28P	0	NA	NA	NA	NA	NA
ENSG00000235434	AL391883.1	0	NA	NA	NA	NA	NA
ENSG00000188784	PLA2G2E	0	NA	NA	NA	NA	NA
ENSG00000242688	RN7SL304P	0	NA	NA	NA	NA	NA
ENSG00000228105	LINC01757	0	NA	NA	NA	NA	NA
ENSG00000284710	Z98257.2	0	NA	NA	NA	NA	NA
ENSG00000226487	AL139254.1	0	NA	NA	NA	NA	NA
ENSG00000284005	MIR6084	0	NA	NA	NA	NA	NA
ENSG00000228823	AL592309.1	0	NA	NA	NA	NA	NA
ENSG00000176378	PFN1P10	0	NA	NA	NA	NA	NA
ENSG00000201919	RNU6-1022P	0	NA	NA	NA	NA	NA
ENSG00000278124	RN7SL186P	0	NA	NA	NA	NA	NA
ENSG00000201273	RNU6-776P	0	NA	NA	NA	NA	NA
ENSG00000285794	AL031281.1	0	NA	NA	NA	NA	NA
ENSG00000266564	MIR4418	0	NA	NA	NA	NA	NA
ENSG00000159189	C1QC	0	NA	NA	NA	NA	NA
ENSG00000263793	MIR3115	0	NA	NA	NA	NA	NA
ENSG00000201405	AL109936.1	0	NA	NA	NA	NA	NA
ENSG00000232557	AL590609.2	0	NA	NA	NA	NA	NA
ENSG00000264926	MIR378F	0	NA	NA	NA	NA	NA
ENSG00000230703	MYOM3-AS1	0	NA	NA	NA	NA	NA
ENSG00000227312	AL445686.1	0	NA	NA	NA	NA	NA
ENSG00000239106	Y_RNA	0	NA	NA	NA	NA	NA
ENSG00000284699	AL445648.1	0	NA	NA	NA	NA	NA
ENSG00000278034	MIR6731	0	NA	NA	NA	NA	NA
ENSG00000264371	MIR4425	0	NA	NA	NA	NA	NA
ENSG00000255054	AL020996.2	0	NA	NA	NA	NA	NA
ENSG00000272478	AL020996.3	0	NA	NA	NA	NA	NA
ENSG00000207237	RNU6-110P	0	NA	NA	NA	NA	NA
ENSG00000252190	AL592064.1	0	NA	NA	NA	NA	NA
ENSG00000252691	AL592064.2	0	NA	NA	NA	NA	NA
ENSG00000142684	ZNF593	0	NA	NA	NA	NA	NA
ENSG00000224129	DPPA2P2	0	NA	NA	NA	NA	NA
ENSG00000238705	MIR1976	0	NA	NA	NA	NA	NA
ENSG00000243905	RN7SL679P	0	NA	NA	NA	NA	NA
ENSG00000252429	RNU7-29P	0	NA	NA	NA	NA	NA
ENSG00000229247	AL627313.1	0	NA	NA	NA	NA	NA
ENSG00000238316	AL627082.2	0	NA	NA	NA	NA	NA
ENSG00000235069	AL627082.1	0	NA	NA	NA	NA	NA
ENSG00000226698	AL034380.1	0	NA	NA	NA	NA	NA
ENSG00000229985	AL590640.2	0	NA	NA	NA	NA	NA
ENSG00000225990	SNRPEP7	0	NA	NA	NA	NA	NA
ENSG00000224311	AL590640.1	0	NA	NA	NA	NA	NA
ENSG00000206767	RNU6-949P	0	NA	NA	NA	NA	NA
ENSG00000226662	CHMP1AP1	0	NA	NA	NA	NA	NA
ENSG00000207095	RNU6-424P	0	NA	NA	NA	NA	NA
ENSG00000228943	AL137792.2	0	NA	NA	NA	NA	NA
ENSG00000274266	SNORA73A	0	NA	NA	NA	NA	NA
ENSG00000278274	SNORA61	0	NA	NA	NA	NA	NA
ENSG00000273544	SNORA44	0	NA	NA	NA	NA	NA
ENSG00000274582	SNORA16A	0	NA	NA	NA	NA	NA
ENSG00000280498	SNORA16A	0	NA	NA	NA	NA	NA
ENSG00000270103	AL360012.1	0	NA	NA	NA	NA	NA
ENSG00000274978	RNU11	0	NA	NA	NA	NA	NA
ENSG00000206704	Y_RNA	0	NA	NA	NA	NA	NA
ENSG00000277916	AL357500.2	0	NA	NA	NA	NA	NA
ENSG00000230523	LINC01756	0	NA	NA	NA	NA	NA
ENSG00000270927	AL645944.1	0	NA	NA	NA	NA	NA
ENSG00000233372	AL137076.1	0	NA	NA	NA	NA	NA
ENSG00000231251	AL021921.1	0	NA	NA	NA	NA	NA
ENSG00000231949	AL161638.1	0	NA	NA	NA	NA	NA
ENSG00000264773	MIR4420	0	NA	NA	NA	NA	NA
ENSG00000222784	RN7SKP91	0	NA	NA	NA	NA	NA
ENSG00000235143	AL445235.1	0	NA	NA	NA	NA	NA
ENSG00000266210	RN7SL371P	0	NA	NA	NA	NA	NA
ENSG00000215900	SELENOWP1	0	NA	NA	NA	NA	NA
ENSG00000225142	AC114495.1	0	NA	NA	NA	NA	NA
ENSG00000206981	RNU6-40P	0	NA	NA	NA	NA	NA
ENSG00000265961	Y_RNA	0	NA	NA	NA	NA	NA
ENSG00000284702	AL136115.3	0	NA	NA	NA	NA	NA
ENSG00000276493	Metazoa_SRP	0	NA	NA	NA	NA	NA
ENSG00000250135	AL049795.2	0	NA	NA	NA	NA	NA
ENSG00000277617	Metazoa_SRP	0	NA	NA	NA	NA	NA
ENSG00000252450	Y_RNA	0	NA	NA	NA	NA	NA
ENSG00000263529	RN7SL122P	0	NA	NA	NA	NA	NA
ENSG00000284721	AL662907.3	0	NA	NA	NA	NA	NA
ENSG00000227000	HSPD1P14	0	NA	NA	NA	NA	NA
ENSG00000176256	HMGB4	0	NA	NA	NA	NA	NA
ENSG00000201148	RNA5SP42	0	NA	NA	NA	NA	NA
ENSG00000270241	AC115286.1	0	NA	NA	NA	NA	NA
ENSG00000207941	MIR552	0	NA	NA	NA	NA	NA
ENSG00000230163	AL122010.1	0	NA	NA	NA	NA	NA
ENSG00000233940	RPL12P45	0	NA	NA	NA	NA	NA
ENSG00000201868	Y_RNA	0	NA	NA	NA	NA	NA
ENSG00000201542	SNORA62	0	NA	NA	NA	NA	NA
ENSG00000278702	Metazoa_SRP	0	NA	NA	NA	NA	NA
ENSG00000271164	CFAP97P1	0	NA	NA	NA	NA	NA
ENSG00000271914	AL139286.1	0	NA	NA	NA	NA	NA
ENSG00000264592	RN7SL131P	0	NA	NA	NA	NA	NA
ENSG00000142694	EVA1B	0	NA	NA	NA	NA	NA
ENSG00000222821	RNU4-27P	0	NA	NA	NA	NA	NA
ENSG00000230214	FTLP18	0	NA	NA	NA	NA	NA
ENSG00000234481	AC117945.1	0	NA	NA	NA	NA	NA
ENSG00000264698	MIR4255	0	NA	NA	NA	NA	NA
ENSG00000207328	RNU6-636P	0	NA	NA	NA	NA	NA
ENSG00000252368	RNA5SP43	0	NA	NA	NA	NA	NA
ENSG00000283724	MIR6732	0	NA	NA	NA	NA	NA
ENSG00000200421	Y_RNA	0	NA	NA	NA	NA	NA
ENSG00000233728	AL929472.3	0	NA	NA	NA	NA	NA
ENSG00000230955	AL929472.2	0	NA	NA	NA	NA	NA
ENSG00000277168	Metazoa_SRP	0	NA	NA	NA	NA	NA
ENSG00000265596	MIR3659	0	NA	NA	NA	NA	NA
ENSG00000200796	RNU6-753P	0	NA	NA	NA	NA	NA
ENSG00000273637	AL139260.2	0	NA	NA	NA	NA	NA
ENSG00000199963	RNU6-605P	0	NA	NA	NA	NA	NA
ENSG00000207466	Y_RNA	0	NA	NA	NA	NA	NA
ENSG00000222378	RNA5SP44	0	NA	NA	NA	NA	NA
ENSG00000252413	RNU7-121P	0	NA	NA	NA	NA	NA
ENSG00000229213	AL033527.1	0	NA	NA	NA	NA	NA
ENSG00000284678	LINC02811	0	NA	NA	NA	NA	NA
ENSG00000207356	Y_RNA	0	NA	NA	NA	NA	NA
ENSG00000226745	OAZ1P1	0	NA	NA	NA	NA	NA
ENSG00000213172	AL031985.1	0	NA	NA	NA	NA	NA
ENSG00000198974	MIR30E	0	NA	NA	NA	NA	NA
ENSG00000264582	RN7SL326P	0	NA	NA	NA	NA	NA
ENSG00000233118	UBE2V1P8	0	NA	NA	NA	NA	NA
ENSG00000252563	RNA5SP45	0	NA	NA	NA	NA	NA
ENSG00000284895	AC119676.1	0	NA	NA	NA	NA	NA
ENSG00000228776	AC114492.1	0	NA	NA	NA	NA	NA
ENSG00000230116	RPS3AP11	0	NA	NA	NA	NA	NA
ENSG00000228452	AC098484.1	0	NA	NA	NA	NA	NA
ENSG00000283136	AL161637.2	0	NA	NA	NA	NA	NA
ENSG00000277513	AL161637.1	0	NA	NA	NA	NA	NA
ENSG00000284410	MIR6733	0	NA	NA	NA	NA	NA
ENSG00000283836	MIR6734	0	NA	NA	NA	NA	NA
ENSG00000229372	SZT2-AS1	0	NA	NA	NA	NA	NA
ENSG00000274975	MIR6735	0	NA	NA	NA	NA	NA
ENSG00000178922	HYI	0	NA	NA	NA	NA	NA
ENSG00000284989	AL451062.3	0	NA	NA	NA	NA	NA
ENSG00000283477	MIR6079	0	NA	NA	NA	NA	NA
ENSG00000227163	AL139220.1	0	NA	NA	NA	NA	NA
ENSG00000271647	KRT8P47	0	NA	NA	NA	NA	NA
ENSG00000239560	RN7SL479P	0	NA	NA	NA	NA	NA
ENSG00000226804	AL359839.1	0	NA	NA	NA	NA	NA
ENSG00000200171	Y_RNA	0	NA	NA	NA	NA	NA
ENSG00000238037	OOSP1P1	0	NA	NA	NA	NA	NA
ENSG00000227994	AL035417.1	0	NA	NA	NA	NA	NA
ENSG00000199385	RNU6-369P	0	NA	NA	NA	NA	NA
ENSG00000263381	MIR5584	0	NA	NA	NA	NA	NA
ENSG00000264294	SNORD55	0	NA	NA	NA	NA	NA
ENSG00000202031	SNORD38A	0	NA	NA	NA	NA	NA
ENSG00000207421	SNORD38B	0	NA	NA	NA	NA	NA
ENSG00000281859	SNORD38B	0	NA	NA	NA	NA	NA
ENSG00000202444	RNU5E-6P	0	NA	NA	NA	NA	NA
ENSG00000253039	RNA5SP47	0	NA	NA	NA	NA	NA
ENSG00000288208	AL451136.1	0	NA	NA	NA	NA	NA
ENSG00000236872	PPIAP36	0	NA	NA	NA	NA	NA
ENSG00000278139	P3R3URF-PIK3R3	0	NA	NA	NA	NA	NA
ENSG00000250719	P3R3URF	0	NA	NA	NA	NA	NA
ENSG00000228237	EFCAB14-AS1	0	NA	NA	NA	NA	NA
ENSG00000238145	AL731892.1	0	NA	NA	NA	NA	NA
ENSG00000259832	CYP4A26P	0	NA	NA	NA	NA	NA
ENSG00000261593	CYP4A27P	0	NA	NA	NA	NA	NA
ENSG00000261290	CYP4A44P	0	NA	NA	NA	NA	NA
ENSG00000225514	MTND1P34	0	NA	NA	NA	NA	NA
ENSG00000271355	AL356458.1	0	NA	NA	NA	NA	NA
ENSG00000229554	RPL21P24	0	NA	NA	NA	NA	NA
ENSG00000223814	AL691459.1	0	NA	NA	NA	NA	NA
ENSG00000231413	AL356289.1	0	NA	NA	NA	NA	NA
ENSG00000232514	AL356968.1	0	NA	NA	NA	NA	NA
ENSG00000225623	AGBL4-IT1	0	NA	NA	NA	NA	NA
ENSG00000237478	AL390023.1	0	NA	NA	NA	NA	NA
ENSG00000233595	MTND2P29	0	NA	NA	NA	NA	NA
ENSG00000230828	AL583843.1	0	NA	NA	NA	NA	NA
ENSG00000233407	AL592182.1	0	NA	NA	NA	NA	NA
ENSG00000284696	LINC02808	0	NA	NA	NA	NA	NA
ENSG00000229316	HMGB1P45	0	NA	NA	NA	NA	NA
ENSG00000207194	RNU6-1026P	0	NA	NA	NA	NA	NA
ENSG00000237130	MRPS6P2	0	NA	NA	NA	NA	NA
ENSG00000265538	MIR4421	0	NA	NA	NA	NA	NA
ENSG00000275816	MIR6500	0	NA	NA	NA	NA	NA
ENSG00000204006	C1orf185	0	NA	NA	NA	NA	NA
ENSG00000200262	Y_RNA	0	NA	NA	NA	NA	NA
ENSG00000252032	RNU6-1281P	0	NA	NA	NA	NA	NA
ENSG00000232846	SLC25A6P3	0	NA	NA	NA	NA	NA
ENSG00000283899	MIR761	0	NA	NA	NA	NA	NA
ENSG00000285839	AL445685.3	0	NA	NA	NA	NA	NA
ENSG00000223429	AL139156.1	0	NA	NA	NA	NA	NA
ENSG00000239640	RN7SL62P	0	NA	NA	NA	NA	NA
ENSG00000252018	RNU2-30P	0	NA	NA	NA	NA	NA
ENSG00000231866	AC099677.2	0	NA	NA	NA	NA	NA
ENSG00000266188	AC099677.6	0	NA	NA	NA	NA	NA
ENSG00000265815	AC099677.5	0	NA	NA	NA	NA	NA
ENSG00000237279	H3P2	0	NA	NA	NA	NA	NA
ENSG00000232993	AL445183.1	0	NA	NA	NA	NA	NA
ENSG00000227644	HIGD1AP11	0	NA	NA	NA	NA	NA
ENSG00000234578	AL355483.3	0	NA	NA	NA	NA	NA
ENSG00000226938	AC119428.1	0	NA	NA	NA	NA	NA
ENSG00000288527	AL365445.1	0	NA	NA	NA	NA	NA
ENSG00000239007	RNU7-95P	0	NA	NA	NA	NA	NA
ENSG00000229687	AL049745.2	0	NA	NA	NA	NA	NA
ENSG00000283749	MIR4781	0	NA	NA	NA	NA	NA
ENSG00000279049	AL353898.2	0	NA	NA	NA	NA	NA
ENSG00000235741	LINC02784	0	NA	NA	NA	NA	NA
ENSG00000233271	AL590440.1	0	NA	NA	NA	NA	NA
ENSG00000231900	GOT2P1	0	NA	NA	NA	NA	NA
ENSG00000232198	MTCO2P34	0	NA	NA	NA	NA	NA
ENSG00000199831	RN7SKP291	0	NA	NA	NA	NA	NA
ENSG00000252162	RNU6-830P	0	NA	NA	NA	NA	NA
ENSG00000272051	Y_RNA	0	NA	NA	NA	NA	NA
ENSG00000230250	LINC01753	0	NA	NA	NA	NA	NA
ENSG00000229913	AL360295.1	0	NA	NA	NA	NA	NA
ENSG00000236888	RPS20P5	0	NA	NA	NA	NA	NA
ENSG00000230546	AL445193.1	0	NA	NA	NA	NA	NA
ENSG00000233216	AL357373.1	0	NA	NA	NA	NA	NA
ENSG00000270209	AL035411.2	0	NA	NA	NA	NA	NA
ENSG00000266150	MIR4711	0	NA	NA	NA	NA	NA
ENSG00000263908	MIR3116-1	0	NA	NA	NA	NA	NA
ENSG00000283690	MIR3116-2	0	NA	NA	NA	NA	NA
ENSG00000234204	PIGPP2	0	NA	NA	NA	NA	NA
ENSG00000234088	RPS15AP7	0	NA	NA	NA	NA	NA
ENSG00000200174	Y_RNA	0	NA	NA	NA	NA	NA
ENSG00000237163	AC099794.2	0	NA	NA	NA	NA	NA
ENSG00000286455	AL162400.3	0	NA	NA	NA	NA	NA
ENSG00000227485	AL162400.1	0	NA	NA	NA	NA	NA
ENSG00000252259	RNA5SP49	0	NA	NA	NA	NA	NA
ENSG00000228734	AC096543.2	0	NA	NA	NA	NA	NA
ENSG00000223683	RPSAP65	0	NA	NA	NA	NA	NA
ENSG00000275836	MIR6068	0	NA	NA	NA	NA	NA
ENSG00000252784	Y_RNA	0	NA	NA	NA	NA	NA
ENSG00000276884	AL109925.3	0	NA	NA	NA	NA	NA
ENSG00000278287	AL109925.6	0	NA	NA	NA	NA	NA
ENSG00000277565	AL109925.4	0	NA	NA	NA	NA	NA
ENSG00000275823	AL109925.2	0	NA	NA	NA	NA	NA
ENSG00000277689	AL109925.5	0	NA	NA	NA	NA	NA
ENSG00000274199	AL109925.1	0	NA	NA	NA	NA	NA
ENSG00000238653	RNU7-62P	0	NA	NA	NA	NA	NA
ENSG00000233877	AL606517.1	0	NA	NA	NA	NA	NA
ENSG00000212257	RNU6-1176P	0	NA	NA	NA	NA	NA
ENSG00000235804	AL357078.1	0	NA	NA	NA	NA	NA
ENSG00000234496	MRPS21P1	0	NA	NA	NA	NA	NA
ENSG00000222624	RNU2-15P	0	NA	NA	NA	NA	NA
ENSG00000285079	AL513493.1	0	NA	NA	NA	NA	NA
ENSG00000239319	RN7SL854P	0	NA	NA	NA	NA	NA
ENSG00000227466	PDE4B-AS1	0	NA	NA	NA	NA	NA
ENSG00000223152	RNU4-88P	0	NA	NA	NA	NA	NA
ENSG00000264720	MIR3117	0	NA	NA	NA	NA	NA
ENSG00000231080	AL592161.1	0	NA	NA	NA	NA	NA
ENSG00000252433	AL133320.1	0	NA	NA	NA	NA	NA
ENSG00000253074	RNU6-586P	0	NA	NA	NA	NA	NA
ENSG00000252116	RNU4ATAC4P	0	NA	NA	NA	NA	NA
ENSG00000207504	RNU6-1031P	0	NA	NA	NA	NA	NA
ENSG00000238139	AL590559.1	0	NA	NA	NA	NA	NA
ENSG00000242482	RN7SL392P	0	NA	NA	NA	NA	NA
ENSG00000232048	HNRNPCP9	0	NA	NA	NA	NA	NA
ENSG00000238778	RNU7-80P	0	NA	NA	NA	NA	NA
ENSG00000235055	AL157407.1	0	NA	NA	NA	NA	NA
ENSG00000225242	COX6B1P7	0	NA	NA	NA	NA	NA
ENSG00000237622	ELOCP18	0	NA	NA	NA	NA	NA
ENSG00000229440	AL139413.1	0	NA	NA	NA	NA	NA
ENSG00000225167	TXNP2	0	NA	NA	NA	NA	NA
ENSG00000235446	LINC02791	0	NA	NA	NA	NA	NA
ENSG00000270615	SGO1P1	0	NA	NA	NA	NA	NA
ENSG00000240692	RN7SL538P	0	NA	NA	NA	NA	NA
ENSG00000229359	PIN1P1	0	NA	NA	NA	NA	NA
ENSG00000278636	AL354872.2	0	NA	NA	NA	NA	NA
ENSG00000237033	CASP3P1	0	NA	NA	NA	NA	NA
ENSG00000226208	AL513285.1	0	NA	NA	NA	NA	NA
ENSG00000235782	AL031429.1	0	NA	NA	NA	NA	NA
ENSG00000226324	AL358453.1	0	NA	NA	NA	NA	NA
ENSG00000231985	AL354949.1	0	NA	NA	NA	NA	NA
ENSG00000271618	AL359821.1	0	NA	NA	NA	NA	NA
ENSG00000228853	NEGR1-IT1	0	NA	NA	NA	NA	NA
ENSG00000227207	RPL31P12	0	NA	NA	NA	NA	NA
ENSG00000212366	RNU6-1246P	0	NA	NA	NA	NA	NA
ENSG00000251825	RN7SKP19	0	NA	NA	NA	NA	NA
ENSG00000200601	RNA5SP50	0	NA	NA	NA	NA	NA
ENSG00000252005	RNU4ATAC8P	0	NA	NA	NA	NA	NA
ENSG00000229943	AC133865.1	0	NA	NA	NA	NA	NA
ENSG00000206999	RNU6-622P	0	NA	NA	NA	NA	NA
ENSG00000252338	RNU6-503P	0	NA	NA	NA	NA	NA
ENSG00000206620	SNORD45C	0	NA	NA	NA	NA	NA
ENSG00000207241	SNORD45A	0	NA	NA	NA	NA	NA
ENSG00000201487	SNORD45B	0	NA	NA	NA	NA	NA
ENSG00000223905	AC103592.1	0	NA	NA	NA	NA	NA
ENSG00000199921	RNU6-161P	0	NA	NA	NA	NA	NA
ENSG00000237552	LINC02567	0	NA	NA	NA	NA	NA
ENSG00000251767	RNU7-8P	0	NA	NA	NA	NA	NA
ENSG00000232672	ACTG1P21	0	NA	NA	NA	NA	NA
ENSG00000222849	RNA5SP21	0	NA	NA	NA	NA	NA
ENSG00000251958	RNU6-1102P	0	NA	NA	NA	NA	NA
ENSG00000212308	RNA5SP23	0	NA	NA	NA	NA	NA
ENSG00000238015	AC104837.2	0	NA	NA	NA	NA	NA
ENSG00000235011	AL353651.1	0	NA	NA	NA	NA	NA
ENSG00000282898	AL353651.2	0	NA	NA	NA	NA	NA
ENSG00000285409	AC099671.1	0	NA	NA	NA	NA	NA
ENSG00000260322	AC098657.2	0	NA	NA	NA	NA	NA
ENSG00000277670	AC098657.3	0	NA	NA	NA	NA	NA
ENSG00000236407	HMGB1P18	0	NA	NA	NA	NA	NA
ENSG00000227062	AL596276.1	0	NA	NA	NA	NA	NA
ENSG00000234108	AL596276.2	0	NA	NA	NA	NA	NA
ENSG00000227937	MTND2P30	0	NA	NA	NA	NA	NA
ENSG00000235089	AL357632.1	0	NA	NA	NA	NA	NA
ENSG00000285179	AC093154.1	0	NA	NA	NA	NA	NA
ENSG00000234683	AL138799.2	0	NA	NA	NA	NA	NA
ENSG00000285782	AC116099.1	0	NA	NA	NA	NA	NA
ENSG00000229486	AC104454.1	0	NA	NA	NA	NA	NA
ENSG00000285374	AL359762.2	0	NA	NA	NA	NA	NA
ENSG00000199459	AL360219.1	0	NA	NA	NA	NA	NA
ENSG00000199934	AC092807.1	0	NA	NA	NA	NA	NA
ENSG00000201620	RNA5SP51	0	NA	NA	NA	NA	NA
ENSG00000229505	AC104455.1	0	NA	NA	NA	NA	NA
ENSG00000231349	AC119749.1	0	NA	NA	NA	NA	NA
ENSG00000224466	CDCA4P2	0	NA	NA	NA	NA	NA
ENSG00000199318	RNA5SP52	0	NA	NA	NA	NA	NA
ENSG00000270507	AL049861.1	0	NA	NA	NA	NA	NA
ENSG00000239504	RN7SL583P	0	NA	NA	NA	NA	NA
ENSG00000230053	AC093578.1	0	NA	NA	NA	NA	NA
ENSG00000202385	Y_RNA	0	NA	NA	NA	NA	NA
ENSG00000284637	AC099063.3	0	NA	NA	NA	NA	NA
ENSG00000237568	AC099063.1	0	NA	NA	NA	NA	NA
ENSG00000238081	AC099063.2	0	NA	NA	NA	NA	NA
ENSG00000233235	BX119321.1	0	NA	NA	NA	NA	NA
ENSG00000288629	AC099569.1	0	NA	NA	NA	NA	NA
ENSG00000271949	AC093423.3	0	NA	NA	NA	NA	NA
ENSG00000226394	AC093423.1	0	NA	NA	NA	NA	NA
ENSG00000287015	AL161797.1	0	NA	NA	NA	NA	NA
ENSG00000239794	RN7SL653P	0	NA	NA	NA	NA	NA
ENSG00000233228	LPCAT2BP	0	NA	NA	NA	NA	NA
ENSG00000226773	AL663109.1	0	NA	NA	NA	NA	NA
ENSG00000233125	ACTBP12	0	NA	NA	NA	NA	NA
ENSG00000242764	RN7SL824P	0	NA	NA	NA	NA	NA
ENSG00000201317	RNU4-59P	0	NA	NA	NA	NA	NA
ENSG00000206680	SNORD21	0	NA	NA	NA	NA	NA
ENSG00000252121	RNU6-970P	0	NA	NA	NA	NA	NA
ENSG00000239710	RN7SL692P	0	NA	NA	NA	NA	NA
ENSG00000252752	RNU6-210P	0	NA	NA	NA	NA	NA
ENSG00000251837	Y_RNA	0	NA	NA	NA	NA	NA
ENSG00000223490	CHCHD2P5	0	NA	NA	NA	NA	NA
ENSG00000235794	MTND3P21	0	NA	NA	NA	NA	NA
ENSG00000232752	MTCO3P21	0	NA	NA	NA	NA	NA
ENSG00000229842	MTATP6P13	0	NA	NA	NA	NA	NA
ENSG00000250890	AL117351.2	0	NA	NA	NA	NA	NA
ENSG00000236689	MTCO2P21	0	NA	NA	NA	NA	NA
ENSG00000226960	MTCO1P21	0	NA	NA	NA	NA	NA
ENSG00000233129	AL117351.1	0	NA	NA	NA	NA	NA
ENSG00000264963	RN7SL440P	0	NA	NA	NA	NA	NA
ENSG00000178596	GAPDHP29	0	NA	NA	NA	NA	NA
ENSG00000232918	AC118469.1	0	NA	NA	NA	NA	NA
ENSG00000232857	KATNBL1P2	0	NA	NA	NA	NA	NA
ENSG00000263526	MIR378G	0	NA	NA	NA	NA	NA
ENSG00000228504	LINC01760	0	NA	NA	NA	NA	NA
ENSG00000233907	LINC01761	0	NA	NA	NA	NA	NA
ENSG00000200800	RNU1-130P	0	NA	NA	NA	NA	NA
ENSG00000231987	LINC01787	0	NA	NA	NA	NA	NA
ENSG00000225923	AC092393.1	0	NA	NA	NA	NA	NA
ENSG00000234422	UBE2WP1	0	NA	NA	NA	NA	NA
ENSG00000241992	RN7SL831P	0	NA	NA	NA	NA	NA
ENSG00000223229	RN7SKP270	0	NA	NA	NA	NA	NA
ENSG00000232542	DPYD-IT1	0	NA	NA	NA	NA	NA
ENSG00000226128	RPL26P9	0	NA	NA	NA	NA	NA
ENSG00000235777	DPYD-AS2	0	NA	NA	NA	NA	NA
ENSG00000284247	MIR2682	0	NA	NA	NA	NA	NA
ENSG00000284202	MIR137	0	NA	NA	NA	NA	NA
ENSG00000201491	RNU4-75P	0	NA	NA	NA	NA	NA
ENSG00000202254	Y_RNA	0	NA	NA	NA	NA	NA
ENSG00000213421	AC099670.1	0	NA	NA	NA	NA	NA
ENSG00000230402	LINC01349	0	NA	NA	NA	NA	NA
ENSG00000224685	AC099670.2	0	NA	NA	NA	NA	NA
ENSG00000252765	AC093157.3	0	NA	NA	NA	NA	NA
ENSG00000271578	AC119501.1	0	NA	NA	NA	NA	NA
ENSG00000173810	PPIAP7	0	NA	NA	NA	NA	NA
ENSG00000252530	RNU6-965P	0	NA	NA	NA	NA	NA
ENSG00000252717	RNU6-352P	0	NA	NA	NA	NA	NA
ENSG00000271277	AL356280.1	0	NA	NA	NA	NA	NA
ENSG00000233359	AC114485.1	0	NA	NA	NA	NA	NA
ENSG00000230759	AC095032.2	0	NA	NA	NA	NA	NA
ENSG00000236085	ACTG1P4	0	NA	NA	NA	NA	NA
ENSG00000243480	AMY2A	0	NA	NA	NA	NA	NA
ENSG00000237763	AMY1A	0	NA	NA	NA	NA	NA
ENSG00000234441	AC105272.1	0	NA	NA	NA	NA	NA
ENSG00000174876	AMY1B	0	NA	NA	NA	NA	NA
ENSG00000227408	AMYP1	0	NA	NA	NA	NA	NA
ENSG00000187733	AMY1C	0	NA	NA	NA	NA	NA
ENSG00000225191	AL136455.1	0	NA	NA	NA	NA	NA
ENSG00000228347	FTLP17	0	NA	NA	NA	NA	NA
ENSG00000225036	CDK4P1	0	NA	NA	NA	NA	NA
ENSG00000233047	LINC01677	0	NA	NA	NA	NA	NA
ENSG00000230932	AL355306.1	0	NA	NA	NA	NA	NA
ENSG00000270976	AL596327.1	0	NA	NA	NA	NA	NA
ENSG00000233449	MTATP6P14	0	NA	NA	NA	NA	NA
ENSG00000232551	MTCO1P14	0	NA	NA	NA	NA	NA
ENSG00000237460	LINC01661	0	NA	NA	NA	NA	NA
ENSG00000275455	MIR7852	0	NA	NA	NA	NA	NA
ENSG00000260879	AL359258.2	0	NA	NA	NA	NA	NA
ENSG00000238122	AL359258.1	0	NA	NA	NA	NA	NA
ENSG00000224698	AL390038.1	0	NA	NA	NA	NA	NA
ENSG00000283354	AL392088.2	0	NA	NA	NA	NA	NA
ENSG00000227832	ST13P21	0	NA	NA	NA	NA	NA
ENSG00000226483	AL392088.1	0	NA	NA	NA	NA	NA
ENSG00000228054	RANP5	0	NA	NA	NA	NA	NA
ENSG00000278249	SCARNA2	0	NA	NA	NA	NA	NA
ENSG00000254942	AL355310.3	0	NA	NA	NA	NA	NA
ENSG00000225113	AL355310.1	0	NA	NA	NA	NA	NA
ENSG00000284443	MIR197	0	NA	NA	NA	NA	NA
ENSG00000228703	AL355310.2	0	NA	NA	NA	NA	NA
ENSG00000134184	GSTM1	0	NA	NA	NA	NA	NA
ENSG00000260246	AC000032.1	0	NA	NA	NA	NA	NA
ENSG00000200536	AL137790.1	0	NA	NA	NA	NA	NA
ENSG00000270380	AL358215.1	0	NA	NA	NA	NA	NA
ENSG00000282887	AL358215.2	0	NA	NA	NA	NA	NA
ENSG00000199710	AL354713.1	0	NA	NA	NA	NA	NA
ENSG00000232791	OR11I1P	0	NA	NA	NA	NA	NA
ENSG00000225672	CCNT2P1	0	NA	NA	NA	NA	NA
ENSG00000252760	RNA5SP54	0	NA	NA	NA	NA	NA
ENSG00000272982	AL355816.1	0	NA	NA	NA	NA	NA
ENSG00000273221	AL355816.2	0	NA	NA	NA	NA	NA
ENSG00000229283	AL356387.1	0	NA	NA	NA	NA	NA
ENSG00000232240	AL356387.2	0	NA	NA	NA	NA	NA
ENSG00000200360	RNU6-792P	0	NA	NA	NA	NA	NA
ENSG00000237556	KCND3-AS1	0	NA	NA	NA	NA	NA
ENSG00000234388	TXNP3	0	NA	NA	NA	NA	NA
ENSG00000238761	AL591521.1	0	NA	NA	NA	NA	NA
ENSG00000237278	RLIMP2	0	NA	NA	NA	NA	NA
ENSG00000238256	MTND5P20	0	NA	NA	NA	NA	NA
ENSG00000232895	AL121999.1	0	NA	NA	NA	NA	NA
ENSG00000273698	MRPL57P1	0	NA	NA	NA	NA	NA
ENSG00000271419	AL035410.2	0	NA	NA	NA	NA	NA
ENSG00000201114	Y_RNA	0	NA	NA	NA	NA	NA
ENSG00000242769	RN7SL432P	0	NA	NA	NA	NA	NA
ENSG00000227970	NR1H5P	0	NA	NA	NA	NA	NA
ENSG00000287103	AL512638.3	0	NA	NA	NA	NA	NA
ENSG00000232185	CNOT7P2	0	NA	NA	NA	NA	NA
ENSG00000239984	RN7SL420P	0	NA	NA	NA	NA	NA
ENSG00000207502	AL592436.1	0	NA	NA	NA	NA	NA
ENSG00000212385	RNU6-817P	0	NA	NA	NA	NA	NA
ENSG00000200547	AL390066.1	0	NA	NA	NA	NA	NA
ENSG00000211543	MIR320B1	0	NA	NA	NA	NA	NA
ENSG00000203864	LINC02868	0	NA	NA	NA	NA	NA
ENSG00000225079	FTH1P22	0	NA	NA	NA	NA	NA
ENSG00000212266	AL390877.1	0	NA	NA	NA	NA	NA
ENSG00000270719	AL390877.2	0	NA	NA	NA	NA	NA
ENSG00000222209	RNA5SP56	0	NA	NA	NA	NA	NA
ENSG00000229911	AL139148.1	0	NA	NA	NA	NA	NA
ENSG00000239216	AL139420.2	0	NA	NA	NA	NA	NA
ENSG00000230921	HAO2-IT1	0	NA	NA	NA	NA	NA
ENSG00000229570	GAPDHP58	0	NA	NA	NA	NA	NA
ENSG00000227205	PFN1P9	0	NA	NA	NA	NA	NA
ENSG00000226446	NOTCH2P1	0	NA	NA	NA	NA	NA
ENSG00000134249	ADAM30	0	NA	NA	NA	NA	NA
ENSG00000273406	AC245008.1	0	NA	NA	NA	NA	NA
ENSG00000207149	RNU6-465P	0	NA	NA	NA	NA	NA
ENSG00000277313	7SK	0	NA	NA	NA	NA	NA
ENSG00000273694	U2	0	NA	NA	NA	NA	NA
ENSG00000275933	7SK	0	NA	NA	NA	NA	NA
ENSG00000275538	RNVU1-19	0	NA	NA	NA	NA	NA
ENSG00000273516	U1	0	NA	NA	NA	NA	NA
ENSG00000275296	AC241377.1	0	NA	NA	NA	NA	NA
ENSG00000233432	MTIF2P1	0	NA	NA	NA	NA	NA
ENSG00000252830	RNA5SP533	0	NA	NA	NA	NA	NA
ENSG00000242943	NKAIN1P1	0	NA	NA	NA	NA	NA
ENSG00000226028	PFN1P12	0	NA	NA	NA	NA	NA
ENSG00000202167	RNU1-114P	0	NA	NA	NA	NA	NA
ENSG00000252826	RNVU1-23	0	NA	NA	NA	NA	NA
ENSG00000270962	AC239800.3	0	NA	NA	NA	NA	NA
ENSG00000252105	RNU1-143P	0	NA	NA	NA	NA	NA
ENSG00000237503	AC239798.2	0	NA	NA	NA	NA	NA
ENSG00000268074	RPL22P5	0	NA	NA	NA	NA	NA
ENSG00000276674	IGKV1OR1-1	0	NA	NA	NA	NA	NA
ENSG00000275767	AC244015.2	0	NA	NA	NA	NA	NA
ENSG00000276442	RNA5SP529	0	NA	NA	NA	NA	NA
ENSG00000175658	DRD5P2	0	NA	NA	NA	NA	NA
ENSG00000271567	PPIAL4E	0	NA	NA	NA	NA	NA
ENSG00000271439	AC246785.4	0	NA	NA	NA	NA	NA
ENSG00000279782	PPIAL4F	0	NA	NA	NA	NA	NA
ENSG00000278273	FP700107.1	0	NA	NA	NA	NA	NA
ENSG00000222854	RNA5SP59	0	NA	NA	NA	NA	NA
ENSG00000273825	FP700111.2	0	NA	NA	NA	NA	NA
ENSG00000287607	FP700111.3	0	NA	NA	NA	NA	NA
ENSG00000256374	PPIAL4D	0	NA	NA	NA	NA	NA
ENSG00000271291	AC245014.2	0	NA	NA	NA	NA	NA
ENSG00000207501	RNVU1-14	0	NA	NA	NA	NA	NA
ENSG00000270384	RNU1-154P	0	NA	NA	NA	NA	NA
ENSG00000278182	AC239860.2	0	NA	NA	NA	NA	NA
ENSG00000278549	MIR6736	0	NA	NA	NA	NA	NA
ENSG00000280778	AC243547.3	0	NA	NA	NA	NA	NA
ENSG00000278431	AC243547.2	0	NA	NA	NA	NA	NA
ENSG00000201558	RNVU1-6	0	NA	NA	NA	NA	NA
ENSG00000201789	RNU6-1071P	0	NA	NA	NA	NA	NA
ENSG00000271121	NUDT4P2	0	NA	NA	NA	NA	NA
ENSG00000270339	PPIAL4H	0	NA	NA	NA	NA	NA
ENSG00000274450	AC241929.1	0	NA	NA	NA	NA	NA
ENSG00000201142	RNU1-151P	0	NA	NA	NA	NA	NA
ENSG00000226653	OR13Z1P	0	NA	NA	NA	NA	NA
ENSG00000207209	AC242425.1	0	NA	NA	NA	NA	NA
ENSG00000272480	OR13Z3P	0	NA	NA	NA	NA	NA
ENSG00000288626	AC242628.1	0	NA	NA	NA	NA	NA
ENSG00000277762	RN7SL261P	0	NA	NA	NA	NA	NA
ENSG00000227139	AC241644.1	0	NA	NA	NA	NA	NA
ENSG00000274415	AC241644.3	0	NA	NA	NA	NA	NA
ENSG00000234190	AC241644.2	0	NA	NA	NA	NA	NA
ENSG00000273059	AC239803.1	0	NA	NA	NA	NA	NA
ENSG00000252744	Y_RNA	0	NA	NA	NA	NA	NA
ENSG00000202408	RNVU1-21	0	NA	NA	NA	NA	NA
ENSG00000285062	AC245100.8	0	NA	NA	NA	NA	NA
ENSG00000286019	NOTCH2NLB	0	NA	NA	NA	NA	NA
ENSG00000252515	RNU6-1171P	0	NA	NA	NA	NA	NA
ENSG00000177144	NUDT4B	0	NA	NA	NA	NA	NA
ENSG00000271546	AC245389.1	0	NA	NA	NA	NA	NA
ENSG00000252656	RN7SKP88	0	NA	NA	NA	NA	NA
ENSG00000254913	AC239802.1	0	NA	NA	NA	NA	NA
ENSG00000255148	AC239802.2	0	NA	NA	NA	NA	NA
ENSG00000273591	7SK	0	NA	NA	NA	NA	NA
ENSG00000286185	AC242842.3	0	NA	NA	NA	NA	NA
ENSG00000284964	AC242842.2	0	NA	NA	NA	NA	NA
ENSG00000275229	RNU1-68P	0	NA	NA	NA	NA	NA
ENSG00000226500	AC243772.1	0	NA	NA	NA	NA	NA
ENSG00000266187	RN7SL480P	0	NA	NA	NA	NA	NA
ENSG00000283933	MIR6878	0	NA	NA	NA	NA	NA
ENSG00000206931	RNU6-1042P	0	NA	NA	NA	NA	NA
ENSG00000229357	CYCSP51	0	NA	NA	NA	NA	NA
ENSG00000259357	AL590133.2	0	NA	NA	NA	NA	NA
ENSG00000224645	AL391069.1	0	NA	NA	NA	NA	NA
ENSG00000206635	RNU6-1062P	0	NA	NA	NA	NA	NA
ENSG00000232937	AL589765.2	0	NA	NA	NA	NA	NA
ENSG00000240667	NBPF18P	0	NA	NA	NA	NA	NA
ENSG00000233792	PUDPP2	0	NA	NA	NA	NA	NA
ENSG00000143536	CRNN	0	NA	NA	NA	NA	NA
ENSG00000186207	LCE5A	0	NA	NA	NA	NA	NA
ENSG00000163202	LCE3D	0	NA	NA	NA	NA	NA
ENSG00000244057	LCE3C	0	NA	NA	NA	NA	NA
ENSG00000187238	LCE3B	0	NA	NA	NA	NA	NA
ENSG00000226947	LCEP4	0	NA	NA	NA	NA	NA
ENSG00000285753	LCEP3	0	NA	NA	NA	NA	NA
ENSG00000187223	LCE2D	0	NA	NA	NA	NA	NA
ENSG00000187180	LCE2C	0	NA	NA	NA	NA	NA
ENSG00000159455	LCE2B	0	NA	NA	NA	NA	NA
ENSG00000187173	LCE2A	0	NA	NA	NA	NA	NA
ENSG00000187170	LCE4A	0	NA	NA	NA	NA	NA
ENSG00000198854	C1orf68	0	NA	NA	NA	NA	NA
ENSG00000229713	LCEP2	0	NA	NA	NA	NA	NA
ENSG00000233819	LCEP1	0	NA	NA	NA	NA	NA
ENSG00000186844	LCE1A	0	NA	NA	NA	NA	NA
ENSG00000235942	LCE6A	0	NA	NA	NA	NA	NA
ENSG00000285946	AL162596.1	0	NA	NA	NA	NA	NA
ENSG00000224308	LINC01527	0	NA	NA	NA	NA	NA
ENSG00000252920	AL356867.2	0	NA	NA	NA	NA	NA
ENSG00000203784	LELP1	0	NA	NA	NA	NA	NA
ENSG00000230779	AL161636.2	0	NA	NA	NA	NA	NA
ENSG00000207321	RNU6-160P	0	NA	NA	NA	NA	NA
ENSG00000237008	LAPTM4BP1	0	NA	NA	NA	NA	NA
ENSG00000203781	S100A7P1	0	NA	NA	NA	NA	NA
ENSG00000197364	S100A7L2	0	NA	NA	NA	NA	NA
ENSG00000263841	RN7SL44P	0	NA	NA	NA	NA	NA
ENSG00000242565	RN7SL372P	0	NA	NA	NA	NA	NA
ENSG00000235015	GEMIN2P1	0	NA	NA	NA	NA	NA
ENSG00000199565	Y_RNA	0	NA	NA	NA	NA	NA
ENSG00000233222	AL513523.3	0	NA	NA	NA	NA	NA
ENSG00000207039	Y_RNA	0	NA	NA	NA	NA	NA
ENSG00000200220	RNU6-179P	0	NA	NA	NA	NA	NA
ENSG00000231837	RPS7P2	0	NA	NA	NA	NA	NA
ENSG00000263987	MIR5698	0	NA	NA	NA	NA	NA
ENSG00000264384	RN7SL431P	0	NA	NA	NA	NA	NA
ENSG00000215938	MIR190B	0	NA	NA	NA	NA	NA
ENSG00000252682	AL354980.1	0	NA	NA	NA	NA	NA
ENSG00000212292	RNU6-239P	0	NA	NA	NA	NA	NA
ENSG00000222457	RNU6-121P	0	NA	NA	NA	NA	NA
ENSG00000278694	AL354980.2	0	NA	NA	NA	NA	NA
ENSG00000273110	AL162591.2	0	NA	NA	NA	NA	NA
ENSG00000233875	AL592078.1	0	NA	NA	NA	NA	NA
ENSG00000251246	AL691442.2	0	NA	NA	NA	NA	NA
ENSG00000202027	AL691442.1	0	NA	NA	NA	NA	NA
ENSG00000273088	AL713999.1	0	NA	NA	NA	NA	NA
ENSG00000284586	MIR92B	0	NA	NA	NA	NA	NA
ENSG00000236263	AC234582.2	0	NA	NA	NA	NA	NA
ENSG00000283701	MIR555	0	NA	NA	NA	NA	NA
ENSG00000207134	RNU6-106P	0	NA	NA	NA	NA	NA
ENSG00000280466	SCARNA4	0	NA	NA	NA	NA	NA
ENSG00000281394	SCARNA4	0	NA	NA	NA	NA	NA
ENSG00000260460	AL365181.1	0	NA	NA	NA	NA	NA
ENSG00000284592	AL357143.2	0	NA	NA	NA	NA	NA
ENSG00000286005	AL353899.1	0	NA	NA	NA	NA	NA
ENSG00000227217	AL356276.1	0	NA	NA	NA	NA	NA
ENSG00000231700	AL356276.2	0	NA	NA	NA	NA	NA
ENSG00000232366	VDAC1P9	0	NA	NA	NA	NA	NA
ENSG00000227425	MRPS21P2	0	NA	NA	NA	NA	NA
ENSG00000158477	CD1A	0	NA	NA	NA	NA	NA
ENSG00000230942	HMGN1P5	0	NA	NA	NA	NA	NA
ENSG00000186306	OR10T2	0	NA	NA	NA	NA	NA
ENSG00000180708	OR10K2	0	NA	NA	NA	NA	NA
ENSG00000173285	OR10K1	0	NA	NA	NA	NA	NA
ENSG00000198965	OR10R2	0	NA	NA	NA	NA	NA
ENSG00000236656	AL365440.2	0	NA	NA	NA	NA	NA
ENSG00000198703	OR10R3P	0	NA	NA	NA	NA	NA
ENSG00000227445	OR10R1P	0	NA	NA	NA	NA	NA
ENSG00000197532	OR6Y1	0	NA	NA	NA	NA	NA
ENSG00000186440	OR6P1	0	NA	NA	NA	NA	NA
ENSG00000279111	OR10X1	0	NA	NA	NA	NA	NA
ENSG00000198967	OR10Z1	0	NA	NA	NA	NA	NA
ENSG00000231237	OR6K1P	0	NA	NA	NA	NA	NA
ENSG00000196171	OR6K2	0	NA	NA	NA	NA	NA
ENSG00000180437	OR6K4P	0	NA	NA	NA	NA	NA
ENSG00000226949	OR6K5P	0	NA	NA	NA	NA	NA
ENSG00000197403	OR6N1	0	NA	NA	NA	NA	NA
ENSG00000188340	OR6N2	0	NA	NA	NA	NA	NA
ENSG00000229724	OR2AQ1P	0	NA	NA	NA	NA	NA
ENSG00000180409	OR10AA1P	0	NA	NA	NA	NA	NA
ENSG00000229849	PYHIN5P	0	NA	NA	NA	NA	NA
ENSG00000248642	OR10J2P	0	NA	NA	NA	NA	NA
ENSG00000196266	OR10J3	0	NA	NA	NA	NA	NA
ENSG00000248442	OR10J7P	0	NA	NA	NA	NA	NA
ENSG00000251686	OR10J8P	0	NA	NA	NA	NA	NA
ENSG00000249197	OR10J9P	0	NA	NA	NA	NA	NA
ENSG00000249730	OR10J4	0	NA	NA	NA	NA	NA
ENSG00000196184	OR10J1	0	NA	NA	NA	NA	NA
ENSG00000224943	LINC02819	0	NA	NA	NA	NA	NA
ENSG00000184155	OR10J5	0	NA	NA	NA	NA	NA
ENSG00000271890	OR10AE1P	0	NA	NA	NA	NA	NA
ENSG00000158731	OR10J6P	0	NA	NA	NA	NA	NA
ENSG00000276632	AL445528.2	0	NA	NA	NA	NA	NA
ENSG00000223603	CRPP1	0	NA	NA	NA	NA	NA
ENSG00000235226	AL445528.1	0	NA	NA	NA	NA	NA
ENSG00000158714	SLAMF8	0	NA	NA	NA	NA	NA
ENSG00000266458	MIR4259	0	NA	NA	NA	NA	NA
ENSG00000287040	AL590560.5	0	NA	NA	NA	NA	NA
ENSG00000273933	AL513485.1	0	NA	NA	NA	NA	NA
ENSG00000201608	RNU4-42P	0	NA	NA	NA	NA	NA
ENSG00000235101	SETP9	0	NA	NA	NA	NA	NA
ENSG00000226003	PPIAP37	0	NA	NA	NA	NA	NA
ENSG00000206921	RNU6-481P	0	NA	NA	NA	NA	NA
ENSG00000273112	AL590385.2	0	NA	NA	NA	NA	NA
ENSG00000224203	RPS23P10	0	NA	NA	NA	NA	NA
ENSG00000224515	AL590385.1	0	NA	NA	NA	NA	NA
ENSG00000231586	RPS23P9	0	NA	NA	NA	NA	NA
ENSG00000234211	AL451067.1	0	NA	NA	NA	NA	NA
ENSG00000199595	Y_RNA	0	NA	NA	NA	NA	NA
ENSG00000241347	RN7SL466P	0	NA	NA	NA	NA	NA
ENSG00000266144	MIR4654	0	NA	NA	NA	NA	NA
ENSG00000227667	AL392003.1	0	NA	NA	NA	NA	NA
ENSG00000225122	AL603841.1	0	NA	NA	NA	NA	NA
ENSG00000200327	RNA5SP62	0	NA	NA	NA	NA	NA
ENSG00000212538	U3	0	NA	NA	NA	NA	NA
ENSG00000225719	NMNAT1P2	0	NA	NA	NA	NA	NA
ENSG00000199849	RNU5F-6P	0	NA	NA	NA	NA	NA
ENSG00000201987	Y_RNA	0	NA	NA	NA	NA	NA
ENSG00000201270	RNU6-755P	0	NA	NA	NA	NA	NA
ENSG00000230748	PRELID1P7	0	NA	NA	NA	NA	NA
ENSG00000237783	AL356441.2	0	NA	NA	NA	NA	NA
ENSG00000206990	AL451074.1	0	NA	NA	NA	NA	NA
ENSG00000230175	AL451074.4	0	NA	NA	NA	NA	NA
ENSG00000283936	MIR3658	0	NA	NA	NA	NA	NA
ENSG00000225325	AL583804.1	0	NA	NA	NA	NA	NA
ENSG00000234142	LINC01675	0	NA	NA	NA	NA	NA
ENSG00000232148	FMO11P	0	NA	NA	NA	NA	NA
ENSG00000232223	CNN2P10	0	NA	NA	NA	NA	NA
ENSG00000200036	RNA5SP65	0	NA	NA	NA	NA	NA
ENSG00000213068	AL451050.1	0	NA	NA	NA	NA	NA
ENSG00000233411	AL359962.1	0	NA	NA	NA	NA	NA
ENSG00000231029	AL031733.1	0	NA	NA	NA	NA	NA
ENSG00000221545	MIR1255B2	0	NA	NA	NA	NA	NA
ENSG00000237049	RPL34P1	0	NA	NA	NA	NA	NA
ENSG00000237131	AL021397.1	0	NA	NA	NA	NA	NA
ENSG00000214262	ANKRD36BP1	0	NA	NA	NA	NA	NA
ENSG00000207974	MIR557	0	NA	NA	NA	NA	NA
ENSG00000283255	AL022100.2	0	NA	NA	NA	NA	NA
ENSG00000229612	SUMO1P2	0	NA	NA	NA	NA	NA
ENSG00000287282	AL031726.2	0	NA	NA	NA	NA	NA
ENSG00000230704	AL021940.1	0	NA	NA	NA	NA	NA
ENSG00000283340	MIR3119-1	0	NA	NA	NA	NA	NA
ENSG00000263390	MIR3119-2	0	NA	NA	NA	NA	NA
ENSG00000238051	ISCUP1	0	NA	NA	NA	NA	NA
ENSG00000226967	HAUS4P1	0	NA	NA	NA	NA	NA
ENSG00000225545	AL162399.1	0	NA	NA	NA	NA	NA
ENSG00000283598	MIR1295B	0	NA	NA	NA	NA	NA
ENSG00000206692	Y_RNA	0	NA	NA	NA	NA	NA
ENSG00000239428	GM2AP2	0	NA	NA	NA	NA	NA
ENSG00000234333	CYCSP53	0	NA	NA	NA	NA	NA
ENSG00000232261	Z98751.1	0	NA	NA	NA	NA	NA
ENSG00000271459	Z98751.3	0	NA	NA	NA	NA	NA
ENSG00000236741	Z98751.2	0	NA	NA	NA	NA	NA
ENSG00000253060	AL135931.1	0	NA	NA	NA	NA	NA
ENSG00000283844	MIR214	0	NA	NA	NA	NA	NA
ENSG00000283152	MIR3120	0	NA	NA	NA	NA	NA
ENSG00000208024	MIR199A2	0	NA	NA	NA	NA	NA
ENSG00000206684	RNU6-157P	0	NA	NA	NA	NA	NA
ENSG00000251943	RNU6-693P	0	NA	NA	NA	NA	NA
ENSG00000279061	Z98043.1	0	NA	NA	NA	NA	NA
ENSG00000227177	AIMP1P2	0	NA	NA	NA	NA	NA
ENSG00000225713	RPL30P1	0	NA	NA	NA	NA	NA
ENSG00000237317	AL022400.1	0	NA	NA	NA	NA	NA
ENSG00000223828	BANF1P4	0	NA	NA	NA	NA	NA
ENSG00000230687	AL008626.1	0	NA	NA	NA	NA	NA
ENSG00000233946	RPS29P4	0	NA	NA	NA	NA	NA
ENSG00000235628	TNR-IT1	0	NA	NA	NA	NA	NA
ENSG00000253025	RNU2-12P	0	NA	NA	NA	NA	NA
ENSG00000231020	AL591043.1	0	NA	NA	NA	NA	NA
ENSG00000225904	MORF4L1P7	0	NA	NA	NA	NA	NA
ENSG00000286754	AL031290.1	0	NA	NA	NA	NA	NA
ENSG00000202609	MIR488	0	NA	NA	NA	NA	NA
ENSG00000264809	Metazoa_SRP	0	NA	NA	NA	NA	NA
ENSG00000285910	AL513013.1	0	NA	NA	NA	NA	NA
ENSG00000266417	MIR4424	0	NA	NA	NA	NA	NA
ENSG00000201791	SNORA63	0	NA	NA	NA	NA	NA
ENSG00000223794	COX5BP8	0	NA	NA	NA	NA	NA
ENSG00000228191	AL512326.4	0	NA	NA	NA	NA	NA
ENSG00000224620	MEF2AP1	0	NA	NA	NA	NA	NA
ENSG00000251875	RNU5F-2P	0	NA	NA	NA	NA	NA
ENSG00000261817	AL390718.1	0	NA	NA	NA	NA	NA
ENSG00000265435	MIR3121	0	NA	NA	NA	NA	NA
ENSG00000206905	Y_RNA	0	NA	NA	NA	NA	NA
ENSG00000273573	Metazoa_SRP	0	NA	NA	NA	NA	NA
ENSG00000252977	RNA5SP70	0	NA	NA	NA	NA	NA
ENSG00000272880	AL161734.1	0	NA	NA	NA	NA	NA
ENSG00000222397	RN7SKP229	0	NA	NA	NA	NA	NA
ENSG00000287452	AL391477.1	0	NA	NA	NA	NA	NA
ENSG00000232309	AL390856.1	0	NA	NA	NA	NA	NA
ENSG00000232096	YPEL5P1	0	NA	NA	NA	NA	NA
ENSG00000206764	RNU6-152P	0	NA	NA	NA	NA	NA
ENSG00000228664	AL513480.1	0	NA	NA	NA	NA	NA
ENSG00000270443	AL139344.1	0	NA	NA	NA	NA	NA
ENSG00000233537	TEDDM2P	0	NA	NA	NA	NA	NA
ENSG00000276839	Metazoa_SRP	0	NA	NA	NA	NA	NA
ENSG00000227181	LINC01688	0	NA	NA	NA	NA	NA
ENSG00000271269	AL353778.1	0	NA	NA	NA	NA	NA
ENSG00000157060	SHCBP1L	0	NA	NA	NA	NA	NA
ENSG00000285609	5S_rRNA	0	NA	NA	NA	NA	NA
ENSG00000226570	AL450304.1	0	NA	NA	NA	NA	NA
ENSG00000207472	RNU6-41P	0	NA	NA	NA	NA	NA
ENSG00000199840	Y_RNA	0	NA	NA	NA	NA	NA
ENSG00000207080	AL445228.1	0	NA	NA	NA	NA	NA
ENSG00000231791	AL445228.2	0	NA	NA	NA	NA	NA
ENSG00000244568	RN7SL654P	0	NA	NA	NA	NA	NA
ENSG00000201312	RNA5SP72	0	NA	NA	NA	NA	NA
ENSG00000252612	Y_RNA	0	NA	NA	NA	NA	NA
ENSG00000252407	RNU7-183P	0	NA	NA	NA	NA	NA
ENSG00000270920	MCRIP2P2	0	NA	NA	NA	NA	NA
ENSG00000207108	Y_RNA	0	NA	NA	NA	NA	NA
ENSG00000201596	Y_RNA	0	NA	NA	NA	NA	NA
ENSG00000288078	AL133553.2	0	NA	NA	NA	NA	NA
ENSG00000202025	RNU6-1240P	0	NA	NA	NA	NA	NA
ENSG00000288562	AL049198.1	0	NA	NA	NA	NA	NA
ENSG00000271558	AL391813.1	0	NA	NA	NA	NA	NA
ENSG00000236401	SLC4A1APP2	0	NA	NA	NA	NA	NA
ENSG00000223847	AL645474.1	0	NA	NA	NA	NA	NA
ENSG00000150732	AL136372.1	0	NA	NA	NA	NA	NA
ENSG00000222240	RN7SKP156	0	NA	NA	NA	NA	NA
ENSG00000261182	AL596211.1	0	NA	NA	NA	NA	NA
ENSG00000224278	AL592447.1	0	NA	NA	NA	NA	NA
ENSG00000225006	AL929288.1	0	NA	NA	NA	NA	NA
ENSG00000235083	AL929288.2	0	NA	NA	NA	NA	NA
ENSG00000231022	RPS3AP9	0	NA	NA	NA	NA	NA
ENSG00000238054	AL691515.2	0	NA	NA	NA	NA	NA
ENSG00000271036	CLPTM1LP1	0	NA	NA	NA	NA	NA
ENSG00000226196	GAPDHP75	0	NA	NA	NA	NA	NA
ENSG00000252553	RNA5SP73	0	NA	NA	NA	NA	NA
ENSG00000232212	LINC01701	0	NA	NA	NA	NA	NA
ENSG00000238270	AL591504.1	0	NA	NA	NA	NA	NA
ENSG00000287472	AL591504.2	0	NA	NA	NA	NA	NA
ENSG00000225811	AL354771.1	0	NA	NA	NA	NA	NA
ENSG00000241505	AL391645.1	0	NA	NA	NA	NA	NA
ENSG00000231175	LINC01720	0	NA	NA	NA	NA	NA
ENSG00000236025	AL139135.1	0	NA	NA	NA	NA	NA
ENSG00000238108	AL139135.2	0	NA	NA	NA	NA	NA
ENSG00000228020	HNRNPA1P46	0	NA	NA	NA	NA	NA
ENSG00000271187	AL713866.2	0	NA	NA	NA	NA	NA
ENSG00000233882	LINC01680	0	NA	NA	NA	NA	NA
ENSG00000223344	AL359081.1	0	NA	NA	NA	NA	NA
ENSG00000253148	RGS21	0	NA	NA	NA	NA	NA
ENSG00000283795	MIR4426	0	NA	NA	NA	NA	NA
ENSG00000228687	AL035407.2	0	NA	NA	NA	NA	NA
ENSG00000226814	AL035407.1	0	NA	NA	NA	NA	NA
ENSG00000223075	RN7SKP126	0	NA	NA	NA	NA	NA
ENSG00000221680	MIR1278	0	NA	NA	NA	NA	NA
ENSG00000226640	AL357793.1	0	NA	NA	NA	NA	NA
ENSG00000237011	AL357793.2	0	NA	NA	NA	NA	NA
ENSG00000237213	RPL23AP22	0	NA	NA	NA	NA	NA
ENSG00000231714	AL513348.1	0	NA	NA	NA	NA	NA
ENSG00000251813	RNU6-983P	0	NA	NA	NA	NA	NA
ENSG00000228167	AL353072.1	0	NA	NA	NA	NA	NA
ENSG00000227421	LINC01724	0	NA	NA	NA	NA	NA
ENSG00000285986	BX248415.1	0	NA	NA	NA	NA	NA
ENSG00000273844	AL139418.1	0	NA	NA	NA	NA	NA
ENSG00000207139	Y_RNA	0	NA	NA	NA	NA	NA
ENSG00000224901	AL365258.1	0	NA	NA	NA	NA	NA
ENSG00000223881	AL157402.1	0	NA	NA	NA	NA	NA
ENSG00000236278	PEBP1P3	0	NA	NA	NA	NA	NA
ENSG00000207975	MIR181B1	0	NA	NA	NA	NA	NA
ENSG00000207759	MIR181A1	0	NA	NA	NA	NA	NA
ENSG00000225172	AC096631.1	0	NA	NA	NA	NA	NA
ENSG00000233410	LINC01222	0	NA	NA	NA	NA	NA
ENSG00000235492	LINC01221	0	NA	NA	NA	NA	NA
ENSG00000231718	LINC02789	0	NA	NA	NA	NA	NA
ENSG00000228190	RPL23AP16	0	NA	NA	NA	NA	NA
ENSG00000236468	AC099335.1	0	NA	NA	NA	NA	NA
ENSG00000231984	AL596266.1	0	NA	NA	NA	NA	NA
ENSG00000228530	AL445687.1	0	NA	NA	NA	NA	NA
ENSG00000200139	RNU6-778P	0	NA	NA	NA	NA	NA
ENSG00000229747	AL445687.2	0	NA	NA	NA	NA	NA
ENSG00000202491	RNU6-716P	0	NA	NA	NA	NA	NA
ENSG00000202329	RNU6-609P	0	NA	NA	NA	NA	NA
ENSG00000201032	RNU6-704P	0	NA	NA	NA	NA	NA
ENSG00000224818	AC096677.2	0	NA	NA	NA	NA	NA
ENSG00000221028	MIR1231	0	NA	NA	NA	NA	NA
ENSG00000227109	CRIP1P3	0	NA	NA	NA	NA	NA
ENSG00000272262	RNU6-89P	0	NA	NA	NA	NA	NA
ENSG00000231547	AC096632.1	0	NA	NA	NA	NA	NA
ENSG00000236523	NPM1P40	0	NA	NA	NA	NA	NA
ENSG00000229652	AL359837.1	0	NA	NA	NA	NA	NA
ENSG00000271588	LARP7P1	0	NA	NA	NA	NA	NA
ENSG00000288644	AC114402.3	0	NA	NA	NA	NA	NA
ENSG00000261065	AL592146.1	0	NA	NA	NA	NA	NA
ENSG00000225522	AL592114.2	0	NA	NA	NA	NA	NA
ENSG00000200408	RNA5SP74	0	NA	NA	NA	NA	NA
ENSG00000251861	AL161793.2	0	NA	NA	NA	NA	NA
ENSG00000252692	AC244035.3	0	NA	NA	NA	NA	NA
ENSG00000287432	AC244035.4	0	NA	NA	NA	NA	NA
ENSG00000278465	MIR6769B	0	NA	NA	NA	NA	NA
ENSG00000271680	AC098935.2	0	NA	NA	NA	NA	NA
ENSG00000226565	AL445493.1	0	NA	NA	NA	NA	NA
ENSG00000224462	C4BPAP1	0	NA	NA	NA	NA	NA
ENSG00000243636	AL445493.2	0	NA	NA	NA	NA	NA
ENSG00000237074	AL596218.1	0	NA	NA	NA	NA	NA
ENSG00000283044	AL391597.1	0	NA	NA	NA	NA	NA
ENSG00000236911	AL137789.1	0	NA	NA	NA	NA	NA
ENSG00000274059	RNA5SP534	0	NA	NA	NA	NA	NA
ENSG00000284214	MIR29C	0	NA	NA	NA	NA	NA
ENSG00000284203	MIR29B2	0	NA	NA	NA	NA	NA
ENSG00000226843	AL606753.1	0	NA	NA	NA	NA	NA
ENSG00000236950	LINC01774	0	NA	NA	NA	NA	NA
ENSG00000278684	AC104465.1	0	NA	NA	NA	NA	NA
ENSG00000228081	AC092810.2	0	NA	NA	NA	NA	NA
ENSG00000225712	ATP5MC2P1	0	NA	NA	NA	NA	NA
ENSG00000227940	LINC01696	0	NA	NA	NA	NA	NA
ENSG00000236136	ADORA2BP1	0	NA	NA	NA	NA	NA
ENSG00000287157	AL034351.1	0	NA	NA	NA	NA	NA
ENSG00000279333	AC096636.1	0	NA	NA	NA	NA	NA
ENSG00000283952	AC092017.2	0	NA	NA	NA	NA	NA
ENSG00000223649	AC105275.1	0	NA	NA	NA	NA	NA
ENSG00000286213	AC092803.2	0	NA	NA	NA	NA	NA
ENSG00000235182	AC104333.1	0	NA	NA	NA	NA	NA
ENSG00000228646	RPL31P13	0	NA	NA	NA	NA	NA
ENSG00000215819	KRT18P12	0	NA	NA	NA	NA	NA
ENSG00000185221	GAPDHP24	0	NA	NA	NA	NA	NA
ENSG00000223869	AC099563.1	0	NA	NA	NA	NA	NA
ENSG00000232809	VDAC1P10	0	NA	NA	NA	NA	NA
ENSG00000202498	SNORD116	0	NA	NA	NA	NA	NA
ENSG00000229242	AL358452.1	0	NA	NA	NA	NA	NA
ENSG00000233620	AC093581.1	0	NA	NA	NA	NA	NA
ENSG00000226013	MRPS18BP1	0	NA	NA	NA	NA	NA
ENSG00000201493	RNU1-141P	0	NA	NA	NA	NA	NA
ENSG00000281453	TGFB2-OT1	0	NA	NA	NA	NA	NA
ENSG00000212610	U3	0	NA	NA	NA	NA	NA
ENSG00000225561	LINC01710	0	NA	NA	NA	NA	NA
ENSG00000252086	RNA5SP76	0	NA	NA	NA	NA	NA
ENSG00000281696	MIR664A	0	NA	NA	NA	NA	NA
ENSG00000222370	SNORA36B	0	NA	NA	NA	NA	NA
ENSG00000230318	XRCC6P3	0	NA	NA	NA	NA	NA
ENSG00000226927	AL451081.1	0	NA	NA	NA	NA	NA
ENSG00000260505	AC096644.3	0	NA	NA	NA	NA	NA
ENSG00000235163	AC096644.2	0	NA	NA	NA	NA	NA
ENSG00000234863	AC096644.1	0	NA	NA	NA	NA	NA
ENSG00000226226	PRELID3BP1	0	NA	NA	NA	NA	NA
ENSG00000276642	AL445423.2	0	NA	NA	NA	NA	NA
ENSG00000226211	AL445466.1	0	NA	NA	NA	NA	NA
ENSG00000227585	AL360013.1	0	NA	NA	NA	NA	NA
ENSG00000222399	RNU6-791P	0	NA	NA	NA	NA	NA
ENSG00000251789	RNU4-57P	0	NA	NA	NA	NA	NA
ENSG00000227002	SNRPEP10	0	NA	NA	NA	NA	NA
ENSG00000212157	RNU6-1319P	0	NA	NA	NA	NA	NA
ENSG00000252484	RN7SKP49	0	NA	NA	NA	NA	NA
ENSG00000206887	RNU6-1008P	0	NA	NA	NA	NA	NA
ENSG00000223306	RNU6-1304P	0	NA	NA	NA	NA	NA
ENSG00000284519	MIR6741	0	NA	NA	NA	NA	NA
ENSG00000213032	NDUFA3P3	0	NA	NA	NA	NA	NA
ENSG00000236994	YBX1P9	0	NA	NA	NA	NA	NA
ENSG00000270287	AL359704.1	0	NA	NA	NA	NA	NA
ENSG00000223282	RN7SKP165	0	NA	NA	NA	NA	NA
ENSG00000228548	ITPKB-AS1	0	NA	NA	NA	NA	NA
ENSG00000238183	RPS27P5	0	NA	NA	NA	NA	NA
ENSG00000287259	AL359732.1	0	NA	NA	NA	NA	NA
ENSG00000233706	AL353689.2	0	NA	NA	NA	NA	NA
ENSG00000242757	AL606462.1	0	NA	NA	NA	NA	NA
ENSG00000237193	AL451054.2	0	NA	NA	NA	NA	NA
ENSG00000202264	RNA5SP77	0	NA	NA	NA	NA	NA
ENSG00000284163	MIR3620	0	NA	NA	NA	NA	NA
ENSG00000270094	AL670729.1	0	NA	NA	NA	NA	NA
ENSG00000284311	MIR6742	0	NA	NA	NA	NA	NA
ENSG00000202056	RNA5SP19	0	NA	NA	NA	NA	NA
ENSG00000251823	RNA5SP162	0	NA	NA	NA	NA	NA
ENSG00000199352	RNA5S1	0	NA	NA	NA	NA	NA
ENSG00000201588	RNA5S2	0	NA	NA	NA	NA	NA
ENSG00000199337	RNA5S3	0	NA	NA	NA	NA	NA
ENSG00000200381	RNA5S4	0	NA	NA	NA	NA	NA
ENSG00000199396	RNA5S5	0	NA	NA	NA	NA	NA
ENSG00000200624	RNA5S6	0	NA	NA	NA	NA	NA
ENSG00000202521	RNA5S7	0	NA	NA	NA	NA	NA
ENSG00000200343	RNA5S8	0	NA	NA	NA	NA	NA
ENSG00000201321	RNA5S9	0	NA	NA	NA	NA	NA
ENSG00000199910	RNA5S10	0	NA	NA	NA	NA	NA
ENSG00000199334	RNA5S11	0	NA	NA	NA	NA	NA
ENSG00000199270	RNA5S12	0	NA	NA	NA	NA	NA
ENSG00000202526	RNA5S13	0	NA	NA	NA	NA	NA
ENSG00000201355	RNA5S14	0	NA	NA	NA	NA	NA
ENSG00000201925	RNA5S15	0	NA	NA	NA	NA	NA
ENSG00000202257	RNA5S16	0	NA	NA	NA	NA	NA
ENSG00000200370	RNA5S17	0	NA	NA	NA	NA	NA
ENSG00000229840	ISCA1P2	0	NA	NA	NA	NA	NA
ENSG00000252506	RNU6-180P	0	NA	NA	NA	NA	NA
ENSG00000230331	AL160004.2	0	NA	NA	NA	NA	NA
ENSG00000226920	AL160004.1	0	NA	NA	NA	NA	NA
ENSG00000227043	LINC01682	0	NA	NA	NA	NA	NA
ENSG00000228058	LINC01736	0	NA	NA	NA	NA	NA
ENSG00000224407	AL136988.1	0	NA	NA	NA	NA	NA
ENSG00000232964	LINC01737	0	NA	NA	NA	NA	NA
ENSG00000235817	AL158214.1	0	NA	NA	NA	NA	NA
ENSG00000283799	MIR1182	0	NA	NA	NA	NA	NA
ENSG00000229595	AL109810.1	0	NA	NA	NA	NA	NA
ENSG00000222407	RNA5SP80	0	NA	NA	NA	NA	NA
ENSG00000287450	AL117352.1	0	NA	NA	NA	NA	NA
ENSG00000223982	SNRPD2P2	0	NA	NA	NA	NA	NA
ENSG00000270106	TSNAX-DISC1	0	NA	NA	NA	NA	NA
ENSG00000274121	AL136171.1	0	NA	NA	NA	NA	NA
ENSG00000238382	RNU6-1211P	0	NA	NA	NA	NA	NA
ENSG00000225919	LINC01745	0	NA	NA	NA	NA	NA
ENSG00000236497	LINC01744	0	NA	NA	NA	NA	NA
ENSG00000251508	AL133380.1	0	NA	NA	NA	NA	NA
ENSG00000252501	RNU4-77P	0	NA	NA	NA	NA	NA
ENSG00000236101	RAC1P7	0	NA	NA	NA	NA	NA
ENSG00000231272	AL122008.1	0	NA	NA	NA	NA	NA
ENSG00000236244	AL122008.4	0	NA	NA	NA	NA	NA
ENSG00000264377	MIR4671	0	NA	NA	NA	NA	NA
ENSG00000228830	AL160408.2	0	NA	NA	NA	NA	NA
ENSG00000201638	RNY4P16	0	NA	NA	NA	NA	NA
ENSG00000258082	AL391832.3	0	NA	NA	NA	NA	NA
ENSG00000238236	MTCYBP14	0	NA	NA	NA	NA	NA
ENSG00000235638	MTND6P14	0	NA	NA	NA	NA	NA
ENSG00000231199	MTND5P19	0	NA	NA	NA	NA	NA
ENSG00000226663	MTND4P10	0	NA	NA	NA	NA	NA
ENSG00000231582	MTND4LP21	0	NA	NA	NA	NA	NA
ENSG00000206803	RNU6-968P	0	NA	NA	NA	NA	NA
ENSG00000237845	AL139161.1	0	NA	NA	NA	NA	NA
ENSG00000244457	ENO1P1	0	NA	NA	NA	NA	NA
ENSG00000288099	AL359259.1	0	NA	NA	NA	NA	NA
ENSG00000266262	MIR4428	0	NA	NA	NA	NA	NA
ENSG00000243781	AL590396.1	0	NA	NA	NA	NA	NA
ENSG00000283174	AL590396.3	0	NA	NA	NA	NA	NA
ENSG00000283166	AL590396.2	0	NA	NA	NA	NA	NA
ENSG00000283377	AL590396.4	0	NA	NA	NA	NA	NA
ENSG00000270188	MTRNR2L11	0	NA	NA	NA	NA	NA
ENSG00000232154	MTCYBP15	0	NA	NA	NA	NA	NA
ENSG00000225723	MTND6P15	0	NA	NA	NA	NA	NA
ENSG00000227860	MTND5P18	0	NA	NA	NA	NA	NA
ENSG00000230019	YWHAQP9	0	NA	NA	NA	NA	NA
ENSG00000232989	AL356010.1	0	NA	NA	NA	NA	NA
ENSG00000252371	RNU6-725P	0	NA	NA	NA	NA	NA
ENSG00000224783	MIPEPP2	0	NA	NA	NA	NA	NA
ENSG00000259776	AC093426.1	0	NA	NA	NA	NA	NA
ENSG00000215805	AL356361.1	0	NA	NA	NA	NA	NA
ENSG00000287102	AL356361.3	0	NA	NA	NA	NA	NA
ENSG00000217327	RPS7P5	0	NA	NA	NA	NA	NA
ENSG00000202041	AL359918.1	0	NA	NA	NA	NA	NA
ENSG00000252317	Y_RNA	0	NA	NA	NA	NA	NA
ENSG00000224359	AL358176.1	0	NA	NA	NA	NA	NA
ENSG00000231440	AL358176.4	0	NA	NA	NA	NA	NA
ENSG00000228844	AL358176.3	0	NA	NA	NA	NA	NA
ENSG00000251750	RNU5F-8P	0	NA	NA	NA	NA	NA
ENSG00000234872	AL358176.5	0	NA	NA	NA	NA	NA
ENSG00000199241	AL590965.1	0	NA	NA	NA	NA	NA
ENSG00000265831	MIR3123	0	NA	NA	NA	NA	NA
ENSG00000196289	BECN2	0	NA	NA	NA	NA	NA
ENSG00000277099	BX571673.1	0	NA	NA	NA	NA	NA
ENSG00000252084	RN7SKP12	0	NA	NA	NA	NA	NA
ENSG00000226750	AL360271.2	0	NA	NA	NA	NA	NA
ENSG00000270859	AC099785.1	0	NA	NA	NA	NA	NA
ENSG00000215800	RSL24D1P4	0	NA	NA	NA	NA	NA
ENSG00000270818	AL445675.1	0	NA	NA	NA	NA	NA
ENSG00000234116	AL606534.3	0	NA	NA	NA	NA	NA
ENSG00000212230	RNU6-747P	0	NA	NA	NA	NA	NA
ENSG00000279774	AL590483.3	0	NA	NA	NA	NA	NA
ENSG00000229960	AL590483.1	0	NA	NA	NA	NA	NA
ENSG00000244066	RN7SL148P	0	NA	NA	NA	NA	NA
ENSG00000287531	AL358177.1	0	NA	NA	NA	NA	NA
ENSG00000227735	CYCSP5	0	NA	NA	NA	NA	NA
ENSG00000223353	AL589763.1	0	NA	NA	NA	NA	NA
ENSG00000227728	AL356583.1	0	NA	NA	NA	NA	NA
ENSG00000230813	AL356583.3	0	NA	NA	NA	NA	NA
ENSG00000229112	AL356583.2	0	NA	NA	NA	NA	NA
ENSG00000252011	AC113174.2	0	NA	NA	NA	NA	NA
ENSG00000283881	MIR3916	0	NA	NA	NA	NA	NA
ENSG00000203664	OR2W5	0	NA	NA	NA	NA	NA
ENSG00000169224	GCSAML	0	NA	NA	NA	NA	NA
ENSG00000196242	OR2C3	0	NA	NA	NA	NA	NA
ENSG00000284824	GCSAML-AS1	0	NA	NA	NA	NA	NA
ENSG00000236817	AL606804.1	0	NA	NA	NA	NA	NA
ENSG00000177489	OR2G2	0	NA	NA	NA	NA	NA
ENSG00000177476	OR2G3	0	NA	NA	NA	NA	NA
ENSG00000283369	AL606804.2	0	NA	NA	NA	NA	NA
ENSG00000198452	OR14L1P	0	NA	NA	NA	NA	NA
ENSG00000230411	OR3D1P	0	NA	NA	NA	NA	NA
ENSG00000239395	AC118470.1	0	NA	NA	NA	NA	NA
ENSG00000241128	OR14A2	0	NA	NA	NA	NA	NA
ENSG00000153230	OR14K1	0	NA	NA	NA	NA	NA
ENSG00000228336	OR9H1P	0	NA	NA	NA	NA	NA
ENSG00000232908	HSD17B7P1	0	NA	NA	NA	NA	NA
ENSG00000230576	OR6R1P	0	NA	NA	NA	NA	NA
ENSG00000197591	OR11L1	0	NA	NA	NA	NA	NA
ENSG00000224830	OR2X1P	0	NA	NA	NA	NA	NA
ENSG00000237492	OR2L9P	0	NA	NA	NA	NA	NA
ENSG00000199442	Y_RNA	0	NA	NA	NA	NA	NA
ENSG00000197454	OR2L5	0	NA	NA	NA	NA	NA
ENSG00000200085	Y_RNA	0	NA	NA	NA	NA	NA
ENSG00000200982	Y_RNA	0	NA	NA	NA	NA	NA
ENSG00000177233	OR2M1P	0	NA	NA	NA	NA	NA
ENSG00000162727	OR2M5	0	NA	NA	NA	NA	NA
ENSG00000198601	OR2M2	0	NA	NA	NA	NA	NA
ENSG00000228198	OR2M3	0	NA	NA	NA	NA	NA
ENSG00000177201	OR2T12	0	NA	NA	NA	NA	NA
ENSG00000177186	OR2M7	0	NA	NA	NA	NA	NA
ENSG00000177174	OR14C36	0	NA	NA	NA	NA	NA
ENSG00000196944	OR2T4	0	NA	NA	NA	NA	NA
ENSG00000175143	OR2T1	0	NA	NA	NA	NA	NA
ENSG00000227152	OR2T7	0	NA	NA	NA	NA	NA
ENSG00000196240	OR2T2	0	NA	NA	NA	NA	NA
ENSG00000196539	OR2T3	0	NA	NA	NA	NA	NA
ENSG00000203661	OR2T5	0	NA	NA	NA	NA	NA
ENSG00000271934	OR2AS2P	0	NA	NA	NA	NA	NA
ENSG00000188558	OR2G6	0	NA	NA	NA	NA	NA
ENSG00000227102	OR2AS1P	0	NA	NA	NA	NA	NA
ENSG00000182783	OR2T29	0	NA	NA	NA	NA	NA
ENSG00000183310	OR2T34	0	NA	NA	NA	NA	NA
ENSG00000201602	Y_RNA	0	NA	NA	NA	NA	NA
ENSG00000271701	AC098483.2	0	NA	NA	NA	NA	NA
ENSG00000177151	OR2T35	0	NA	NA	NA	NA	NA
ENSG00000187701	OR2T27	0	NA	NA	NA	NA	NA
ENSG00000286015	CR589904.2	0	NA	NA	NA	NA	NA
ENSG00000189181	OR14I1	0	NA	NA	NA	NA	NA
ENSG00000229703	LYPD9P	0	NA	NA	NA	NA	NA
ENSG00000276520	CR589904.1	0	NA	NA	NA	NA	NA
ENSG00000242529	AHCYP8	0	NA	NA	NA	NA	NA
ENSG00000277997	AC079779.4	0	NA	NA	NA	NA	NA
ENSG00000223985	LINC01874	0	NA	NA	NA	NA	NA
ENSG00000233633	AC093326.1	0	NA	NA	NA	NA	NA
ENSG00000233970	AC092159.2	0	NA	NA	NA	NA	NA
ENSG00000227713	AC092159.1	0	NA	NA	NA	NA	NA
ENSG00000227364	AC018685.1	0	NA	NA	NA	NA	NA
ENSG00000237401	LINC01304	0	NA	NA	NA	NA	NA
ENSG00000229550	AC012445.1	0	NA	NA	NA	NA	NA
ENSG00000252238	AC092169.1	0	NA	NA	NA	NA	NA
ENSG00000207192	RNU6-649P	0	NA	NA	NA	NA	NA
ENSG00000228585	AC073143.1	0	NA	NA	NA	NA	NA
ENSG00000237266	LINC01810	0	NA	NA	NA	NA	NA
ENSG00000276733	MIR7158	0	NA	NA	NA	NA	NA
ENSG00000234275	AC017053.1	0	NA	NA	NA	NA	NA
ENSG00000227007	LINC01247	0	NA	NA	NA	NA	NA
ENSG00000231610	PIK3CDP1	0	NA	NA	NA	NA	NA
ENSG00000286851	AC097517.1	0	NA	NA	NA	NA	NA
ENSG00000283394	MIR7515	0	NA	NA	NA	NA	NA
ENSG00000221255	RNU6ATAC37P	0	NA	NA	NA	NA	NA
ENSG00000232979	AC092580.3	0	NA	NA	NA	NA	NA
ENSG00000229405	AC092580.1	0	NA	NA	NA	NA	NA
ENSG00000229740	U91324.1	0	NA	NA	NA	NA	NA
ENSG00000223640	RPL30P3	0	NA	NA	NA	NA	NA
ENSG00000240980	AC093904.1	0	NA	NA	NA	NA	NA
ENSG00000200034	RNU4-73P	0	NA	NA	NA	NA	NA
ENSG00000260476	AC104794.4	0	NA	NA	NA	NA	NA
ENSG00000212558	AC104794.1	0	NA	NA	NA	NA	NA
ENSG00000264030	RN7SL66P	0	NA	NA	NA	NA	NA
ENSG00000206898	AC007240.2	0	NA	NA	NA	NA	NA
ENSG00000277446	Metazoa_SRP	0	NA	NA	NA	NA	NA
ENSG00000238962	RNU7-176P	0	NA	NA	NA	NA	NA
ENSG00000232056	AC092687.1	0	NA	NA	NA	NA	NA
ENSG00000270488	AC079587.1	0	NA	NA	NA	NA	NA
ENSG00000226080	RPL6P4	0	NA	NA	NA	NA	NA
ENSG00000207267	RNU6-1081P	0	NA	NA	NA	NA	NA
ENSG00000226961	PPIAP60	0	NA	NA	NA	NA	NA
ENSG00000230952	AC099344.1	0	NA	NA	NA	NA	NA
ENSG00000285626	5S_rRNA	0	NA	NA	NA	NA	NA
ENSG00000276411	AC106875.2	0	NA	NA	NA	NA	NA
ENSG00000265172	MIR4262	0	NA	NA	NA	NA	NA
ENSG00000238503	SNORD18	0	NA	NA	NA	NA	NA
ENSG00000264089	MIR3681	0	NA	NA	NA	NA	NA
ENSG00000207183	RNU6-843P	0	NA	NA	NA	NA	NA
ENSG00000223360	AC096559.1	0	NA	NA	NA	NA	NA
ENSG00000251859	RNU6-1288P	0	NA	NA	NA	NA	NA
ENSG00000237261	Metazoa_SRP	0	NA	NA	NA	NA	NA
ENSG00000235127	AC068286.1	0	NA	NA	NA	NA	NA
ENSG00000202160	RNU5E-7P	0	NA	NA	NA	NA	NA
ENSG00000214657	RPLP1P5	0	NA	NA	NA	NA	NA
ENSG00000238371	AC010145.2	0	NA	NA	NA	NA	NA
ENSG00000226764	AC010145.1	0	NA	NA	NA	NA	NA
ENSG00000271315	AC174048.1	0	NA	NA	NA	NA	NA
ENSG00000231266	AC010745.3	0	NA	NA	NA	NA	NA
ENSG00000222842	RN7SKP168	0	NA	NA	NA	NA	NA
ENSG00000214843	ZFYVE9P2	0	NA	NA	NA	NA	NA
ENSG00000212455	AC079802.1	0	NA	NA	NA	NA	NA
ENSG00000287849	AC079148.2	0	NA	NA	NA	NA	NA
ENSG00000250741	NT5C1B-RDH14	0	NA	NA	NA	NA	NA
ENSG00000207170	RNU6-1215P	0	NA	NA	NA	NA	NA
ENSG00000266738	MIR4757	0	NA	NA	NA	NA	NA
ENSG00000235911	AC019055.1	0	NA	NA	NA	NA	NA
ENSG00000213403	CISD1P1	0	NA	NA	NA	NA	NA
ENSG00000200763	RNU6-961P	0	NA	NA	NA	NA	NA
ENSG00000232800	SLC7A15P	0	NA	NA	NA	NA	NA
ENSG00000212171	RNA5SP86	0	NA	NA	NA	NA	NA
ENSG00000200829	Y_RNA	0	NA	NA	NA	NA	NA
ENSG00000227047	AC012065.1	0	NA	NA	NA	NA	NA
ENSG00000270100	AC012065.3	0	NA	NA	NA	NA	NA
ENSG00000236436	LINC02850	0	NA	NA	NA	NA	NA
ENSG00000271629	AC067959.1	0	NA	NA	NA	NA	NA
ENSG00000270654	NUTF2P8	0	NA	NA	NA	NA	NA
ENSG00000228538	AC009411.1	0	NA	NA	NA	NA	NA
ENSG00000264192	RN7SL117P	0	NA	NA	NA	NA	NA
ENSG00000223691	AC068044.1	0	NA	NA	NA	NA	NA
ENSG00000234189	AC099799.1	0	NA	NA	NA	NA	NA
ENSG00000206882	RNA5SP87	0	NA	NA	NA	NA	NA
ENSG00000222616	RN7SKP27	0	NA	NA	NA	NA	NA
ENSG00000238111	RPS13P4	0	NA	NA	NA	NA	NA
ENSG00000251805	AC009228.2	0	NA	NA	NA	NA	NA
ENSG00000202430	RNA5SP88	0	NA	NA	NA	NA	NA
ENSG00000206732	RNU6-936P	0	NA	NA	NA	NA	NA
ENSG00000207069	Y_RNA	0	NA	NA	NA	NA	NA
ENSG00000201160	Y_RNA	0	NA	NA	NA	NA	NA
ENSG00000236099	AC013403.1	0	NA	NA	NA	NA	NA
ENSG00000200003	RNU6-986P	0	NA	NA	NA	NA	NA
ENSG00000277035	AC096552.1	0	NA	NA	NA	NA	NA
ENSG00000225991	RPL23AP34	0	NA	NA	NA	NA	NA
ENSG00000242915	SNRPGP7	0	NA	NA	NA	NA	NA
ENSG00000222232	RNA5SP89	0	NA	NA	NA	NA	NA
ENSG00000200283	Y_RNA	0	NA	NA	NA	NA	NA
ENSG00000242699	RN7SL516P	0	NA	NA	NA	NA	NA
ENSG00000225943	AC016907.1	0	NA	NA	NA	NA	NA
ENSG00000231712	H3P5	0	NA	NA	NA	NA	NA
ENSG00000280154	AC073255.1	0	NA	NA	NA	NA	NA
ENSG00000234579	AC009305.1	0	NA	NA	NA	NA	NA
ENSG00000201671	RNA5SP90	0	NA	NA	NA	NA	NA
ENSG00000228563	AL133247.1	0	NA	NA	NA	NA	NA
ENSG00000270422	AL133247.2	0	NA	NA	NA	NA	NA
ENSG00000223647	LINC01946	0	NA	NA	NA	NA	NA
ENSG00000265057	MIR4765	0	NA	NA	NA	NA	NA
ENSG00000206951	Y_RNA	0	NA	NA	NA	NA	NA
ENSG00000212204	RNA5SP91	0	NA	NA	NA	NA	NA
ENSG00000283591	MIR4430	0	NA	NA	NA	NA	NA
ENSG00000239649	MYADML	0	NA	NA	NA	NA	NA
ENSG00000264352	RN7SL602P	0	NA	NA	NA	NA	NA
ENSG00000237320	AC019064.1	0	NA	NA	NA	NA	NA
ENSG00000196085	SMIM7P1	0	NA	NA	NA	NA	NA
ENSG00000288535	AC013442.1	0	NA	NA	NA	NA	NA
ENSG00000265301	MIR548AD	0	NA	NA	NA	NA	NA
ENSG00000207255	RNU6-1117P	0	NA	NA	NA	NA	NA
ENSG00000229013	AC083939.1	0	NA	NA	NA	NA	NA
ENSG00000233752	RPL21P36	0	NA	NA	NA	NA	NA
ENSG00000279519	AC007382.1	0	NA	NA	NA	NA	NA
ENSG00000207364	RNU6-939P	0	NA	NA	NA	NA	NA
ENSG00000253078	RNU6-1116P	0	NA	NA	NA	NA	NA
ENSG00000199603	RNU6-951P	0	NA	NA	NA	NA	NA
ENSG00000227292	AC009229.1	0	NA	NA	NA	NA	NA
ENSG00000235009	LINC01883	0	NA	NA	NA	NA	NA
ENSG00000227238	TTC39DP	0	NA	NA	NA	NA	NA
ENSG00000265905	RN7SL96P	0	NA	NA	NA	NA	NA
ENSG00000202309	Y_RNA	0	NA	NA	NA	NA	NA
ENSG00000235653	AC007253.1	0	NA	NA	NA	NA	NA
ENSG00000207218	Y_RNA	0	NA	NA	NA	NA	NA
ENSG00000223245	RNU4-63P	0	NA	NA	NA	NA	NA
ENSG00000273913	Metazoa_SRP	0	NA	NA	NA	NA	NA
ENSG00000215263	AC025750.1	0	NA	NA	NA	NA	NA
ENSG00000207411	Y_RNA	0	NA	NA	NA	NA	NA
ENSG00000229695	AC011242.1	0	NA	NA	NA	NA	NA
ENSG00000252490	RN7SKP66	0	NA	NA	NA	NA	NA
ENSG00000252599	RNU6-566P	0	NA	NA	NA	NA	NA
ENSG00000285542	AC013717.1	0	NA	NA	NA	NA	NA
ENSG00000276229	AC012354.5	0	NA	NA	NA	NA	NA
ENSG00000274547	AC012354.3	0	NA	NA	NA	NA	NA
ENSG00000276670	AC012354.6	0	NA	NA	NA	NA	NA
ENSG00000239396	RN7SL414P	0	NA	NA	NA	NA	NA
ENSG00000228481	PRKCE-AS1	0	NA	NA	NA	NA	NA
ENSG00000233829	RPL26P15	0	NA	NA	NA	NA	NA
ENSG00000232696	AC017006.2	0	NA	NA	NA	NA	NA
ENSG00000233335	RPL36AP14	0	NA	NA	NA	NA	NA
ENSG00000278764	Metazoa_SRP	0	NA	NA	NA	NA	NA
ENSG00000284608	AC016912.2	0	NA	NA	NA	NA	NA
ENSG00000241791	RN7SL817P	0	NA	NA	NA	NA	NA
ENSG00000284701	TMEM247	0	NA	NA	NA	NA	NA
ENSG00000273269	AC073283.3	0	NA	NA	NA	NA	NA
ENSG00000224058	AC006509.1	0	NA	NA	NA	NA	NA
ENSG00000201010	RN7SKP224	0	NA	NA	NA	NA	NA
ENSG00000279956	AC073082.1	0	NA	NA	NA	NA	NA
ENSG00000239995	TPT1P11	0	NA	NA	NA	NA	NA
ENSG00000212036	MIR548BA	0	NA	NA	NA	NA	NA
ENSG00000206915	RNU6-439P	0	NA	NA	NA	NA	NA
ENSG00000282828	AC009971.1	0	NA	NA	NA	NA	NA
ENSG00000212580	AC078994.1	0	NA	NA	NA	NA	NA
ENSG00000283058	AC009234.1	0	NA	NA	NA	NA	NA
ENSG00000224344	KNOP1P3	0	NA	NA	NA	NA	NA
ENSG00000223710	CRYGGP	0	NA	NA	NA	NA	NA
ENSG00000230840	AC097463.1	0	NA	NA	NA	NA	NA
ENSG00000226366	CCDC12P1	0	NA	NA	NA	NA	NA
ENSG00000236538	ZNF863P	0	NA	NA	NA	NA	NA
ENSG00000202195	Y_RNA	0	NA	NA	NA	NA	NA
ENSG00000233083	FTH1P6	0	NA	NA	NA	NA	NA
ENSG00000264975	MIR4431	0	NA	NA	NA	NA	NA
ENSG00000232604	AC010967.2	0	NA	NA	NA	NA	NA
ENSG00000232668	AC010967.3	0	NA	NA	NA	NA	NA
ENSG00000251942	AC069157.2	0	NA	NA	NA	NA	NA
ENSG00000223897	AC069157.1	0	NA	NA	NA	NA	NA
ENSG00000207456	RNU6-997P	0	NA	NA	NA	NA	NA
ENSG00000241114	AC008280.1	0	NA	NA	NA	NA	NA
ENSG00000252934	RNU7-172P	0	NA	NA	NA	NA	NA
ENSG00000238619	RNU6-775P	0	NA	NA	NA	NA	NA
ENSG00000238493	RNU6-221P	0	NA	NA	NA	NA	NA
ENSG00000239189	RNU6-634P	0	NA	NA	NA	NA	NA
ENSG00000272606	AC015982.2	0	NA	NA	NA	NA	NA
ENSG00000231570	PPIAP63	0	NA	NA	NA	NA	NA
ENSG00000270569	AC068276.1	0	NA	NA	NA	NA	NA
ENSG00000285673	AC007092.1	0	NA	NA	NA	NA	NA
ENSG00000222030	LINC01793	0	NA	NA	NA	NA	NA
ENSG00000231815	AC007179.1	0	NA	NA	NA	NA	NA
ENSG00000270447	AC007179.3	0	NA	NA	NA	NA	NA
ENSG00000200101	RNU6-508P	0	NA	NA	NA	NA	NA
ENSG00000252726	RNA5SP94	0	NA	NA	NA	NA	NA
ENSG00000287640	AC007381.1	0	NA	NA	NA	NA	NA
ENSG00000200807	RNU1-32P	0	NA	NA	NA	NA	NA
ENSG00000266078	MIR4432	0	NA	NA	NA	NA	NA
ENSG00000242158	RN7SL361P	0	NA	NA	NA	NA	NA
ENSG00000271134	IFITM3P9	0	NA	NA	NA	NA	NA
ENSG00000252718	RNU6-612P	0	NA	NA	NA	NA	NA
ENSG00000241524	RN7SL632P	0	NA	NA	NA	NA	NA
ENSG00000237024	RPL21P33	0	NA	NA	NA	NA	NA
ENSG00000201076	RNU4-51P	0	NA	NA	NA	NA	NA
ENSG00000267520	AC010733.1	0	NA	NA	NA	NA	NA
ENSG00000222251	RNA5SP95	0	NA	NA	NA	NA	NA
ENSG00000271243	AC016727.2	0	NA	NA	NA	NA	NA
ENSG00000226884	RPS29P10	0	NA	NA	NA	NA	NA
ENSG00000206973	RNU6-1145P	0	NA	NA	NA	NA	NA
ENSG00000227361	RPS24P7	0	NA	NA	NA	NA	NA
ENSG00000242735	RPSAP26	0	NA	NA	NA	NA	NA
ENSG00000239958	RN7SL51P	0	NA	NA	NA	NA	NA
ENSG00000232144	PSAT1P2	0	NA	NA	NA	NA	NA
ENSG00000226605	AC092567.1	0	NA	NA	NA	NA	NA
ENSG00000270437	AC009501.1	0	NA	NA	NA	NA	NA
ENSG00000238012	AC114752.1	0	NA	NA	NA	NA	NA
ENSG00000238201	AC114752.2	0	NA	NA	NA	NA	NA
ENSG00000264297	MIR4433B	0	NA	NA	NA	NA	NA
ENSG00000283222	MIR4433A	0	NA	NA	NA	NA	NA
ENSG00000275588	RN7SL341P	0	NA	NA	NA	NA	NA
ENSG00000199964	Y_RNA	0	NA	NA	NA	NA	NA
ENSG00000244534	RN7SL211P	0	NA	NA	NA	NA	NA
ENSG00000272025	SNORA74	0	NA	NA	NA	NA	NA
ENSG00000223739	RPS15AP15	0	NA	NA	NA	NA	NA
ENSG00000251900	VTRNA2-2P	0	NA	NA	NA	NA	NA
ENSG00000264525	MIR4778	0	NA	NA	NA	NA	NA
ENSG00000232688	LINC01628	0	NA	NA	NA	NA	NA
ENSG00000235968	FBXL12P1	0	NA	NA	NA	NA	NA
ENSG00000284932	AC017083.4	0	NA	NA	NA	NA	NA
ENSG00000273275	AC017083.2	0	NA	NA	NA	NA	NA
ENSG00000203395	AC015969.1	0	NA	NA	NA	NA	NA
ENSG00000229462	AC127383.1	0	NA	NA	NA	NA	NA
ENSG00000237576	LINC01888	0	NA	NA	NA	NA	NA
ENSG00000251850	RNA5SP96	0	NA	NA	NA	NA	NA
ENSG00000199460	RNU6-1216P	0	NA	NA	NA	NA	NA
ENSG00000244236	RN7SL604P	0	NA	NA	NA	NA	NA
ENSG00000221238	MIR1285-2	0	NA	NA	NA	NA	NA
ENSG00000233849	AC022201.2	0	NA	NA	NA	NA	NA
ENSG00000235289	BRD7P6	0	NA	NA	NA	NA	NA
ENSG00000229229	AC022201.1	0	NA	NA	NA	NA	NA
ENSG00000224606	TGFA-IT1	0	NA	NA	NA	NA	NA
ENSG00000231386	MOB4P1	0	NA	NA	NA	NA	NA
ENSG00000241159	RN7SL160P	0	NA	NA	NA	NA	NA
ENSG00000234485	OR7E46P	0	NA	NA	NA	NA	NA
ENSG00000200779	RNU6-105P	0	NA	NA	NA	NA	NA
ENSG00000222536	RNU2-39P	0	NA	NA	NA	NA	NA
ENSG00000212378	AC092630.1	0	NA	NA	NA	NA	NA
ENSG00000252988	RNU6-111P	0	NA	NA	NA	NA	NA
ENSG00000214484	RPSAP28	0	NA	NA	NA	NA	NA
ENSG00000271536	AC073046.2	0	NA	NA	NA	NA	NA
ENSG00000279201	AC073263.3	0	NA	NA	NA	NA	NA
ENSG00000229798	KRT18P26	0	NA	NA	NA	NA	NA
ENSG00000252214	RNU6-542P	0	NA	NA	NA	NA	NA
ENSG00000204822	MRPL53	0	NA	NA	NA	NA	NA
ENSG00000263909	MIR5000	0	NA	NA	NA	NA	NA
ENSG00000236167	GAPDHP57	0	NA	NA	NA	NA	NA
ENSG00000230477	AC005034.1	0	NA	NA	NA	NA	NA
ENSG00000221638	U3	0	NA	NA	NA	NA	NA
ENSG00000233107	SUCLA2P2	0	NA	NA	NA	NA	NA
ENSG00000287749	AC073091.2	0	NA	NA	NA	NA	NA
ENSG00000271356	USP21P2	0	NA	NA	NA	NA	NA
ENSG00000251947	RN7SKP164	0	NA	NA	NA	NA	NA
ENSG00000286202	AC068616.1	0	NA	NA	NA	NA	NA
ENSG00000200028	RNA5SP98	0	NA	NA	NA	NA	NA
ENSG00000233605	LINC01851	0	NA	NA	NA	NA	NA
ENSG00000229494	AC012494.2	0	NA	NA	NA	NA	NA
ENSG00000270470	AC064872.1	0	NA	NA	NA	NA	NA
ENSG00000234877	AC092660.1	0	NA	NA	NA	NA	NA
ENSG00000202423	RNU6-827P	0	NA	NA	NA	NA	NA
ENSG00000200048	RNU6-812P	0	NA	NA	NA	NA	NA
ENSG00000224879	AC011754.1	0	NA	NA	NA	NA	NA
ENSG00000252031	RNU6-561P	0	NA	NA	NA	NA	NA
ENSG00000266436	MIR4264	0	NA	NA	NA	NA	NA
ENSG00000231722	CHMP4AP1	0	NA	NA	NA	NA	NA
ENSG00000200890	RNA5SP99	0	NA	NA	NA	NA	NA
ENSG00000233444	AC013262.1	0	NA	NA	NA	NA	NA
ENSG00000242118	RN7SL201P	0	NA	NA	NA	NA	NA
ENSG00000229560	LYARP1	0	NA	NA	NA	NA	NA
ENSG00000252897	RNU6-685P	0	NA	NA	NA	NA	NA
ENSG00000201311	Y_RNA	0	NA	NA	NA	NA	NA
ENSG00000226860	RBX1P1	0	NA	NA	NA	NA	NA
ENSG00000226700	MTND4P25	0	NA	NA	NA	NA	NA
ENSG00000224695	MTND6P7	0	NA	NA	NA	NA	NA
ENSG00000227789	MTCYBP7	0	NA	NA	NA	NA	NA
ENSG00000223977	AC138623.1	0	NA	NA	NA	NA	NA
ENSG00000232548	LINC01809	0	NA	NA	NA	NA	NA
ENSG00000224627	RPL37P10	0	NA	NA	NA	NA	NA
ENSG00000199295	RNU6-1312P	0	NA	NA	NA	NA	NA
ENSG00000228225	CRLF3P3	0	NA	NA	NA	NA	NA
ENSG00000228902	ST6GALNAC2P1	0	NA	NA	NA	NA	NA
ENSG00000235463	AC078974.1	0	NA	NA	NA	NA	NA
ENSG00000207207	Y_RNA	0	NA	NA	NA	NA	NA
ENSG00000244399	RN7SL251P	0	NA	NA	NA	NA	NA
ENSG00000199936	Y_RNA	0	NA	NA	NA	NA	NA
ENSG00000203363	GPR160P1	0	NA	NA	NA	NA	NA
ENSG00000199687	RNU1-38P	0	NA	NA	NA	NA	NA
ENSG00000200241	AC009309.1	0	NA	NA	NA	NA	NA
ENSG00000265420	MIR4779	0	NA	NA	NA	NA	NA
ENSG00000251974	AC009408.2	0	NA	NA	NA	NA	NA
ENSG00000200563	RNU6-640P	0	NA	NA	NA	NA	NA
ENSG00000213605	AC111200.1	0	NA	NA	NA	NA	NA
ENSG00000266931	AC092651.1	0	NA	NA	NA	NA	NA
ENSG00000264793	MIR4771-1	0	NA	NA	NA	NA	NA
ENSG00000233671	CENPNP1	0	NA	NA	NA	NA	NA
ENSG00000281477	LINC01955	0	NA	NA	NA	NA	NA
ENSG00000271097	DBF4P3	0	NA	NA	NA	NA	NA
ENSG00000265507	MIR4435-1	0	NA	NA	NA	NA	NA
ENSG00000225428	NDUFB4P7	0	NA	NA	NA	NA	NA
ENSG00000275597	ANAPC1P5	0	NA	NA	NA	NA	NA
ENSG00000265003	MIR4780	0	NA	NA	NA	NA	NA
ENSG00000232508	MRPL45P1	0	NA	NA	NA	NA	NA
ENSG00000283262	U6	0	NA	NA	NA	NA	NA
ENSG00000212133	RNU6-1168P	0	NA	NA	NA	NA	NA
ENSG00000252395	RNU6-1007P	0	NA	NA	NA	NA	NA
ENSG00000224291	RPL38P6	0	NA	NA	NA	NA	NA
ENSG00000240040	AC244205.1	0	NA	NA	NA	NA	NA
ENSG00000265510	MIR4436A	0	NA	NA	NA	NA	NA
ENSG00000211596	IGKJ2	0	NA	NA	NA	NA	NA
ENSG00000211598	IGKV4-1	0	NA	NA	NA	NA	NA
ENSG00000197794	IGKV7-3	0	NA	NA	NA	NA	NA
ENSG00000225136	PGBD4P5	0	NA	NA	NA	NA	NA
ENSG00000253435	IGKV2-4	0	NA	NA	NA	NA	NA
ENSG00000243466	IGKV1-5	0	NA	NA	NA	NA	NA
ENSG00000239855	IGKV1-6	0	NA	NA	NA	NA	NA
ENSG00000243063	IGKV3-7	0	NA	NA	NA	NA	NA
ENSG00000240671	IGKV1-8	0	NA	NA	NA	NA	NA
ENSG00000241755	IGKV1-9	0	NA	NA	NA	NA	NA
ENSG00000253278	IGKV2-10	0	NA	NA	NA	NA	NA
ENSG00000241351	IGKV3-11	0	NA	NA	NA	NA	NA
ENSG00000243290	IGKV1-12	0	NA	NA	NA	NA	NA
ENSG00000253497	IGKV1-13	0	NA	NA	NA	NA	NA
ENSG00000253265	IGKV2-14	0	NA	NA	NA	NA	NA
ENSG00000244437	IGKV3-15	0	NA	NA	NA	NA	NA
ENSG00000240382	IGKV1-17	0	NA	NA	NA	NA	NA
ENSG00000254157	IGKV2-18	0	NA	NA	NA	NA	NA
ENSG00000253732	IGKV2-19	0	NA	NA	NA	NA	NA
ENSG00000211611	IGKV6-21	0	NA	NA	NA	NA	NA
ENSG00000253578	IGKV1-22	0	NA	NA	NA	NA	NA
ENSG00000253625	IGKV2-23	0	NA	NA	NA	NA	NA
ENSG00000241294	IGKV2-24	0	NA	NA	NA	NA	NA
ENSG00000253202	IGKV3-25	0	NA	NA	NA	NA	NA
ENSG00000254098	IGKV2-26	0	NA	NA	NA	NA	NA
ENSG00000277852	AC244255.1	0	NA	NA	NA	NA	NA
ENSG00000244575	IGKV1-27	0	NA	NA	NA	NA	NA
ENSG00000244116	IGKV2-28	0	NA	NA	NA	NA	NA
ENSG00000253998	IGKV2-29	0	NA	NA	NA	NA	NA
ENSG00000243238	IGKV2-30	0	NA	NA	NA	NA	NA
ENSG00000253158	IGKV3-31	0	NA	NA	NA	NA	NA
ENSG00000253870	IGKV1-32	0	NA	NA	NA	NA	NA
ENSG00000242076	IGKV1-33	0	NA	NA	NA	NA	NA
ENSG00000253860	IGKV3-34	0	NA	NA	NA	NA	NA
ENSG00000253461	IGKV1-35	0	NA	NA	NA	NA	NA
ENSG00000253487	IGKV2-36	0	NA	NA	NA	NA	NA
ENSG00000239862	IGKV1-37	0	NA	NA	NA	NA	NA
ENSG00000253592	IGKV2-38	0	NA	NA	NA	NA	NA
ENSG00000242371	IGKV1-39	0	NA	NA	NA	NA	NA
ENSG00000273962	IGKV2-40	0	NA	NA	NA	NA	NA
ENSG00000276861	5S_rRNA	0	NA	NA	NA	NA	NA
ENSG00000283132	AC006453.1	0	NA	NA	NA	NA	NA
ENSG00000283659	AC006453.4	0	NA	NA	NA	NA	NA
ENSG00000251039	IGKV2D-40	0	NA	NA	NA	NA	NA
ENSG00000251546	IGKV1D-39	0	NA	NA	NA	NA	NA
ENSG00000254009	IGKV2D-38	0	NA	NA	NA	NA	NA
ENSG00000250036	IGKV1D-37	0	NA	NA	NA	NA	NA
ENSG00000253127	IGKV2D-36	0	NA	NA	NA	NA	NA
ENSG00000232747	IGKV1D-35	0	NA	NA	NA	NA	NA
ENSG00000253501	IGKV3D-34	0	NA	NA	NA	NA	NA
ENSG00000239975	IGKV1D-33	0	NA	NA	NA	NA	NA
ENSG00000253191	IGKV1D-32	0	NA	NA	NA	NA	NA
ENSG00000253999	IGKV3D-31	0	NA	NA	NA	NA	NA
ENSG00000239571	IGKV2D-30	0	NA	NA	NA	NA	NA
ENSG00000243264	IGKV2D-29	0	NA	NA	NA	NA	NA
ENSG00000242534	IGKV2D-28	0	NA	NA	NA	NA	NA
ENSG00000224607	IGKV1D-27	0	NA	NA	NA	NA	NA
ENSG00000211623	IGKV2D-26	0	NA	NA	NA	NA	NA
ENSG00000254097	IGKV3D-25	0	NA	NA	NA	NA	NA
ENSG00000241566	IGKV2D-24	0	NA	NA	NA	NA	NA
ENSG00000254345	IGKV2D-23	0	NA	NA	NA	NA	NA
ENSG00000253365	IGKV1D-22	0	NA	NA	NA	NA	NA
ENSG00000225523	IGKV6D-21	0	NA	NA	NA	NA	NA
ENSG00000211625	IGKV3D-20	0	NA	NA	NA	NA	NA
ENSG00000253765	IGKV2D-19	0	NA	NA	NA	NA	NA
ENSG00000254220	IGKV2D-18	0	NA	NA	NA	NA	NA
ENSG00000241244	IGKV1D-16	0	NA	NA	NA	NA	NA
ENSG00000224041	IGKV3D-15	0	NA	NA	NA	NA	NA
ENSG00000254292	IGKV2D-14	0	NA	NA	NA	NA	NA
ENSG00000276566	IGKV1D-13	0	NA	NA	NA	NA	NA
ENSG00000278857	IGKV1D-12	0	NA	NA	NA	NA	NA
ENSG00000211632	IGKV3D-11	0	NA	NA	NA	NA	NA
ENSG00000253906	IGKV2D-10	0	NA	NA	NA	NA	NA
ENSG00000239819	IGKV1D-8	0	NA	NA	NA	NA	NA
ENSG00000275490	AC233263.2	0	NA	NA	NA	NA	NA
ENSG00000270999	IGKV1OR2-118	0	NA	NA	NA	NA	NA
ENSG00000281904	AC233263.6	0	NA	NA	NA	NA	NA
ENSG00000222835	RNA5SP100	0	NA	NA	NA	NA	NA
ENSG00000271627	NKAIN1P2	0	NA	NA	NA	NA	NA
ENSG00000235235	IGKV1OR2-1	0	NA	NA	NA	NA	NA
ENSG00000214330	ABCD1P5	0	NA	NA	NA	NA	NA
ENSG00000227497	PABPC1P6	0	NA	NA	NA	NA	NA
ENSG00000226481	ACTR3BP2	0	NA	NA	NA	NA	NA
ENSG00000234898	CHEK2P3	0	NA	NA	NA	NA	NA
ENSG00000235147	AC128677.1	0	NA	NA	NA	NA	NA
ENSG00000223816	IGKV1OR2-2	0	NA	NA	NA	NA	NA
ENSG00000261522	AL845331.2	0	NA	NA	NA	NA	NA
ENSG00000259916	AL845331.1	0	NA	NA	NA	NA	NA
ENSG00000237383	CNN2P11	0	NA	NA	NA	NA	NA
ENSG00000213355	CNN2P8	0	NA	NA	NA	NA	NA
ENSG00000234837	AC073464.2	0	NA	NA	NA	NA	NA
ENSG00000235571	SNX18P14	0	NA	NA	NA	NA	NA
ENSG00000212140	RNU6-1320P	0	NA	NA	NA	NA	NA
ENSG00000237055	MTCO1P48	0	NA	NA	NA	NA	NA
ENSG00000232128	MTCO3P45	0	NA	NA	NA	NA	NA
ENSG00000233158	RPS24P6	0	NA	NA	NA	NA	NA
ENSG00000232594	AC103563.4	0	NA	NA	NA	NA	NA
ENSG00000233105	AC103563.5	0	NA	NA	NA	NA	NA
ENSG00000224585	AC103563.1	0	NA	NA	NA	NA	NA
ENSG00000275768	SLC2AXP1	0	NA	NA	NA	NA	NA
ENSG00000235129	FABP7P2	0	NA	NA	NA	NA	NA
ENSG00000248821	AC009238.3	0	NA	NA	NA	NA	NA
ENSG00000233275	AC009238.2	0	NA	NA	NA	NA	NA
ENSG00000227120	AC009238.1	0	NA	NA	NA	NA	NA
ENSG00000204705	UBTFL5	0	NA	NA	NA	NA	NA
ENSG00000277747	AC133104.2	0	NA	NA	NA	NA	NA
ENSG00000234903	AC133104.1	0	NA	NA	NA	NA	NA
ENSG00000238162	AC009237.11	0	NA	NA	NA	NA	NA
ENSG00000223917	AC009237.1	0	NA	NA	NA	NA	NA
ENSG00000224719	AC009237.2	0	NA	NA	NA	NA	NA
ENSG00000226185	TRIM64FP	0	NA	NA	NA	NA	NA
ENSG00000233037	AC009237.5	0	NA	NA	NA	NA	NA
ENSG00000168992	OR7E102P	0	NA	NA	NA	NA	NA
ENSG00000274028	AC009237.16	0	NA	NA	NA	NA	NA
ENSG00000230083	AC009237.4	0	NA	NA	NA	NA	NA
ENSG00000236026	AC009237.7	0	NA	NA	NA	NA	NA
ENSG00000271003	AC009237.13	0	NA	NA	NA	NA	NA
ENSG00000270193	AC009237.12	0	NA	NA	NA	NA	NA
ENSG00000204699	UBTFL3	0	NA	NA	NA	NA	NA
ENSG00000275497	AC009237.17	0	NA	NA	NA	NA	NA
ENSG00000235959	AC009237.6	0	NA	NA	NA	NA	NA
ENSG00000236750	AC009237.9	0	NA	NA	NA	NA	NA
ENSG00000275961	RN7SL210P	0	NA	NA	NA	NA	NA
ENSG00000274206	Metazoa_SRP	0	NA	NA	NA	NA	NA
ENSG00000252845	RNA5SP101	0	NA	NA	NA	NA	NA
ENSG00000275094	AC079395.3	0	NA	NA	NA	NA	NA
ENSG00000273634	AC079395.2	0	NA	NA	NA	NA	NA
ENSG00000248134	AC079395.1	0	NA	NA	NA	NA	NA
ENSG00000144188	TRIM43CP	0	NA	NA	NA	NA	NA
ENSG00000230343	AC018892.1	0	NA	NA	NA	NA	NA
ENSG00000236847	AC018892.2	0	NA	NA	NA	NA	NA
ENSG00000270748	IGKV2OR2-1	0	NA	NA	NA	NA	NA
ENSG00000271402	IGKV2OR2-2	0	NA	NA	NA	NA	NA
ENSG00000204670	IGKV1OR2-3	0	NA	NA	NA	NA	NA
ENSG00000237837	AC159540.1	0	NA	NA	NA	NA	NA
ENSG00000271351	IGKV1OR2-9	0	NA	NA	NA	NA	NA
ENSG00000276050	IGKV2OR2-10	0	NA	NA	NA	NA	NA
ENSG00000271015	IGKV2OR2-7D	0	NA	NA	NA	NA	NA
ENSG00000270252	IGKV3OR2-5	0	NA	NA	NA	NA	NA
ENSG00000271569	IGKV1OR2-6	0	NA	NA	NA	NA	NA
ENSG00000270450	IGKV2OR2-7	0	NA	NA	NA	NA	NA
ENSG00000278537	IGKV2OR2-8	0	NA	NA	NA	NA	NA
ENSG00000270187	IGKV1OR2-11	0	NA	NA	NA	NA	NA
ENSG00000231635	ATP5F1BP1	0	NA	NA	NA	NA	NA
ENSG00000236564	YWHAQP5	0	NA	NA	NA	NA	NA
ENSG00000238830	RNU7-46P	0	NA	NA	NA	NA	NA
ENSG00000269383	CYCSP7	0	NA	NA	NA	NA	NA
ENSG00000270699	AC012493.1	0	NA	NA	NA	NA	NA
ENSG00000234988	LINC01849	0	NA	NA	NA	NA	NA
ENSG00000226034	NANOGNBP1	0	NA	NA	NA	NA	NA
ENSG00000234169	LINC01868	0	NA	NA	NA	NA	NA
ENSG00000228488	AC092168.1	0	NA	NA	NA	NA	NA
ENSG00000286737	AC092168.3	0	NA	NA	NA	NA	NA
ENSG00000264857	MIR5696	0	NA	NA	NA	NA	NA
ENSG00000223826	LINC01870	0	NA	NA	NA	NA	NA
ENSG00000237549	RPS6P3	0	NA	NA	NA	NA	NA
ENSG00000232556	PRCPP1	0	NA	NA	NA	NA	NA
ENSG00000286047	AC093894.1	0	NA	NA	NA	NA	NA
ENSG00000264764	MIR4772	0	NA	NA	NA	NA	NA
ENSG00000227623	AC010881.1	0	NA	NA	NA	NA	NA
ENSG00000236596	CRLF3P1	0	NA	NA	NA	NA	NA
ENSG00000221849	AC018880.1	0	NA	NA	NA	NA	NA
ENSG00000231723	CAPZBP1	0	NA	NA	NA	NA	NA
ENSG00000232597	AC013727.1	0	NA	NA	NA	NA	NA
ENSG00000236141	AC013727.2	0	NA	NA	NA	NA	NA
ENSG00000273515	AC013727.3	0	NA	NA	NA	NA	NA
ENSG00000228968	AC096554.1	0	NA	NA	NA	NA	NA
ENSG00000287793	AC068535.2	0	NA	NA	NA	NA	NA
ENSG00000231626	AC013402.2	0	NA	NA	NA	NA	NA
ENSG00000236109	AC013402.3	0	NA	NA	NA	NA	NA
ENSG00000225669	RPL23AP27	0	NA	NA	NA	NA	NA
ENSG00000207249	SNORA72	0	NA	NA	NA	NA	NA
ENSG00000213301	HMGB3P11	0	NA	NA	NA	NA	NA
ENSG00000230353	RPS21P2	0	NA	NA	NA	NA	NA
ENSG00000233939	RPL27AP4	0	NA	NA	NA	NA	NA
ENSG00000231505	AC108868.1	0	NA	NA	NA	NA	NA
ENSG00000229360	PPP1R2P5	0	NA	NA	NA	NA	NA
ENSG00000226905	AC005040.1	0	NA	NA	NA	NA	NA
ENSG00000229457	LINC01789	0	NA	NA	NA	NA	NA
ENSG00000286769	AC064869.1	0	NA	NA	NA	NA	NA
ENSG00000232991	GACAT1	0	NA	NA	NA	NA	NA
ENSG00000230651	RGPD4-AS1	0	NA	NA	NA	NA	NA
ENSG00000227270	AC009963.1	0	NA	NA	NA	NA	NA
ENSG00000237745	RPL22P8	0	NA	NA	NA	NA	NA
ENSG00000235325	SRSF3P5	0	NA	NA	NA	NA	NA
ENSG00000229890	ACTP1	0	NA	NA	NA	NA	NA
ENSG00000236877	SETD6P1	0	NA	NA	NA	NA	NA
ENSG00000271284	SMIM12P1	0	NA	NA	NA	NA	NA
ENSG00000277628	Metazoa_SRP	0	NA	NA	NA	NA	NA
ENSG00000264934	MIR4265	0	NA	NA	NA	NA	NA
ENSG00000265965	MIR4266	0	NA	NA	NA	NA	NA
ENSG00000230603	AC011753.1	0	NA	NA	NA	NA	NA
ENSG00000231099	BMS1P19	0	NA	NA	NA	NA	NA
ENSG00000256977	LIMS3	0	NA	NA	NA	NA	NA
ENSG00000284337	AC013271.1	0	NA	NA	NA	NA	NA
ENSG00000186148	AC013268.1	0	NA	NA	NA	NA	NA
ENSG00000240069	GPAA1P1	0	NA	NA	NA	NA	NA
ENSG00000229730	AC013268.2	0	NA	NA	NA	NA	NA
ENSG00000265682	MIR4267	0	NA	NA	NA	NA	NA
ENSG00000264979	MIR4436B1	0	NA	NA	NA	NA	NA
ENSG00000282785	AC140479.5	0	NA	NA	NA	NA	NA
ENSG00000263881	MIR4436B2	0	NA	NA	NA	NA	NA
ENSG00000256671	LIMS4	0	NA	NA	NA	NA	NA
ENSG00000227574	AC112229.2	0	NA	NA	NA	NA	NA
ENSG00000266139	MIR4435-2	0	NA	NA	NA	NA	NA
ENSG00000223973	AC068491.1	0	NA	NA	NA	NA	NA
ENSG00000266063	MIR4771-2	0	NA	NA	NA	NA	NA
ENSG00000230958	AC093166.2	0	NA	NA	NA	NA	NA
ENSG00000236555	AC115115.1	0	NA	NA	NA	NA	NA
ENSG00000207383	Y_RNA	0	NA	NA	NA	NA	NA
ENSG00000236124	HMGN2P23	0	NA	NA	NA	NA	NA
ENSG00000232090	POLR2DP1	0	NA	NA	NA	NA	NA
ENSG00000136694	IL36A	0	NA	NA	NA	NA	NA
ENSG00000201805	RNU6-1180P	0	NA	NA	NA	NA	NA
ENSG00000234148	LINC01961	0	NA	NA	NA	NA	NA
ENSG00000221055	MIR1302-3	0	NA	NA	NA	NA	NA
ENSG00000233479	AC017074.2	0	NA	NA	NA	NA	NA
ENSG00000202427	RNU6-744P	0	NA	NA	NA	NA	NA
ENSG00000212182	U3	0	NA	NA	NA	NA	NA
ENSG00000286513	AC010982.2	0	NA	NA	NA	NA	NA
ENSG00000235242	AC010982.1	0	NA	NA	NA	NA	NA
ENSG00000231926	SEPHS1P7	0	NA	NA	NA	NA	NA
ENSG00000222923	RNU2-41P	0	NA	NA	NA	NA	NA
ENSG00000231538	DPP10-AS3	0	NA	NA	NA	NA	NA
ENSG00000235717	DPP10-AS2	0	NA	NA	NA	NA	NA
ENSG00000230391	RPSAP23	0	NA	NA	NA	NA	NA
ENSG00000271667	AC104408.1	0	NA	NA	NA	NA	NA
ENSG00000226341	MTCYBP39	0	NA	NA	NA	NA	NA
ENSG00000228898	MTCO1P43	0	NA	NA	NA	NA	NA
ENSG00000239185	RNU7-190P	0	NA	NA	NA	NA	NA
ENSG00000243510	RN7SL111P	0	NA	NA	NA	NA	NA
ENSG00000233741	RPL27P7	0	NA	NA	NA	NA	NA
ENSG00000202046	Y_RNA	0	NA	NA	NA	NA	NA
ENSG00000201006	AC018866.1	0	NA	NA	NA	NA	NA
ENSG00000201584	AC016764.1	0	NA	NA	NA	NA	NA
ENSG00000234455	AC067960.1	0	NA	NA	NA	NA	NA
ENSG00000236145	AC079988.1	0	NA	NA	NA	NA	NA
ENSG00000232723	RPS17P7	0	NA	NA	NA	NA	NA
ENSG00000222467	AC079449.1	0	NA	NA	NA	NA	NA
ENSG00000287871	AC073632.1	0	NA	NA	NA	NA	NA
ENSG00000237856	AC062020.1	0	NA	NA	NA	NA	NA
ENSG00000232740	LINC01826	0	NA	NA	NA	NA	NA
ENSG00000287854	AC073409.2	0	NA	NA	NA	NA	NA
ENSG00000226708	AC073409.1	0	NA	NA	NA	NA	NA
ENSG00000235640	ELOAP1	0	NA	NA	NA	NA	NA
ENSG00000227738	PSMD14P1	0	NA	NA	NA	NA	NA
ENSG00000279874	AC064859.1	0	NA	NA	NA	NA	NA
ENSG00000223118	RN7SKP102	0	NA	NA	NA	NA	NA
ENSG00000238046	MTND5P22	0	NA	NA	NA	NA	NA
ENSG00000270815	AC019159.1	0	NA	NA	NA	NA	NA
ENSG00000252674	RNA5SP102	0	NA	NA	NA	NA	NA
ENSG00000206726	RNU6-259P	0	NA	NA	NA	NA	NA
ENSG00000226813	LINC01941	0	NA	NA	NA	NA	NA
ENSG00000286515	AC142116.2	0	NA	NA	NA	NA	NA
ENSG00000236655	SLC6A14P3	0	NA	NA	NA	NA	NA
ENSG00000288524	AC013474.2	0	NA	NA	NA	NA	NA
ENSG00000206963	RNU6-675P	0	NA	NA	NA	NA	NA
ENSG00000238788	RNU7-182P	0	NA	NA	NA	NA	NA
ENSG00000237630	NIFKP9	0	NA	NA	NA	NA	NA
ENSG00000173349	SFT2D3	0	NA	NA	NA	NA	NA
ENSG00000200390	Y_RNA	0	NA	NA	NA	NA	NA
ENSG00000202532	RNU6-395P	0	NA	NA	NA	NA	NA
ENSG00000244563	RPS26P19	0	NA	NA	NA	NA	NA
ENSG00000204399	AC012306.1	0	NA	NA	NA	NA	NA
ENSG00000234044	AC108059.2	0	NA	NA	NA	NA	NA
ENSG00000200432	Y_RNA	0	NA	NA	NA	NA	NA
ENSG00000238379	RNA5SP103	0	NA	NA	NA	NA	NA
ENSG00000238277	AC068483.1	0	NA	NA	NA	NA	NA
ENSG00000233428	PPIAP65	0	NA	NA	NA	NA	NA
ENSG00000284619	AC079776.3	0	NA	NA	NA	NA	NA
ENSG00000286026	AC079776.4	0	NA	NA	NA	NA	NA
ENSG00000250207	AC079776.2	0	NA	NA	NA	NA	NA
ENSG00000228471	AC018865.1	0	NA	NA	NA	NA	NA
ENSG00000224087	POTEF-AS1	0	NA	NA	NA	NA	NA
ENSG00000252223	RNU6-1049P	0	NA	NA	NA	NA	NA
ENSG00000234398	AC134915.1	0	NA	NA	NA	NA	NA
ENSG00000237722	MTND1P29	0	NA	NA	NA	NA	NA
ENSG00000231954	MTND2P22	0	NA	NA	NA	NA	NA
ENSG00000236211	MTCO1P7	0	NA	NA	NA	NA	NA
ENSG00000230496	MTCO2P7	0	NA	NA	NA	NA	NA
ENSG00000232990	MTATP6P7	0	NA	NA	NA	NA	NA
ENSG00000283940	AC068137.1	0	NA	NA	NA	NA	NA
ENSG00000284171	AC068137.2	0	NA	NA	NA	NA	NA
ENSG00000230548	MTND4P27	0	NA	NA	NA	NA	NA
ENSG00000234934	MTND5P29	0	NA	NA	NA	NA	NA
ENSG00000248136	MTND6P8	0	NA	NA	NA	NA	NA
ENSG00000233550	MTCYBP8	0	NA	NA	NA	NA	NA
ENSG00000226915	RPL19P4	0	NA	NA	NA	NA	NA
ENSG00000224352	AC132479.1	0	NA	NA	NA	NA	NA
ENSG00000251973	RNU6-473P	0	NA	NA	NA	NA	NA
ENSG00000225819	AC013269.2	0	NA	NA	NA	NA	NA
ENSG00000274711	Metazoa_SRP	0	NA	NA	NA	NA	NA
ENSG00000225341	AC013269.1	0	NA	NA	NA	NA	NA
ENSG00000184761	PRSS40B	0	NA	NA	NA	NA	NA
ENSG00000232408	AC140481.2	0	NA	NA	NA	NA	NA
ENSG00000277668	AC140481.3	0	NA	NA	NA	NA	NA
ENSG00000251757	RNU6-848P	0	NA	NA	NA	NA	NA
ENSG00000281159	AC112786.1	0	NA	NA	NA	NA	NA
ENSG00000281516	AC112786.2	0	NA	NA	NA	NA	NA
ENSG00000284479	SMIM39	0	NA	NA	NA	NA	NA
ENSG00000285819	AC131180.1	0	NA	NA	NA	NA	NA
ENSG00000212199	RNU6-127P	0	NA	NA	NA	NA	NA
ENSG00000284604	AC073869.5	0	NA	NA	NA	NA	NA
ENSG00000233285	MTCYBP10	0	NA	NA	NA	NA	NA
ENSG00000227275	MTND6P10	0	NA	NA	NA	NA	NA
ENSG00000235080	MTND5P23	0	NA	NA	NA	NA	NA
ENSG00000231777	MTND4P21	0	NA	NA	NA	NA	NA
ENSG00000284003	AC073869.4	0	NA	NA	NA	NA	NA
ENSG00000283865	MTND3P18	0	NA	NA	NA	NA	NA
ENSG00000227661	MTCO3P18	0	NA	NA	NA	NA	NA
ENSG00000236590	MTATP6P4	0	NA	NA	NA	NA	NA
ENSG00000234480	MTCO2P18	0	NA	NA	NA	NA	NA
ENSG00000237910	MTCO1P18	0	NA	NA	NA	NA	NA
ENSG00000234939	MTND2P18	0	NA	NA	NA	NA	NA
ENSG00000234576	MTND1P26	0	NA	NA	NA	NA	NA
ENSG00000276460	AC073869.2	0	NA	NA	NA	NA	NA
ENSG00000284149	MIR4784	0	NA	NA	NA	NA	NA
ENSG00000286208	AC093838.1	0	NA	NA	NA	NA	NA
ENSG00000251956	RNU6-617P	0	NA	NA	NA	NA	NA
ENSG00000224559	LINC01087	0	NA	NA	NA	NA	NA
ENSG00000270930	GRAMD4P8	0	NA	NA	NA	NA	NA
ENSG00000244337	AJ239322.2	0	NA	NA	NA	NA	NA
ENSG00000271179	AC098826.3	0	NA	NA	NA	NA	NA
ENSG00000239108	RNU6-1132P	0	NA	NA	NA	NA	NA
ENSG00000202174	RNA5-8SP5	0	NA	NA	NA	NA	NA
ENSG00000221288	MIR663B	0	NA	NA	NA	NA	NA
ENSG00000230803	AC097532.1	0	NA	NA	NA	NA	NA
ENSG00000252705	RNU6-175P	0	NA	NA	NA	NA	NA
ENSG00000232349	YBX1P7	0	NA	NA	NA	NA	NA
ENSG00000200718	RN7SKP103	0	NA	NA	NA	NA	NA
ENSG00000228721	AC016909.1	0	NA	NA	NA	NA	NA
ENSG00000223430	AC011243.1	0	NA	NA	NA	NA	NA
ENSG00000200708	RN7SKP93	0	NA	NA	NA	NA	NA
ENSG00000286697	AC092623.1	0	NA	NA	NA	NA	NA
ENSG00000222921	RNA5SP104	0	NA	NA	NA	NA	NA
ENSG00000234060	EDDM3CP	0	NA	NA	NA	NA	NA
ENSG00000228098	AC110620.1	0	NA	NA	NA	NA	NA
ENSG00000200664	Y_RNA	0	NA	NA	NA	NA	NA
ENSG00000251976	RN7SKP141	0	NA	NA	NA	NA	NA
ENSG00000229568	SMC4P1	0	NA	NA	NA	NA	NA
ENSG00000222394	Y_RNA	0	NA	NA	NA	NA	NA
ENSG00000222826	RN7SKP286	0	NA	NA	NA	NA	NA
ENSG00000206901	SNORA72	0	NA	NA	NA	NA	NA
ENSG00000235232	MRPS18BP2	0	NA	NA	NA	NA	NA
ENSG00000228374	RPL9P13	0	NA	NA	NA	NA	NA
ENSG00000223554	AC078851.1	0	NA	NA	NA	NA	NA
ENSG00000240977	RN7SL283P	0	NA	NA	NA	NA	NA
ENSG00000227149	MTCO1P44	0	NA	NA	NA	NA	NA
ENSG00000223921	MTND1P27	0	NA	NA	NA	NA	NA
ENSG00000283506	MIR7157	0	NA	NA	NA	NA	NA
ENSG00000236440	COPRSP1	0	NA	NA	NA	NA	NA
ENSG00000201892	Y_RNA	0	NA	NA	NA	NA	NA
ENSG00000252015	RNU6-904P	0	NA	NA	NA	NA	NA
ENSG00000233329	RPS16P3	0	NA	NA	NA	NA	NA
ENSG00000228134	UBE2V1P14	0	NA	NA	NA	NA	NA
ENSG00000229781	RRN3P4	0	NA	NA	NA	NA	NA
ENSG00000270390	SFXN4P1	0	NA	NA	NA	NA	NA
ENSG00000224288	MTCYBP11	0	NA	NA	NA	NA	NA
ENSG00000226839	MTND6P11	0	NA	NA	NA	NA	NA
ENSG00000224852	MTND5P24	0	NA	NA	NA	NA	NA
ENSG00000232772	MTND4P22	0	NA	NA	NA	NA	NA
ENSG00000236300	MTND4LP12	0	NA	NA	NA	NA	NA
ENSG00000227557	MTND3P9	0	NA	NA	NA	NA	NA
ENSG00000225476	MTCO3P5	0	NA	NA	NA	NA	NA
ENSG00000284167	MTATP6P5	0	NA	NA	NA	NA	NA
ENSG00000231766	MTCO2P5	0	NA	NA	NA	NA	NA
ENSG00000257284	AC013437.1	0	NA	NA	NA	NA	NA
ENSG00000257226	AC079584.2	0	NA	NA	NA	NA	NA
ENSG00000200287	Y_RNA	0	NA	NA	NA	NA	NA
ENSG00000275372	AC009951.2	0	NA	NA	NA	NA	NA
ENSG00000273537	AC009951.1	0	NA	NA	NA	NA	NA
ENSG00000277444	AC009951.3	0	NA	NA	NA	NA	NA
ENSG00000234940	AC023128.1	0	NA	NA	NA	NA	NA
ENSG00000276706	AC023128.2	0	NA	NA	NA	NA	NA
ENSG00000235352	SGCEP1	0	NA	NA	NA	NA	NA
ENSG00000268580	LINC01966	0	NA	NA	NA	NA	NA
ENSG00000235435	AC096666.1	0	NA	NA	NA	NA	NA
ENSG00000226218	AC079163.1	0	NA	NA	NA	NA	NA
ENSG00000279876	AC079248.2	0	NA	NA	NA	NA	NA
ENSG00000251905	RNU7-2P	0	NA	NA	NA	NA	NA
ENSG00000230559	RPL17P12	0	NA	NA	NA	NA	NA
ENSG00000227134	OTX2P2	0	NA	NA	NA	NA	NA
ENSG00000271583	AC103881.1	0	NA	NA	NA	NA	NA
ENSG00000231040	LINC01911	0	NA	NA	NA	NA	NA
ENSG00000227902	AC062032.1	0	NA	NA	NA	NA	NA
ENSG00000287847	AC018678.1	0	NA	NA	NA	NA	NA
ENSG00000207225	RNU6-692P	0	NA	NA	NA	NA	NA
ENSG00000207161	Y_RNA	0	NA	NA	NA	NA	NA
ENSG00000202074	RNU6-715P	0	NA	NA	NA	NA	NA
ENSG00000253083	RNA5SP106	0	NA	NA	NA	NA	NA
ENSG00000229143	AC009480.2	0	NA	NA	NA	NA	NA
ENSG00000232238	RPS29P8	0	NA	NA	NA	NA	NA
ENSG00000222126	RNU2-9P	0	NA	NA	NA	NA	NA
ENSG00000224337	FAM8A3P	0	NA	NA	NA	NA	NA
ENSG00000207270	RNU6-601P	0	NA	NA	NA	NA	NA
ENSG00000231420	LINC01817	0	NA	NA	NA	NA	NA
ENSG00000237220	AC104777.2	0	NA	NA	NA	NA	NA
ENSG00000232359	AC104777.1	0	NA	NA	NA	NA	NA
ENSG00000283569	MIR4773-2	0	NA	NA	NA	NA	NA
ENSG00000264684	MIR4773-1	0	NA	NA	NA	NA	NA
ENSG00000242113	RN7SL124P	0	NA	NA	NA	NA	NA
ENSG00000283228	AC068547.1	0	NA	NA	NA	NA	NA
ENSG00000199884	Y_RNA	0	NA	NA	NA	NA	NA
ENSG00000234932	AC009969.1	0	NA	NA	NA	NA	NA
ENSG00000226213	UBQLN4P2	0	NA	NA	NA	NA	NA
ENSG00000214025	ATP5PBP4	0	NA	NA	NA	NA	NA
ENSG00000224612	AC011901.1	0	NA	NA	NA	NA	NA
ENSG00000226338	AC079150.1	0	NA	NA	NA	NA	NA
ENSG00000227708	LINC01850	0	NA	NA	NA	NA	NA
ENSG00000236917	DNAJA1P2	0	NA	NA	NA	NA	NA
ENSG00000238004	AC009227.2	0	NA	NA	NA	NA	NA
ENSG00000223290	RNA5SP107	0	NA	NA	NA	NA	NA
ENSG00000228837	CBX3P6	0	NA	NA	NA	NA	NA
ENSG00000223197	RNU6-1001P	0	NA	NA	NA	NA	NA
ENSG00000232982	MTCO1P45	0	NA	NA	NA	NA	NA
ENSG00000229701	MTND2P20	0	NA	NA	NA	NA	NA
ENSG00000233709	MTND4P28	0	NA	NA	NA	NA	NA
ENSG00000233039	MTND5P30	0	NA	NA	NA	NA	NA
ENSG00000233248	MTND6P9	0	NA	NA	NA	NA	NA
ENSG00000229935	MTCYBP9	0	NA	NA	NA	NA	NA
ENSG00000206718	RNU6-546P	0	NA	NA	NA	NA	NA
ENSG00000238069	RPLP0P7	0	NA	NA	NA	NA	NA
ENSG00000228937	MTA3P1	0	NA	NA	NA	NA	NA
ENSG00000212410	RNU6-932P	0	NA	NA	NA	NA	NA
ENSG00000231158	PTP4A1P1	0	NA	NA	NA	NA	NA
ENSG00000243723	RN7SL393P	0	NA	NA	NA	NA	NA
ENSG00000231675	AC005042.2	0	NA	NA	NA	NA	NA
ENSG00000222300	RNU2-21P	0	NA	NA	NA	NA	NA
ENSG00000275141	MIR6888	0	NA	NA	NA	NA	NA
ENSG00000225369	CAPZA1P2	0	NA	NA	NA	NA	NA
ENSG00000248672	LY75-CD302	0	NA	NA	NA	NA	NA
ENSG00000227055	AC009961.2	0	NA	NA	NA	NA	NA
ENSG00000283734	MIR4785	0	NA	NA	NA	NA	NA
ENSG00000244372	RN7SL423P	0	NA	NA	NA	NA	NA
ENSG00000232337	AC009313.2	0	NA	NA	NA	NA	NA
ENSG00000225813	AC009299.1	0	NA	NA	NA	NA	NA
ENSG00000224076	AC009487.1	0	NA	NA	NA	NA	NA
ENSG00000251621	AC009487.2	0	NA	NA	NA	NA	NA
ENSG00000280105	AC009487.3	0	NA	NA	NA	NA	NA
ENSG00000238570	AC092654.1	0	NA	NA	NA	NA	NA
ENSG00000226946	AC062022.1	0	NA	NA	NA	NA	NA
ENSG00000235716	KRT18P46	0	NA	NA	NA	NA	NA
ENSG00000234732	RPEP5	0	NA	NA	NA	NA	NA
ENSG00000231445	TIMM8AP1	0	NA	NA	NA	NA	NA
ENSG00000224674	EIF3EP2	0	NA	NA	NA	NA	NA
ENSG00000230282	RPL7P61	0	NA	NA	NA	NA	NA
ENSG00000200902	RNU6-627P	0	NA	NA	NA	NA	NA
ENSG00000226847	PRPS1P1	0	NA	NA	NA	NA	NA
ENSG00000229641	CYP2C56P	0	NA	NA	NA	NA	NA
ENSG00000233204	MAPRE1P3	0	NA	NA	NA	NA	NA
ENSG00000238813	AC010127.1	0	NA	NA	NA	NA	NA
ENSG00000222376	RN7SKP152	0	NA	NA	NA	NA	NA
ENSG00000254552	XIRP2-AS1	0	NA	NA	NA	NA	NA
ENSG00000238357	RNU7-148P	0	NA	NA	NA	NA	NA
ENSG00000241074	RN7SL813P	0	NA	NA	NA	NA	NA
ENSG00000265694	MIR4774	0	NA	NA	NA	NA	NA
ENSG00000199348	RNU6-766P	0	NA	NA	NA	NA	NA
ENSG00000235995	UBE2V1P6	0	NA	NA	NA	NA	NA
ENSG00000229827	AC093899.1	0	NA	NA	NA	NA	NA
ENSG00000252807	RNU6-1006P	0	NA	NA	NA	NA	NA
ENSG00000275414	AC007277.2	0	NA	NA	NA	NA	NA
ENSG00000222509	Y_RNA	0	NA	NA	NA	NA	NA
ENSG00000224553	RPS26P20	0	NA	NA	NA	NA	NA
ENSG00000233934	RPL21P38	0	NA	NA	NA	NA	NA
ENSG00000286557	AC104088.2	0	NA	NA	NA	NA	NA
ENSG00000239041	AC018712.2	0	NA	NA	NA	NA	NA
ENSG00000231735	RPS2P18	0	NA	NA	NA	NA	NA
ENSG00000213148	JPT1P1	0	NA	NA	NA	NA	NA
ENSG00000236832	CBY1P1	0	NA	NA	NA	NA	NA
ENSG00000226131	PPIAP66	0	NA	NA	NA	NA	NA
ENSG00000234415	RPL5P7	0	NA	NA	NA	NA	NA
ENSG00000235414	RPSAP24	0	NA	NA	NA	NA	NA
ENSG00000201088	Y_RNA	0	NA	NA	NA	NA	NA
ENSG00000227180	LRRC2P1	0	NA	NA	NA	NA	NA
ENSG00000179997	RPA3P1	0	NA	NA	NA	NA	NA
ENSG00000279884	AC010894.4	0	NA	NA	NA	NA	NA
ENSG00000212167	RNU6-763P	0	NA	NA	NA	NA	NA
ENSG00000227187	RPL21P31	0	NA	NA	NA	NA	NA
ENSG00000200121	Y_RNA	0	NA	NA	NA	NA	NA
ENSG00000233131	RPS15AP14	0	NA	NA	NA	NA	NA
ENSG00000229066	AC093459.1	0	NA	NA	NA	NA	NA
ENSG00000283880	MIR7704	0	NA	NA	NA	NA	NA
ENSG00000230384	RPSAP25	0	NA	NA	NA	NA	NA
ENSG00000229434	AC017048.1	0	NA	NA	NA	NA	NA
ENSG00000283203	MIR1246	0	NA	NA	NA	NA	NA
ENSG00000223777	AC092162.1	0	NA	NA	NA	NA	NA
ENSG00000279205	AC092162.3	0	NA	NA	NA	NA	NA
ENSG00000206866	RNU6-187P	0	NA	NA	NA	NA	NA
ENSG00000251746	RNA5SP112	0	NA	NA	NA	NA	NA
ENSG00000226273	STUB1P1	0	NA	NA	NA	NA	NA
ENSG00000284252	MIR4444-1	0	NA	NA	NA	NA	NA
ENSG00000237178	H3P7	0	NA	NA	NA	NA	NA
ENSG00000284741	PDE11A	0	NA	NA	NA	NA	NA
ENSG00000236664	AC011998.2	0	NA	NA	NA	NA	NA
ENSG00000229744	SDHDP5	0	NA	NA	NA	NA	NA
ENSG00000206788	RNU6-629P	0	NA	NA	NA	NA	NA
ENSG00000249909	CYCTP	0	NA	NA	NA	NA	NA
ENSG00000227241	AC011998.1	0	NA	NA	NA	NA	NA
ENSG00000223096	RNU5E-9P	0	NA	NA	NA	NA	NA
ENSG00000271141	AC010680.4	0	NA	NA	NA	NA	NA
ENSG00000238542	RNU7-104P	0	NA	NA	NA	NA	NA
ENSG00000231541	RPS6P2	0	NA	NA	NA	NA	NA
ENSG00000237477	AC093911.1	0	NA	NA	NA	NA	NA
ENSG00000213126	TXNL4AP1	0	NA	NA	NA	NA	NA
ENSG00000221240	MIR1258	0	NA	NA	NA	NA	NA
ENSG00000280636	AC096587.2	0	NA	NA	NA	NA	NA
ENSG00000202216	AC096587.1	0	NA	NA	NA	NA	NA
ENSG00000270289	AC012669.1	0	NA	NA	NA	NA	NA
ENSG00000225258	AC009478.1	0	NA	NA	NA	NA	NA
ENSG00000279559	AC104820.1	0	NA	NA	NA	NA	NA
ENSG00000236667	RPL27AP3	0	NA	NA	NA	NA	NA
ENSG00000266705	MIR4437	0	NA	NA	NA	NA	NA
ENSG00000226681	AC020595.1	0	NA	NA	NA	NA	NA
ENSG00000221023	RNU6ATAC19P	0	NA	NA	NA	NA	NA
ENSG00000222418	RNA5SP113	0	NA	NA	NA	NA	NA
ENSG00000287536	AC012500.1	0	NA	NA	NA	NA	NA
ENSG00000242121	RN7SL267P	0	NA	NA	NA	NA	NA
ENSG00000232430	RPL31P15	0	NA	NA	NA	NA	NA
ENSG00000212404	Y_RNA	0	NA	NA	NA	NA	NA
ENSG00000221498	AC064871.1	0	NA	NA	NA	NA	NA
ENSG00000234172	AC093639.1	0	NA	NA	NA	NA	NA
ENSG00000266808	MIR548AE1	0	NA	NA	NA	NA	NA
ENSG00000237824	RPL23AP33	0	NA	NA	NA	NA	NA
ENSG00000222845	RN7SKP42	0	NA	NA	NA	NA	NA
ENSG00000199626	RNU6-989P	0	NA	NA	NA	NA	NA
ENSG00000200650	RNA5SP114	0	NA	NA	NA	NA	NA
ENSG00000221502	MIR1245A	0	NA	NA	NA	NA	NA
ENSG00000283238	MIR1245B	0	NA	NA	NA	NA	NA
ENSG00000284180	MIR3606	0	NA	NA	NA	NA	NA
ENSG00000264725	MIR3129	0	NA	NA	NA	NA	NA
ENSG00000287418	AC013439.1	0	NA	NA	NA	NA	NA
ENSG00000276828	AC012488.1	0	NA	NA	NA	NA	NA
ENSG00000286165	AC012488.2	0	NA	NA	NA	NA	NA
ENSG00000230686	AC067945.1	0	NA	NA	NA	NA	NA
ENSG00000288064	AC067945.3	0	NA	NA	NA	NA	NA
ENSG00000207402	RNU6-959P	0	NA	NA	NA	NA	NA
ENSG00000274845	AC114778.1	0	NA	NA	NA	NA	NA
ENSG00000288582	AC098872.2	0	NA	NA	NA	NA	NA
[truncated: 58,672 more rows]
