# Supplementary material for: PAX4 loss of function increases diabetes risk by altering human pancreatic endocrine cell development
Source: Nat Commun. 2023 Sep 30;14:6119. doi: 10.1038/s41467-023-41860-z (PMC10542369; doi:10.1038/s41467-023-41860-z)
Supplement: Supplementary file 10 — Source Data [file 41467_2023_41860_MOESM10_ESM.xlsx]

## Sheet: Figure 1
Figure 1c			Figure 1d			Figure 1e
Fasting glucose (mg/dL)			2-hour gluccose			AUC INS:Glucose
Controls	Carriers		Controls	Carriers		Controls	Carriers
83.05	81.75		105	136		1.07	0.61
68.2	88.75		104	190		0.45	0.5
90.6	79.7		159	112		0.78	0.47
82.85	83.45		129	115		0.39	0.45
73.5	82.8		119	116		0.4	0.53
83.45	91.15		115	106		0.69	0.42
88.7	83.3		153	159		0.19	0.46
76.45	89.4		152	122		0.87	0.86
82	96.65		106	128		0.67	0.21
84.6	88.9		130	156		0.53	0.89
87.65	104.5		120	228		1.46	0.28
88.15	99.55		119	226		1.61	0.34
91.6	91.6		225	145		1.81	0.79
77.7	87.45		78.5	121		0.43	1.25
84.15	77		110	103		0.67	0.75
77.45	100.75		105	151		0.71	0.41
85.1	93.95		92.9	174		0.36	0.86
83.45	121.5		129	252		0.6	0.31
81.75	93.1		142	143		1.07	0.49
90.35	91.15		155	246		0.96	0.33
81.25	81.4		110	132		0.32	0.34
93.3	88.7		136	85.3		1.51	0.4
92.8	102.5		104	148		1.15	0.62
79.05	87.3		89.7	201		0.34	0.33
83.75	84.05		96.4	91.2		0.91	0.58
92.4	93.35		147	132		0.24	0.87
80.15	88.3		142	102		0.35	0.55
93.6	90.45		127	122		0.49	0.43
82.7	111.5		98.1	257		0.85	0.67
	81.35			113			0.63
	84.25			104			0.48

## Sheet: Figure 2
Figure 2b			Figure 2c					Figure 2d				Figure 2e			Figure 2f			Figure 2g			Figure 2h			Figure 2i
PAX4			Stimulation index					PAX4				Stimulation index			Total Insulin content			INS			GCG			ARX
siNT	siPAX4		siNT - 2.8 mM	siNT - 16.7 mM	siPAX4 - 2.8 mM	siPAX4 - 16.7 mM		shScramble	shPAX4			shSCR	shPAX4		shScramble	shPAX4		shScramble	shPAX4		shScramble	shPAX4		shScramble	shPAX4
1	0.42		0.711205	2.47923	1.1589	1.20728		1.026	0.738		2.8mM	1	1		1	0.562328		1.008	0.917		1.006	4.177		1.073	0.4
1	0.375		1.28879	2.37052	0.841098	1.22024		1.002	0.515			1	1		1	0.770424		1.012	0.6		1.028	3.266		1.032	0.32
1	0.566		1.01889	2.55045	0.980047	2.29651		1.001	0.522			1	1		1	0.624685		1.004	1.225		1.059	2.497		1.004	0.518
1	0.315		0.981112	2.06496	1.01995	1.54848		1.001	0.762		16.7mM	1.83333	1.14573					1.015	0.814		1.057	0.964		1.008	1.083
			1.05384	1.93351	0.98674	1.655		1.023	0.47			1.39327	0.876151					1.015	0.627		1.055	3.064		1.009	0.588
			0.94616	1.5122	1.01326	1.72165		1.004	0.605			1.50982	0.753642					1.003	0.656		1.007	2.332		1.005	1.012
			0.95426	1.28144	1.0326	1.02683												1.00821	2.42478
			1.04574	1.15689	0.9674	1.66073												1.11506	3.32599
			1.22288	2.84137	1.00937	2.13501
			0.77712	2.70529	0.99063	1.93485

## Sheet: Figure 4
Figure 4b					Figure 4c					Figure 4d					Figure 4e					Figure 4b					Figure 4c					Figure 4d					Figure 4e					Figure 4k					Figure 4l
PAX4-EP					INS-EP					GCG-EP					SST-EP					PAX4-SC-Islet					INS-SC-Islet					GCG-SC-Islet					SST-SC-Islet					GCG+					C-PEP+
Wildtype	p.Arg192His	p.His192His	p.Tyr186X		Wildtype	p.Arg192His	p.His192His	p.Tyr186X		Wildtype	p.Arg192His	p.His192His	p.Tyr186X		Wildtype	p.Arg192His	p.His192His	p.Tyr186X		Wildtype	p.Arg192His	p.His192His	p.Tyr186X		Wildtype	p.Arg192His	p.His192His	p.Tyr186X		Wildtype	p.Arg192His	p.His192His	p.Tyr186X		Wildtype	p.Arg192His	p.His192His	p.Tyr186X		Wildtype	p.Arg192His	p.His192His	p.Tyr186X		Wildtype	p.Arg192His	p.His192His	p.Tyr186X
1.72999	1.78945	0.956257	3.31792		1.67886	5.52247	0.50973	11.3368		1.31	0.222573	0.109976	12.9847		0.915862	2.67509	1.22402	0.923898		1.5232	1.37504	6.39312	5.04037		1.2102	2.0788	0.316508	4.41686		1.6796	0.270613	1.46737	2.06305		2.06815	0.89619	0.206375	0.569989		3.97	4.67	7.03	10.54		17.86	19.29	24.9	29.23
0.490057	0.709787	0.510451	1.6699		0.27178	1.2572	0.64423	8.18435		1.30986	1.15265	0.648275	7.91196		1.35864	1.98267	1.41826	1.01709		0.750628	0.736007	1.17461	4.61538		0.230257	1.73791	0.724764	4.13182		0.475213	1.61578	1.08613	1.8958		0.792655	0.941617	0.905881	0.54869		9.79	9.52	10.94	5.11		37.71	23.12	25.66	17.74
1.95411	0.531983	0.313835	1.31565		10.8338	0.802796	0.160573	9.51321		5.99782	0.381147	0.053392	12.8792		1.25012	2.015	0.757734	1.27885		2.48237	1.20062	2.23645	0.162486		4.70561	1.51311	0.085542	0.350316		0.312503	3.15491	0.0271	4.00181		1.18445	1.539	0.206662	1.00891		3.21	1.64	6.72	3.85		29.27	24.37	21.76	17.31
0.674703	0.64865	0.305059	0.584914		2.74126	2.56862	0.228049	1.41342		0.909988	0.310502	0.200907	6.85256		1.00097	1.01938	0.489913	0.786064		0.499464	1.55903	0.836607	0.303432		0.849622	0.404497	0.085079	0.023283		0.316226	0.094955	0.029213	1.57197		0.557883	2.50569	0.242558	0.422318				3.93					25.94
1.38808	0.506176	0.664786	1.72		1.03338	0.282192	1.15023	2.52867		1.0152	0.045417	0.254904	6.85256		0.805736	0.207859	0.591989	0.628977		0.320825	1.61366	1.98205	0.200316		1	0.251456	0.073608	0.945517		1.6961	0.031034	0.017014	0.722436		0.905522	1.48794	0.101863	1.10261				2.32					23.59
0.83	0.26	0.263171	0.844351		0.504871	0.127995	4.36684	4.25399		1.63234	3.7843	0.194696			1.24241	0.269715	1.30959	1.62484		3.9066	1.55473	2.68695	2.23		0.940984	0.058495	0.165364	8.66158		0.173768	0.799702	1.17784	13.238		1.13092	0.827233	0.649327	2.66408
1.64	0.18	0.42	5.16		1.98229	0.03884	25.519			1.0152	0.462429	0.170599			1.31609	0.111465	2.0017			0.72	0.76	0.413667	0.9		1.31547	0.215389	3.28467	2.95488		1.04608	0.198095	0.258553	5.20007		1.34452	0.472583	0.744878	1.82353
0.39	0.5	0.27	1.42		1.68633	1.15968	15.0953			1.63234	0.310502	1.0972			1.19199	1.63687	1.25754			0.98	0.78	1.32725	1		0.85812	0.099924	0.384168	0.64342		0.964771	0.314111	0.021656	2.38982		1.08485	0.374135	0.421375	0.515165
1.08	0.78	4.13	3.33		1.11591	0.153615	12.1892				0.045417	5.51111			0.655253	0.340458	0.709068			1.19	0.98	1.71	1.58		0.574799	0.972958	0.064159	0.662672			0.406343	0.292916			0.690503	1.15827	1.13842	0.531729
0.13	0.87	1.85			0.557259	4.0151	0.130337				3.7843	0.272834				1.52764	0.352694			0.98	0.68	0.7	3.42		1.77695	0.557676	0.582242	1.13192			2.64542	3.89629			0.943123	0.560669	0.425016	0.817494
	0.03	0.38				0.024392	0.124591				0.462429	0.170599				0.044044	0.322673			1.56	0.48	0.71	3.92		0.127184	0.910582	0.584256	1.54426			0.655298	0.855295			1.06739	0.052984	1.67525	0.6437
	0.12	0.29				0.324663	0.413741					1.0972				0.84754	0.615619			0.53	0.87	1.36				0.005528	1.46102					0.071638			0.270201	0.137583	0.246991
	0.07	0.15				0.409873	0.792872					5.51111				1.4647	1.19784				0.83	1.12				0.192076	0.340317					0.968968				0.363762	0.98802
		1.11					0.450302										0.827543				4.05	0.96				0.169043	1.07348					3.66562					0.563836
		0.11					1.3161										0.899139					1.32					0.543468
							0.296552										0.543423					3.83
							0.840227										0.92978					3.66
							0.43353										0.615773
[truncated: 8 more columns]

## Sheet: Figure 5
Figure 5b				Figure 5c				Figure 5d					Figure 5e					Figure 5f					Figure 5g			Figure 5h
	FAM	HEX			FAM	HEX		INSP					GCGP					GCGP (aTC1)					INSP			GCGP
Wildtype	210.723	2408.99		Wildtype	907.474	1475.77		GFP	WT	p.His192	p.X186		GFP	WT	p.His192	p.X186		GFP	WT	p.His192	p.X186		shSCR	shPAX4		shSCR	shPAX4
	357.474	4646.23			909.462	1534.91		1	0.348066	0.472395	1.7543		1	0.919713	1.31486	1.66414		1	0.711597	0.577947	0.82988		1	1.936		1	1.99806
	230.864	2679.58			948.579	1450.4		1	0.354896	0.477981	1.76583		1	0.862235	2.24056	1.75606		1	0.678356	0.947209	0.605384		1	1.49872		1	1.36311
p.Try186X	503.283	1923.79		p.Arg192His	1075.44	1485.42		1	0.670501	0.774939	1.44831		1	0.884953	1.25048	1.47322		1	0.68394	0.921662	0.551366		1	1.09147		1	1.28149
	528.434	2055.76			1257.44	1400.86												1	0.600131	0.609014	0.714071		1	1.00289		1	1.45721
	466.707	1678.54			1236.07	1446.68												1	0.311494	0.87815	1.33143
	414.677	1868.23			1161.93	1137.63
	307.423	1948.93			1232.88	1371.2
	327.643	1606.5		p.His192His	1395.97	316.462
p.Try186X + CHX	891.627	1879.12			1498.88	344.088
	937.122	1893.46			1505.5	361.681
	745.214	1583.84		p.His192His + CHX	1508.82	358.662
	773.445	1869.57			1540.55	393.871
	798.189	1807.99			1431.68	379.495
	636.891	1429.55

## Sheet: Figure 6
Figure 6e
Glycolytic funciton
Time	Wildtype								p.Arg192His					p.His192His					p.Tyr186X
1.31	21.5475	27.4333	24.1377	24.8431	25.9008	23.08	26.163	22.8177	17.4767	17.2178	13.1753	16.3752	26.5053	17.6345	10.4619	16.6065	32.8427	24.9638	15.4311	19.6417	13.2502	13.4666	20.811
7.78	15.4277	24.1471	20.151	19.4238	21.5405	18.0343	20.5636	19.0112	12.6152	16.5119	11.2909	13.5256	17.3291	14.3804	9.09904	14.1112	24.0257	16.354	16.1779	15.7676	11.0821	10.6219	15.9408
14.27	16.3117	23.9174	20.645	19.5841	21.4803	18.7489	20.7477	19.4815	12.316	16.9577	11.8578	12.4737	17.0986	14.6944	9.67285	14.5891	23.7684	16.0455	17.0274	16.0542	11.3704	10.0132	15.7146
20.87	46.3408	62.3905	60.635	48.0962	54.0677	54.6635	51.1144	57.6169	38.6255	36.2357	24.8945	43.6245	47.4086	36.5402	21.7042	43.9238	59.1189	47.5463	47.0374	55.9731	47.1693	30.3139	49.4869
27.37	49.5837	62.3994	60.5024	51.4807	56.5315	55.4516	54.4822	57.501	42.3075	37.6999	27.2023	44.1718	50.7417	38.8573	23.4334	45.4757	61.0089	51.2243	49.0721	59.3206	51.4989	33.6158	54.0712
33.86	51.0592	62.397	60.7441	52.7122	57.7033	55.7529	55.9503	57.5059	43.5264	37.8269	28.1648	44.0085	51.4747	40.0482	24.1279	45.5227	62.3977	52.2136	50.279	58.6311	52.9477	34.3739	55.212
40.41	67.949	87.898	83.2604	72.5866	80.4787	75.3683	77.5282	78.3187	55.6406	50.6337	35.7539	56.2258	61.3594	56.321	36.4453	66.3524	78.8937	61.5571	68.8811	78.145	71.3323	39.9498	69.4326
46.88	66.8038	87.2319	82.4888	71.547	79.3042	74.7316	76.9989	77.0368	56.5759	49.4809	35.2232	56.3893	62.0522	55.7518	34.6555	64.2362	79.3182	63.1765	67.5156	76.0252	68.5192	41.7119	69.9058
53.38	65.4355	87.1382	81.4946	71.0791	78.2708	74.3028	76.3141	76.2595	57.6744	50.5217	36.2431	56.8806	63.2937	56.5631	35.7098	63.0499	79.2939	63.8561	67.613	75.9614	68.0948	42.4738	70.1741
60.01	29.2777	41.6038	40.0125	30.869	38.1503	32.7312	35.8109	35.0706	18.8475	22.1055	15.3064	22.3109	29.2481	21.582	14.4294	29.3591	41.6426	27.3563	29.4785	33.9967	23.6044	14.9441	29.5351
66.47	19.4313	27.2266	25.1745	21.4834	25.2532	21.4047	24.8649	21.793	13.7043	15.3558	10.8717	14.353	20.9585	14.5343	9.35404	18.6475	29.6194	19.6591	18.8556	22.7667	15.3343	11.9096	19.6624
72.97	15.8337	21.8572	19.7992	17.8918	20.4435	17.2474	20.5065	17.1845	10.8859	11.8905	8.78647	11.713	16.2812	11.9251	7.43629	14.9267	23.8724	16.5509	15.5176	18.1183	12.5099	9.69295	15.5555
Figure 6f
Non-glycolidic acidification					Glycolysis					Glycolytic capacity					Glycolytic reserve
Wildtype	p.Arg192His	p.His192His	p.Tyr186X		Wildtype	p.Arg192His	p.His192His	p.Tyr186X		Wildtype	p.Arg192His	p.His192His	p.Tyr186X		Wildtype	p.Arg192His	p.His192His	p.Tyr186X
16.3117	12.316	14.6944	17.0274		34.7475	31.2105	25.3539	33.2516		50.4921	44.2599	41.0574	50.4883		15.7446	13.0494	15.7035	17.2367
23.9174	16.9577	9.67285	16.0542		38.4796	20.8692	14.455	42.5769		63.3145	32.5232	49.6104	40.1639		24.8349	11.654	10.5276	17.394
20.645	11.8578	14.5891	11.3704		40.099	16.307	30.9336	41.5773		61.8438	54.24	45.7201	59.971		21.7447	12.3808	18.7135	15.5715
19.5841	21.619	23.7684	10.0132		33.128	31.5348	38.6293	24.3607		51.9628	23.3654	24.9826	57.1488		18.8348	10.5775	16.9205	7.33804
21.4803	12.4737	16.0455	15.7146		36.223	34.376	36.1682	39.4974		57.8239	43.9156	49.6471	31.6988		21.6009		10.9629	14.6938
18.7489	17.0986				37.004					55.9827	44.9535	55.5498	54.1912		18.9786
20.7477					35.2026					56.2513		47.1311			21.0486
19.4815					38.0245					57.5553					19.5309
Figure 6g
Glycolytic funciton
Time	Wildtype					p.Arg192His								p.His192His					p.Tyr186X
89.9919	52.0735	93.8545	86.1292	89.9919	89.9919	144.863	88.3136	83.6227	117.62	66.9044	67.8901	72.8509	99.4552	137.749	142.102	112.814	101.312	143.579	115.85	144.801	120.718	89.0495	160.28
85.3182	50.7147	88.8066	81.8299	85.3182	85.3182	138.246	87.8075	77.5921	113.259	63.1117	63.972	68.9051	95.659	131.436	133.471	105.464	96.4828	133.871	110.569	137.532	115.569	85.5401	147.912
83.7822	49.5672	87.2415	80.3228	83.7822	83.7822	134.51	87.078	75.1468	112.024	61.6481	62.6021	68.4048	95.0839	128.045	129.725	102.256	96.1046	131.848	108.02	135.101	114.283	84.6737	143.547
31.7763	22.9908	35.6478	27.9048	31.7763	31.7763	54.0013	32.419	29.1591	43.7563	24.1208	23.9772	27.1454	34.2209	56.2698	50.2761	40.4633	32.6317	45.3831	44.2158	54.806	48.0903	32.679	54.6599
30.4386	22.8905	33.6573	27.22	30.4386	30.4386	50.7224	33.9751	29.4698	42.3723	23.0681	22.8583	25.4015	33.4546	49.4848	48.867	40.6848	31.0255	41.7448	41.3354	54.7764	47.4487	30.7643	47.9288
30.2308	21.7083	33.0548	27.4067	30.2308	30.2308	48.0749	37.1019	31.2101	41.3144	22.258	22.4791	25.0814	35.0953	47.5911	51.0231	42.473	31.3121	41.2388	39.7175	56.7969	49.916	29.0552	44.6745
144.44	73.2544	142.113	146.767	144.44	144.44	233.361	109.628	76.1035	193.814	100.6	101.711	95.5423	183.673	228.245	136.795	80.1515	189.527	232.204	186.034	160.388	125.932	148.043	241.489
134.097	73.5032	130.709	137.484	134.097	134.097	210.108	106.786	66.0395	187.529	91.2176	91.2405	96.8481	170.664	188.248	137.131	80.0848	169.843	211.615	177.909	164.092	139.793	137.716	234.706
125.688	73.1306	122.905	128.471	125.688	125.688	192.155	99.6488	58.2211	175.519	83.9708	84.3246	95.7352	161.175	169.459	127.289	72.9075	157.795	191.66	169.308	153.243	133.256	128.639	221.14
20.7721	20.5804	20.2615	21.2827	20.7721	20.7721	39.8348	25.8447	21.4052	27.2494	15.5893	15.4572	17.0841	20.121	46.9008	40.6056	31.1906	19.123	27.7383	37.2539	52.8	43.8851	20.2935	33.6859
21.6873	19.1188	21.0409	22.3337	21.6873	21.6873	40.8004	23.9095	19.9732	29.1301	16.8854	15.752	17.7773	22.5605	43.2469	34.8903	27.5627	21.1779	27.2037	35.5208	45.1461	39.5474	21.476	32.387
21.5461	19.1153	21.1991	21.8931	21.5461	21.5461	39.9935	22.9744	18.8516	28.9666	16.6727	15.8838	17.66	22.7534	41.5761	32.5617	25.0431	21.5693	27.3532	34.1134	42.7484	38.2637	21.7135	32.3558
Figure 6h
Basal respiration					Non-mitochondrial O2 consumption					ATP production					H+ proton leak
Wildtype	p.Arg192His	p.His192His	p.Tyr186X		Wildtype	p.Arg192His	p.His192His	p.Tyr186X		Wildtype	p.Arg192His	p.His192His	p.Tyr186X		Wildtype	p.Arg192His	p.His192His	p.Tyr186X
62.2361	94.5166	86.4692	73.9069		21.5461	39.9935	41.5761	34.1134		53.5514	86.4352	80.4542	68.3028		8.68465	8.0814	6.01501	5.6041
30.4519	64.1035	97.1631	92.3521		19.1153	22.9744	32.5617	42.7484		27.8589	49.9761	78.7016	78.3036		2.593	14.1274	18.4614	14.0485
66.0424	56.2953	77.2127	76.0196		21.1991	18.8516	25.0431	38.2637		54.1867	43.9367	59.7828	64.3672		5.51361	12.3585	17.4299	11.6524
58.4298	83.0569	74.5353	62.9602		21.8931	28.9666	21.5693	21.7135		52.9162	70.7092	64.7926	55.6184		8.68465	12.3478	9.74272	7.34175
62.2361	44.9754	104.495	111.191		21.5461	16.6727	27.3532	32.3558		53.5514	39.3902	90.609	98.8723		8.68465	5.58525	13.8856	12.3187
62.2361	46.7183				21.5461	15.8838				53.5514	40.123					6.59527
	50.7448					17.66					43.3234					7.42139
	72.3305					22.7534					59.9886					12.3418

## Sheet: Figure 7
Figure 7d			Figure 7d
Total Insulin			Total Insulin
Uncorrected p.His192His	Corrected		Uncorrected p.Ty186X	Corrected
1	1.7923		1.13739	1.69977
1	2.68752		0.862609	1.30171
1	1.49619		1.10551	1.18271
0.726719	1.01182		0.894488	1.13797
1.27328	0.972059		1	0.823459
	1.25129		1.10258	2.32682
	2.04892		0.897416	1.43768
	3.65249			4.17791
	2.57962			1.7059
	2.63894			2.41279

## Sheet: Supplementary Fig 1
Supplementary Figure 1a			Supplementary Figure 1b			Supplementary Figure 1c			Supplementary Figure 1d			Supplementary Figure 1e			Supplementary Figure 1f			Supplementary Figure 1f			Supplementary Figure 1g
Fasting glucagon (mg/dL)			2-hr glucagon			AUC glucagon			Delta glucagon			HOMA-IR			Fasting GLP			20-min GLP			AUC GLP
Controls	Carriers		Controls	Carriers		Controls	Carriers		Controls	Carriers		Controls	Carriers		Controls	Carriers		Controls	Carriers		Controls	Carriers
285.3	100.05		197.6	81.7		35177.8	16796.2		87.7	18.35		8.24	7.78		3.3	1.25		5.6	1.2		710.75	363.75
327.6	188.25		292.4	150.1		52193.5	21308.5		35.2	38.15		3.79	6.66		0.4	3.85		3.1	3.9		236.75	523.25
113.25	165.75		82.6	143.2		18569.2	28524.5		30.65	22.55		3.39	1.69		1.3	1.2		7.7	13.3		588.5	1213.75
145.75	65.3		129.7	40		24292.2	8644		16.05	25.3		1.02	2.54		1.7	0.2		3.6	7		588	511.5
147.9	192.15		123.7	152.1		26311.5	28818.5		24.2	40.05		1.19	1.89		1.4	8.5		9.2	24.4		1256.75	2291.75
90.4	161.3		55.5	124		11999	22604		34.9	37.3		1.76	2.17		0.5	2.95		3.7	12.4		373.25	923.25
612.7	144.6		492.5	123.9		93126	23303		120.2	20.7		2.79	1.85		3.45	1.15		8.3	21.3		919.75	1434
138.2	189.35		140.7	185.3		25227.5	31921.5		-2.5	4.05		1.15	3.93		0.7	2.55		21.9	21.6		1108.75	882.5
204.7	98.9		175.6	78		32403.5	16690		29.1	20.9		3.91	1.41		2.3	3		6	3.6		591.75	708.5
128.6	108.15		202.7	92.7		32847.8	18770.5		-74.1	15.45		2.01	3.53		1.35	5.85		3.1	15.5		464.5	1923.25
306.6	141.6		74.1	81.8		36629.2	17251.8		232.5	59.8		1.59	1.97		1.95	1.2		3.3	6.8		499.75	670.5
216.95	184.2		191.8	152.7		34470.8	23984		25.15	31.5		2.05	2.76		0.75	2.1		4.1	12		636.5	801.5
287.05	152.3		242.5	182.4		45681	28075.5		44.55	-30.1		2.55	2.77		0.5	1.15		15.5	4.5		814.75	852
155.75	194.6		88.4	187.4		19580.5	31888.2		67.35	7.2		4.29	1.33		2	4.4		6.2	8		628	1135.5
163.15	149.6		121.6	104.2		23487.8	21135		41.55	45.4		3.35	5.52		7.55	1.3		16.2	2.8		1615.25	302
903.3	194.45		747	178.1		147510	29757.8		156.3	16.35		1.76	0.94		1.5	1.5		3	6.2		339.75	889
391.5	132.6		316.8	89.4		59325.5	16156.5		74.7	43.2		2.18	0.85		0.4	2.15		1.5	3.2		269.25	442.5
94.4	203.75		52.7	185.3		12614	35705.2		41.7	18.45		0.77	2.31		2.2	0.9		5.9	8.3		772.5	1412.5
624.35	118.75		635.9	76.3		112009	19777.5		-11.55	42.45		2.22	1.53		4.05	2		6.1	19.7		749.5	929.75
591.15	240.65		432.6	205.1		91868.2	36386.8		158.55	35.55		2.37	1.72			1.45			10.1			630.25
745.35	830.15		605	785.2		116975	141129		140.35	44.95		1.4	0.99		1	4.55		3.6	4.9		339.25	1110.75
150.15	178.15		113.2	173.9		24818.2	29574.8		36.95	4.25		2.41	1.95		0.7	1.6		8.8	11.5		741.75	1027.5
76	238.05		31.2	224.3		12010.8	42801.5		44.8	13.75		1.21	1.4		2.8	1.95		3.5	2.7		725.75	476
225.45	137.45		157.4	114.1		31086.2	21816		68.05	23.35		2.45	1.31		2.3	0.95		5.8	7.9		722.75	938.5
168.6	414.9		140.5	466.3		26372.5	78157.5		28.1	-51.4		2.74	1.62		0.75	1.55		1.9	20.1		250.5	1536.5
170.65	602.45		144.4	568.1		26585.8	103844		26.25	34.35		1.28	1.98		5.15	1.9		6.9	9.7		1038.25	670.5
199	176.75		175.3	154.6		30762.5	27509.8		23.7	22.15		1.33	1.41		1.5	2.05		8.3	11.2		1060.5	1013.75
539.6	593.75		452.1	650.1		87777	107739		87.5	-56.35		0.76	1.07		1.4	2.35		7.7	3.8		747	634
	417.15			404.2			72194.8			12.95			2.65			2.85			4.3			584.75

## Sheet: Supplementary Fig 2
Supplementary Figure 2b			Supplementary Figure 2c
PAX4WT/WT	PAX4KO/KO		PAX4WT/WT	PAX4KO/KO
96.6	96.1		54.4	54.9
98.2	97.8		62.4	48.6
97.6	95.5		34.7	35.8
98	74.8		51.9	84.8
85.3	81.1		83	71.9
82.4	57.5		82.8	54
79.5	92.1		75.2	63.8
79.9	86.3		79.3	47.2
92.5	68.9		53.8	81
91.1	83.4		64.1	61.1
88.8	72.6		85.2
93.9	97.5		77.4
78.7	84.3		72.7
80.3
91.8
91
82.9

## Sheet: Supplementary Fig 4
Supplementary Figure 4a			Supplementary Figure 4b									Supplementary Figure 4c
DE - SOX17+			EP - INS			EP - NKX6.1+			EP - PDX1+			SC-Islet - INS+			SC-Islet - NKX6.1+
PAX4WT/WT	PAX4KO/KO		PAX4WT/WT	PAX4KO/KO		PAX4WT/WT	PAX4KO/KO		PAX4WT/WT	PAX4KO/KO		PAX4WT/WT	PAX4KO/KO		PAX4WT/WT	PAX4KO/KO
99	73.8		71.4	72.9		12.4	19.9		44.5	27.3		76.5	30.1		29.9	9.09
99.1	91.7		63.4	71.6		27.6	23.1		16.7	29.9		13.5	5.79		3.23	1.41
94.7	90.6		76.6	74.4		24.4	38.6		22.7	15.9		5.1	17.4		1.96	6.95
Supplementary Figure 4d			Supplementary Figure 4e									Supplementary Figure 4f
DE - SOX17+			EP - INS			EP - NKX6.1+			EP - PDX1+			SC-Islet - INS+			SC-Islet - NKX6.1+
Uncorrected p.Tyr186X	Corrected p.Tyr186Tyr		Uncorrected p.Tyr186X	Corrected p.Tyr186Tyr		Uncorrected p.Tyr186X	Corrected p.Tyr186Tyr		Uncorrected p.Tyr186X	Corrected p.Tyr186Tyr		Uncorrected p.Tyr186X	Corrected p.Tyr186Tyr		Uncorrected p.Tyr186X	Corrected p.Tyr186Tyr
93.9	99.6		9.63	26.5		5.12	11.4		4.85	8.75		3.2	37.2		4.07	28.7
57.1	78.2		57.4	54.2		28.7	32.1		21.5	17.4		38.1	24.3		38.7	20.2
96.8	82.8		93	64.5		57.4	32.9		38.9	25.5		29.3	34.6		19.3	20.8
95.3	92.1		90.5	66.9		69.9	21.6		48.9	15.7		30.6	11.1		20.6	10.2
Supplementary Figure 4g			Supplementary Figure 4h									Supplementary Figure 4i
DE - SOX17+			EP - INS			EP - NKX6.1+			EP - PDX1+			SC-Islet - INS+			SC-Islet - NKX6.1+
Uncorrected p.His192His	Corrected p.Arg192Arg		Uncorrected p.His192His	Corrected p.Arg192Arg		Uncorrected p.His192His	Corrected p.Arg192Arg		Uncorrected p.His192His	Corrected p.Arg192Arg		Uncorrected p.His192His	Corrected p.Arg192Arg		Uncorrected p.His192His	Corrected p.Arg192Arg
95	94.4		63.7	87.6		32.9	32.1		45.2	47.1		71.3	61.5		37.9	45.1
74.7	95.4		85.1	64.2		33.4	22.2		58.5	47.1		69.9	70.7		41.5	37.1
95.3			89.7	83.6		63.2	27.6		83.2	50		27.5	75.8		10.8	56.8
			69.7			38.9			55			55.1			34.1

## Sheet: Supplementary Fig 5
Supplementary Figure 5a					Supplementary Figure 5b					Supplementary Figure 5c					Supplementary Figure 5d
EP - INS+					EP - PDX1+					EP - GCG+					EP - SST+
Wildtype	p.Arg192His	p.His192His	p.Tyr186X		Wildtype	p.Arg192His	p.His192His	p.Tyr186X		Wildtype	p.Arg192His	p.His192His	p.Tyr186X		Wildtype	p.Arg192His	p.His192His	p.Tyr186X
55.56	29.72	51.45	75.7		78.5	39.6	76.1	68.7		17.06	7	8.44	29.36		14.06	8.63	24.59	36.7
54.79	50.94	74.75	28.8		78.5	81.1	76.1	68.7		15.3	12.2	12.47	27.6		28.79	13.43	23.33	26.9
29.7	38	72.7	39.2		36.1	51.2	85.4	54.1		17.8	16.02	11.9	15.9		23.83	14.55	16.46	11
		81.9	48.1		21	27.7	40.7	48.5		30.4	15.8	23.5	8.19		42.7	26.76	46.4	11.2
27.5	42.4	50.2	58.2		59.3	42.7	35.8	52.2		14.8	21.7	31.6	17.5		9.59	6.86	45	17.6
18.2	26	17.8	76.4		51.9	52.4	67.7	62		8.52	17.5	25.6	11		27.5	15.8	43	12.7
45.1	32.9	59.6			45.9		43.7	79.8		7.38	3.56	4.37	11.5		13.4	21.7	8.42
37.5	40.8	37.7			43.8		56.9			5.22	4.31	11.7			14.2	17.5	6.09
62.7	54.4	49.6					59.9			11.6	1.82	4.49			6.68	6.97	6.54
42.3		53.5								6.57		4.83			18.7	6.35	7.78
												5.26			8.14	3.48	4.88
Supplementary Figure 5e					Supplementary Figure 5f					Supplementary Figure 5g					Supplementary Figure 5h
SC-Islet - INS+					SC-Islet - PDX1+					SC-Islet - GCG+					SC-Islet - SST+
Wildtype	p.Arg192His	p.His192His	p.Tyr186X		Wildtype	p.Arg192His	p.His192His	p.Tyr186X		Wildtype	p.Arg192His	p.His192His	p.Tyr186X		Wildtype	p.Arg192His	p.His192His	p.Tyr186X
26.9	13.4	18	41.7		28.4	6.85	11.9	16.3		26.8	9.96	15.9	28.8		37.7	10.8	22.5	36.2
35.3	20.4	20	24.1		44.4	16.5	24.9	46.4		8.61	16.4	15.2	12.3		7.22	20.1	26.3	16.7
21.7	35.9	31	24.9		27.3	39.1	35.9	24.9		5.51	5.04	6.88	6.21		9.35	3.75	10.5	11.1
17.3	13.2	28.9	42.5		17	15.7	20.3	56.9		13.3	8.2	15.3	22.6		29.5	14.5	32	21.1
38.8	17.4	36.6	58.8		46.3	16.9	34.6	66.4		20.1	7.68	11.9	26.7		28.5	16	15.9	26
63.4	40.7	47.4	51.7		43.8	38.5		63.2		4.86	14.9	3.33	27.6		10	11.9	5.28	25.9
61.6	24.4	34.3								8.08	5.23	3.79			9.26	5.32	5.25
30.5	22.6									6.1	5.49				7.33	8.13

[truncated: 5 more sheets: Supplementary Fig 6, Supplementary Fig 8, Supplementary Fig 9, Supplementary Fig 10, Supplementary Fig 11]
